# Supplementary material for: Comparisons of constitutive resistances to soybean cyst nematode between PI 88788- and Peking-type sources of resistance in soybean by transcriptomic and metabolomic profilings
Source: Front Genet. 2022 Nov 10;13:1055867. doi: 10.3389/fgene.2022.1055867 (PMC9686325; doi:10.3389/fgene.2022.1055867)
Supplement: Supplementary file 1 [file Table1.XLS]

## Sheet: Peking vs. Hutcheson
Table S1 Significant differentially expressed genes (DEGs) in the comparison of Peking versus (vs.) Hutcheson.
GeneID	length	ReadsMeanB18	ReadsMeanB19	baseMeanB18	baseMeanB19	log2Ratio	Regulation	P-value	FDR	Annotation
Glyma.01G008400	1524	91.33	198.67	94.5413	189.383	-1.00229	down	9.3322e-07	4.41957e-05	AT1G35190.1|Symbols:|2-oxoglutarate (2OG) and Fe(II)-dependent oxygenase superfamily protein|chr1:12890544-12892632 FORWARD LENGTH=329
Glyma.01G014500	1735	22	81.67	22.7868	77.7909	-1.7714	down	2.96419e-09	2.25358e-07	NA
Glyma.01G016700	1074	0	11	0	10.502	-13.3584	down	2.96103e-07	1.56535e-05	AT5G16760.1|Symbols:|Inositol 1,3,4-trisphosphate 5/6-kinase family protein|chr5:5509890-5510849 FORWARD LENGTH=319
Glyma.01G020400	797	0.33	11	0.343936	10.5008	-4.93222	down	3.06074e-06	0.000127898	NA
Glyma.01G026500	1594	49	116.67	50.6118	111.242	-1.13616	down	3.24944e-06	0.000135163	AT1G70590.1|Symbols:|F-box family protein|chr1:26618403-26620159 FORWARD LENGTH=351
Glyma.01G033200	4826	8.67	57.33	8.97708	54.6527	-2.60597	down	6.75246e-12	7.50596e-10	AT1G69550.1|Symbols:|disease resistance protein (TIR-NBS-LRR class)|chr1:26148836-26153374 REVERSE LENGTH=1400
Glyma.01G035800	1326	0.33	7.67	0.35061	7.2903	-4.37804	down	0.000153962	0.00397036	AT3G14470.1|Symbols:|NB-ARC domain-containing disease resistance protein|chr3:4857940-4861104 FORWARD LENGTH=1054
Glyma.01G035900	1173	0	11.33	0	10.7647	-13.394	down	1.9997e-07	1.10269e-05	AT1G69550.1|Symbols:|disease resistance protein (TIR-NBS-LRR class)|chr1:26148836-26153374 REVERSE LENGTH=1400
Glyma.01G040000	1233	39.67	103	41.0754	98.2712	-1.25849	down	1.06783e-06	4.98437e-05	AT1G10360.1|Symbols:ATGSTU18, GST29, GSTU18|glutathione S-transferase TAU 18|chr1:3395738-3396806 REVERSE LENGTH=227
Glyma.01G045900	1126	41.67	110.33	43.1102	105.172	-1.28665	down	3.50797e-07	1.83528e-05	AT5G52900.1|Symbols:|unknown protein; Has 30201 Blast hits to 17322 proteins in 780 species: Archae - 12; Bacteria - 1396; Metazoa - 17338; Fungi - 3422; Plants - 5037; Viruses - 0; Other Eukaryotes - 2996 (source: NCBI BLink).|chr5:21452893-21453692 REVERSE LENGTH=235
Glyma.01G053600	2275	1.33	14.33	1.3926	13.6192	-3.28979	down	7.75803e-06	0.000291016	AT1G13970.1|Symbols:|Protein of unknown function (DUF1336)|chr1:4779742-4781882 REVERSE LENGTH=504
Glyma.01G054500	3918	14	52.33	14.4913	50.001	-1.78677	down	4.80144e-07	2.4363e-05	AT1G69370.1|Symbols:CM3, cm-3|chorismate mutase 3|chr1:26080098-26081559 FORWARD LENGTH=316
Glyma.01G063200	1055	0	5.33	0	5.04526	-12.3007	down	0.000421698	0.00928117	AT5G55860.1|Symbols:|Plant protein of unknown function (DUF827)|chr5:22610146-22612166 FORWARD LENGTH=649
Glyma.01G089000	1337	13	43.33	13.4194	41.3625	-1.624	down	1.42978e-05	0.000497349	AT5G63690.1|Symbols:|Nucleic acid-binding, OB-fold-like protein|chr5:25492864-25493283 REVERSE LENGTH=139
Glyma.01G099000	2045	16.67	64	17.2533	61.0273	-1.82258	down	3.31523e-08	2.12886e-06	AT3G51840.1|Symbols:ACX4, ATSCX, ATG6|acyl-CoA oxidase 4|chr3:19225653-19229008 REVERSE LENGTH=436
Glyma.01G102300	1509	65.33	158.33	67.713	151.147	-1.15845	down	1.58649e-07	8.9157e-06	AT5G02090.1|Symbols:|unknown protein; Has 30 Blast hits to 30 proteins in 10 species: Archae - 0; Bacteria - 0; Metazoa - 0; Fungi - 0; Plants - 30; Viruses - 0; Other Eukaryotes - 0 (source: NCBI BLink).|chr5:412350-412607 REVERSE LENGTH=85
Glyma.01G106600	2856	39	102.67	40.3443	98.0199	-1.28071	down	7.87174e-07	3.81437e-05	AT3G54010.1|Symbols:PAS1, DEI1|FKBP-type peptidyl-prolyl cis-trans isomerase family protein|chr3:20001042-20005063 FORWARD LENGTH=635
Glyma.01G112200	4034	0	197.33	0	187.966	-17.5201	down	2.37621e-73	4.15507e-70	AT5G36930.2|Symbols:|Disease resistance protein (TIR-NBS-LRR class) family|chr5:14567771-14571916 REVERSE LENGTH=1191
Glyma.01G115100	896	0	11.33	0	10.7492	-13.3919	down	2.00538e-07	1.10379e-05	AT2G40060.1|Symbols:|Clathrin light chain protein|chr2:16726564-16728001 FORWARD LENGTH=258
Glyma.01G125300	3192	46.67	103.67	48.2808	98.7583	-1.03245	down	3.81387e-05	0.00117715	AT5G41750.2|Symbols:|Disease resistance protein (TIR-NBS-LRR class) family|chr5:16694047-16697527 FORWARD LENGTH=1068
Glyma.01G131400	1359	0	8	0	7.66695	-12.9044	down	1.22901e-05	0.000433481	AT3G51730.1|Symbols:|saposin B domain-containing protein|chr3:19186970-19188436 FORWARD LENGTH=213
Glyma.01G133600	1338	0	20.67	0	19.7282	-14.268	down	4.75917e-12	5.42283e-10	NA
Glyma.01G135200	2000	90	254.67	93.2175	242.732	-1.38069	down	3.95642e-12	4.60037e-10	AT4G31940.1|Symbols:CYP82C4|cytochrome P450, family 82, subfamily C, polypeptide 4|chr4:15452040-15453966 FORWARD LENGTH=524
Glyma.01G183700	1569	21	51.33	21.7251	48.9673	-1.17245	down	0.00040873	0.00908325	AT4G37180.1|Symbols:|Homeodomain-like superfamily protein|chr4:17504648-17506107 FORWARD LENGTH=356
Glyma.01G210500	2081	2195.67	4890.33	2272.62	4661.96	-1.03658	down	6.64617e-06	0.000253491	AT1G12110.1|Symbols:NRT1.1, CHL1-1, NRT1, B-1, ATNRT1, CHL1|nitrate transporter 1.1|chr1:4105341-4109290 FORWARD LENGTH=590
Glyma.01G219400	820	2.33	22	2.42441	20.872	-3.10586	down	1.86975e-07	1.0392e-05	AT4G11600.1|Symbols:ATGPX6, PHGPX, LSC803, GPX6|glutathione peroxidase 6|chr4:7010021-7011330 REVERSE LENGTH=232
Glyma.01G221900	1006	19.33	78	20.0483	74.2205	-1.88834	down	8.57323e-10	7.20468e-08	AT1G69230.2|Symbols:SP1L2|SPIRAL1-like2|chr1:26026543-26027085 REVERSE LENGTH=110
Glyma.01G223400	2935	59.33	169.33	61.3925	161.402	-1.39452	down	3.34508e-10	3.0115e-08	AT1G64140.1|Symbols:|BEST Arabidopsis thaliana protein match is: loricrin-related (TAIR:AT5G64550.1); Has 3596 Blast hits to 2004 proteins in 150 species: Archae - 0; Bacteria - 54; Metazoa - 1597; Fungi - 38; Plants - 513; Viruses - 9; Other Eukaryotes - 1385 (source: NCBI BLink).|chr1:23804069-23806009 REVERSE LENGTH=646
Glyma.01G245400	2724	101.33	289.33	104.885	275.54	-1.39346	down	6.93199e-13	8.73009e-11	AT5G25070.1|Symbols:|unknown protein; FUNCTIONS IN: molecular_function unknown; INVOLVED IN: biological_process unknown; LOCATED IN: cellular_component unknown; EXPRESSED IN: 23 plant structures; EXPRESSED DURING: 13 growth stages; Has 1807 Blast hits to 1807 proteins in 277 species: Archae - 0; Bacteria - 0; Metazoa - 736; Fungi - 347; Plants - 385; Viruses - 0; Other Eukaryotes - 339 (source: N…
Glyma.02G005200	1580	4	17.33	4.15145	16.554	-1.9955	down	0.000421063	0.00928117	AT1G04420.1|Symbols:|NAD(P)-linked oxidoreductase superfamily protein|chr1:1191634-1193699 FORWARD LENGTH=412
Glyma.02G005700	2938	21.67	81.67	22.4696	77.7441	-1.79076	down	2.08786e-09	1.61983e-07	AT1G04400.1|Symbols:CRY2, FHA, AT-PHH1, PHH1, ATCRY2|cryptochrome 2|chr1:1185719-1187901 REVERSE LENGTH=612
Glyma.02G005800	2241	266.67	852.33	276.017	812.237	-1.55714	down	1.93367e-18	4.01426e-16	AT3G54700.1|Symbols:PHT1;7|phosphate transporter 1;7|chr3:20248463-20250070 REVERSE LENGTH=535
Glyma.02G017200	1074	29.33	65.67	30.3941	62.7238	-1.04522	down	0.000439982	0.00958016	AT4G02390.1|Symbols:APP, PARP1, ATPARP1, PP|poly(ADP-ribose) polymerase|chr4:1050104-1053960 FORWARD LENGTH=637
Glyma.02G021600	1653	138.33	415.67	143.169	395.862	-1.46727	down	2.6805e-15	4.38368e-13	AT1G07040.1|Symbols:|unknown protein; INVOLVED IN: biological_process unknown; LOCATED IN: chloroplast; EXPRESSED IN: 24 plant structures; EXPRESSED DURING: 14 growth stages; BEST Arabidopsis thaliana protein match is: unknown protein (TAIR:AT1G27030.1); Has 540 Blast hits to 538 proteins in 187 species: Archae - 0; Bacteria - 333; Metazoa - 0; Fungi - 0; Plants - 67; Viruses - 0; Other Eukaryote…
Glyma.02G028700	2813	46	1382.33	47.6341	1318.56	-4.79082	down	1.68536e-110	1.09462e-106	AT1G59970.1|Symbols:|Matrixin family protein|chr1:22073601-22074683 FORWARD LENGTH=360
Glyma.02G029900	1689	0.33	7	0.35061	6.71721	-4.25992	down	0.000341915	0.00782326	AT1G24100.1|Symbols:UGT74B1|UDP-glucosyl transferase 74B1|chr1:8525547-8527010 REVERSE LENGTH=460
Glyma.02G031700	1954	0	7	0	6.63812	-12.6966	down	4.53201e-05	0.00137362	AT1G70230.1|Symbols:TBL27|TRICHOME BIREFRINGENCE-LIKE 27|chr1:26450389-26451724 FORWARD LENGTH=416
Glyma.02G041900	2014	165	396.33	170.853	377.748	-1.14467	down	4.0377e-10	3.56446e-08	AT4G35630.1|Symbols:PSAT|phosphoserine aminotransferase|chr4:16904205-16905497 FORWARD LENGTH=430
Glyma.02G051800	1980	18.67	65	19.3169	61.9457	-1.68114	down	1.8263e-07	1.02129e-05	AT4G36290.1|Symbols:CRT1|compromised recognition of TCV 1|chr4:17169669-17173187 REVERSE LENGTH=635
Glyma.02G059900	2964	83.33	186.33	86.2503	177.447	-1.04079	down	5.85093e-07	2.89452e-05	AT4G36860.1|Symbols:|LIM domain-containing protein|chr4:17358580-17361189 REVERSE LENGTH=553
Glyma.02G061200	2069	7.33	33	7.60416	31.4723	-2.04922	down	2.84968e-06	0.000120072	NA
Glyma.02G064300	906	412	1113.67	426.411	1061.2	-1.31538	down	7.7675e-14	1.08994e-11	AT2G02990.1|Symbols:RNS1, ATRNS1|ribonuclease 1|chr2:873714-874667 FORWARD LENGTH=230
Glyma.02G069500	1001	0	89.33	0	85.3325	-16.3808	down	3.30491e-39	2.34772e-36	AT1G65480.1|Symbols:FT|PEBP (phosphatidylethanolamine-binding protein) family protein|chr1:24331510-24333689 FORWARD LENGTH=175
Glyma.02G070000	1759	35.67	118.67	37.0002	113.158	-1.61274	down	2.5982e-10	2.39604e-08	AT3G04070.1|Symbols:anac047, NAC047|NAC domain containing protein 47|chr3:1061573-1062976 REVERSE LENGTH=359
Glyma.02G086000	1162	47	176	48.5777	167.931	-1.7895	down	5.50515e-15	8.69048e-13	AT1G14820.3|Symbols:|Sec14p-like phosphatidylinositol transfer family protein|chr1:5105237-5106793 REVERSE LENGTH=252
Glyma.02G091500	1839	77.67	203.67	80.2639	193.969	-1.27301	down	9.93793e-10	8.21487e-08	AT2G39650.1|Symbols:|Protein of unknown function (DUF506) |chr2:16528094-16529274 REVERSE LENGTH=291
Glyma.02G116900	535	1	37	1.02548	35.2044	-5.10139	down	6.86195e-16	1.19529e-13	AT4G05530.1|Symbols:IBR1, SDRA|indole-3-butyric acid response 1|chr4:2816462-2818074 FORWARD LENGTH=254
Glyma.02G123200	2312	1	31	1.02548	29.5792	-4.85021	down	1.74589e-13	2.31415e-11	AT5G15740.1|Symbols:|O-fucosyltransferase family protein|chr5:5134788-5136956 REVERSE LENGTH=508
Glyma.02G139100	1479	0	5.33	0	5.07634	-12.3096	down	0.000420227	0.00926987	NA
Glyma.02G160800	1324	0.33	9	0.343936	8.57517	-4.63995	down	3.14659e-05	0.000991384	AT1G75980.1|Symbols:|Single hybrid motif superfamily protein|chr1:28522936-28524302 REVERSE LENGTH=225
Glyma.02G162800	1306	6	25.33	6.23826	24.1368	-1.95202	down	4.70095e-05	0.00142009	NA
Glyma.02G163900	1642	0.33	43.67	0.343936	41.7157	-6.92231	down	1.23152e-20	3.09336e-18	AT2G35035.1|Symbols:URED|urease accessory protein D|chr2:14763387-14765045 REVERSE LENGTH=294
Glyma.02G175800	557	0	5.33	0	5.05686	-12.304	down	0.000421147	0.00928117	AT5G35525.1|Symbols:|PLAC8 family protein|chr5:13707084-13707818 FORWARD LENGTH=152
Glyma.02G179400	698	1.67	15.67	1.71369	14.8925	-3.11941	down	6.75492e-06	0.000257208	NA
Glyma.02G188300	2932	2.67	35.67	2.77185	34.0592	-3.61912	down	4.89624e-12	5.56507e-10	AT5G06530.1|Symbols:|ABC-2 type transporter family protein|chr5:1990060-1994605 REVERSE LENGTH=751
Glyma.02G189700	1285	1.67	54	1.71686	51.6525	-4.911	down	1.11107e-20	2.82199e-18	AT2G27040.2|Symbols:AGO4|Argonaute family protein|chr2:11536795-11541503 REVERSE LENGTH=924
Glyma.02G189800	1077	0	33	0	31.4904	-14.9426	down	1.34671e-17	2.65051e-15	AT4G27290.1|Symbols:|S-locus lectin protein kinase family protein|chr4:13666281-13669202 FORWARD LENGTH=783
Glyma.02G215100	1372	10.33	49.33	10.714	46.9497	-2.13162	down	1.71955e-08	1.16683e-06	AT4G24500.3|Symbols:|hydroxyproline-rich glycoprotein family protein|chr4:12658732-12660211 FORWARD LENGTH=319
Glyma.02G222800	812	1.33	30	1.37609	28.5415	-4.37442	down	2.60377e-12	3.07475e-10	NA
Glyma.02G226700	1635	0.33	20.33	0.35061	19.419	-5.79146	down	1.07472e-10	1.04404e-08	AT2G18410.1|Symbols:|FUNCTIONS IN: molecular_function unknown; INVOLVED IN: biological_process unknown; LOCATED IN: cellular_component unknown; EXPRESSED IN: 22 plant structures; EXPRESSED DURING: 13 growth stages; CONTAINS InterPro DOMAIN/s: Histone acetylation protein 2 (InterPro:IPR019519); Has 35333 Blast hits to 34131 proteins in 2444 species: Archae - 798; Bacteria - 22429; Metazoa - 974; F…
Glyma.02G247900	1012	6.33	118.33	6.57235	113.006	-4.10384	down	2.27599e-32	1.24669e-29	AT3G55470.2|Symbols:|Calcium-dependent lipid-binding (CaLB domain) family protein|chr3:20564356-20566092 FORWARD LENGTH=155
Glyma.02G268900	4198	15	56.33	15.4939	53.6927	-1.79303	down	2.11257e-07	1.15857e-05	AT5G17680.1|Symbols:|disease resistance protein (TIR-NBS-LRR class), putative|chr5:5822999-5827153 FORWARD LENGTH=1294
Glyma.02G273100	2184	143.67	810	148.82	771.998	-2.37502	down	1.2533e-37	8.37939e-35	AT1G76490.1|Symbols:HMG1, HMGR1, AtHMGR1|hydroxy methylglutaryl CoA reductase 1|chr1:28695801-28698206 FORWARD LENGTH=642
Glyma.02G282200	762	0.67	17	0.687873	16.263	-4.56331	down	2.7658e-08	1.79892e-06	AT3G55600.1|Symbols:|Membrane fusion protein Use1|chr3:20620682-20622341 FORWARD LENGTH=240
Glyma.02G309100	2316	10	39.33	10.3103	37.6023	-1.86673	down	3.22294e-06	0.000134183	AT1G57820.1|Symbols:VIM1, ORTH2|Zinc finger (C3HC4-type RING finger) family protein|chr1:21414342-21417902 REVERSE LENGTH=645
Glyma.03G004700	723	49	120	50.7998	114.238	-1.16916	down	1.2596e-06	5.78449e-05	AT4G00860.1|Symbols:ATOZI1, AT0ZI1|Protein of unknown function (DUF1138)|chr4:359548-359868 REVERSE LENGTH=80
Glyma.03G019300	1561	1.67	27	1.7397	25.7426	-3.88725	down	1.83697e-10	1.72198e-08	AT2G45660.1|Symbols:AGL20, SOC1, ATSOC1|AGAMOUS-like 20|chr2:18807799-18810193 REVERSE LENGTH=214
Glyma.03G022800	645	32	73.67	33.1403	70.0941	-1.0807	down	0.000149504	0.00386854	AT1G24620.1|Symbols:|EF hand calcium-binding protein family|chr1:8723893-8724453 REVERSE LENGTH=186
Glyma.03G024200	1192	352.33	806.33	365.359	768.663	-1.07304	down	8.11867e-10	6.83532e-08	NA
Glyma.03G024400	1014	95.33	396	98.6843	377.783	-1.93666	down	1.30135e-23	4.16653e-21	NA
Glyma.03G027200	2857	0.33	8.67	0.35061	8.25557	-4.55743	down	4.66245e-05	0.00141034	AT4G08850.1|Symbols:|Leucine-rich repeat receptor-like protein kinase family protein|chr4:5636693-5640496 REVERSE LENGTH=1045
Glyma.03G029300	1229	0	100.33	0	95.8199	-16.548	down	4.48275e-43	3.9193e-40	AT4G32760.1|Symbols:|ENTH/VHS/GAT family protein|chr4:15799376-15803832 FORWARD LENGTH=675
Glyma.03G029900	1933	31	189.33	32.059	180.112	-2.49009	down	5.44354e-25	1.9487e-22	AT4G31500.1|Symbols:CYP83B1, SUR2, RNT1, RED1, ATR4|cytochrome P450, family 83, subfamily B, polypeptide 1|chr4:15273677-15275271 REVERSE LENGTH=499
Glyma.03G032600	393	0	15.33	0	14.5845	-13.8322	down	1.83203e-09	1.43606e-07	AT2G18570.1|Symbols:|UDP-Glycosyltransferase superfamily protein|chr2:8063429-8064841 FORWARD LENGTH=470
Glyma.03G035400	2032	7	24.67	7.2272	23.5572	-1.70466	down	0.000304584	0.00710862	AT3G42630.1|Symbols:|Pentatricopeptide repeat (PPR) superfamily protein|chr3:14722314-14723635 FORWARD LENGTH=415
Glyma.03G040600	2253	34	211	35.2366	201.289	-2.51412	down	5.69121e-27	2.24996e-24	AT3G08860.1|Symbols:PYD4|PYRIMIDINE 4|chr3:2696754-2699087 REVERSE LENGTH=481
Glyma.03G043000	3748	43.67	114.67	45.1615	109.343	-1.27569	down	3.02429e-07	1.59508e-05	AT3G14470.1|Symbols:|NB-ARC domain-containing disease resistance protein|chr3:4857940-4861104 FORWARD LENGTH=1054
Glyma.03G043400	927	21	77.67	21.7578	74.0563	-1.76709	down	6.28282e-09	4.5776e-07	NA
Glyma.03G043500	5300	173.67	431.33	179.618	411.374	-1.19552	down	5.30991e-11	5.35277e-09	AT3G14470.1|Symbols:|NB-ARC domain-containing disease resistance protein|chr3:4857940-4861104 FORWARD LENGTH=1054
Glyma.03G043600	3606	63.67	138.33	65.8166	131.771	-1.00151	down	1.02037e-05	0.000367302	AT3G14470.1|Symbols:|NB-ARC domain-containing disease resistance protein|chr3:4857940-4861104 FORWARD LENGTH=1054
Glyma.03G043700	618	11	40	11.3688	38.0925	-1.74443	down	8.10767e-06	0.000300904	AT1G79630.2|Symbols:|Protein phosphatase 2C family protein|chr1:29962931-29964382 REVERSE LENGTH=394
Glyma.03G046700	249	0	7.33	0	7.00572	-12.7743	down	2.91402e-05	0.000927751	NA
Glyma.03G051000	210	2	15.67	2.06079	14.9858	-2.86232	down	1.8566e-05	0.000624786	NA
Glyma.03G054100	3425	0	272.67	0	259.652	-17.9862	down	1.94357e-92	7.36353e-89	AT5G36930.1|Symbols:|Disease resistance protein (TIR-NBS-LRR class) family|chr5:14567771-14571907 REVERSE LENGTH=1188
Glyma.03G054200	1182	0.67	23	0.684706	21.9874	-5.00504	down	5.9207e-11	5.92905e-09	NA
Glyma.03G054300	732	0.33	67	0.35061	63.7535	-7.50649	down	1.63956e-29	7.76469e-27	NA
Glyma.03G054500	723	0	6	0	5.72852	-12.4839	down	0.000169688	0.00430989	NA
Glyma.03G054600	2366	0	26	0	24.8031	-14.5982	down	1.65286e-14	2.49296e-12	AT1G72900.1|Symbols:|Toll-Interleukin-Resistance (TIR) domain-containing protein|chr1:27432216-27433532 FORWARD LENGTH=363
Glyma.03G058900	1311	0	13.67	0	12.9722	-13.6631	down	1.26329e-08	8.74187e-07	NA
Glyma.03G060300	1298	43.67	98.67	45.2033	94.0213	-1.05656	down	3.60015e-05	0.00111725	AT3G08940.2|Symbols:LHCB4.2|light harvesting complex photosystem II|chr3:2717717-2718665 FORWARD LENGTH=287
Glyma.03G065300	234	0	10	0	9.459	-13.2075	down	1.01935e-06	4.7777e-05	NA
Glyma.03G065400	405	0	15.33	0	14.6207	-13.8357	down	1.81828e-09	1.42774e-07	AT4G14305.1|Symbols:|Peroxisomal membrane 22 kDa (Mpv17/PMP22) family protein|chr4:8235335-8236605 REVERSE LENGTH=185
Glyma.03G065500	1249	0.33	24.33	0.35061	23.3358	-6.05653	down	1.6435e-12	1.99254e-10	AT3G23730.1|Symbols:XTH16|xyloglucan endotransglucosylase/hydrolase 16|chr3:8550222-8551248 FORWARD LENGTH=291
Glyma.03G073600	2303	1	11	1.02864	10.4217	-3.34078	down	6.64914e-05	0.00190243	AT5G02010.1|Symbols:ATROPGEF7, ROPGEF7|RHO guanyl-nucleotide exchange factor 7|chr5:383493-385698 FORWARD LENGTH=546
Glyma.03G083600	327	0	6.67	0	6.31203	-12.6239	down	7.03105e-05	0.00199912	AT2G33820.1|Symbols:ATMBAC1, MBAC1|Mitochondrial substrate carrier family protein|chr2:14306293-14308293 REVERSE LENGTH=311
Glyma.03G096500	1666	561	1984.67	580.782	1890.88	-1.70299	down	8.55177e-20	1.99383e-17	AT3G13610.1|Symbols:|2-oxoglutarate (2OG) and Fe(II)-dependent oxygenase superfamily protein|chr3:4449448-4450616 FORWARD LENGTH=361
Glyma.03G106400	3178	37	99	38.2537	94.4951	-1.30464	down	7.42859e-07	3.6252e-05	AT2G32800.1|Symbols:AP4.3A|protein kinase family protein|chr2:13916478-13919033 FORWARD LENGTH=851
Glyma.03G121300	2780	0.33	9.67	0.34077	9.21318	-4.75683	down	1.43906e-05	0.000499812	AT1G78950.1|Symbols:|Terpenoid cyclases family protein|chr1:29684558-29688673 REVERSE LENGTH=759
Glyma.03G121400	1757	0	16.67	0	15.9005	-13.9568	down	3.98841e-10	3.53468e-08	AT3G17850.1|Symbols:|Protein kinase superfamily protein|chr3:6109854-6116245 REVERSE LENGTH=1296
Glyma.03G122500	2077	106.67	269.33	110.549	257.037	-1.21729	down	3.61396e-10	3.228e-08	AT1G68570.1|Symbols:|Major facilitator superfamily protein|chr1:25746811-25750110 FORWARD LENGTH=596
Glyma.03G126600	2432	39.33	86.33	40.735	82.4349	-1.01699	down	0.000144482	0.00377514	AT2G32560.1|Symbols:|F-box family protein|chr2:13824820-13826761 FORWARD LENGTH=371
Glyma.03G155800	2080	152	340.67	157.388	324.529	-1.04403	down	1.83392e-08	1.24258e-06	AT3G63210.1|Symbols:MARD1|Protein of unknown function (DUF581)|chr3:23354019-23354906 REVERSE LENGTH=263
Glyma.03G165800	4009	34	76.67	35.1811	73.0001	-1.0531	down	0.000172288	0.00436152	AT4G08850.1|Symbols:|Leucine-rich repeat receptor-like protein kinase family protein|chr4:5636693-5640496 REVERSE LENGTH=1045
Glyma.03G165900	1821	1.33	14.33	1.38242	13.6659	-3.30531	down	7.71784e-06	0.000289987	AT5G46050.1|Symbols:ATPTR3, PTR3|peptide transporter 3|chr5:18675062-18679071 REVERSE LENGTH=582
Glyma.03G181800	5745	72.67	243.33	75.1573	232.052	-1.62646	down	2.75414e-15	4.48796e-13	AT1G08060.2|Symbols:MOM, MOM1|ATP-dependent helicase family protein|chr1:2501981-2510488 REVERSE LENGTH=2001
Glyma.03G203900	2278	7.67	88.67	7.92559	84.4548	-3.41359	down	8.13578e-22	2.18867e-19	AT5G06440.3|Symbols:|BEST Arabidopsis thaliana protein match is: Polyketide cyclase/dehydrase and lipid transport superfamily protein (TAIR:AT3G11720.3); Has 157 Blast hits to 155 proteins in 41 species: Archae - 0; Bacteria - 6; Metazoa - 5; Fungi - 6; Plants - 99; Viruses - 0; Other Eukaryotes - 41 (source: NCBI BLink).|chr5:1964641-1966807 REVERSE LENGTH=479
Glyma.03G225500	2108	20	69.67	20.6505	66.2833	-1.68247	down	8.55479e-08	5.12382e-06	AT3G62040.1|Symbols:|Haloacid dehalogenase-like hydrolase (HAD) superfamily protein|chr3:22975328-22976518 REVERSE LENGTH=249
Glyma.03G228900	2139	305.33	779.33	316.047	743.104	-1.23343	down	2.39361e-12	2.83407e-10	AT1G09430.1|Symbols:ACLA-3|ATP-citrate lyase A-3|chr1:3042135-3044978 FORWARD LENGTH=424
Glyma.03G239800	2061	34	74.33	35.2268	70.9288	-1.0097	down	0.000347977	0.00793402	AT3G06130.2|Symbols:|Heavy metal transport/detoxification superfamily protein|chr3:1853193-1854673 REVERSE LENGTH=349
Glyma.03G241000	2304	39	107	40.4764	102.109	-1.33495	down	1.88321e-07	1.0454e-05	AT1G54730.2|Symbols:|Major facilitator superfamily protein|chr1:20424471-20429978 FORWARD LENGTH=470
Glyma.03G242900	1268	313.67	831.33	324.64	791.946	-1.28656	down	2.71012e-13	3.53046e-11	AT1G08830.2|Symbols:CSD1|copper/zinc superoxide dismutase 1|chr1:2827700-2829053 FORWARD LENGTH=152
Glyma.03G247500	904	80.33	175.33	83.1454	167.061	-1.00667	down	1.88773e-06	8.36488e-05	AT3G04720.1|Symbols:PR4, HEL, PR-4|pathogenesis-related 4|chr3:1285691-1286531 REVERSE LENGTH=212
Glyma.03G248400	773	157.67	799.33	163.076	761.822	-2.22391	down	1.13368e-33	6.44268e-31	AT1G60750.1|Symbols:|NAD(P)-linked oxidoreductase superfamily protein|chr1:22362293-22363854 REVERSE LENGTH=330
Glyma.03G248500	1422	28.67	109.33	29.6476	104.266	-1.81428	down	1.71531e-11	1.79276e-09	AT1G60690.1|Symbols:|NAD(P)-linked oxidoreductase superfamily protein|chr1:22349892-22351668 REVERSE LENGTH=345
Glyma.03G253700	1375	79.67	193.67	82.5236	184.602	-1.16154	down	2.55013e-08	1.68028e-06	NA
Glyma.03G258000	2049	21	51.67	21.7385	49.1599	-1.17723	down	0.000362369	0.00820331	AT4G00980.1|Symbols:|zinc knuckle (CCHC-type) family protein|chr4:422732-424580 REVERSE LENGTH=488
Glyma.04G017600	1992	0	240	0	228.614	-17.8026	down	1.31934e-84	3.33236e-81	AT5G54770.1|Symbols:THI1, TZ, THI4|thiazole biosynthetic enzyme, chloroplast (ARA6) (THI1) (THI4)|chr5:22246634-22247891 FORWARD LENGTH=349
Glyma.04G021300	1013	7.33	61	7.60767	58.099	-2.93299	down	3.23187e-14	4.7398e-12	AT1G76020.1|Symbols:|Thioredoxin superfamily protein|chr1:28532243-28533542 REVERSE LENGTH=225
Glyma.04G022600	2666	0.67	45.33	0.68154	43.2763	-5.98863	down	3.82701e-20	9.25485e-18	AT1G20160.2|Symbols:ATSBT5.2|Subtilisin-like serine endopeptidase family protein|chr1:6990852-6993737 REVERSE LENGTH=730
Glyma.04G035600	1746	1144.67	2530.67	1185.18	2411.66	-1.02492	down	1.55321e-07	8.75035e-06	AT4G31940.1|Symbols:CYP82C4|cytochrome P450, family 82, subfamily C, polypeptide 4|chr4:15452040-15453966 FORWARD LENGTH=524
Glyma.04G058800	953	58	130.67	60.1078	124.437	-1.04979	down	5.78723e-06	0.000223924	AT2G24762.1|Symbols:AtGDU4, GDU4|glutamine dumper 4|chr2:10559479-10559949 FORWARD LENGTH=156
Glyma.04G068100	971	33	86.67	34.1317	82.5386	-1.27396	down	3.65852e-06	0.000150799	AT5G11280.1|Symbols:|unknown protein; BEST Arabidopsis thaliana protein match is: unknown protein (TAIR:AT1G80200.1); Has 30201 Blast hits to 17322 proteins in 780 species: Archae - 12; Bacteria - 1396; Metazoa - 17338; Fungi - 3422; Plants - 5037; Viruses - 0; Other Eukaryotes - 2996 (source: NCBI BLink).|chr5:3597321-3598347 FORWARD LENGTH=209
Glyma.04G082500	2157	15.67	46.67	16.2538	44.4329	-1.45085	down	4.19912e-05	0.00128645	AT4G32770.1|Symbols:VTE1, ATSDX1|tocopherol cyclase, chloroplast / vitamin E deficient 1 (VTE1) / sucrose export defective 1 (SXD1)|chr4:15804981-15807790 FORWARD LENGTH=488
Glyma.04G082700	2122	22	57.67	22.797	54.9737	-1.2699	down	7.38012e-05	0.00208793	AT1G52190.1|Symbols:|Major facilitator superfamily protein|chr1:19434671-19438673 FORWARD LENGTH=607
Glyma.04G104700	1204	0	31.33	0	30.0001	-14.8727	down	6.93588e-17	1.29235e-14	AT1G54570.1|Symbols:|Esterase/lipase/thioesterase family protein|chr1:20380649-20384953 REVERSE LENGTH=704
Glyma.04G115300	1273	0	7.33	0	6.92407	-12.7574	down	2.94835e-05	0.000936369	AT3G16520.1|Symbols:UGT88A1|UDP-glucosyl transferase 88A1|chr3:5618807-5620833 REVERSE LENGTH=451
Glyma.04G164300	2353	37.33	97	38.6078	92.4555	-1.25987	down	1.78933e-06	7.97551e-05	AT1G26610.1|Symbols:|C2H2-like zinc finger protein|chr1:9193735-9195102 FORWARD LENGTH=455
Glyma.04G167900	1367	18	50	18.6459	47.7898	-1.35785	down	7.3931e-05	0.0020903	AT3G47470.1|Symbols:LHCA4, CAB4|light-harvesting chlorophyll-protein complex I subunit A4|chr3:17493622-17494773 REVERSE LENGTH=251
Glyma.04G177500	369	0.33	17.67	0.343936	16.8426	-5.61383	down	1.8598e-09	1.45532e-07	AT4G17190.2|Symbols:FPS2|farnesyl diphosphate synthase 2|chr4:9648743-9650346 REVERSE LENGTH=247
Glyma.04G179100	765	110	358.67	113.815	342.405	-1.58902	down	1.07461e-16	1.96209e-14	AT5G47890.1|Symbols:|NADH-ubiquinone oxidoreductase B8 subunit, putative|chr5:19388806-19390409 FORWARD LENGTH=97
Glyma.04G190800	1281	506.33	1479.67	524.506	1411.12	-1.42781	down	2.22491e-15	3.6783e-13	AT5G61640.1|Symbols:PMSR1, ATMSRA1|peptidemethionine sulfoxide reductase 1|chr5:24775107-24776147 FORWARD LENGTH=202
Glyma.04G190900	1409	105.33	236	109.071	224.73	-1.04292	down	1.1151e-07	6.49128e-06	AT3G48360.1|Symbols:BT2, ATBT2|BTB and TAZ domain protein 2|chr3:17908482-17910471 REVERSE LENGTH=364
Glyma.04G195600	2034	0	317	0	301.885	-18.2036	down	4.43477e-102	2.24025e-98	AT4G24890.1|Symbols:ATPAP24, PAP24|purple acid phosphatase 24|chr4:12811510-12814440 REVERSE LENGTH=615
Glyma.04G212000	831	41.33	102	42.8713	97.2034	-1.18099	down	3.90086e-06	0.00015963	AT5G64530.1|Symbols:ANAC104, XND1|xylem NAC domain 1|chr5:25795360-25796699 FORWARD LENGTH=187
Glyma.04G223700	1393	178	615	184.427	585.907	-1.66762	down	2.68195e-20	6.62674e-18	AT3G10870.1|Symbols:MES17, ATMES17|methyl esterase 17|chr3:3401228-3402612 REVERSE LENGTH=276
Glyma.04G228000	2426	30	235.67	31.0005	224.505	-2.85638	down	5.33272e-34	3.06895e-31	AT5G24520.2|Symbols:TTG1, TTG|Transducin/WD40 repeat-like superfamily protein|chr5:8371708-8372733 REVERSE LENGTH=341
Glyma.04G248900	1647	14.33	39	14.845	37.1039	-1.32159	down	0.000403656	0.00898717	AT1G77470.1|Symbols:RFC3, RFC5|replication factor C subunit 3|chr1:29112194-29114323 REVERSE LENGTH=369
Glyma.05G007100	1498	2	23	2.06079	21.9838	-3.41517	down	2.48347e-08	1.6435e-06	AT3G01500.2|Symbols:CA1|carbonic anhydrase 1|chr3:194853-197873 REVERSE LENGTH=347
Glyma.05G016300	1157	4.33	73	4.49154	69.437	-3.95042	down	7.68641e-22	2.09255e-19	AT5G35520.1|Symbols:MIS12, ATMIS12|minichromosome instability 12 (mis12)-like|chr5:13701396-13702925 FORWARD LENGTH=238
Glyma.05G057100	1263	544	1506.67	563.245	1436.87	-1.35109	down	6.86109e-14	9.71752e-12	AT4G12490.1|Symbols:|Bifunctional inhibitor/lipid-transfer protein/seed storage 2S albumin superfamily protein|chr4:7409830-7410378 REVERSE LENGTH=182
Glyma.05G067600	348	0.33	8	0.35061	7.59179	-4.4365	down	0.000103469	0.00281852	AT3G12110.1|Symbols:ACT11|actin-11|chr3:3858116-3859609 FORWARD LENGTH=377
Glyma.05G085400	4347	62	155	64.1256	147.776	-1.20444	down	7.32208e-08	4.42087e-06	AT5G47820.2|Symbols:FRA1|P-loop containing nucleoside triphosphate hydrolases superfamily protein|chr5:19366505-19372229 FORWARD LENGTH=1035
Glyma.05G089100	1526	150	364.33	155.362	347.387	-1.16091	down	3.71123e-10	3.3019e-08	AT5G27740.1|Symbols:EMB161, EMB2775, EMB251, RFC3|ATPase family associated with various cellular activities (AAA)|chr5:9823831-9826869 FORWARD LENGTH=354
Glyma.05G091600	2794	7.67	124	7.9024	118.291	-3.90391	down	7.03519e-32	3.67641e-29	AT2G25450.1|Symbols:|2-oxoglutarate (2OG) and Fe(II)-dependent oxygenase superfamily protein|chr2:10830286-10831563 REVERSE LENGTH=359
Glyma.05G095400	3335	10.33	69.67	10.6774	66.4608	-2.63794	down	9.40173e-14	1.30317e-11	AT3G11050.1|Symbols:ATFER2, FER2|ferritin 2|chr3:3463651-3465294 FORWARD LENGTH=253
Glyma.05G114100	444	0.67	17.33	0.684706	16.5696	-4.59691	down	1.9583e-08	1.32292e-06	AT1G09440.1|Symbols:|Protein kinase superfamily protein|chr1:3045513-3047393 REVERSE LENGTH=466
Glyma.05G119800	1081	1.67	15.33	1.72319	14.5249	-3.07538	down	9.28773e-06	0.000337266	AT5G64570.1|Symbols:XYL4, ATBXL4|beta-D-xylosidase 4|chr5:25810227-25813309 REVERSE LENGTH=784
Glyma.05G147000	1043	2	49.67	2.0738	47.2721	-4.51064	down	2.44915e-18	4.99319e-16	AT1G67980.1|Symbols:CCOAMT|caffeoyl-CoA 3-O-methyltransferase|chr1:25487724-25488934 FORWARD LENGTH=232
Glyma.05G150400	1500	146	327	150.995	311.904	-1.0466	down	2.28626e-08	1.52632e-06	AT3G23730.1|Symbols:XTH16|xyloglucan endotransglucosylase/hydrolase 16|chr3:8550222-8551248 FORWARD LENGTH=291
Glyma.05G155600	1674	237.33	725.33	245.693	691.403	-1.49267	down	4.75861e-17	9.05211e-15	AT1G15670.1|Symbols:|Galactose oxidase/kelch repeat superfamily protein|chr1:5390119-5391198 FORWARD LENGTH=359
Glyma.05G165700	1989	8.67	29.33	8.92155	27.9826	-1.64916	down	0.000165662	0.00422651	NA
Glyma.05G173300	2206	287.33	676	297.712	644.33	-1.11388	down	2.17779e-10	2.02476e-08	AT1G13130.1|Symbols:|Cellulase (glycosyl hydrolase family 5) protein|chr1:4474726-4477820 FORWARD LENGTH=552
Glyma.05G188500	1712	134.33	337	139.005	320.854	-1.20678	down	1.32976e-10	1.27545e-08	AT3G27740.1|Symbols:CARA|carbamoyl phosphate synthetase A|chr3:10281470-10283792 REVERSE LENGTH=430
Glyma.05G188900	910	23.33	66.67	24.2121	63.6077	-1.39347	down	5.89293e-06	0.00022782	AT1G49230.1|Symbols:|RING/U-box superfamily protein|chr1:18209320-18209979 FORWARD LENGTH=219
Glyma.05G191300	954	12.67	38.33	13.1022	36.5825	-1.48135	down	0.000118391	0.00316619	AT5G09330.4|Symbols:VNI1|NAC domain containing protein 82|chr5:2892623-2894708 REVERSE LENGTH=489
Glyma.05G204600	869	20	84.67	20.707	80.6716	-1.96194	down	7.75822e-11	7.65119e-09	AT4G11650.1|Symbols:ATOSM34, OSM34|osmotin 34|chr4:7025127-7026113 REVERSE LENGTH=244
Glyma.05G233100	2974	14	45.33	14.4874	43.4032	-1.583	down	1.52441e-05	0.000526638	AT1G49040.3|Symbols:SCD1|stomatal cytokinesis defective / SCD1 protein (SCD1)|chr1:18140457-18148826 REVERSE LENGTH=1040
Glyma.05G247900	2315	45.33	108.67	46.9205	103.436	-1.14045	down	4.77516e-06	0.000190939	AT3G17790.1|Symbols:ATACP5, ATPAP17, PAP17|purple acid phosphatase 17|chr3:6089779-6090988 FORWARD LENGTH=338
Glyma.06G003500	1344	9.67	31	9.98921	29.5587	-1.56514	down	0.000212303	0.00521173	AT4G35070.1|Symbols:|SBP (S-ribonuclease binding protein) family protein|chr4:16694488-16695387 FORWARD LENGTH=265
Glyma.06G015700	1794	27.67	67	28.6116	63.9326	-1.15995	down	0.000107746	0.00292276	AT2G39200.1|Symbols:MLO12, ATMLO12|Seven transmembrane MLO family protein|chr2:16356255-16359797 REVERSE LENGTH=576
Glyma.06G020400	1253	28.33	85	29.369	80.9198	-1.4622	down	2.35161e-07	1.26976e-05	AT1G76100.1|Symbols:PETE1|plastocyanin 1|chr1:28554217-28554732 REVERSE LENGTH=171
Glyma.06G031100	787	16.33	76	16.9385	72.2486	-2.09266	down	5.28049e-11	5.33494e-09	AT1G19530.1|Symbols:|unknown protein; FUNCTIONS IN: molecular_function unknown; INVOLVED IN: N-terminal protein myristoylation, anaerobic respiration; LOCATED IN: cellular_component unknown; EXPRESSED IN: leaf apex, inflorescence meristem, hypocotyl, root, flower; EXPRESSED DURING: petal differentiation and expansion stage; Has 47 Blast hits to 47 proteins in 13 species: Archae - 0; Bacteria - 0;…
Glyma.06G060600	2343	2.33	24	2.39806	22.8065	-3.24951	down	3.26681e-08	2.10074e-06	AT2G24960.2|Symbols:|unknown protein; FUNCTIONS IN: molecular_function unknown; INVOLVED IN: biological_process unknown; LOCATED IN: cellular_component unknown; EXPRESSED IN: 21 plant structures; EXPRESSED DURING: 12 growth stages; BEST Arabidopsis thaliana protein match is: unknown protein (TAIR:AT4G02210.2); Has 30201 Blast hits to 17322 proteins in 780 species: Archae - 12; Bacteria - 1396; Me…
Glyma.06G069100	818	4.33	19.33	4.4817	18.4498	-2.04149	down	0.000177969	0.00448763	AT3G47650.1|Symbols:|DnaJ/Hsp40 cysteine-rich domain superfamily protein|chr3:17569576-17570262 FORWARD LENGTH=136
Glyma.06G071500	794	14	55.67	14.5271	52.9955	-1.86712	down	8.87418e-08	5.26705e-06	AT1G52740.1|Symbols:HTA9|histone H2A protein 9|chr1:19645409-19646221 FORWARD LENGTH=134
Glyma.06G078200	1293	13	47.33	13.4521	45.1317	-1.74631	down	1.89403e-06	8.37649e-05	AT4G20325.1|Symbols:|FUNCTIONS IN: molecular_function unknown; INVOLVED IN: biological_process unknown; LOCATED IN: nucleus; CONTAINS InterPro DOMAIN/s: Ribonuclease H2, subunit B (InterPro:IPR019024); Has 30201 Blast hits to 17322 proteins in 780 species: Archae - 12; Bacteria - 1396; Metazoa - 17338; Fungi - 3422; Plants - 5037; Viruses - 0; Other Eukaryotes - 2996 (source: NCBI BLink).|chr4:10…
Glyma.06G094900	2903	87	199	90.0701	189.752	-1.07499	down	1.71041e-07	9.58843e-06	AT5G10940.2|Symbols:|transducin family protein / WD-40 repeat family protein|chr5:3448890-3454127 REVERSE LENGTH=754
Glyma.06G115800	2111	1948.67	4967.33	2016.6	4732.95	-1.23082	down	7.81716e-08	4.70727e-06	AT1G15960.1|Symbols:NRAMP6, ATNRAMP6|NRAMP metal ion transporter 6|chr1:5482202-5485066 REVERSE LENGTH=527
Glyma.06G137100	1402	45.67	725.33	47.1759	691.457	-3.87352	down	1.10342e-76	2.00664e-73	AT5G54160.1|Symbols:ATOMT1, OMT1|O-methyltransferase 1|chr5:21982075-21984167 FORWARD LENGTH=363
Glyma.06G148000	625	41	115	42.4512	109.442	-1.36629	down	5.07222e-08	3.1332e-06	AT4G09890.1|Symbols:|Protein of unknown function (DUF3511)|chr4:6218501-6218764 FORWARD LENGTH=87
Glyma.06G149300	1074	0.33	16.33	0.343936	15.5162	-5.49549	down	7.97431e-09	5.69143e-07	NA
Glyma.06G156700	2153	16.67	221.67	17.2758	211.251	-3.61214	down	9.15555e-44	8.32496e-41	AT5G09220.1|Symbols:AAP2|amino acid permease 2|chr5:2866867-2868863 FORWARD LENGTH=493
Glyma.06G160400	642	11.67	45.67	12.0925	43.6205	-1.85089	down	8.75509e-07	4.19171e-05	AT5G63660.1|Symbols:LCR74, PDF2.5|Scorpion toxin-like knottin superfamily protein|chr5:25485692-25486062 FORWARD LENGTH=73
Glyma.06G162000	402	0	8.33	0	7.89073	-12.9459	down	8.15166e-06	0.000301763	AT5G15770.1|Symbols:AtGNA1, GNA1|glucose-6-phosphate acetyltransferase 1|chr5:5144093-5144542 REVERSE LENGTH=149
Glyma.06G169400	2451	47.33	143.33	49.0165	136.625	-1.47888	down	3.63106e-10	3.23691e-08	AT3G01930.2|Symbols:|Major facilitator superfamily protein|chr3:319289-321488 REVERSE LENGTH=584
Glyma.06G186900	778	391.67	947.33	405.449	902.118	-1.1538	down	5.03993e-11	5.12607e-09	AT3G48140.1|Symbols:|B12D protein|chr3:17778471-17779299 FORWARD LENGTH=88
Glyma.06G187300	2354	47.33	108	49.0302	103.017	-1.07114	down	1.58282e-05	0.000544749	AT3G48080.1|Symbols:|alpha/beta-Hydrolases superfamily protein|chr3:17753104-17755145 REVERSE LENGTH=629
Glyma.06G193800	840	57.33	149.67	59.3573	142.825	-1.26675	down	2.6164e-08	1.71648e-06	AT1G74670.1|Symbols:|Gibberellin-regulated family protein|chr1:28053378-28053893 FORWARD LENGTH=101
Glyma.06G200700	436	0	18	0	17.2283	-14.0725	down	8.84112e-11	8.64414e-09	NA
Glyma.06G201900	3305	8.33	30.33	8.63982	29.0318	-1.74856	down	6.07722e-05	0.00176659	NA
Glyma.06G205600	1412	7.33	38.33	7.62068	36.5074	-2.2602	down	9.48927e-08	5.61014e-06	AT3G08900.1|Symbols:RGP3, RGP|reversibly glycosylated polypeptide 3|chr3:2708347-2709714 REVERSE LENGTH=362
Glyma.06G210200	1014	60	154.67	62.2406	147.417	-1.24397	down	2.81963e-08	1.82609e-06	AT1G49000.1|Symbols:|unknown protein; FUNCTIONS IN: molecular_function unknown; INVOLVED IN: biological_process unknown; LOCATED IN: chloroplast; EXPRESSED IN: stem; BEST Arabidopsis thaliana protein match is: unknown protein (TAIR:AT3G18560.1); Has 105 Blast hits to 105 proteins in 13 species: Archae - 0; Bacteria - 0; Metazoa - 0; Fungi - 0; Plants - 105; Viruses - 0; Other Eukaryotes - 0 (sour…
Glyma.06G239800	468	1.67	20	1.73654	19.0567	-3.45601	down	1.164e-07	6.75003e-06	AT3G21260.3|Symbols:|Glycolipid transfer protein (GLTP) family protein|chr3:7464132-7465785 REVERSE LENGTH=233
Glyma.06G241300	1484	0	39.67	0	37.8184	-15.2068	down	2.05434e-20	5.10375e-18	AT4G10720.1|Symbols:|Ankyrin repeat family protein|chr4:6607879-6609358 FORWARD LENGTH=445
Glyma.06G241600	1493	0	70.33	0	66.8462	-16.0286	down	2.73056e-32	1.46049e-29	AT4G10720.1|Symbols:|Ankyrin repeat family protein|chr4:6607879-6609358 FORWARD LENGTH=445
Glyma.06G242000	1702	0.33	21.67	0.35061	20.6507	-5.88018	down	2.67465e-11	2.76993e-09	AT4G10720.1|Symbols:|Ankyrin repeat family protein|chr4:6607879-6609358 FORWARD LENGTH=445
Glyma.06G242400	390	0	5.33	0	5.04781	-12.3014	down	0.000421576	0.00928117	AT5G52560.1|Symbols:ATUSP, USP|UDP-sugar pyrophosphorylase|chr5:21331230-21334573 FORWARD LENGTH=614
Glyma.06G242500	1001	0	13	0	12.307	-13.5872	down	2.77555e-08	1.80268e-06	AT3G27530.1|Symbols:GC6, MAG4|golgin candidate 6|chr3:10193778-10199659 REVERSE LENGTH=914
Glyma.06G249600	753	2.33	17.67	2.43108	16.8219	-2.79067	down	8.13811e-06	0.000301541	AT1G52855.1|Symbols:|unknown protein; BEST Arabidopsis thaliana protein match is: unknown protein (TAIR:AT3G15534.1); Has 35333 Blast hits to 34131 proteins in 2444 species: Archae - 798; Bacteria - 22429; Metazoa - 974; Fungi - 991; Plants - 531; Viruses - 0; Other Eukaryotes - 9610 (source: NCBI BLink).|chr1:19683137-19683343 REVERSE LENGTH=68
Glyma.06G259800	4077	41	236.67	42.4663	225.505	-2.40877	down	4.64775e-27	1.86996e-24	AT5G17680.1|Symbols:|disease resistance protein (TIR-NBS-LRR class), putative|chr5:5822999-5827153 FORWARD LENGTH=1294
Glyma.06G264100	1670	7.67	32.67	7.94527	31.0632	-1.96704	down	5.95621e-06	0.00023007	AT1G27180.1|Symbols:|disease resistance protein (TIR-NBS-LRR class), putative|chr1:9439859-9445818 FORWARD LENGTH=1556
Glyma.06G265400	3891	3.33	22	3.46957	21.0105	-2.59828	down	2.88811e-06	0.000121466	AT5G17680.1|Symbols:|disease resistance protein (TIR-NBS-LRR class), putative|chr5:5822999-5827153 FORWARD LENGTH=1294
Glyma.06G267300	3171	15.33	40.67	15.8213	38.7953	-1.29401	down	0.000446435	0.00970672	AT5G17680.1|Symbols:|disease resistance protein (TIR-NBS-LRR class), putative|chr5:5822999-5827153 FORWARD LENGTH=1294
Glyma.06G268500	1936	1.67	14.67	1.74638	13.9971	-3.00269	down	1.70667e-05	0.000581649	AT5G36930.2|Symbols:|Disease resistance protein (TIR-NBS-LRR class) family|chr5:14567771-14571916 REVERSE LENGTH=1191
Glyma.06G269700	1367	10.67	31.67	11.0379	30.1538	-1.44988	down	0.000435866	0.00951331	AT5G54770.1|Symbols:THI1, TZ, THI4|thiazole biosynthetic enzyme, chloroplast (ARA6) (THI1) (THI4)|chr5:22246634-22247891 FORWARD LENGTH=349
Glyma.06G293200	604	48	119.33	49.6548	113.899	-1.19775	down	8.84636e-07	4.22179e-05	AT4G28290.1|Symbols:|unknown protein; FUNCTIONS IN: molecular_function unknown; INVOLVED IN: biological_process unknown; LOCATED IN: chloroplast; EXPRESSED IN: 23 plant structures; EXPRESSED DURING: 15 growth stages; Has 45 Blast hits to 45 proteins in 11 species: Archae - 0; Bacteria - 0; Metazoa - 0; Fungi - 0; Plants - 45; Viruses - 0; Other Eukaryotes - 0 (source: NCBI BLink).|chr4:14012032-1…
Glyma.06G293900	2260	0	5.67	0	5.392	-12.3966	down	0.000266776	0.00632691	AT1G03670.1|Symbols:|ankyrin repeat family protein|chr1:914222-916222 REVERSE LENGTH=616
Glyma.06G295000	1406	2.33	17.67	2.40473	16.8917	-2.81237	down	8.09246e-06	0.000300585	AT4G02340.1|Symbols:|alpha/beta-Hydrolases superfamily protein|chr4:1035722-1037403 FORWARD LENGTH=324
Glyma.06G310000	4892	0.33	249.67	0.34077	237.869	-9.44715	down	4.83685e-85	1.29354e-81	AT5G36930.2|Symbols:|Disease resistance protein (TIR-NBS-LRR class) family|chr5:14567771-14571916 REVERSE LENGTH=1191
Glyma.07G010600	1756	51.67	113.67	53.4093	108.28	-1.0196	down	2.6539e-05	0.000857443	AT1G55160.1|Symbols:|unknown protein; FUNCTIONS IN: molecular_function unknown; INVOLVED IN: biological_process unknown; LOCATED IN: mitochondrion, plastid; EXPRESSED IN: 24 plant structures; EXPRESSED DURING: 13 growth stages; BEST Arabidopsis thaliana protein match is: unknown protein (TAIR:AT2G19530.1); Has 63 Blast hits to 63 proteins in 14 species: Archae - 0; Bacteria - 0; Metazoa - 0; Fung…
Glyma.07G011800	1531	0	8.33	0	7.91532	-12.9504	down	8.12053e-06	0.000301135	AT1G17710.1|Symbols:|Pyridoxal phosphate phosphatase-related protein|chr1:6090763-6091975 REVERSE LENGTH=279
Glyma.07G017000	1325	104	251.33	107.817	239.686	-1.15257	down	3.85785e-09	2.90868e-07	AT3G16300.1|Symbols:|Uncharacterised protein family (UPF0497)|chr3:5525491-5526207 REVERSE LENGTH=212
Glyma.07G022600	966	1	12	1.02548	11.4582	-3.48202	down	2.33914e-05	0.000766185	AT1G73060.1|Symbols:LPA3|Low PSII Accumulation 3|chr1:27479027-27481258 FORWARD LENGTH=358
Glyma.07G034800	3357	288.67	633.33	298.941	603.983	-1.01465	down	7.36093e-09	5.31202e-07	AT1G55020.1|Symbols:LOX1, ATLOX1|lipoxygenase 1|chr1:20525798-20530143 FORWARD LENGTH=859
Glyma.07G035700	1119	4.33	29.67	4.48837	28.3761	-2.66041	down	8.2685e-08	4.95935e-06	AT3G13950.1|Symbols:|unknown protein; BEST Arabidopsis thaliana protein match is: unknown protein (TAIR:AT4G13266.1); Has 339 Blast hits to 265 proteins in 12 species: Archae - 0; Bacteria - 0; Metazoa - 0; Fungi - 0; Plants - 339; Viruses - 0; Other Eukaryotes - 0 (source: NCBI BLink).|chr3:4604149-4605195 FORWARD LENGTH=207
Glyma.07G036200	2752	241.67	558.67	249.931	532.628	-1.0916	down	7.41257e-10	6.2757e-08	AT1G72830.1|Symbols:HAP2C, ATHAP2C, NF-YA3|nuclear factor Y, subunit A3|chr1:27405699-27407088 REVERSE LENGTH=340
Glyma.07G051800	1091	6.33	97	6.54249	92.356	-3.81929	down	4.42586e-26	1.67681e-23	AT2G46690.1|Symbols:|SAUR-like auxin-responsive protein family|chr2:19180904-19181269 FORWARD LENGTH=121
Glyma.07G063600	6075	162.67	596.33	168.024	567.955	-1.75711	down	5.64399e-22	1.55514e-19	AT1G51480.1|Symbols:|Disease resistance protein (CC-NBS-LRR class) family|chr1:19090847-19094306 REVERSE LENGTH=941
Glyma.07G063700	1497	0	7.67	0	7.33437	-12.8405	down	1.89004e-05	0.000634162	AT1G12220.2|Symbols:RPS5|Disease resistance protein (CC-NBS-LRR class) family|chr1:4145011-4147680 FORWARD LENGTH=889
Glyma.07G064200	1806	1	11	1.03215	10.5343	-3.35136	down	6.54972e-05	0.00188109	NA
Glyma.07G067700	2472	1078	3078	1115.79	2934.88	-1.39524	down	5.16432e-12	5.84056e-10	AT1G01580.1|Symbols:FRO2, FRD1, ATFRO2|ferric reduction oxidase 2|chr1:209395-212810 FORWARD LENGTH=725
Glyma.07G069600	2551	14.33	50.33	14.8092	48.1222	-1.70021	down	1.90787e-06	8.41313e-05	AT4G00370.1|Symbols:ANTR2, PHT4;4|Major facilitator superfamily protein|chr4:163153-166111 REVERSE LENGTH=541
Glyma.07G083000	2035	106.33	495	110.058	472.021	-2.10058	down	1.74801e-28	8.02741e-26	AT2G45550.1|Symbols:CYP76C4|cytochrome P450, family 76, subfamily C, polypeptide 4|chr2:18773541-18775654 REVERSE LENGTH=511
Glyma.07G091400	2260	0	7.67	0	7.31371	-12.8364	down	1.89579e-05	0.000635621	AT1G25440.1|Symbols:|B-box type zinc finger protein with CCT domain|chr1:8933939-8935284 REVERSE LENGTH=417
Glyma.07G094000	2079	1	67.33	1.03532	64.0835	-5.95181	down	2.90567e-27	1.21196e-24	NA
Glyma.07G111300	1731	2.33	25.67	2.4114	24.4007	-3.33898	down	7.63811e-09	5.49222e-07	AT2G44930.1|Symbols:|Plant protein of unknown function (DUF247)|chr2:18529700-18531671 REVERSE LENGTH=515
Glyma.07G112000	1062	25.33	80.67	26.2402	76.7415	-1.54823	down	1.09981e-07	6.41049e-06	AT4G05180.1|Symbols:PSBQ, PSBQ-2, PSII-Q|photosystem II subunit Q-2|chr4:2672093-2673170 REVERSE LENGTH=230
Glyma.07G117700	3074	1.67	34.67	1.7397	33.051	-4.24778	down	1.86574e-13	2.45156e-11	AT2G32800.1|Symbols:AP4.3A|protein kinase family protein|chr2:13916478-13919033 FORWARD LENGTH=851
Glyma.07G119700	1451	30	73.33	31.0542	70.044	-1.17347	down	5.16096e-05	0.00153962	AT5G59540.1|Symbols:|2-oxoglutarate (2OG) and Fe(II)-dependent oxygenase superfamily protein|chr5:23996293-23997576 REVERSE LENGTH=366
Glyma.07G124400	1511	657.67	2619.33	680.688	2495.15	-1.87406	down	9.81856e-22	2.61047e-19	AT3G13610.1|Symbols:|2-oxoglutarate (2OG) and Fe(II)-dependent oxygenase superfamily protein|chr3:4449448-4450616 FORWARD LENGTH=361
Glyma.07G126800	1776	91.33	219.33	94.5651	209.264	-1.14595	down	1.41724e-08	9.68926e-07	AT2G19810.1|Symbols:|CCCH-type zinc finger family protein|chr2:8550419-8551498 FORWARD LENGTH=359
Glyma.07G129100	1214	4	19.67	4.15111	18.7708	-2.17692	down	7.51167e-05	0.00211855	AT2G19580.1|Symbols:TET2|tetraspanin2|chr2:8472393-8475021 REVERSE LENGTH=270
Glyma.07G131900	585	55.67	204	57.5027	194.624	-1.75899	down	8.52217e-16	1.46762e-13	AT2G20480.1|Symbols:|unknown protein; Has 19 Blast hits to 19 proteins in 10 species: Archae - 0; Bacteria - 0; Metazoa - 0; Fungi - 0; Plants - 19; Viruses - 0; Other Eukaryotes - 0 (source: NCBI BLink).|chr2:8830715-8831496 REVERSE LENGTH=63
Glyma.07G133500	1898	102.33	254.67	105.94	243.057	-1.19804	down	1.04586e-09	8.58285e-08	AT5G02230.2|Symbols:|Haloacid dehalogenase-like hydrolase (HAD) superfamily protein|chr5:449132-450507 FORWARD LENGTH=280
Glyma.07G134500	1104	0	64.33	0	61.2406	-15.9022	down	4.38922e-30	2.14572e-27	AT5G02160.1|Symbols:|unknown protein; FUNCTIONS IN: molecular_function unknown; INVOLVED IN: biological_process unknown; LOCATED IN: chloroplast thylakoid membrane; EXPRESSED IN: 23 plant structures; EXPRESSED DURING: 13 growth stages; Has 121 Blast hits to 121 proteins in 17 species: Archae - 0; Bacteria - 0; Metazoa - 0; Fungi - 0; Plants - 121; Viruses - 0; Other Eukaryotes - 0 (source: NCBI B…
Glyma.07G139700	938	5.33	63	5.51068	60.1551	-3.44838	down	3.22642e-17	6.16328e-15	AT3G09270.1|Symbols:ATGSTU8, GSTU8|glutathione S-transferase TAU 8|chr3:2848407-2849226 REVERSE LENGTH=224
Glyma.07G144200	1418	8	43.33	8.2632	41.2938	-2.32115	down	1.29819e-08	8.94259e-07	AT3G54110.1|Symbols:ATPUMP1, UCP, PUMP1, ATUCP1, UCP1|plant uncoupling mitochondrial protein 1|chr3:20038890-20040996 FORWARD LENGTH=306
Glyma.07G154100	2046	0.67	8.67	0.684706	8.25302	-3.59136	down	0.000221059	0.00540336	AT5G01550.1|Symbols:LECRKA4.2|lectin receptor kinase a4.1|chr5:214517-216583 REVERSE LENGTH=688
Glyma.07G155600	1641	20	56.33	20.7095	53.505	-1.36938	down	2.74921e-05	0.000882075	AT2G38320.1|Symbols:TBL34|TRICHOME BIREFRINGENCE-LIKE 34|chr2:16055488-16057874 FORWARD LENGTH=410
Glyma.07G163400	741	33.67	159	34.8407	151.702	-2.12239	down	4.77137e-18	9.64114e-16	NA
Glyma.07G167700	1272	10.67	39	11.015	37.1658	-1.7545	down	9.22231e-06	0.000335427	AT5G62420.1|Symbols:|NAD(P)-linked oxidoreductase superfamily protein|chr5:25064835-25066111 FORWARD LENGTH=316
Glyma.07G176400	1322	39	102.67	40.3675	97.9788	-1.27927	down	7.87808e-07	3.81437e-05	AT5G08350.1|Symbols:|GRAM domain-containing protein / ABA-responsive protein-related|chr5:2686417-2687175 REVERSE LENGTH=222
Glyma.07G192700	1727	16.67	44.33	17.2466	42.3303	-1.29538	down	0.000273273	0.00646077	AT1G11080.1|Symbols:scpl31|serine carboxypeptidase-like 31|chr1:3694917-3697759 REVERSE LENGTH=492
Glyma.07G203700	3628	23.33	59	24.1337	56.3701	-1.22388	down	0.000113332	0.00305426	AT2G29120.1|Symbols:ATGLR2.7, GLR2.7|glutamate receptor 2.7|chr2:12511479-12515893 REVERSE LENGTH=952
Glyma.07G205200	1613	70.33	235.67	72.8098	224.409	-1.62392	down	4.42388e-15	7.05709e-13	AT1G29050.1|Symbols:TBL38|TRICHOME BIREFRINGENCE-LIKE 38|chr1:10136376-10139082 REVERSE LENGTH=380
Glyma.07G211500	627	0	6.67	0	6.35355	-12.6333	down	6.99196e-05	0.0019903	AT1G49670.1|Symbols:NQR|ARP protein (REF)|chr1:18381591-18386021 REVERSE LENGTH=629
Glyma.07G223200	1658	83.67	201.33	86.5886	191.953	-1.14851	down	2.64511e-08	1.73281e-06	AT1G31260.1|Symbols:ZIP10|zinc transporter 10 precursor|chr1:11175559-11177362 REVERSE LENGTH=364
Glyma.07G262300	1260	0	5.33	0	5.09444	-12.3147	down	0.000419376	0.00926696	AT4G04480.1|Symbols:|unknown protein; LOCATED IN: chloroplast; EXPRESSED IN: flower, pollen tube; EXPRESSED DURING: petal differentiation and expansion stage; BEST Arabidopsis thaliana protein match is: F-box family protein with a domain of unknown function (DUF295) (TAIR:AT4G22030.1); Has 78 Blast hits to 78 proteins in 10 species: Archae - 0; Bacteria - 0; Metazoa - 0; Fungi - 0; Plants - 78; V…
Glyma.08G006300	1467	41.33	91.67	42.8186	87.4235	-1.02978	down	8.35246e-05	0.00233684	AT5G07360.1|Symbols:|Amidase family protein|chr5:2326925-2330011 REVERSE LENGTH=659
Glyma.08G097300	2890	1	25	1.03532	23.8833	-4.52786	down	5.27049e-11	5.33494e-09	AT3G14420.2|Symbols:|Aldolase-type TIM barrel family protein|chr3:4821804-4823899 FORWARD LENGTH=367
Glyma.08G101000	1434	81.67	196	84.6558	186.936	-1.14286	down	3.60986e-08	2.29858e-06	AT3G26040.1|Symbols:|HXXXD-type acyl-transferase family protein|chr3:9519741-9521069 FORWARD LENGTH=442
Glyma.08G102100	1452	30.67	77.67	31.7734	73.7793	-1.2154	down	1.81032e-05	0.0006119	AT1G24360.1|Symbols:|NAD(P)-binding Rossmann-fold superfamily protein|chr1:8640820-8643283 FORWARD LENGTH=319
Glyma.08G109100	2343	10	38.67	10.3894	36.9253	-1.8295	down	4.67462e-06	0.000187413	AT3G23820.1|Symbols:GAE6|UDP-D-glucuronate 4-epimerase 6|chr3:8603645-8605027 FORWARD LENGTH=460
Glyma.08G109300	2792	4	25.67	4.16095	24.516	-2.55874	down	7.93242e-07	3.83252e-05	AT5G13930.1|Symbols:CHS, TT4, ATCHS|Chalcone and stilbene synthase family protein|chr5:4488762-4490035 FORWARD LENGTH=395
Glyma.08G114000	817	173	422.33	179.004	402.944	-1.17059	down	1.36754e-10	1.30893e-08	AT4G18100.1|Symbols:|Ribosomal protein L32e|chr4:10035715-10036475 REVERSE LENGTH=133
Glyma.08G118100	851	66.67	150	69.056	142.864	-1.0488	down	2.25068e-06	9.74524e-05	AT1G29270.1|Symbols:|unknown protein; BEST Arabidopsis thaliana protein match is: unknown protein (TAIR:AT2G40435.1); Has 98 Blast hits to 98 proteins in 15 species: Archae - 0; Bacteria - 0; Metazoa - 0; Fungi - 0; Plants - 98; Viruses - 0; Other Eukaryotes - 0 (source: NCBI BLink).|chr1:10230140-10231021 FORWARD LENGTH=155
Glyma.08G119200	1077	0.67	227.33	0.691381	216.782	-8.29255	down	7.56871e-78	1.4961e-74	AT1G12280.1|Symbols:|LRR and NB-ARC domains-containing disease resistance protein|chr1:4174875-4177559 REVERSE LENGTH=894
Glyma.08G131800	1401	5	21	5.17624	19.9858	-1.949	down	0.000172296	0.00436152	AT1G67840.1|Symbols:CSK|chloroplast sensor kinase|chr1:25434156-25436839 FORWARD LENGTH=611
Glyma.08G140500	1901	4.33	61	4.49855	58.0417	-3.68956	down	5.1571e-18	1.03744e-15	AT5G07990.1|Symbols:TT7, CYP75B1, D501|Cytochrome P450 superfamily protein|chr5:2560437-2562859 FORWARD LENGTH=513
Glyma.08G145300	1363	5.33	39.33	5.53387	37.4288	-2.75779	down	7.56312e-10	6.39126e-08	AT5G61890.1|Symbols:|Integrase-type DNA-binding superfamily protein|chr5:24852639-24853744 REVERSE LENGTH=248
Glyma.08G146400	698	22	78.67	22.7738	74.8264	-1.71617	down	1.14284e-08	8.00588e-07	AT5G09830.1|Symbols:|BolA-like family protein|chr5:3057816-3058769 REVERSE LENGTH=93
Glyma.08G147700	1209	8.67	28.67	8.94756	27.3111	-1.60992	down	0.000240821	0.00580831	AT4G14620.1|Symbols:|Protein of unknown function (DUF506) |chr4:8389246-8390448 REVERSE LENGTH=341
Glyma.08G154100	3092	34	88	35.1769	83.8412	-1.25303	down	4.40923e-06	0.000178505	AT3G08505.1|Symbols:|zinc finger (CCCH-type/C3HC4-type RING finger) family protein|chr3:2580603-2582043 REVERSE LENGTH=323
Glyma.08G169100	1283	280	1357.67	289.931	1293.21	-2.15717	down	2.37699e-32	1.28652e-29	AT3G12900.1|Symbols:|2-oxoglutarate (2OG) and Fe(II)-dependent oxygenase superfamily protein|chr3:4104576-4106112 FORWARD LENGTH=357
Glyma.08G171100	2017	0	78	0	74.4873	-16.1847	down	3.94531e-35	2.39159e-32	AT1G22150.1|Symbols:SULTR1;3|sulfate transporter 1;3|chr1:7818361-7821344 FORWARD LENGTH=656
Glyma.08G173600	2924	28.33	75.67	29.3261	72.1527	-1.29887	down	7.73256e-06	0.0002903	AT1G56000.1|Symbols:|FAD/NAD(P)-binding oxidoreductase family protein|chr1:20944149-20946101 FORWARD LENGTH=384
Glyma.08G173700	874	32	96.67	33.1034	92.0327	-1.47516	down	5.00625e-08	3.09666e-06	AT1G79040.1|Symbols:PSBR|photosystem II subunit R|chr1:29736085-29736781 FORWARD LENGTH=140
Glyma.08G175400	1201	557.33	2723	577.238	2595.42	-2.16873	down	5.65518e-28	2.49619e-25	AT5G56080.1|Symbols:ATNAS2, NAS2|nicotianamine synthase 2|chr5:22711402-22712364 REVERSE LENGTH=320
Glyma.08G182100	1491	25.33	62	26.1647	59.0523	-1.17437	down	0.000144162	0.00376893	AT3G26330.1|Symbols:CYP71B37|cytochrome P450, family 71, subfamily B, polypeptide 37|chr3:9646873-9648536 REVERSE LENGTH=500
Glyma.08G184000	1521	17.67	46.67	18.3114	44.4668	-1.27998	down	0.000228358	0.00555072	AT2G01080.1|Symbols:|Late embryogenesis abundant (LEA) hydroxyproline-rich glycoprotein family|chr2:78038-79176 FORWARD LENGTH=231
Glyma.08G186500	1822	99.33	288	102.823	274.489	-1.41658	down	3.43801e-13	4.40298e-11	AT4G36090.2|Symbols:|oxidoreductase, 2OG-Fe(II) oxygenase family protein|chr4:17078376-17080185 REVERSE LENGTH=452
Glyma.08G192700	2480	9	66.33	9.35756	63.2953	-2.7579	down	4.60914e-14	6.67357e-12	AT3G13860.1|Symbols:HSP60-3A|heat shock protein 60-3A|chr3:4561704-4565133 REVERSE LENGTH=572
Glyma.08G194800	1410	1	9.33	1.03532	8.79639	-3.08684	down	0.000376702	0.00847422	NA
Glyma.08G199300	1686	437.67	955	452.962	910.202	-1.0068	down	7.08832e-09	5.13158e-07	AT1G14520.2|Symbols:MIOX1|myo-inositol oxygenase 1|chr1:4968376-4969954 REVERSE LENGTH=309
Glyma.08G200100	1285	25	242.67	25.9029	231.218	-3.15807	down	2.27694e-39	1.69703e-36	AT4G25150.1|Symbols:|HAD superfamily, subfamily IIIB acid phosphatase|chr4:12901736-12902882 REVERSE LENGTH=260
Glyma.08G213400	1335	4	36	4.11491	34.3011	-3.05932	down	2.80088e-10	2.55189e-08	AT1G80030.2|Symbols:|Molecular chaperone Hsp40/DnaJ family protein|chr1:30105398-30108873 REVERSE LENGTH=500
Glyma.08G229700	1599	30	71.67	31.095	68.3644	-1.13656	down	9.05555e-05	0.00251191	AT3G06240.1|Symbols:|F-box family protein|chr3:1887336-1888619 FORWARD LENGTH=427
Glyma.08G229800	2098	11.67	66	12.0862	62.9307	-2.3804	down	9.7947e-12	1.05025e-09	AT3G21060.1|Symbols:|Transducin/WD40 repeat-like superfamily protein|chr3:7377822-7379942 FORWARD LENGTH=547
Glyma.08G240400	1293	13	62.67	13.4226	59.7139	-2.1534	down	5.46808e-10	4.74429e-08	AT3G01090.3|Symbols:AKIN10, KIN10|SNF1 kinase homolog 10|chr3:31437-33977 REVERSE LENGTH=512
Glyma.08G276200	330	0	5.67	0	5.36485	-12.3893	down	0.000267635	0.00634066	NA
Glyma.08G279500	1015	3.33	23.67	3.43337	22.6151	-2.71959	down	7.59978e-07	3.69141e-05	NA
Glyma.08G284700	1318	7	32.33	7.22403	30.7635	-2.09034	down	2.55799e-06	0.000108892	AT5G03340.1|Symbols:|ATPase, AAA-type, CDC48 protein|chr5:810091-813133 REVERSE LENGTH=810
Glyma.08G285900	2092	34	680.67	35.2363	648.528	-4.20204	down	9.01317e-84	2.15671e-80	AT1G60420.1|Symbols:|DC1 domain-containing protein|chr1:22261978-22264243 FORWARD LENGTH=578
Glyma.08G293100	2288	9	30.33	9.31152	28.9207	-1.63501	down	0.000141143	0.00369851	AT1G24190.2|Symbols:SNL3|SIN3-like 3|chr1:8563858-8569927 REVERSE LENGTH=1326
Glyma.08G293700	400	13	37	13.4623	35.3856	-1.39424	down	0.000305858	0.00712737	NA
Glyma.08G316800	1717	13.67	38.33	14.1727	36.5825	-1.36804	down	0.000302669	0.00706755	AT1G50710.1|Symbols:|unknown protein; Has 109 Blast hits to 109 proteins in 44 species: Archae - 0; Bacteria - 2; Metazoa - 61; Fungi - 8; Plants - 36; Viruses - 0; Other Eukaryotes - 2 (source: NCBI BLink).|chr1:18784719-18787615 REVERSE LENGTH=423
Glyma.08G317400	4364	12.67	148	13.1047	140.836	-3.42587	down	1.27648e-31	6.52064e-29	AT3G07040.1|Symbols:RPM1, RPS3|NB-ARC domain-containing disease resistance protein|chr3:2226244-2229024 REVERSE LENGTH=926
Glyma.08G317500	405	0	8.67	0	8.30614	-13.02	down	5.26384e-06	0.000206662	AT4G26900.1|Symbols:AT-HF, HISN4|HIS HF|chr4:13515514-13519608 FORWARD LENGTH=592
Glyma.08G317700	3903	14.67	39.33	15.2027	37.5427	-1.30421	down	0.000458353	0.00991368	AT3G07040.1|Symbols:RPM1, RPS3|NB-ARC domain-containing disease resistance protein|chr3:2226244-2229024 REVERSE LENGTH=926
Glyma.08G318000	4726	25.67	139	26.5026	132.296	-2.31956	down	1.02595e-18	2.17962e-16	AT3G07040.1|Symbols:RPM1, RPS3|NB-ARC domain-containing disease resistance protein|chr3:2226244-2229024 REVERSE LENGTH=926
Glyma.08G325600	1525	5.67	22.33	5.84863	21.3224	-1.8662	down	0.000200798	0.00497494	AT5G55560.1|Symbols:|Protein kinase superfamily protein|chr5:22506477-22507757 REVERSE LENGTH=314
Glyma.08G339300	576	18.67	54.67	19.3373	52.0444	-1.42836	down	1.80725e-05	0.000611344	NA
Glyma.08G339400	594	25.67	111	26.6302	105.661	-1.98831	down	3.28579e-13	4.21991e-11	NA
Glyma.08G339600	589	1.33	13.33	1.37925	12.6475	-3.19689	down	2.07682e-05	0.00069021	NA
Glyma.08G347200	870	0	9.33	0	8.85345	-13.112	down	2.31471e-06	9.90924e-05	AT5G46550.1|Symbols:|DNA-binding bromodomain-containing protein|chr5:18884439-18886503 REVERSE LENGTH=494
Glyma.09G014900	2735	0.33	9	0.35061	8.57655	-4.61246	down	3.14298e-05	0.000990934	AT1G79670.1|Symbols:RFO1, WAKL22|Wall-associated kinase family protein|chr1:29976887-29979337 REVERSE LENGTH=751
Glyma.09G015200	1367	41.33	95.67	42.7754	91.2161	-1.09251	down	2.62619e-05	0.000850407	AT5G47740.1|Symbols:|Adenine nucleotide alpha hydrolases-like superfamily protein|chr5:19338688-19339683 FORWARD LENGTH=244
Glyma.09G034900	788	6	38	6.20172	36.1866	-2.54471	down	8.76167e-09	6.21436e-07	AT4G16230.1|Symbols:|GDSL-like Lipase/Acylhydrolase superfamily protein|chr4:9185298-9186447 FORWARD LENGTH=251
Glyma.09G037600	1162	7	30.33	7.22086	28.9984	-2.00573	down	9.03981e-06	0.000329844	NA
Glyma.09G046100	2966	14	54.67	14.5103	52.0896	-1.84392	down	1.47889e-07	8.39405e-06	NA
Glyma.09G052000	3449	111	300.33	114.967	285.949	-1.31454	down	6.45836e-12	7.19664e-10	AT5G44790.1|Symbols:RAN1, HMA7|copper-exporting ATPase / responsive-to-antagonist 1 / copper-transporting ATPase (RAN1)|chr5:18075846-18079817 REVERSE LENGTH=1001
Glyma.09G062600	1260	13	47	13.4893	44.8344	-1.73279	down	2.23654e-06	9.70249e-05	AT4G25810.1|Symbols:XTR6, XTH23|xyloglucan endotransglycosylase 6|chr4:13128694-13129715 FORWARD LENGTH=286
Glyma.09G066200	1992	0.33	27.67	0.343936	26.3818	-6.26126	down	5.78266e-14	8.26739e-12	AT5G57030.1|Symbols:LUT2|Lycopene beta/epsilon cyclase protein|chr5:23077398-23079818 FORWARD LENGTH=524
Glyma.09G102800	2182	151.33	420.67	156.595	400.396	-1.35439	down	1.80658e-13	2.38763e-11	AT3G08040.2|Symbols:FRD3, MAN1, ATFRD3|MATE efflux family protein|chr3:2566593-2569397 REVERSE LENGTH=526
Glyma.09G107600	1140	0.33	35.33	0.34077	33.7551	-6.63016	down	3.10737e-17	5.96091e-15	AT5G01720.1|Symbols:|RNI-like superfamily protein|chr5:267118-270391 REVERSE LENGTH=665
Glyma.09G122100	435	0	5.67	0	5.3985	-12.3983	down	0.000266571	0.00632536	AT5G43810.2|Symbols:ZLL|Stabilizer of iron transporter SufD / Polynucleotidyl transferase|chr5:17611939-17616562 FORWARD LENGTH=988
Glyma.09G126600	255	0	5.33	0	5.08146	-12.311	down	0.000419986	0.00926905	AT4G16490.1|Symbols:|ARM repeat superfamily protein|chr4:9293891-9295530 REVERSE LENGTH=472
Glyma.09G144300	3082	18.33	67	18.966	63.8015	-1.75018	down	5.10274e-08	3.14778e-06	AT5G36140.1|Symbols:CYP716A2|cytochrome P450, family 716, subfamily A, polypeptide 2|chr5:14212212-14213259 REVERSE LENGTH=318
Glyma.09G161400	4557	64.67	488.67	66.9162	466.047	-2.80005	down	3.08806e-44	2.86521e-41	AT5G36930.1|Symbols:|Disease resistance protein (TIR-NBS-LRR class) family|chr5:14567771-14571907 REVERSE LENGTH=1188
Glyma.09G168800	1806	2	13.33	2.06713	12.7575	-2.62564	down	0.000152214	0.00392973	AT1G20230.1|Symbols:|Pentatricopeptide repeat (PPR) superfamily protein|chr1:7009570-7011852 FORWARD LENGTH=760
Glyma.09G168900	1895	22.33	72.67	23.1508	69.3075	-1.58195	down	2.11615e-07	1.15914e-05	AT3G17760.2|Symbols:GAD5|glutamate decarboxylase 5|chr3:6078893-6080838 REVERSE LENGTH=494
Glyma.09G175000	936	0	5.33	0	5.08402	-12.3118	down	0.000419866	0.00926905	AT1G12775.1|Symbols:|Pentatricopeptide repeat (PPR) superfamily protein|chr1:4353906-4355840 FORWARD LENGTH=644
Glyma.09G176100	1343	173	415.33	179.034	395.889	-1.14486	down	3.31641e-10	2.99161e-08	AT3G17940.1|Symbols:|Galactose mutarotase-like superfamily protein|chr3:6143707-6145244 REVERSE LENGTH=341
Glyma.09G197200	2922	27	64.67	27.9536	61.7349	-1.14306	down	0.000159459	0.00408893	AT1G42540.1|Symbols:ATGLR3.3, GLR3.3|glutamate receptor 3.3|chr1:15973489-15976703 FORWARD LENGTH=933
Glyma.09G216400	4263	0.33	103.67	0.35061	98.8052	-8.13857	down	1.62399e-42	1.39308e-39	AT3G47570.1|Symbols:|Leucine-rich repeat protein kinase family protein|chr3:17527611-17530748 FORWARD LENGTH=1010
Glyma.09G239600	1926	16	42.67	16.5777	40.683	-1.29518	down	0.000324553	0.0074825	AT3G49190.1|Symbols:|O-acyltransferase (WSD1-like) family protein|chr3:18231988-18234376 REVERSE LENGTH=522
Glyma.09G250400	2131	10	33.67	10.3433	32.0832	-1.63312	down	7.41447e-05	0.00209374	AT5G16460.1|Symbols:|Putative adipose-regulatory protein (Seipin)|chr5:5377085-5378533 REVERSE LENGTH=368
Glyma.09G276300	2911	0	6	0	5.74662	-12.4885	down	0.000169309	0.00430267	AT3G51630.2|Symbols:WNK5|with no lysine (K) kinase 5|chr3:19149487-19151924 FORWARD LENGTH=549
Glyma.09G276900	1283	33.67	86	34.8238	81.8501	-1.23291	down	7.03645e-06	0.000267033	AT1G55520.2|Symbols:TBP2, ATTBP2|TATA binding protein 2|chr1:20726150-20727483 REVERSE LENGTH=200
Glyma.09G278700	1670	8.33	66	8.62014	62.8061	-2.86512	down	1.32641e-14	2.02363e-12	AT3G08850.1|Symbols:RAPTOR1B, ATRAPTOR1B, RAPTOR1|HEAT repeat ;WD domain, G-beta repeat protein protein|chr3:2686978-2694911 REVERSE LENGTH=1344
Glyma.09G282900	1935	1.67	36	1.72319	34.38	-4.31842	down	5.68484e-14	8.15317e-12	AT2G29090.2|Symbols:CYP707A2|cytochrome P450, family 707, subfamily A, polypeptide 2|chr2:12495038-12499080 REVERSE LENGTH=482
Glyma.10G004200	1420	24.33	59.33	25.1452	56.6096	-1.17077	down	0.000195729	0.00487328	AT3G23360.1|Symbols:|Protein phosphatase 2C family protein|chr3:8355257-8356381 REVERSE LENGTH=260
Glyma.10G005800	986	38	97	39.3582	92.3324	-1.23017	down	2.69964e-06	0.000114493	NA
Glyma.10G006000	1005	6	23.67	6.25477	22.5595	-1.8507	down	0.000139048	0.00364994	NA
Glyma.10G023900	2272	173.67	406	179.811	387.188	-1.10655	down	1.27652e-09	1.03266e-07	AT4G02940.1|Symbols:|oxidoreductase, 2OG-Fe(II) oxygenase family protein|chr4:1306658-1310699 FORWARD LENGTH=569
Glyma.10G024900	676	31.33	78.67	32.4251	75.0206	-1.21018	down	1.9347e-05	0.000646757	AT3G63088.1|Symbols:RTFL14, DVL14|ROTUNDIFOLIA like 14|chr3:23313053-23313199 FORWARD LENGTH=48
Glyma.10G025800	749	17.33	98.33	17.9805	93.6033	-2.38012	down	1.99645e-15	3.33701e-13	NA
Glyma.10G029100	1577	11.67	35.67	12.096	34.0942	-1.49499	down	0.000160103	0.00410312	AT3G63290.1|Symbols:|2-oxoglutarate (2OG) and Fe(II)-dependent oxygenase superfamily protein|chr3:23381713-23383059 FORWARD LENGTH=403
Glyma.10G038500	2054	31.33	76.67	32.4356	73.1699	-1.17367	down	3.7863e-05	0.00117102	AT3G54220.1|Symbols:SCR, SGR1|GRAS family transcription factor|chr3:20070550-20072625 FORWARD LENGTH=653
Glyma.10G043900	2205	0	21.33	0	20.4815	-14.322	down	2.25112e-12	2.69329e-10	AT3G53700.1|Symbols:MEE40|Pentatricopeptide repeat (PPR) superfamily protein|chr3:19900303-19902567 FORWARD LENGTH=754
Glyma.10G051800	2204	44.67	116.33	46.2552	110.694	-1.25889	down	3.30326e-07	1.73417e-05	AT3G09760.1|Symbols:|RING/U-box superfamily protein|chr3:2992975-2995451 REVERSE LENGTH=491
Glyma.10G059000	745	0	7	0	6.72233	-12.7147	down	4.47946e-05	0.00136223	AT3G53200.1|Symbols:AtMYB27, MYB27|myb domain protein 27|chr3:19718426-19719394 REVERSE LENGTH=238
Glyma.10G064200	1906	23	57	23.8208	54.2894	-1.18845	down	0.000190984	0.00477608	AT5G03795.1|Symbols:|Exostosin family protein|chr5:1007554-1010373 REVERSE LENGTH=518
Glyma.10G075800	1760	76	182.33	78.7543	173.657	-1.14081	down	6.7117e-08	4.08488e-06	AT2G36090.1|Symbols:|F-box family protein|chr2:15158631-15159584 FORWARD LENGTH=317
Glyma.10G095900	795	0.33	22	0.34077	21.0119	-5.94626	down	1.87563e-11	1.95134e-09	NA
Glyma.10G109700	384	5.67	25.67	5.87079	24.4875	-2.06042	down	2.17453e-05	0.000714845	AT1G60680.1|Symbols:|NAD(P)-linked oxidoreductase superfamily protein|chr1:22347824-22349236 REVERSE LENGTH=346
Glyma.10G112900	1338	0	8	0	7.58274	-12.8885	down	1.24476e-05	0.00043734	AT1G49590.1|Symbols:|C2H2 and C2HC zinc fingers superfamily protein|chr1:18354997-18356409 FORWARD LENGTH=242
Glyma.10G117100	1467	3.33	16.33	3.46324	15.5616	-2.1678	down	0.000258559	0.00618281	AT5G51100.1|Symbols:FSD2|Fe superoxide dismutase 2|chr5:20773357-20775635 REVERSE LENGTH=305
Glyma.10G119300	2258	3.67	24.33	3.78116	23.0782	-2.60963	down	1.04187e-06	4.87321e-05	AT5G59100.1|Symbols:|Subtilisin-like serine endopeptidase family protein|chr5:23858951-23862087 REVERSE LENGTH=741
Glyma.10G122800	1719	0.33	41.33	0.343936	39.4097	-6.84027	down	1.08945e-19	2.50154e-17	NA
Glyma.10G128900	3115	0.67	871	0.694547	829.445	-10.2219	down	3.28587e-162	7.46943e-158	NA
Glyma.10G129500	778	16.67	58.67	17.2768	55.9094	-1.69425	down	4.33411e-07	2.214e-05	NA
Glyma.10G130200	1336	33.67	76	34.7623	72.4284	-1.05903	down	0.000177417	0.00447618	AT4G13540.1|Symbols:|unknown protein; INVOLVED IN: N-terminal protein myristoylation; BEST Arabidopsis thaliana protein match is: unknown protein (TAIR:AT3G23930.1); Has 4658 Blast hits to 3455 proteins in 431 species: Archae - 39; Bacteria - 387; Metazoa - 1842; Fungi - 436; Plants - 133; Viruses - 38; Other Eukaryotes - 1783 (source: NCBI BLink).|chr4:7869896-7870604 FORWARD LENGTH=210
Glyma.10G130400	1096	1	16.67	1.03532	15.8787	-3.93894	down	2.00096e-07	1.10269e-05	AT1G70650.1|Symbols:|Ran BP2/NZF zinc finger-like superfamily protein|chr1:26638158-26640126 FORWARD LENGTH=466
Glyma.10G143600	858	0.33	14.67	0.35061	13.9349	-5.31269	down	4.95706e-08	3.0704e-06	AT2G37860.3|Symbols:LCD1|Protein of unknown function (DUF3411)|chr2:15856952-15858793 FORWARD LENGTH=432
Glyma.10G159800	1620	18.67	190	19.3461	181.497	-3.22983	down	6.61844e-35	3.9078e-32	AT3G04940.1|Symbols:ATCYSD1, CYSD1|cysteine synthase D1|chr3:1365681-1367508 FORWARD LENGTH=324
Glyma.10G173400	1815	209	457.33	216.48	435.583	-1.00871	down	1.66981e-08	1.13647e-06	AT4G00910.1|Symbols:|Aluminium activated malate transporter family protein|chr4:389370-391287 REVERSE LENGTH=497
Glyma.10G183900	2380	413.67	1249.33	428.364	1190.85	-1.47508	down	1.03798e-16	1.90285e-14	AT5G46050.1|Symbols:ATPTR3, PTR3|peptide transporter 3|chr5:18675062-18679071 REVERSE LENGTH=582
Glyma.10G194300	2166	50.33	115.33	52.1298	109.785	-1.0745	down	9.13439e-06	0.000332761	AT5G61580.1|Symbols:PFK4|phosphofructokinase 4|chr5:24761150-24763827 FORWARD LENGTH=530
Glyma.10G203700	1827	328	823.67	339.33	785.249	-1.21046	down	5.89313e-12	6.58294e-10	AT2G16980.2|Symbols:|Major facilitator superfamily protein|chr2:7376376-7380944 FORWARD LENGTH=461
Glyma.10G232800	4020	268.33	989.33	277.713	942.441	-1.76281	down	7.59128e-23	2.27059e-20	AT1G63700.1|Symbols:EMB71, YDA, MAPKKK4|Protein kinase superfamily protein|chr1:23625208-23629031 REVERSE LENGTH=883
Glyma.10G252800	2406	25.67	92	26.5413	87.5524	-1.72191	down	1.32511e-09	1.06628e-07	AT4G23180.1|Symbols:CRK10, RLK4|cysteine-rich RLK (RECEPTOR-like protein kinase) 10|chr4:12138171-12140780 FORWARD LENGTH=669
Glyma.10G259200	681	2.67	15.33	2.77853	14.5277	-2.38641	down	0.000140381	0.00368067	AT3G19550.1|Symbols:|unknown protein; FUNCTIONS IN: molecular_function unknown; INVOLVED IN: biological_process unknown; LOCATED IN: mitochondrion; EXPRESSED IN: 15 plant structures; EXPRESSED DURING: 9 growth stages; Has 36 Blast hits to 36 proteins in 8 species: Archae - 0; Bacteria - 0; Metazoa - 0; Fungi - 0; Plants - 36; Viruses - 0; Other Eukaryotes - 0 (source: NCBI BLink).|chr3:6787462-67…
Glyma.10G262800	1921	26.67	174.67	27.6528	166.479	-2.58984	down	4.13432e-25	1.49177e-22	AT2G15230.1|Symbols:ATLIP1, LIP1|lipase 1|chr2:6612666-6615204 FORWARD LENGTH=393
Glyma.10G276000	1299	12.33	35.67	12.7147	34.1226	-1.42423	down	0.000309444	0.0071815	AT3G06070.1|Symbols:|unknown protein; BEST Arabidopsis thaliana protein match is: unknown protein (TAIR:AT5G19190.1); Has 33 Blast hits to 33 proteins in 12 species: Archae - 0; Bacteria - 0; Metazoa - 1; Fungi - 0; Plants - 32; Viruses - 0; Other Eukaryotes - 0 (source: NCBI BLink).|chr3:1831305-1831846 REVERSE LENGTH=151
Glyma.10G284500	4437	73.67	175.33	76.3381	166.846	-1.12804	down	1.21484e-07	7.00906e-06	AT4G00990.1|Symbols:|Transcription factor jumonji (jmjC) domain-containing protein|chr4:427035-431535 FORWARD LENGTH=840
Glyma.10G285300	1378	0	258.33	0	246.441	-17.9109	down	4.10132e-89	1.33187e-85	AT3G19950.1|Symbols:|RING/U-box superfamily protein|chr3:6942853-6943839 FORWARD LENGTH=328
Glyma.11G002800	2207	6.33	23	6.58852	21.9319	-1.735	down	0.000343942	0.00785778	AT4G23180.1|Symbols:CRK10, RLK4|cysteine-rich RLK (RECEPTOR-like protein kinase) 10|chr4:12138171-12140780 FORWARD LENGTH=669
Glyma.11G025200	1130	8.33	27.67	8.61663	26.2459	-1.60689	down	0.000285706	0.00670245	AT5G23750.2|Symbols:|Remorin family protein|chr5:8010004-8011453 REVERSE LENGTH=201
Glyma.11G051600	2086	47.67	171.33	49.3119	163.188	-1.72652	down	4.72008e-14	6.8125e-12	AT2G14960.1|Symbols:GH3.1|Auxin-responsive GH3 family protein|chr2:6451659-6453670 REVERSE LENGTH=590
Glyma.11G064100	1459	0	9.33	0	8.89359	-13.1185	down	2.29938e-06	9.85289e-05	AT4G36790.1|Symbols:|Major facilitator superfamily protein|chr4:17336360-17338304 FORWARD LENGTH=489
Glyma.11G095100	1293	9	69	9.34772	65.9188	-2.818	down	8.43668e-15	1.30464e-12	AT4G16260.1|Symbols:|Glycosyl hydrolase superfamily protein|chr4:9200180-9201441 REVERSE LENGTH=344
Glyma.11G103100	3564	11.33	44	11.7721	42.0395	-1.83637	down	1.39965e-06	6.33803e-05	AT3G19840.1|Symbols:ATPRP40C, PRP40C|pre-mRNA-processing protein 40C|chr3:6891228-6897227 FORWARD LENGTH=835
Glyma.11G104300	2817	141.67	315.67	146.569	301.025	-1.0383	down	3.35443e-08	2.14797e-06	AT3G19850.1|Symbols:|Phototropic-responsive NPH3 family protein|chr3:6898383-6901157 REVERSE LENGTH=554
Glyma.11G153800	1575	51	118	52.7843	112.449	-1.09109	down	6.09263e-06	0.000234543	AT5G12380.1|Symbols:ANNAT8|annexin 8|chr5:4009223-4010687 FORWARD LENGTH=316
Glyma.11G164700	2146	85.33	209	88.3462	199.194	-1.17294	down	1.01694e-08	7.14595e-07	AT5G58490.1|Symbols:|NAD(P)-binding Rossmann-fold superfamily protein|chr5:23643068-23644455 FORWARD LENGTH=324
Glyma.11G189000	2685	49.33	120.33	51.0088	114.652	-1.16845	down	1.36842e-06	6.2214e-05	AT2G27810.1|Symbols:ATNAT12, NAT12|nucleobase-ascorbate transporter 12|chr2:11852338-11855988 FORWARD LENGTH=709
Glyma.11G190500	3115	16	107	16.5587	101.749	-2.61935	down	2.06991e-18	4.25821e-16	NA
Glyma.11G194900	3020	62	165.67	64.1433	157.816	-1.29887	down	4.30116e-09	3.21625e-07	AT5G03340.1|Symbols:|ATPase, AAA-type, CDC48 protein|chr5:810091-813133 REVERSE LENGTH=810
Glyma.11G224400	2271	0	12.33	0	11.7597	-13.5216	down	6.00134e-08	3.67716e-06	AT3G53960.1|Symbols:|Major facilitator superfamily protein|chr3:19978306-19980886 REVERSE LENGTH=602
Glyma.11G234200	1289	1	33.67	1.05183	32.104	-4.93178	down	1.44536e-14	2.19772e-12	AT2G38450.1|Symbols:|CONTAINS InterPro DOMAIN/s: Sel1-like (InterPro:IPR006597); BEST Arabidopsis thaliana protein match is: unknown protein (TAIR:AT5G05360.1); Has 88 Blast hits to 88 proteins in 25 species: Archae - 0; Bacteria - 16; Metazoa - 0; Fungi - 0; Plants - 70; Viruses - 0; Other Eukaryotes - 2 (source: NCBI BLink).|chr2:16102016-16102683 FORWARD LENGTH=138
Glyma.11G234500	1335	136	515.33	140.749	491.517	-1.80411	down	2.01136e-22	5.86182e-20	AT3G56190.1|Symbols:ALPHA-SNAP2, ASNAP|alpha-soluble NSF attachment protein 2|chr3:20846119-20848356 REVERSE LENGTH=289
Glyma.11G243200	1076	15	65.33	15.4971	62.2502	-2.00608	down	2.17023e-09	1.67802e-07	NA
Glyma.11G246700	1207	58	131	59.9598	124.804	-1.0576	down	5.33329e-06	0.000208848	AT1G67700.2|Symbols:|unknown protein; FUNCTIONS IN: molecular_function unknown; INVOLVED IN: biological_process unknown; LOCATED IN: chloroplast, chloroplast envelope; EXPRESSED IN: 22 plant structures; EXPRESSED DURING: 13 growth stages; Has 49 Blast hits to 49 proteins in 20 species: Archae - 0; Bacteria - 0; Metazoa - 0; Fungi - 0; Plants - 44; Viruses - 0; Other Eukaryotes - 5 (source: NCBI B…
Glyma.11G251200	590	0	7	0	6.69774	-12.7095	down	4.49469e-05	0.00136595	AT1G26750.1|Symbols:|unknown protein; Has 44 Blast hits to 44 proteins in 16 species: Archae - 0; Bacteria - 0; Metazoa - 0; Fungi - 0; Plants - 44; Viruses - 0; Other Eukaryotes - 0 (source: NCBI BLink).|chr1:9246857-9248053 FORWARD LENGTH=195
Glyma.11G253300	849	29	76	30.0375	72.4751	-1.27072	down	1.07927e-05	0.000385452	AT2G31980.1|Symbols:AtCYS2, CYS2|PHYTOCYSTATIN 2|chr2:13609246-13609770 REVERSE LENGTH=147
Glyma.12G022600	1955	1.33	22	1.38593	20.9393	-3.91729	down	4.67687e-09	3.49145e-07	AT5G41920.1|Symbols:|GRAS family transcription factor|chr5:16779982-16781199 FORWARD LENGTH=405
Glyma.12G032000	2002	30	79.67	31.0335	75.9131	-1.29052	down	5.76075e-06	0.000223089	AT5G09220.1|Symbols:AAP2|amino acid permease 2|chr5:2866867-2868863 FORWARD LENGTH=493
Glyma.12G042800	1639	0.67	41	0.684706	39.1924	-5.83894	down	1.9267e-18	4.01426e-16	AT4G34530.1|Symbols:CIB1|cryptochrome-interacting basic-helix-loop-helix 1|chr4:16498466-16499946 FORWARD LENGTH=335
Glyma.12G048500	1640	8	31	8.28887	29.5548	-1.83414	down	2.64231e-05	0.000854408	AT3G06160.1|Symbols:|AP2/B3-like transcriptional factor family protein|chr3:1864326-1867192 FORWARD LENGTH=330
Glyma.12G080100	1499	238	554.67	246.229	528.778	-1.10266	down	5.05777e-10	4.4101e-08	AT2G36870.1|Symbols:XTH32|xyloglucan endotransglucosylase/hydrolase 32|chr2:15472869-15474630 REVERSE LENGTH=299
Glyma.12G088400	1630	7	63	7.23738	60.0008	-3.05144	down	3.70956e-15	5.95941e-13	AT1G08290.1|Symbols:WIP3|WIP domain protein 3|chr1:2610680-2613180 REVERSE LENGTH=337
Glyma.12G089800	980	10	32	10.3634	30.5926	-1.56169	down	0.000179377	0.00451562	AT1G32250.1|Symbols:|Calcium-binding EF-hand family protein|chr1:11639843-11640343 FORWARD LENGTH=166
Glyma.12G092300	1432	8	67	8.29238	63.7421	-2.94239	down	3.16664e-15	5.12341e-13	AT5G22300.1|Symbols:NIT4, AtNIT4|nitrilase 4|chr5:7379401-7381764 FORWARD LENGTH=355
Glyma.12G092900	1089	45.67	165.33	47.1984	157.436	-1.73795	down	6.80001e-14	9.66112e-12	AT2G47140.1|Symbols:|NAD(P)-binding Rossmann-fold superfamily protein|chr2:19350970-19352059 REVERSE LENGTH=257
Glyma.12G094100	1496	23.67	1176	24.4808	1120.88	-5.51684	down	1.20403e-125	1.0948e-121	AT5G22140.2|Symbols:|FAD/NAD(P)-binding oxidoreductase family protein|chr5:7340284-7341398 REVERSE LENGTH=311
Glyma.12G106900	1839	5.33	204.33	5.51701	194.816	-5.14208	down	1.012e-57	1.27804e-54	AT2G20800.1|Symbols:NDB4|NAD(P)H dehydrogenase B4|chr2:8953252-8955699 REVERSE LENGTH=582
Glyma.12G138900	757	6.33	25.33	6.53616	24.221	-1.88974	down	7.84577e-05	0.00220185	NA
Glyma.12G150100	324	0	36	0	34.3709	-15.0689	down	6.99889e-19	1.50805e-16	NA
Glyma.12G153000	1137	0	32.33	0	30.7712	-14.9093	down	2.66859e-17	5.14088e-15	AT2G01140.1|Symbols:|Aldolase superfamily protein|chr2:95006-96491 REVERSE LENGTH=391
Glyma.12G190100	1791	74.67	393.33	77.3217	374.743	-2.27696	down	2.11192e-30	1.04366e-27	AT5G22060.1|Symbols:ATJ2, J2|DNAJ homologue 2|chr5:7303798-7305668 REVERSE LENGTH=419
Glyma.12G194300	992	15	50.67	15.5494	48.1569	-1.63088	down	3.39302e-06	0.00014062	AT1G05205.1|Symbols:|unknown protein; Has 44 Blast hits to 44 proteins in 16 species: Archae - 0; Bacteria - 0; Metazoa - 0; Fungi - 0; Plants - 44; Viruses - 0; Other Eukaryotes - 0 (source: NCBI BLink).|chr1:1509352-1510249 REVERSE LENGTH=91
Glyma.12G194600	1042	0	59.33	0	56.4841	-15.7856	down	3.34234e-28	1.48977e-25	AT3G21710.2|Symbols:|unknown protein; Has 35333 Blast hits to 34131 proteins in 2444 species: Archae - 798; Bacteria - 22429; Metazoa - 974; Fungi - 991; Plants - 531; Viruses - 0; Other Eukaryotes - 9610 (source: NCBI BLink).|chr3:7648380-7649533 FORWARD LENGTH=211
Glyma.12G196500	609	2	20	2.06396	18.979	-3.20092	down	3.77528e-07	1.95712e-05	AT3G22060.1|Symbols:|Receptor-like protein kinase-related family protein|chr3:7771065-7772137 FORWARD LENGTH=252
Glyma.12G203100	2326	57.67	125	59.5857	119.173	-1.00002	down	2.06753e-05	0.000687625	AT2G20880.1|Symbols:|Integrase-type DNA-binding superfamily protein|chr2:8986053-8987063 FORWARD LENGTH=336
Glyma.12G215400	3616	0	13	0	12.3847	-13.5963	down	2.73377e-08	1.78575e-06	AT3G25500.1|Symbols:AFH1, FH1, AHF1, ATFH1|formin homology 1|chr3:9251320-9254826 REVERSE LENGTH=1051
Glyma.12G216000	1938	74.33	177.33	76.9802	168.89	-1.13353	down	1.0221e-07	5.97364e-06	AT5G54590.2|Symbols:CRLK1|Protein kinase superfamily protein|chr5:22180480-22182698 FORWARD LENGTH=440
Glyma.12G218400	494	0	27	0	25.722	-14.6507	down	5.91149e-15	9.23574e-13	AT4G10265.1|Symbols:|Wound-responsive family protein|chr4:6373226-6373477 REVERSE LENGTH=83
Glyma.12G219300	1237	16	42.67	16.5749	40.7103	-1.29639	down	0.000324161	0.00747725	AT5G54270.1|Symbols:LHCB3, LHCB3*1|light-harvesting chlorophyll B-binding protein 3|chr5:22038424-22039383 FORWARD LENGTH=265
Glyma.12G237400	2046	111	329	114.951	313.781	-1.44873	down	2.89597e-14	4.27476e-12	AT3G08040.2|Symbols:FRD3, MAN1, ATFRD3|MATE efflux family protein|chr3:2566593-2569397 REVERSE LENGTH=526
Glyma.13G000200	2238	1	37.67	1.02548	35.8979	-5.12953	down	3.68527e-16	6.57048e-14	AT4G13780.1|Symbols:|methionine--tRNA ligase, putative / methionyl-tRNA synthetase, putative / MetRS, putative|chr4:7993366-7998433 REVERSE LENGTH=797
Glyma.13G032600	2304	2.67	63.67	2.76201	60.5869	-4.45521	down	7.88105e-22	2.13276e-19	AT5G38260.1|Symbols:|Protein kinase superfamily protein|chr5:15283692-15285837 REVERSE LENGTH=638
Glyma.13G032700	2259	3	30.33	3.1193	28.7715	-3.20535	down	1.31626e-09	1.06103e-07	AT1G66910.1|Symbols:|Protein kinase superfamily protein|chr1:24961634-24963941 REVERSE LENGTH=666
Glyma.13G033200	2007	3.67	21.33	3.79417	20.4075	-2.42724	down	1.05582e-05	0.000377668	AT5G38260.1|Symbols:|Protein kinase superfamily protein|chr5:15283692-15285837 REVERSE LENGTH=638
Glyma.13G051900	1733	108	262	111.842	250.039	-1.16069	down	2.42402e-09	1.86473e-07	AT5G15780.1|Symbols:|Pollen Ole e 1 allergen and extensin family protein|chr5:5144898-5146297 REVERSE LENGTH=401
Glyma.13G059800	1259	23	63.33	23.8481	60.3867	-1.34035	down	1.70547e-05	0.000581649	AT1G52530.1|Symbols:|CONTAINS InterPro DOMAIN/s: Hus1-like protein (InterPro:IPR007150); Has 129 Blast hits to 128 proteins in 49 species: Archae - 0; Bacteria - 0; Metazoa - 57; Fungi - 10; Plants - 47; Viruses - 0; Other Eukaryotes - 15 (source: NCBI BLink).|chr1:19569045-19570004 FORWARD LENGTH=319
Glyma.13G070900	2251	16.67	122.33	17.2459	116.551	-2.75664	down	1.7323e-21	4.52627e-19	AT3G01420.1|Symbols:ALPHA-DOX1, DOX1, DIOX1, PADOX-1|Peroxidase superfamily protein|chr3:159689-162726 REVERSE LENGTH=639
Glyma.13G085500	544	62.67	180.67	64.9039	171.958	-1.40568	down	1.04905e-10	1.02129e-08	NA
Glyma.13G086700	816	0	11.33	0	10.8139	-13.4006	down	1.98186e-07	1.09482e-05	AT5G64290.1|Symbols:DCT, DIT2.1|dicarboxylate transport 2.1|chr5:25714495-25716642 REVERSE LENGTH=563
Glyma.13G086800	669	0	7	0	6.66665	-12.7027	down	4.51408e-05	0.00137093	NA
Glyma.13G086900	1392	0.33	7.67	0.34077	7.30722	-4.42245	down	0.000153823	0.00396903	NA
Glyma.13G097900	3607	129.67	302.67	134.073	288.464	-1.10537	down	4.74667e-09	3.52619e-07	AT4G30190.1|Symbols:AHA2, PMA2, HA2|H(+)-ATPase 2|chr4:14770820-14775920 REVERSE LENGTH=948
Glyma.13G098600	3415	0.67	28.67	0.684706	27.3095	-5.31777	down	2.22557e-13	2.90757e-11	AT4G30160.1|Symbols:VLN4, ATVLN4|villin 4|chr4:14754528-14759511 FORWARD LENGTH=974
Glyma.13G118600	3621	1	165.67	1.03532	157.725	-7.2512	down	1.91048e-59	2.71431e-56	AT4G28620.1|Symbols:ATATM2, ATM2|ABC transporter of the mitochondrion 2|chr4:14135526-14137953 REVERSE LENGTH=680
Glyma.13G119500	2381	68.67	149.33	70.984	142.334	-1.00371	down	6.03625e-06	0.000232767	AT3G17510.1|Symbols:CIPK1, SnRK3.16|CBL-interacting protein kinase 1|chr3:5989309-5992627 REVERSE LENGTH=444
Glyma.13G136500	3486	84	188.33	86.8619	179.545	-1.04755	down	4.96114e-07	2.49782e-05	AT3G45630.1|Symbols:|RNA binding (RRM/RBD/RNP motifs) family protein|chr3:16748751-16753190 REVERSE LENGTH=989
Glyma.13G152300	2260	82.67	191.33	85.6394	182.273	-1.08975	down	1.5368e-07	8.66864e-06	AT5G17300.1|Symbols:RVE1|Homeodomain-like superfamily protein|chr5:5690435-5692435 REVERSE LENGTH=387
Glyma.13G165700	2492	10.33	33.33	10.7038	31.7429	-1.56832	down	0.000129389	0.00342007	AT1G02630.1|Symbols:|Nucleoside transporter family protein|chr1:561007-562382 REVERSE LENGTH=389
Glyma.13G166400	1172	55.67	240.33	57.624	229.236	-1.99209	down	1.12015e-20	2.82926e-18	AT5G20180.2|Symbols:|Ribosomal protein L36|chr5:6811312-6811910 FORWARD LENGTH=103
Glyma.13G167700	2250	8	26.67	8.29939	25.3674	-1.6119	down	0.000334901	0.00769375	AT2G26690.1|Symbols:|Major facilitator superfamily protein|chr2:11347347-11350916 REVERSE LENGTH=577
Glyma.13G168700	2115	209.33	537.67	216.858	512.947	-1.24206	down	3.6398e-12	4.25398e-10	AT5G14780.1|Symbols:FDH|formate dehydrogenase|chr5:4777043-4779190 FORWARD LENGTH=384
Glyma.13G174300	3049	3.33	19.33	3.46289	18.4043	-2.40999	down	2.44403e-05	0.000796525	AT4G24000.1|Symbols:ATCSLG2, CSLG2|cellulose synthase like G2|chr4:12462142-12465471 FORWARD LENGTH=722
Glyma.13G184600	1539	6.33	42.67	6.51297	40.7194	-2.64433	down	7.21657e-10	6.1326e-08	AT1G67960.1|Symbols:|CONTAINS InterPro DOMAIN/s: Membrane protein,Tapt1/CMV receptor (InterPro:IPR008010); Has 447 Blast hits to 428 proteins in 176 species: Archae - 0; Bacteria - 0; Metazoa - 190; Fungi - 133; Plants - 49; Viruses - 0; Other Eukaryotes - 75 (source: NCBI BLink).|chr1:25480808-25484176 REVERSE LENGTH=624
Glyma.13G188800	1122	0	9.33	0	8.90402	-13.1202	down	2.29543e-06	9.85289e-05	AT4G23180.1|Symbols:CRK10, RLK4|cysteine-rich RLK (RECEPTOR-like protein kinase) 10|chr4:12138171-12140780 FORWARD LENGTH=669
Glyma.13G190500	1429	4	36.33	4.1476	34.5286	-3.05744	down	2.185e-10	2.02732e-08	NA
Glyma.13G199500	1576	50	161	51.7261	153.34	-1.56777	down	8.49209e-12	9.28088e-10	AT5G12380.1|Symbols:ANNAT8|annexin 8|chr5:4009223-4010687 FORWARD LENGTH=316
Glyma.13G200800	1784	19.33	49.33	20.0417	46.9989	-1.22963	down	0.000274137	0.00647783	AT4G39150.2|Symbols:|DNAJ heat shock N-terminal domain-containing protein|chr4:18233651-18235740 REVERSE LENGTH=345
Glyma.13G208700	1265	28	79.33	28.9657	75.6636	-1.38525	down	1.56815e-06	7.07287e-05	AT3G06145.1|Symbols:|unknown protein; Has 15 Blast hits to 15 proteins in 7 species: Archae - 0; Bacteria - 0; Metazoa - 0; Fungi - 0; Plants - 15; Viruses - 0; Other Eukaryotes - 0 (source: NCBI BLink).|chr3:1860118-1860618 REVERSE LENGTH=166
Glyma.13G224300	2939	20.67	151.67	21.4209	144.574	-2.75471	down	7.80614e-25	2.70915e-22	AT4G18710.2|Symbols:BIN2|Protein kinase superfamily protein|chr4:10296474-10301148 FORWARD LENGTH=280
Glyma.13G230200	1200	46.67	153	48.2664	145.883	-1.59572	down	9.53476e-12	1.02722e-09	AT1G29160.1|Symbols:|Dof-type zinc finger DNA-binding family protein|chr1:10183797-10184324 REVERSE LENGTH=175
Glyma.13G232300	411	4	22.67	4.14443	21.5993	-2.38174	down	7.88488e-06	0.000295287	NA
Glyma.13G232400	1873	229	646.33	237.149	616.628	-1.37861	down	9.19253e-15	1.41671e-12	AT1G28680.1|Symbols:|HXXXD-type acyl-transferase family protein|chr1:10078222-10079763 FORWARD LENGTH=451
Glyma.13G251600	797	24	57.33	24.8835	54.6145	-1.1341	down	0.000323539	0.00746669	AT3G19690.1|Symbols:|CAP (Cysteine-rich secretory proteins, Antigen 5, and Pathogenesis-related 1 protein) superfamily protein|chr3:6842365-6842850 REVERSE LENGTH=161
Glyma.13G258200	655	3.67	20.67	3.80717	19.7646	-2.37612	down	1.76937e-05	0.000600766	AT3G12587.1|Symbols:|Oligosaccaryltransferase|chr3:3994586-3994699 REVERSE LENGTH=37
Glyma.13G270400	3769	871	2134	901.557	2034.25	-1.174	down	5.37808e-10	4.67513e-08	AT3G14940.1|Symbols:ATPPC3, PPC3|phosphoenolpyruvate carboxylase 3|chr3:5025584-5029476 FORWARD LENGTH=968
Glyma.13G292400	920	70.67	168	73.2461	160.075	-1.12792	down	1.78098e-07	9.97173e-06	NA
Glyma.13G306100	1997	39	103.33	40.3974	98.7291	-1.28921	down	6.29772e-07	3.10205e-05	AT1G05280.1|Symbols:|Protein of unknown function (DUF604)|chr1:1535444-1537414 REVERSE LENGTH=461
Glyma.13G328000	1863	9.67	85.67	9.99306	81.6843	-3.03106	down	1.08078e-18	2.28542e-16	AT5G60450.1|Symbols:ARF4|auxin response factor 4|chr5:24308558-24312187 REVERSE LENGTH=788
Glyma.13G332900	1207	10.33	36.33	10.6911	34.5988	-1.69431	down	2.60776e-05	0.00084612	AT2G28690.1|Symbols:|Protein of unknown function (DUF1635)|chr2:12307140-12308477 REVERSE LENGTH=231
Glyma.13G341100	2067	87.33	194	90.3041	185.205	-1.03626	down	5.45257e-07	2.71128e-05	AT5G59010.1|Symbols:|Protein kinase protein with tetratricopeptide repeat domain|chr5:23820578-23823099 REVERSE LENGTH=489
Glyma.13G346700	1110	172	447.33	178.115	426.024	-1.25813	down	4.2582e-12	4.88875e-10	AT3G54420.1|Symbols:ATEP3, ATCHITIV, CHIV, EP3|homolog of carrot EP3-3 chitinase|chr3:20145935-20147034 FORWARD LENGTH=273
Glyma.13G347800	3133	109.67	288.33	113.456	275.279	-1.27876	down	3.44724e-11	3.55386e-09	AT1G55020.1|Symbols:LOX1, ATLOX1|lipoxygenase 1|chr1:20525798-20530143 FORWARD LENGTH=859
Glyma.13G354300	2992	0.67	39	0.694547	37.1582	-5.74146	down	1.24633e-17	2.46361e-15	AT5G65820.1|Symbols:|Pentatricopeptide repeat (PPR) superfamily protein|chr5:26339876-26341789 REVERSE LENGTH=637
Glyma.13G358900	2428	134	310.67	138.685	295.888	-1.09324	down	5.4401e-09	3.98917e-07	AT3G16030.1|Symbols:CES101|lectin protein kinase family protein|chr3:5439609-5442802 FORWARD LENGTH=850
Glyma.13G367600	1353	27	63.67	27.9072	60.7543	-1.12235	down	0.000225332	0.00549597	AT1G15760.1|Symbols:|Sterile alpha motif (SAM) domain-containing protein|chr1:5425714-5426322 FORWARD LENGTH=202
Glyma.14G012500	1283	12.67	51.67	13.1517	49.2442	-1.9047	down	1.30138e-07	7.46101e-06	AT4G37000.1|Symbols:ACD2, ATRCCR|accelerated cell death 2 (ACD2)|chr4:17442627-17443762 FORWARD LENGTH=319
Glyma.14G024500	1511	5.67	42	5.85778	39.9674	-2.7704	down	2.52111e-10	2.33441e-08	AT1G27180.1|Symbols:|disease resistance protein (TIR-NBS-LRR class), putative|chr1:9439859-9445818 FORWARD LENGTH=1556
Glyma.14G054900	1552	22.67	69.67	23.436	66.2434	-1.49905	down	1.02381e-06	4.79365e-05	AT3G56190.1|Symbols:ALPHA-SNAP2, ASNAP|alpha-soluble NSF attachment protein 2|chr3:20846119-20848356 REVERSE LENGTH=289
Glyma.14G061300	2193	59	179.33	61.1361	171.051	-1.48433	down	1.53581e-11	1.61256e-09	AT3G47080.1|Symbols:|Tetratricopeptide repeat (TPR)-like superfamily protein|chr3:17338415-17340129 REVERSE LENGTH=515
Glyma.14G081300	1603	7.67	27	7.95195	25.7336	-1.69427	down	0.000181172	0.00455577	AT2G26560.1|Symbols:PLP2, PLA IIA, PLA2A|phospholipase A 2A|chr2:11293912-11295708 REVERSE LENGTH=407
Glyma.14G081500	1638	0	7	0	6.64717	-12.6985	down	4.52631e-05	0.00137281	AT2G26560.1|Symbols:PLP2, PLA IIA, PLA2A|phospholipase A 2A|chr2:11293912-11295708 REVERSE LENGTH=407
Glyma.14G093000	717	184	491.67	190.392	468.525	-1.29916	down	6.25396e-13	7.92005e-11	AT5G26010.1|Symbols:|Protein phosphatase 2C family protein|chr5:9085512-9087372 REVERSE LENGTH=331
Glyma.14G093100	578	1256.67	3257.33	1300.69	3102.2	-1.25401	down	9.40455e-10	7.84342e-08	AT3G09390.1|Symbols:MT2A, ATMT-K, ATMT-1|metallothionein 2A|chr3:2889737-2890188 REVERSE LENGTH=81
Glyma.14G121200	1687	36.33	92.33	37.5883	87.8592	-1.22491	down	4.48124e-06	0.000180777	AT1G77120.1|Symbols:ADH1, ADH, ATADH, ATADH1|alcohol dehydrogenase 1|chr1:28975509-28977216 FORWARD LENGTH=379
Glyma.14G126900	366	0.33	7	0.34077	6.63418	-4.28305	down	0.000345707	0.00789017	NA
Glyma.14G135000	1931	3.33	15.67	3.44005	14.8628	-2.11121	down	0.000437412	0.00953332	AT3G21500.2|Symbols:DXPS1|1-deoxy-D-xylulose 5-phosphate synthase 1|chr3:7573907-7576594 REVERSE LENGTH=641
Glyma.14G136300	1893	39	216.33	40.4164	206.613	-2.35392	down	6.01638e-25	2.12038e-22	AT3G09150.2|Symbols:HY2, GUN3|phytochromobilin:ferredoxin oxidoreductase, chloroplast / phytochromobilin synthase (HY2)|chr3:2803665-2805333 FORWARD LENGTH=329
Glyma.14G168100	1095	5.67	34.67	5.89749	33.0471	-2.48635	down	4.3559e-08	2.73154e-06	AT1G22110.1|Symbols:|structural constituent of ribosome|chr1:7801625-7802473 REVERSE LENGTH=282
Glyma.14G178800	2521	57.67	133.67	59.6623	127.533	-1.09598	down	2.29278e-06	9.85243e-05	AT1G28210.2|Symbols:ATJ1|DNAJ heat shock family protein|chr1:9854598-9859977 FORWARD LENGTH=427
Glyma.14G193100	1354	5	29.33	5.14706	28.0317	-2.44524	down	4.72828e-07	2.40724e-05	AT5G58770.1|Symbols:|Undecaprenyl pyrophosphate synthetase family protein|chr5:23734396-23735495 FORWARD LENGTH=310
Glyma.14G195000	2176	443.67	5418.33	459.478	5165.62	-3.49087	down	7.10442e-49	7.51152e-46	AT3G47340.1|Symbols:ASN1, DIN6, AT-ASN1|glutamine-dependent asparagine synthase 1|chr3:17438136-17441043 REVERSE LENGTH=584
Glyma.14G196200	1659	10	51.33	10.3665	48.7821	-2.23442	down	3.14339e-09	2.38582e-07	AT2G30080.1|Symbols:ZIP6, ATZIP6|ZIP metal ion transporter family|chr2:12838730-12840112 REVERSE LENGTH=341
Glyma.14G201400	201	0.33	15.33	0.343936	14.5885	-5.40654	down	2.37099e-08	1.57594e-06	NA
Glyma.14G204700	4776	75.33	226.67	78.0296	216.129	-1.4698	down	1.01521e-12	1.25764e-10	AT5G05400.1|Symbols:|LRR and NB-ARC domains-containing disease resistance protein|chr5:1597745-1600369 REVERSE LENGTH=874
Glyma.14G206100	2132	27.67	75	28.6615	71.6339	-1.32153	down	6.14259e-06	0.000236066	AT2G30520.1|Symbols:RPT2|Phototropic-responsive NPH3 family protein|chr2:13002920-13005573 REVERSE LENGTH=593
Glyma.14G213400	913	29.67	124.33	30.6632	118.51	-1.95043	down	9.05374e-14	1.26264e-11	AT2G01670.1|Symbols:atnudt17, NUDT17|nudix hydrolase homolog 17|chr2:296889-297818 REVERSE LENGTH=182
Glyma.14G215900	2524	2	15	2.09699	14.3387	-2.77352	down	3.37996e-05	0.00105613	AT1G66430.1|Symbols:|pfkB-like carbohydrate kinase family protein|chr1:24778400-24780393 FORWARD LENGTH=384
Glyma.15G021600	2552	0.67	28.33	0.687873	26.9616	-5.29262	down	3.0969e-13	3.98859e-11	AT4G29990.1|Symbols:|Leucine-rich repeat transmembrane protein kinase protein|chr4:14665802-14669438 REVERSE LENGTH=876
Glyma.15G032900	1182	0	11	0	10.5201	-13.3609	down	2.95145e-07	1.56392e-05	NA
Glyma.15G038600	3118	54.33	119	56.2015	113.599	-1.01527	down	2.18457e-05	0.000717625	AT2G45910.1|Symbols:|U-box domain-containing protein kinase family protein|chr2:18894520-18898212 FORWARD LENGTH=834
Glyma.15G038700	2017	9	70	9.27182	66.5614	-2.84376	down	4.73874e-15	7.53293e-13	AT3G12110.1|Symbols:ACT11|actin-11|chr3:3858116-3859609 FORWARD LENGTH=377
Glyma.15G042100	1374	98.67	251.33	102.195	239.56	-1.22907	down	4.422e-10	3.88863e-08	AT2G28680.1|Symbols:|RmlC-like cupins superfamily protein|chr2:12303118-12304747 REVERSE LENGTH=356
Glyma.15G054500	1671	70	152	72.3995	144.983	-1.00183	down	5.59107e-06	0.000217444	AT1G22360.1|Symbols:AtUGT85A2, UGT85A2|UDP-glucosyl transferase 85A2|chr1:7895068-7897527 REVERSE LENGTH=481
Glyma.15G080200	1648	19.67	54	20.3329	51.4024	-1.33802	down	5.45597e-05	0.00161386	AT4G18480.1|Symbols:CHLI1, CH42, CH-42, CHL11, CHLI-1|P-loop containing nucleoside triphosphate hydrolases superfamily protein|chr4:10201897-10203361 REVERSE LENGTH=424
Glyma.15G084500	1707	1	12	1.03532	11.409	-3.46203	down	2.35192e-05	0.000769264	AT5G45780.1|Symbols:|Leucine-rich repeat protein kinase family protein|chr5:18566946-18569625 REVERSE LENGTH=614
Glyma.15G098300	1748	28.67	65.67	29.6441	62.5515	-1.0773	down	0.000306234	0.00712999	NA
Glyma.15G106000	1877	2	19.33	2.07063	18.4368	-3.15444	down	6.78689e-07	3.33577e-05	AT4G21760.1|Symbols:BGLU47|beta-glucosidase 47|chr4:11561229-11563871 FORWARD LENGTH=535
Glyma.15G115300	983	1.33	1284.33	1.37292	1223.8	-9.7999	down	1.10686e-179	5.03223e-175	AT5G47550.1|Symbols:|Cystatin/monellin superfamily protein|chr5:19286596-19286964 REVERSE LENGTH=122
Glyma.15G121000	1324	28.67	64.67	29.6145	61.6936	-1.05882	down	0.000423293	0.00929311	AT5G47740.1|Symbols:|Adenine nucleotide alpha hydrolases-like superfamily protein|chr5:19338688-19339683 FORWARD LENGTH=244
Glyma.15G128800	1455	30	165.67	31.0497	158.087	-2.34807	down	2.87076e-21	7.41569e-19	AT5G06720.1|Symbols:ATPA2, PA2|peroxidase 2|chr5:2077567-2078857 REVERSE LENGTH=335
Glyma.15G156200	1756	1.33	33.33	1.38593	31.8464	-4.52221	down	1.19461e-13	1.6359e-11	AT3G10410.1|Symbols:SCPL49, CPY|SERINE CARBOXYPEPTIDASE-LIKE 49|chr3:3235518-3238063 REVERSE LENGTH=516
Glyma.15G176800	865	0	8	0	7.63842	-12.8991	down	1.23431e-05	0.000434003	AT5G12150.2|Symbols:|Rho GTPase activation protein (RhoGAP) with PH domain|chr5:3924632-3930100 REVERSE LENGTH=772
Glyma.15G187300	615	0	9.33	0	8.96225	-13.1296	down	2.27352e-06	9.79748e-05	AT5G55060.1|Symbols:|unknown protein; FUNCTIONS IN: molecular_function unknown; INVOLVED IN: biological_process unknown; LOCATED IN: cellular_component unknown; EXPRESSED IN: 25 plant structures; EXPRESSED DURING: 15 growth stages; BEST Arabidopsis thaliana protein match is: unknown protein (TAIR:AT5G58510.1); Has 223 Blast hits to 218 proteins in 80 species: Archae - 0; Bacteria - 2; Metazoa - 1…
Glyma.15G195100	1238	27	120	27.9571	114.477	-2.03377	down	2.83652e-14	4.20063e-12	AT3G07640.1|Symbols:|unknown protein; Has 27 Blast hits to 27 proteins in 10 species: Archae - 0; Bacteria - 0; Metazoa - 0; Fungi - 0; Plants - 27; Viruses - 0; Other Eukaryotes - 0 (source: NCBI BLink).|chr3:2438171-2439661 FORWARD LENGTH=241
Glyma.15G202700	3072	37.67	108.67	38.9984	103.607	-1.40963	down	4.37028e-08	2.73678e-06	AT3G47570.1|Symbols:|Leucine-rich repeat protein kinase family protein|chr3:17527611-17530748 FORWARD LENGTH=1010
Glyma.15G206800	1461	0	116	0	110.462	-16.7532	down	2.13055e-48	2.20144e-45	AT4G19810.1|Symbols:|Glycosyl hydrolase family protein with chitinase insertion domain|chr4:10764151-10765753 REVERSE LENGTH=379
Glyma.15G209800	3342	86.67	190.33	89.8035	181.391	-1.01426	down	9.0106e-07	4.27618e-05	AT3G42170.1|Symbols:|BED zinc finger ;hAT family dimerisation domain|chr3:14321838-14323928 FORWARD LENGTH=696
Glyma.15G209900	977	0	34.33	0	32.7665	-14.9999	down	3.5988e-18	7.30428e-16	AT4G26965.2|Symbols:|NADH:ubiquinone oxidoreductase, 17.2kDa subunit|chr4:13539832-13542041 FORWARD LENGTH=147
Glyma.15G213000	1886	0	48.33	0	46.074	-15.4917	down	6.19374e-24	2.04052e-21	AT5G54280.2|Symbols:ATM2, ATMYOS1, ATM4|myosin 2|chr5:22039606-22045592 REVERSE LENGTH=1220
Glyma.15G250600	1065	0	12	0	11.5243	-13.4924	down	8.78823e-08	5.22285e-06	AT2G20890.1|Symbols:PSB29, THF1|photosystem II reaction center PSB29 protein|chr2:8987783-8989185 FORWARD LENGTH=300
Glyma.15G251500	1036	55.67	143	57.5994	136.366	-1.24336	down	6.76254e-08	4.11032e-06	AT1G78380.1|Symbols:ATGSTU19, GST8, GSTU19|glutathione S-transferase TAU 19|chr1:29486659-29487819 REVERSE LENGTH=219
Glyma.15G269500	888	15.67	45.33	16.2015	43.1856	-1.41443	down	7.6547e-05	0.00215488	AT3G59600.1|Symbols:NRPB8B, NRPD8B, NRPE8B|RNA polymerase Rpb8|chr3:22016629-22017923 FORWARD LENGTH=146
Glyma.15G274600	2362	578.67	1364.67	598.958	1300.67	-1.11872	down	3.49651e-10	3.14161e-08	AT3G08040.2|Symbols:FRD3, MAN1, ATFRD3|MATE efflux family protein|chr3:2566593-2569397 REVERSE LENGTH=526
Glyma.16G026200	2010	14	44	14.4941	42.065	-1.53716	down	2.90385e-05	0.000925163	AT4G01050.1|Symbols:TROL|thylakoid rhodanese-like|chr4:455874-458175 FORWARD LENGTH=466
Glyma.16G036000	2395	24.67	58	25.5183	55.0707	-1.10975	down	0.000390842	0.0087447	AT5G17860.1|Symbols:CAX7|calcium exchanger 7|chr5:5902638-5904350 REVERSE LENGTH=570
Glyma.16G049000	1512	12.33	51.33	12.7909	48.8	-1.93176	down	1.01309e-07	5.95079e-06	AT3G26740.1|Symbols:CCL|CCR-like|chr3:9827868-9828461 FORWARD LENGTH=141
Glyma.16G069500	1302	644.33	3952.67	666.865	3767.33	-2.49808	down	2.15402e-31	1.08812e-28	AT5G01750.2|Symbols:|Protein of unknown function (DUF567)|chr5:290034-291109 FORWARD LENGTH=217
Glyma.16G069700	1045	0	71.67	0	68.2749	-16.0591	down	8.47972e-33	4.70149e-30	AT5G01750.2|Symbols:|Protein of unknown function (DUF567)|chr5:290034-291109 FORWARD LENGTH=217
Glyma.16G072000	1278	439.67	1006.67	455.349	959.58	-1.07543	down	6.89293e-10	5.86854e-08	AT1G52790.1|Symbols:|2-oxoglutarate (2OG) and Fe(II)-dependent oxygenase superfamily protein|chr1:19662194-19663301 REVERSE LENGTH=310
Glyma.16G072100	1375	0	10	0	9.51468	-13.2159	down	1.00964e-06	4.74195e-05	NA
Glyma.16G109600	630	0	21.67	0	20.6586	-14.3345	down	1.62292e-12	1.97284e-10	AT4G14300.1|Symbols:|RNA-binding (RRM/RBD/RNP motifs) family protein|chr4:8231179-8232785 FORWARD LENGTH=411
Glyma.16G117400	1776	14.67	47.67	15.1686	45.4787	-1.5841	down	9.97461e-06	0.000359909	AT4G35600.2|Symbols:CONNEXIN 32|Protein kinase superfamily protein|chr4:16896448-16898714 FORWARD LENGTH=420
Glyma.16G117500	1876	11	45	11.4117	42.9087	-1.91076	down	5.25266e-07	2.62714e-05	AT2G17220.1|Symbols:|Protein kinase superfamily protein|chr2:7487866-7489768 REVERSE LENGTH=414
Glyma.16G117700	1964	29.33	88.67	30.2789	84.5089	-1.48079	down	1.27139e-07	7.29831e-06	AT2G17220.2|Symbols:|Protein kinase superfamily protein|chr2:7487866-7489768 REVERSE LENGTH=413
Glyma.16G117900	492	0	5.67	0	5.38689	-12.3952	down	0.000266937	0.00632744	NA
Glyma.16G118000	412	0	8.67	0	8.30614	-13.02	down	5.26384e-06	0.000206662	AT5G14650.1|Symbols:|Pectin lyase-like superfamily protein|chr5:4724509-4726328 FORWARD LENGTH=435
Glyma.16G119900	1454	0.33	30	0.34077	28.6556	-6.39387	down	5.60831e-15	8.82271e-13	AT5G28050.1|Symbols:|Cytidine/deoxycytidylate deaminase family protein|chr5:10044209-10045755 REVERSE LENGTH=185
Glyma.16G123300	322	0.33	10	0.35061	9.57941	-4.772	down	9.67058e-06	0.000350329	NA
Glyma.16G123400	999	0	17.33	0	16.5399	-14.0137	down	1.88313e-10	1.76162e-08	NA
Glyma.16G123600	1229	10.67	35.33	11.0445	33.6076	-1.60545	down	6.57327e-05	0.00188599	AT4G19350.1|Symbols:EMB3006|embryo defective 3006|chr4:10562214-10563676 REVERSE LENGTH=180
Glyma.16G127300	1628	38.33	84.33	39.6037	80.3284	-1.02027	down	0.000159236	0.00408551	AT5G66190.1|Symbols:ATLFNR1, FNR1|ferredoxin-NADP(+)-oxidoreductase 1|chr5:26451203-26453012 REVERSE LENGTH=360
Glyma.16G127900	7518	17	513	17.5677	488.777	-4.79818	down	1.98278e-88	6.00968e-85	AT5G36930.1|Symbols:|Disease resistance protein (TIR-NBS-LRR class) family|chr5:14567771-14571907 REVERSE LENGTH=1188
Glyma.16G136000	3168	0	15.67	0	14.9793	-13.8707	down	1.23181e-09	1.00005e-07	AT5G17680.1|Symbols:|disease resistance protein (TIR-NBS-LRR class), putative|chr5:5822999-5827153 FORWARD LENGTH=1294
Glyma.16G136800	656	0	6.67	0	6.37282	-12.6377	down	6.97394e-05	0.00198661	NA
Glyma.16G137300	3711	1.67	32.67	1.72986	31.0984	-4.16811	down	1.11901e-12	1.38246e-10	AT5G17680.1|Symbols:|disease resistance protein (TIR-NBS-LRR class), putative|chr5:5822999-5827153 FORWARD LENGTH=1294
Glyma.16G157300	2361	81.33	231.67	84.1427	220.934	-1.3927	down	8.48115e-12	9.28088e-10	AT1G71870.1|Symbols:|MATE efflux family protein|chr1:27032456-27034895 REVERSE LENGTH=510
Glyma.16G169900	3305	2.33	44	2.42124	42.0898	-4.11965	down	1.22024e-15	2.05471e-13	AT2G34930.1|Symbols:|disease resistance family protein / LRR family protein|chr2:14737169-14739886 REVERSE LENGTH=905
Glyma.16G170900	3728	3.33	108.33	3.44355	102.99	-4.90246	down	5.32802e-35	3.18728e-32	AT1G74170.1|Symbols:AtRLP13, RLP13|receptor like protein 13|chr1:27891555-27895441 REVERSE LENGTH=1000
Glyma.16G173900	4014	0.67	15	0.694547	14.2972	-4.36352	down	2.28973e-07	1.24224e-05	AT2G34930.1|Symbols:|disease resistance family protein / LRR family protein|chr2:14737169-14739886 REVERSE LENGTH=905
Glyma.16G174600	3582	0.33	95.33	0.343936	90.7678	-8.0439	down	1.25555e-39	9.5137e-37	AT2G34930.1|Symbols:|disease resistance family protein / LRR family protein|chr2:14737169-14739886 REVERSE LENGTH=905
Glyma.16G174700	4023	0.33	40.67	0.35061	38.641	-6.78412	down	2.09177e-19	4.66178e-17	AT2G34930.1|Symbols:|disease resistance family protein / LRR family protein|chr2:14737169-14739886 REVERSE LENGTH=905
Glyma.16G174800	3186	0.33	57.33	0.34077	54.6789	-7.32604	down	6.16074e-26	2.31481e-23	AT2G34930.1|Symbols:|disease resistance family protein / LRR family protein|chr2:14737169-14739886 REVERSE LENGTH=905
Glyma.16G195700	2348	8.67	29.67	8.97708	28.3618	-1.65963	down	0.000136164	0.00358664	AT1G12300.1|Symbols:|Tetratricopeptide repeat (TPR)-like superfamily protein|chr1:4184163-4186076 REVERSE LENGTH=637
Glyma.16G200700	1098	0.67	10.67	0.684706	10.2019	-3.8972	down	2.42139e-05	0.000789715	AT2G45650.1|Symbols:AGL6|AGAMOUS-like 6|chr2:18804453-18806291 FORWARD LENGTH=252
Glyma.16G210600	4549	11	47.67	11.3716	45.3708	-1.99633	down	1.20237e-07	6.94591e-06	AT5G36930.1|Symbols:|Disease resistance protein (TIR-NBS-LRR class) family|chr5:14567771-14571907 REVERSE LENGTH=1188
Glyma.16G213700	3445	2.67	158	2.76518	150.854	-5.76963	down	8.4676e-52	9.62427e-49	AT5G36930.1|Symbols:|Disease resistance protein (TIR-NBS-LRR class) family|chr5:14567771-14571907 REVERSE LENGTH=1188
Glyma.16G213800	3444	0.33	13	0.343936	12.3031	-5.16074	down	3.20916e-07	1.68867e-05	AT5G36930.2|Symbols:|Disease resistance protein (TIR-NBS-LRR class) family|chr5:14567771-14571916 REVERSE LENGTH=1191
Glyma.16G214200	1939	0	19	0	18.1611	-14.1486	down	2.93304e-11	3.03063e-09	AT2G15220.1|Symbols:|Plant basic secretory protein (BSP) family protein|chr2:6608689-6609366 FORWARD LENGTH=225
Glyma.16G214800	1197	0.33	51	0.34077	48.5713	-7.15516	down	1.65888e-23	5.23746e-21	AT2G20142.1|Symbols:|Toll-Interleukin-Resistance (TIR) domain family protein|chr2:8695387-8696566 FORWARD LENGTH=313
Glyma.16G214900	2927	4.67	43.67	4.83581	41.5032	-3.10139	down	5.65539e-12	6.36427e-10	AT5G17680.1|Symbols:|disease resistance protein (TIR-NBS-LRR class), putative|chr5:5822999-5827153 FORWARD LENGTH=1294
Glyma.16G215000	3318	6	57.67	6.20172	54.9906	-3.14844	down	9.82177e-15	1.50857e-12	AT5G17680.1|Symbols:|disease resistance protein (TIR-NBS-LRR class), putative|chr5:5822999-5827153 FORWARD LENGTH=1294
Glyma.16G215100	1407	20.67	125	21.3549	119.078	-2.47927	down	4.71167e-19	1.02493e-16	AT1G72890.1|Symbols:|Disease resistance protein (TIR-NBS class)|chr1:27429947-27431717 FORWARD LENGTH=438
Glyma.16G215400	1543	1	18.33	1.03532	17.4701	-4.07675	down	3.74828e-08	2.38005e-06	AT1G72890.1|Symbols:|Disease resistance protein (TIR-NBS class)|chr1:27429947-27431717 FORWARD LENGTH=438
Glyma.17G002900	2278	1	24.33	1.02548	23.1754	-4.49823	down	1.02172e-10	9.96812e-09	AT2G02410.2|Symbols:|unknown protein; FUNCTIONS IN: molecular_function unknown; INVOLVED IN: biological_process unknown; EXPRESSED IN: 21 plant structures; EXPRESSED DURING: 13 growth stages; CONTAINS InterPro DOMAIN/s: Protein of unknown function DUF901 (InterPro:IPR010298).|chr2:633243-634613 FORWARD LENGTH=243
Glyma.17G033100	2716	6	23	6.20523	21.8593	-1.81669	down	0.000215741	0.00528756	AT3G66658.2|Symbols:ALDH22A1|aldehyde dehydrogenase 22A1|chr3:2095341-2099013 REVERSE LENGTH=596
Glyma.17G034700	1637	26.33	306.67	27.2333	292.29	-3.42396	down	3.24609e-49	3.51382e-46	AT3G53480.1|Symbols:PIS1, PDR9, ATPDR9, ABCG37|pleiotropic drug resistance 9|chr3:19825366-19831644 FORWARD LENGTH=1450
Glyma.17G034800	3207	262	1398	271.255	1332.44	-2.29635	down	6.52256e-36	4.06221e-33	AT4G16180.2|Symbols:|unknown protein; FUNCTIONS IN: molecular_function unknown; INVOLVED IN: biological_process unknown; LOCATED IN: plasma membrane; BEST Arabidopsis thaliana protein match is: unknown protein (TAIR:AT3G28720.1); Has 5 Blast hits to 5 proteins in 3 species: Archae - 0; Bacteria - 0; Metazoa - 0; Fungi - 0; Plants - 4; Viruses - 0; Other Eukaryotes - 1 (source: NCBI BLink).|chr4:9…
Glyma.17G034900	1414	61	142.67	63.1442	136.211	-1.10912	down	1.07888e-06	5.0308e-05	AT5G49480.1|Symbols:ATCP1, CP1|Ca2+-binding protein 1|chr5:20070812-20071294 FORWARD LENGTH=160
Glyma.17G037000	1705	38.33	99.33	39.7123	94.6061	-1.25235	down	1.55101e-06	7.00248e-05	AT3G17180.1|Symbols:scpl33|serine carboxypeptidase-like 33|chr3:5855861-5859157 REVERSE LENGTH=478
Glyma.17G037100	2793	11.67	51.33	12.0395	48.9232	-2.02275	down	4.01978e-08	2.53827e-06	AT3G06510.1|Symbols:SFR2, ATSFR2|Glycosyl hydrolase superfamily protein|chr3:2016450-2019533 FORWARD LENGTH=622
Glyma.17G043000	2346	31	74	32.0558	70.4202	-1.1354	down	7.60498e-05	0.00214354	AT1G27040.2|Symbols:|Major facilitator superfamily protein|chr1:9386893-9389838 REVERSE LENGTH=563
Glyma.17G043100	1707	2.33	17	2.40473	16.2175	-2.75361	down	1.45503e-05	0.000504587	AT5G17250.1|Symbols:|Alkaline-phosphatase-like family protein|chr5:5668993-5673516 REVERSE LENGTH=925
Glyma.17G054200	1594	50.33	162.33	52.0381	154.912	-1.5738	down	6.98465e-12	7.74512e-10	AT1G29840.1|Symbols:|alpha/beta-Hydrolases superfamily protein|chr1:10445735-10447422 REVERSE LENGTH=263
Glyma.17G058000	1586	56.67	416	58.6993	396.253	-2.755	down	3.5451e-41	2.93044e-38	AT5G57120.1|Symbols:|FUNCTIONS IN: molecular_function unknown; INVOLVED IN: biological_process unknown; LOCATED IN: nucleolus; EXPRESSED IN: 21 plant structures; EXPRESSED DURING: 13 growth stages; CONTAINS InterPro DOMAIN/s: LisH dimerisation motif (InterPro:IPR006594), SRP40, C-terminal (InterPro:IPR007718); Has 101969 Blast hits to 55488 proteins in 2506 species: Archae - 424; Bacteria - 13843…
Glyma.17G058100	1013	125.67	278.67	130.013	265.791	-1.03163	down	6.17345e-08	3.77752e-06	AT5G57123.1|Symbols:|unknown protein; BEST Arabidopsis thaliana protein match is: unknown protein (TAIR:AT4G29905.1); Has 30201 Blast hits to 17322 proteins in 780 species: Archae - 12; Bacteria - 1396; Metazoa - 17338; Fungi - 3422; Plants - 5037; Viruses - 0; Other Eukaryotes - 2996 (source: NCBI BLink).|chr5:23127215-23127418 REVERSE LENGTH=67
Glyma.17G060400	3302	13.67	64.67	14.16	61.7389	-2.12436	down	4.80328e-10	4.20763e-08	AT4G30110.1|Symbols:HMA2, ATHMA2|heavy metal atpase 2|chr4:14720253-14724577 REVERSE LENGTH=951
Glyma.17G060800	1914	4.33	18.67	4.49154	17.7781	-1.98482	down	0.000287944	0.00674472	AT4G25880.1|Symbols:APUM6, PUM6|pumilio 6|chr4:13155518-13159078 FORWARD LENGTH=861
Glyma.17G065100	1247	49.67	114.33	51.528	108.926	-1.07991	down	8.63469e-06	0.000316842	AT4G25810.1|Symbols:XTR6, XTH23|xyloglucan endotransglycosylase 6|chr4:13128694-13129715 FORWARD LENGTH=286
Glyma.17G083500	823	40	129.33	41.3768	123.553	-1.57824	down	1.79554e-10	1.68662e-08	AT5G08180.2|Symbols:|Ribosomal protein L7Ae/L30e/S12e/Gadd45 family protein|chr5:2631843-2633374 REVERSE LENGTH=156
Glyma.17G110300	1818	94	261	97.3093	248.784	-1.35424	down	7.21067e-12	7.9763e-10	AT5G33290.1|Symbols:XGD1|xylogalacturonan deficient 1|chr5:12558439-12561840 FORWARD LENGTH=500
Glyma.17G111700	1485	11.67	48	12.0602	45.7373	-1.92312	down	2.50149e-07	1.34271e-05	NA
Glyma.17G136400	1518	16	53.67	16.5549	51.4519	-1.63597	down	2.24865e-06	9.74524e-05	AT4G22790.1|Symbols:|MATE efflux family protein|chr4:11975153-11976628 REVERSE LENGTH=491
Glyma.17G136500	2216	18	46	18.5763	43.851	-1.23914	down	0.000387333	0.008679	AT4G22790.1|Symbols:|MATE efflux family protein|chr4:11975153-11976628 REVERSE LENGTH=491
Glyma.17G137800	1972	221.67	647.33	229.539	616.593	-1.42558	down	1.15605e-15	1.96115e-13	AT1G62710.1|Symbols:BETA-VPE, BETAVPE|beta vacuolar processing enzyme|chr1:23224070-23226857 REVERSE LENGTH=486
Glyma.17G139900	1278	15.33	63.67	15.9267	60.6662	-1.92944	down	7.80703e-09	5.58959e-07	AT4G12510.1|Symbols:|Bifunctional inhibitor/lipid-transfer protein/seed storage 2S albumin superfamily protein|chr4:7417414-7417803 REVERSE LENGTH=129
Glyma.17G161900	1776	33.67	144	34.8505	137.098	-1.97596	down	2.10081e-15	3.49857e-13	AT4G37560.1|Symbols:|Acetamidase/Formamidase family protein|chr4:17646489-17648457 FORWARD LENGTH=452
Glyma.17G165600	1552	181	410.33	187.505	390.889	-1.05983	down	4.97807e-09	3.68604e-07	AT1G24625.1|Symbols:ZFP7|zinc finger protein 7|chr1:8726009-8726638 REVERSE LENGTH=209
Glyma.17G173200	1112	1.67	79.67	1.72353	75.917	-5.46098	down	1.16197e-29	5.61996e-27	AT5G42800.1|Symbols:DFR, TT3, M318|dihydroflavonol 4-reductase|chr5:17164296-17165864 REVERSE LENGTH=382
Glyma.17G178700	1026	0	24.33	0	23.3049	-14.5083	down	9.26076e-14	1.28756e-11	AT1G71710.2|Symbols:|DNAse I-like superfamily protein|chr1:26973796-26976747 REVERSE LENGTH=655
Glyma.17G201900	889	36.67	83	38.038	79.0953	-1.05615	down	0.000100845	0.00276028	AT4G31360.1|Symbols:|selenium binding|chr4:15221945-15223310 FORWARD LENGTH=186
Glyma.17G203700	3143	0	23	0	22.0057	-14.4256	down	3.82636e-13	4.88656e-11	AT5G11490.2|Symbols:|adaptin family protein|chr5:3671964-3676263 FORWARD LENGTH=850
Glyma.17G210100	1432	5.67	39.33	5.89081	37.4286	-2.6676	down	1.65016e-09	1.31159e-07	AT4G17310.1|Symbols:|unknown protein; LOCATED IN: chloroplast; EXPRESSED IN: 9 plant structures; EXPRESSED DURING: LP.04 four leaves visible, 4 anthesis, petal differentiation and expansion stage; BEST Arabidopsis thaliana protein match is: unknown protein (TAIR:AT5G47455.7); Has 164 Blast hits to 164 proteins in 12 species: Archae - 0; Bacteria - 0; Metazoa - 0; Fungi - 0; Plants - 164; Viruses …
Glyma.17G224500	1977	2	13.67	2.09382	13.0318	-2.63783	down	0.000112992	0.00304689	AT5G10530.1|Symbols:|Concanavalin A-like lectin protein kinase family protein|chr5:3324978-3326933 REVERSE LENGTH=651
Glyma.17G236600	3527	81.33	218.67	84.2844	208.186	-1.30453	down	1.79453e-10	1.68662e-08	AT5G43130.1|Symbols:TAF4, TAF4B|TBP-associated factor 4|chr5:17315608-17321144 REVERSE LENGTH=823
Glyma.17G246200	2183	23.67	119	24.4706	113.44	-2.21281	down	6.88911e-16	1.19544e-13	AT5G42630.1|Symbols:KAN4, ATS|Homeodomain-like superfamily protein|chr5:17073997-17075747 REVERSE LENGTH=276
Glyma.18G005600	2582	23.33	63	24.1464	59.9672	-1.31237	down	2.51122e-05	0.000816668	AT5G43270.1|Symbols:SPL2|squamosa promoter binding protein-like 2|chr5:17360527-17362143 REVERSE LENGTH=419
Glyma.18G015400	2026	18.33	49.33	18.987	46.9161	-1.30507	down	0.000129151	0.00341777	AT4G40020.1|Symbols:|Myosin heavy chain-related protein|chr4:18553453-18555300 REVERSE LENGTH=615
Glyma.18G037600	2220	28.67	67.67	29.6145	64.4136	-1.12106	down	0.000158254	0.0040649	AT1G11350.1|Symbols:CBRLK1, SD1-13, RKS2|S-domain-1 13|chr1:3817725-3820752 REVERSE LENGTH=830
Glyma.18G038800	2710	14.67	41.67	15.176	39.7137	-1.38785	down	0.000162639	0.00415638	AT2G43980.1|Symbols:AtITPK4, ITPK4|inositol 1,3,4-trisphosphate 5/6-kinase 4|chr2:18208437-18211604 REVERSE LENGTH=488
Glyma.18G043400	1443	0	6	0	5.71042	-12.4794	down	0.000170069	0.00431473	AT5G03800.1|Symbols:EMB175, emb1899, EMB166|Pentatricopeptide repeat (PPR) superfamily protein|chr5:1010894-1013584 REVERSE LENGTH=896
Glyma.18G055400	1329	67.67	291.67	69.9926	277.88	-1.98919	down	1.75753e-22	5.18859e-20	AT5G05340.1|Symbols:|Peroxidase superfamily protein|chr5:1579142-1580819 REVERSE LENGTH=324
Glyma.18G061300	1504	9.33	115	9.63612	109.531	-3.50675	down	4.3284e-27	1.77285e-24	AT5G58660.1|Symbols:|2-oxoglutarate (2OG) and Fe(II)-dependent oxygenase superfamily protein|chr5:23701509-23703802 FORWARD LENGTH=352
Glyma.18G061400	1697	0	18.33	0	17.5052	-14.0955	down	6.15885e-11	6.15398e-09	NA
Glyma.18G078600	2188	37	99	38.4157	94.3017	-1.29559	down	7.43954e-07	3.6252e-05	AT1G55910.1|Symbols:ZIP11|zinc transporter 11 precursor|chr1:20906161-20907225 FORWARD LENGTH=326
Glyma.18G080400	2048	13	79.67	13.495	75.9973	-2.49353	down	3.82975e-14	5.58063e-12	AT3G26300.1|Symbols:CYP71B34|cytochrome P450, family 71, subfamily B, polypeptide 34|chr3:9639199-9640866 REVERSE LENGTH=500
Glyma.18G092200	2581	10	42.67	10.3634	40.6261	-1.97092	down	4.88245e-07	2.46366e-05	AT1G62300.1|Symbols:WRKY6, ATWRKY6|WRKY family transcription factor|chr1:23016887-23019155 REVERSE LENGTH=553
Glyma.18G093300	2715	42.67	193.33	44.1887	184.248	-2.0599	down	2.03553e-19	4.58135e-17	AT3G07040.1|Symbols:RPM1, RPS3|NB-ARC domain-containing disease resistance protein|chr3:2226244-2229024 REVERSE LENGTH=926
Glyma.18G103600	1305	0	10	0	9.57823	-13.2255	down	9.98719e-07	4.70039e-05	AT2G19070.1|Symbols:SHT|spermidine hydroxycinnamoyl transferase|chr2:8260185-8261958 REVERSE LENGTH=451
Glyma.18G103700	749	15.67	69.33	16.1916	66.0375	-2.02804	down	6.64228e-10	5.6764e-08	AT3G12490.1|Symbols:ATCYSB, ATCYS6, CYSB|cystatin B|chr3:3960523-3961777 REVERSE LENGTH=201
Glyma.18G121700	1656	15.33	52.33	15.8835	49.9557	-1.65312	down	2.14128e-06	9.34272e-05	AT4G39540.2|Symbols:SK2, ATSK2|shikimate kinase 2|chr4:18378561-18380253 FORWARD LENGTH=300
Glyma.18G125300	2144	7.67	29	7.93158	27.6421	-1.80119	down	5.52398e-05	0.00162852	AT1G69830.1|Symbols:ATAMY3, AMY3|alpha-amylase-like 3|chr1:26288518-26293003 REVERSE LENGTH=887
Glyma.18G127700	2939	0	17	0	16.2862	-13.9914	down	2.70027e-10	2.48512e-08	AT4G24760.1|Symbols:|alpha/beta-Hydrolases superfamily protein|chr4:12761482-12763564 REVERSE LENGTH=365
Glyma.18G131800	372	0	11.33	0	10.8424	-13.4044	down	1.97162e-07	1.09181e-05	AT2G37500.2|Symbols:|arginine biosynthesis protein ArgJ family|chr2:15739904-15742430 REVERSE LENGTH=409
Glyma.18G131900	378	0	9	0	8.63361	-13.0757	down	3.45519e-06	0.000142936	AT4G12420.2|Symbols:SKU5|Cupredoxin superfamily protein|chr4:7349941-7352868 REVERSE LENGTH=587
Glyma.18G152400	976	88	231	91.0095	220.484	-1.27658	down	2.72085e-10	2.49396e-08	AT5G48490.1|Symbols:|Bifunctional inhibitor/lipid-transfer protein/seed storage 2S albumin superfamily protein|chr5:19647932-19648237 REVERSE LENGTH=101
Glyma.18G185400	2562	0	8.67	0	8.2906	-13.0173	down	5.27678e-06	0.000206992	AT2G37710.1|Symbols:RLK|receptor lectin kinase|chr2:15814934-15816961 REVERSE LENGTH=675
Glyma.18G191600	664	46.33	101.33	47.8961	96.5643	-1.01158	down	6.16045e-05	0.00178964	AT5G55410.1|Symbols:|Bifunctional inhibitor/lipid-transfer protein/seed storage 2S albumin superfamily protein|chr5:22460677-22461081 FORWARD LENGTH=107
Glyma.18G191800	732	419.67	1109.67	434.396	1058.33	-1.28471	down	2.89214e-13	3.74611e-11	AT5G55410.1|Symbols:|Bifunctional inhibitor/lipid-transfer protein/seed storage 2S albumin superfamily protein|chr5:22460677-22461081 FORWARD LENGTH=107
Glyma.18G202900	699	0.33	8.33	0.35061	7.93991	-4.50118	down	6.92416e-05	0.00197491	AT1G09950.1|Symbols:RAS1|RESPONSE TO ABA AND SALT 1|chr1:3240849-3241541 REVERSE LENGTH=230
Glyma.18G206300	901	21.33	70	22.0888	66.8723	-1.5981	down	2.62933e-07	1.4047e-05	AT3G18880.1|Symbols:|Nucleic acid-binding, OB-fold-like protein|chr3:6509588-6510069 FORWARD LENGTH=105
Glyma.18G206500	1782	2.67	15.33	2.75851	14.6402	-2.40798	down	0.000139	0.00364994	AT2G38330.1|Symbols:|MATE efflux family protein|chr2:16064571-16067318 FORWARD LENGTH=521
Glyma.18G207200	668	13	41	13.4426	39.0773	-1.53952	down	4.53523e-05	0.00137368	AT5G01650.1|Symbols:|Tautomerase/MIF superfamily protein|chr5:242734-244033 REVERSE LENGTH=115
Glyma.18G245400	1139	16.67	128.67	17.2171	122.798	-2.83438	down	5.60161e-23	1.69781e-20	NA
Glyma.18G260200	1256	16	49.33	16.5682	47.118	-1.50786	down	1.69839e-05	0.000579698	AT3G28970.1|Symbols:AAR3|Domain of unknown function (DUF298)|chr3:10987970-10989782 REVERSE LENGTH=295
Glyma.18G266300	1005	1.33	11.33	1.37609	10.8605	-2.98045	down	0.000146172	0.0038171	AT1G09700.1|Symbols:HYL1, DRB1|dsRNA-binding domain-like superfamily protein|chr1:3137960-3140118 REVERSE LENGTH=419
Glyma.18G270200	1772	0	6.67	0	6.34961	-12.6325	down	6.99565e-05	0.0019903	NA
Glyma.18G270300	883	0	49	0	46.805	-15.5144	down	3.28407e-24	1.11423e-21	NA
Glyma.18G270400	381	0	13	0	12.3627	-13.5937	down	2.74553e-08	1.79086e-06	AT5G46290.1|Symbols:KASI, KAS1|3-ketoacyl-acyl carrier protein synthase I|chr5:18774439-18776629 REVERSE LENGTH=473
Glyma.18G270600	3591	2.33	314	2.42475	299.388	-6.94804	down	5.00428e-91	1.75011e-87	AT3G51550.1|Symbols:FER|Malectin/receptor-like protein kinase family protein|chr3:19117877-19120564 REVERSE LENGTH=895
Glyma.18G270700	3085	5.33	132	5.51102	125.711	-4.51164	down	4.53558e-38	3.07769e-35	AT3G51550.1|Symbols:FER|Malectin/receptor-like protein kinase family protein|chr3:19117877-19120564 REVERSE LENGTH=895
Glyma.18G271500	1394	3.67	59.67	3.80717	56.796	-3.899	down	1.19522e-18	2.51571e-16	AT5G28680.1|Symbols:ANX2|Malectin/receptor-like protein kinase family protein|chr5:10719437-10722013 REVERSE LENGTH=858
Glyma.18G271900	1770	41	100.33	42.5344	95.8111	-1.17156	down	5.3473e-06	0.000209037	AT5G60920.1|Symbols:COB|COBRA-like extracellular glycosyl-phosphatidyl inositol-anchored protein family|chr5:24511466-24513932 REVERSE LENGTH=456
Glyma.18G280300	4133	31.67	408.67	32.8062	389.93	-3.57117	down	6.59703e-59	9.0887e-56	AT1G09730.2|Symbols:|Cysteine proteinases superfamily protein|chr1:3148017-3154236 REVERSE LENGTH=931
Glyma.18G281500	4414	19	75.67	19.6507	72.0752	-1.87493	down	1.7696e-09	1.39434e-07	AT1G09730.2|Symbols:|Cysteine proteinases superfamily protein|chr1:3148017-3154236 REVERSE LENGTH=931
Glyma.18G281700	4047	11	195.67	11.3625	186.339	-4.03558	down	2.22199e-45	2.14938e-42	AT1G09730.2|Symbols:|Cysteine proteinases superfamily protein|chr1:3148017-3154236 REVERSE LENGTH=931
Glyma.18G286900	912	24	82.33	24.8371	78.2759	-1.65607	down	1.64439e-08	1.12085e-06	NA
Glyma.18G289900	801	18.67	48.67	19.3229	46.26	-1.25945	down	0.000219349	0.00536443	AT2G39518.1|Symbols:|Uncharacterised protein family (UPF0497)|chr2:16496029-16496937 REVERSE LENGTH=174
Glyma.18G290000	773	2.33	25	2.40473	23.8624	-3.31079	down	1.34407e-08	9.2306e-07	AT3G22560.1|Symbols:|Acyl-CoA N-acyltransferases (NAT) superfamily protein|chr3:7998915-7999442 REVERSE LENGTH=175
Glyma.18G293200	2491	0.67	8.67	0.694547	8.23236	-3.56716	down	0.000221351	0.00540758	AT1G66760.2|Symbols:|MATE efflux family protein|chr1:24902110-24904213 FORWARD LENGTH=482
Glyma.19G007700	3671	13.33	41.67	13.783	39.6205	-1.52335	down	4.62993e-05	0.00140143	AT3G01500.2|Symbols:CA1|carbonic anhydrase 1|chr3:194853-197873 REVERSE LENGTH=347
Glyma.19G007800	1690	46.33	101	47.9773	96.2911	-1.00505	down	6.71579e-05	0.00192029	AT3G27925.1|Symbols:DEGP1, Deg1|DegP protease 1|chr3:10366659-10368864 REVERSE LENGTH=439
Glyma.19G010800	1587	2	37.67	2.07414	35.8967	-4.11326	down	6.20173e-14	8.83873e-12	AT1G23800.1|Symbols:ALDH2B7, ALDH2B|aldehyde dehydrogenase 2B7|chr1:8412238-8414804 REVERSE LENGTH=534
Glyma.19G016600	3780	354.67	797.67	366.957	760.419	-1.05118	down	1.93884e-09	1.51197e-07	AT3G28345.1|Symbols:|ABC transporter family protein|chr3:10593921-10598775 REVERSE LENGTH=1240
Glyma.19G031300	952	0	6.33	0	6.02096	-12.5558	down	0.000108987	0.00294939	NA
Glyma.19G046400	1261	0	44.33	0	42.2422	-15.3664	down	2.51678e-22	7.19641e-20	AT1G26110.1|Symbols:DCP5|decapping 5|chr1:9024616-9027556 REVERSE LENGTH=611
Glyma.19G050300	1656	13.33	101.33	13.7897	96.2284	-2.80287	down	3.00246e-19	6.59439e-17	AT5G16150.3|Symbols:GLT1, PGLCT|plastidic GLC translocator|chr5:5272904-5275678 FORWARD LENGTH=546
Glyma.19G059000	884	0	12	0	11.435	-13.4812	down	8.93614e-08	5.2969e-06	AT3G05950.1|Symbols:|RmlC-like cupins superfamily protein|chr3:1781130-1781964 REVERSE LENGTH=229
Glyma.19G062600	1248	5.33	47.33	5.50118	45.1256	-3.03613	down	2.39373e-12	2.83407e-10	AT1G52790.1|Symbols:|2-oxoglutarate (2OG) and Fe(II)-dependent oxygenase superfamily protein|chr1:19662194-19663301 REVERSE LENGTH=310
Glyma.19G069300	2634	0	165	0	157.308	-17.2632	down	5.13555e-64	8.05113e-61	AT5G38260.1|Symbols:|Protein kinase superfamily protein|chr5:15283692-15285837 REVERSE LENGTH=638
Glyma.19G078900	462	0	12.67	0	11.9914	-13.5497	down	4.11051e-08	2.59105e-06	AT5G60390.3|Symbols:|GTP binding Elongation factor Tu family protein|chr5:24289226-24290675 FORWARD LENGTH=449
Glyma.19G085200	1473	0	44.33	0	42.2786	-15.3676	down	2.49358e-22	7.17521e-20	AT2G26690.1|Symbols:|Major facilitator superfamily protein|chr2:11347347-11350916 REVERSE LENGTH=577
Glyma.19G085600	5869	18.33	93	18.9733	88.5944	-2.22324	down	1.41005e-13	1.91935e-11	AT3G14470.1|Symbols:|NB-ARC domain-containing disease resistance protein|chr3:4857940-4861104 FORWARD LENGTH=1054
Glyma.19G102400	865	7.33	56.33	7.57498	53.5841	-2.82249	down	7.18834e-13	9.02792e-11	AT3G26740.1|Symbols:CCL|CCR-like|chr3:9827868-9828461 FORWARD LENGTH=141
Glyma.19G112700	854	103.33	243.33	106.764	232.119	-1.12044	down	1.37412e-08	9.4086e-07	AT5G56540.1|Symbols:AGP14, ATAGP14|arabinogalactan protein 14|chr5:22893243-22893425 FORWARD LENGTH=60
Glyma.19G113000	1922	129	320.67	133.456	305.69	-1.19571	down	2.77911e-10	2.53713e-08	AT5G19780.1|Symbols:TUA5|tubulin alpha-5|chr5:6687212-6688926 FORWARD LENGTH=450
Glyma.19G113500	2193	187.67	430.33	194.255	410.001	-1.07768	down	2.46111e-09	1.89007e-07	AT5G20950.2|Symbols:|Glycosyl hydrolase family protein|chr5:7107609-7110775 REVERSE LENGTH=624
Glyma.19G124100	2232	46.33	117	47.913	111.373	-1.21691	down	7.07124e-07	3.4643e-05	AT1G73100.1|Symbols:SUVH3, SDG19|SU(VAR)3-9 homolog 3|chr1:27491970-27493979 FORWARD LENGTH=669
Glyma.19G126900	1754	292.33	660.33	302.475	629.472	-1.05733	down	1.72749e-09	1.36827e-07	AT3G56680.1|Symbols:|Single-stranded nucleic acid binding R3H protein|chr3:20991537-20993446 FORWARD LENGTH=353
Glyma.19G136600	1691	0.67	16.67	0.694547	15.8824	-4.51521	down	3.96017e-08	2.5041e-06	AT3G57360.1|Symbols:|unknown protein; BEST Arabidopsis thaliana protein match is: unknown protein (TAIR:AT3G02370.2); Has 122 Blast hits to 122 proteins in 54 species: Archae - 0; Bacteria - 0; Metazoa - 74; Fungi - 4; Plants - 41; Viruses - 0; Other Eukaryotes - 3 (source: NCBI BLink).|chr3:21225571-21226621 FORWARD LENGTH=254
Glyma.19G151500	1600	48	134.33	49.5634	128.222	-1.37129	down	9.66963e-09	6.81581e-07	AT1G20770.1|Symbols:|unknown protein; Has 59 Blast hits to 59 proteins in 24 species: Archae - 0; Bacteria - 0; Metazoa - 26; Fungi - 4; Plants - 29; Viruses - 0; Other Eukaryotes - 0 (source: NCBI BLink).|chr1:7215345-7216648 REVERSE LENGTH=215
Glyma.19G169800	688	0	91.67	0	87.4026	-16.4154	down	5.13278e-40	4.02339e-37	AT4G32760.1|Symbols:|ENTH/VHS/GAT family protein|chr4:15799376-15803832 FORWARD LENGTH=675
Glyma.19G173800	1482	40	97.67	41.42	93.1662	-1.16948	down	6.97081e-06	0.000264984	AT2G37460.1|Symbols:|nodulin MtN21 /EamA-like transporter family protein|chr2:15726667-15729010 REVERSE LENGTH=380
Glyma.19G177000	552	4	26.33	4.13776	25.1758	-2.60512	down	4.7571e-07	2.4192e-05	AT5G02780.1|Symbols:GSTL1|glutathione transferase lambda 1|chr5:630957-632485 FORWARD LENGTH=237
Glyma.19G177100	1788	43.33	213.67	44.7343	203.663	-2.18673	down	2.89426e-22	8.22404e-20	AT1G09795.1|Symbols:ATATP-PRT2, HISN1B, ATP-PRT2|ATP phosphoribosyl transferase 2|chr1:3173588-3176690 FORWARD LENGTH=413
Glyma.19G188700	2706	0	48.67	0	46.3493	-15.5003	down	4.61425e-24	1.54252e-21	AT2G36660.1|Symbols:PAB7|poly(A) binding protein 7|chr2:15361476-15364398 REVERSE LENGTH=609
Glyma.19G191700	869	0	15.67	0	14.8719	-13.8603	down	1.25985e-09	1.021e-07	AT5G03720.1|Symbols:AT-HSFA3, HSFA3|heat shock transcription factor A3|chr5:971913-973683 REVERSE LENGTH=412
Glyma.19G194300	1026	0.67	14.67	0.687873	14.0632	-4.35364	down	3.21814e-07	1.69144e-05	AT5G03840.1|Symbols:TFL1, TFL-1|PEBP (phosphatidylethanolamine-binding protein) family protein|chr5:1024760-1025796 REVERSE LENGTH=177
Glyma.19G255500	2735	0.67	683.33	0.694547	651.578	-9.87365	down	3.0361e-147	4.60111e-143	AT5G53130.1|Symbols:CNGC1, ATCNGC1|cyclic nucleotide gated channel 1|chr5:21537830-21540490 REVERSE LENGTH=716
Glyma.20G007000	1765	19.33	50.33	20.0645	47.9152	-1.25584	down	0.000184596	0.0046265	AT3G26300.1|Symbols:CYP71B34|cytochrome P450, family 71, subfamily B, polypeptide 34|chr3:9639199-9640866 REVERSE LENGTH=500
Glyma.20G011700	3185	30.33	74.33	31.3764	70.9755	-1.17764	down	4.51881e-05	0.00137145	AT5G08520.1|Symbols:|Duplicated homeodomain-like superfamily protein|chr5:2755470-2757741 REVERSE LENGTH=298
Glyma.20G032400	3116	44.33	411	45.8912	392.111	-3.09497	down	2.93379e-48	2.96404e-45	AT1G14040.1|Symbols:|EXS (ERD1/XPR1/SYG1) family protein|chr1:4810488-4814543 FORWARD LENGTH=813
Glyma.20G076400	2901	0.33	171.33	0.34077	163.287	-8.90439	down	4.73007e-64	7.68028e-61	AT2G45320.1|Symbols:|unknown protein; FUNCTIONS IN: molecular_function unknown; INVOLVED IN: biological_process unknown; LOCATED IN: mitochondrion; EXPRESSED IN: 20 plant structures; EXPRESSED DURING: 10 growth stages; Has 45 Blast hits to 45 proteins in 16 species: Archae - 0; Bacteria - 8; Metazoa - 0; Fungi - 0; Plants - 37; Viruses - 0; Other Eukaryotes - 0 (source: NCBI BLink).|chr2:18684182…
Glyma.20G076600	2442	15	54.67	15.5069	51.9356	-1.74381	down	4.88006e-07	2.46366e-05	AT1G04780.1|Symbols:|Ankyrin repeat family protein|chr1:1340891-1342965 REVERSE LENGTH=664
Glyma.20G089600	2715	6.67	43	6.90294	40.9081	-2.5671	down	1.19436e-09	9.73129e-08	AT5G26742.1|Symbols:emb1138|DEAD box RNA helicase (RH3)|chr5:9285540-9288871 REVERSE LENGTH=747
Glyma.20G094300	1089	0	6.67	0	6.3742	-12.638	down	6.97266e-05	0.00198661	AT5G02270.2|Symbols:NAP9|non-intrinsic ABC protein 9|chr5:467269-469041 REVERSE LENGTH=354
Glyma.20G099400	1360	0.67	9.33	0.691381	8.88454	-3.68374	down	0.000105517	0.00286744	AT4G35550.1|Symbols:HB-4, WOX13, ATWOX13|WUSCHEL related homeobox 13|chr4:16875814-16877167 REVERSE LENGTH=268
Glyma.20G101100	1101	165.67	370.67	171.574	352.823	-1.04012	down	1.35412e-08	9.28562e-07	AT3G09270.1|Symbols:ATGSTU8, GSTU8|glutathione S-transferase TAU 8|chr3:2848407-2849226 REVERSE LENGTH=224
Glyma.20G105500	1730	5.67	27.67	5.86412	26.3974	-2.17041	down	5.58778e-06	0.000217444	AT5G05320.1|Symbols:|FAD/NAD(P)-binding oxidoreductase family protein|chr5:1575093-1576679 REVERSE LENGTH=406
Glyma.20G110400	1436	209.67	481	216.97	458.355	-1.07897	down	1.62794e-09	1.29619e-07	AT5G04740.1|Symbols:|ACT domain-containing protein|chr5:1368713-1371391 REVERSE LENGTH=301
Glyma.20G120200	3193	121.67	265	125.889	252.556	-1.00445	down	1.62069e-07	9.0967e-06	AT1G18390.2|Symbols:|Protein kinase superfamily protein|chr1:6327463-6329935 FORWARD LENGTH=654
Glyma.20G131700	684	7	44.33	7.21419	42.3978	-2.55508	down	9.60756e-10	7.97077e-08	AT3G19550.1|Symbols:|unknown protein; FUNCTIONS IN: molecular_function unknown; INVOLVED IN: biological_process unknown; LOCATED IN: mitochondrion; EXPRESSED IN: 15 plant structures; EXPRESSED DURING: 9 growth stages; Has 36 Blast hits to 36 proteins in 8 species: Archae - 0; Bacteria - 0; Metazoa - 0; Fungi - 0; Plants - 36; Viruses - 0; Other Eukaryotes - 0 (source: NCBI BLink).|chr3:6787462-67…
Glyma.20G139300	2476	35.67	146.67	36.9211	139.849	-1.92136	down	5.82639e-15	9.13417e-13	AT4G05200.1|Symbols:CRK25|cysteine-rich RLK (RECEPTOR-like protein kinase) 25|chr4:2679793-2682309 REVERSE LENGTH=675
Glyma.20G139700	2397	15.33	112.33	15.8775	107.185	-2.75505	down	3.02485e-20	7.39364e-18	AT4G05200.1|Symbols:CRK25|cysteine-rich RLK (RECEPTOR-like protein kinase) 25|chr4:2679793-2682309 REVERSE LENGTH=675
Glyma.20G142000	1513	1	114.33	1.04199	108.907	-6.70762	down	1.95703e-43	1.7446e-40	AT5G54770.1|Symbols:THI1, TZ, THI4|thiazole biosynthetic enzyme, chloroplast (ARA6) (THI1) (THI4)|chr5:22246634-22247891 FORWARD LENGTH=349
Glyma.20G170300	1703	82.33	184.33	85.2617	175.582	-1.04218	down	6.04209e-07	2.98584e-05	AT1G74320.1|Symbols:|Protein kinase superfamily protein|chr1:27941192-27942903 FORWARD LENGTH=350
Glyma.20G191600	1089	71	190	73.5729	180.997	-1.29872	down	9.41956e-10	7.84342e-08	AT2G37470.1|Symbols:|Histone superfamily protein|chr2:15736832-15737248 FORWARD LENGTH=138
Glyma.20G197600	1292	0.33	10.67	0.343936	10.1061	-4.87694	down	4.54798e-06	0.000182982	AT2G29460.1|Symbols:ATGSTU4, GST22, GSTU4|glutathione S-transferase tau 4|chr2:12626689-12627600 REVERSE LENGTH=224
Glyma.20G198700	1407	13.67	70.67	14.1467	67.3911	-2.2521	down	1.8312e-11	1.90949e-09	AT4G27510.1|Symbols:|unknown protein; Has 25 Blast hits to 23 proteins in 8 species: Archae - 0; Bacteria - 0; Metazoa - 0; Fungi - 0; Plants - 25; Viruses - 0; Other Eukaryotes - 0 (source: NCBI BLink).|chr4:13746284-13748996 REVERSE LENGTH=728
Glyma.20G205900	711	7	27.33	7.2574	26.0404	-1.84323	down	5.96891e-05	0.00174291	AT2G38870.1|Symbols:|Serine protease inhibitor, potato inhibitor I-type family protein|chr2:16236546-16237050 REVERSE LENGTH=70
Glyma.20G220800	937	128	483.67	132.535	460.722	-1.79752	down	4.71502e-22	1.31511e-19	AT3G05950.1|Symbols:|RmlC-like cupins superfamily protein|chr3:1781130-1781964 REVERSE LENGTH=229
Glyma.20G222900	2421	7	153.67	7.24722	146.555	-4.33787	down	3.87982e-41	3.14986e-38	AT1G08610.1|Symbols:|Pentatricopeptide repeat (PPR) superfamily protein|chr1:2733788-2735467 REVERSE LENGTH=559
Glyma.20G224200	981	16.33	43.33	16.8696	41.3017	-1.29177	down	0.000320884	0.00741553	AT4G14746.1|Symbols:|CONTAINS InterPro DOMAIN/s: EGF-like (InterPro:IPR006210); Has 259 Blast hits to 234 proteins in 55 species: Archae - 0; Bacteria - 0; Metazoa - 184; Fungi - 0; Plants - 69; Viruses - 0; Other Eukaryotes - 6 (source: NCBI BLink).|chr4:8462720-8464326 REVERSE LENGTH=212
Glyma.20G226100	660	0.33	7	0.34077	6.66016	-4.28868	down	0.000344638	0.00786973	AT3G04620.1|Symbols:|Alba DNA/RNA-binding protein|chr3:1255660-1256739 REVERSE LENGTH=164
Glyma.20G234900	1803	4.33	23	4.45919	21.9189	-2.29732	down	1.22874e-05	0.000433481	AT1G09030.1|Symbols:NF-YB4|nuclear factor Y, subunit B4|chr1:2908611-2909030 REVERSE LENGTH=139
Glyma.U000100	1553	10	42.67	10.3468	40.6483	-1.97401	down	4.87992e-07	2.46366e-05	AT2G45550.1|Symbols:CYP76C4|cytochrome P450, family 76, subfamily C, polypeptide 4|chr2:18773541-18775654 REVERSE LENGTH=511
Glyma.U007700	2604	2.33	13.67	2.41774	13.0047	-2.4273	down	0.000263152	0.00626058	AT1G56440.1|Symbols:TPR5|Tetratricopeptide repeat (TPR)-like superfamily protein|chr1:21138765-21141482 REVERSE LENGTH=476
Glyma.U008800	1738	12.33	130	12.7611	123.903	-3.2794	down	1.65578e-27	7.03535e-25	AT5G38850.1|Symbols:|Disease resistance protein (TIR-NBS-LRR class)|chr5:15555187-15558430 FORWARD LENGTH=986
Glyma.U008900	2589	7.67	92.33	7.98429	88.02	-3.46259	down	7.00291e-23	2.10848e-20	AT3G46530.1|Symbols:RPP13|NB-ARC domain-containing disease resistance protein|chr3:17130739-17133246 REVERSE LENGTH=835
Glyma.U028500	1566	0	5.33	0	5.01279	-12.2914	down	0.000423245	0.00929311	AT4G04790.1|Symbols:|Tetratricopeptide repeat (TPR)-like superfamily protein|chr4:2435007-2439344 REVERSE LENGTH=821
Glyma.U035500	508	0	154.33	0	147.18	-17.1672	down	8.98183e-61	1.31726e-57	AT4G26500.1|Symbols:EMB1374, CPSUFE, ATSUFE, SUFE1|chloroplast sulfur E|chr4:13382456-13383571 REVERSE LENGTH=371
Glyma.U035700	3324	3.33	158.33	3.45973	150.909	-5.44687	down	4.3042e-50	4.77283e-47	AT5G17680.1|Symbols:|disease resistance protein (TIR-NBS-LRR class), putative|chr5:5822999-5827153 FORWARD LENGTH=1294
Glyma.U041300	1594	0.33	61.67	0.35061	58.7018	-7.38739	down	1.50004e-27	6.43377e-25	AT2G19600.1|Symbols:ATKEA4, KEA4|K+ efflux antiporter 4|chr2:8479275-8483482 FORWARD LENGTH=592
Glyma.U043300	1023	0	10.67	0	10.1474	-13.3088	down	4.46716e-07	2.2794e-05	AT1G49670.1|Symbols:NQR|ARP protein (REF)|chr1:18381591-18386021 REVERSE LENGTH=629
Glyma.U043400	741	18	80.33	18.6125	76.642	-2.04186	down	5.26635e-11	5.33494e-09	AT1G12600.1|Symbols:|UDP-N-acetylglucosamine (UAA) transporter family|chr1:4286414-4288859 REVERSE LENGTH=349
Glyma.01G008200	4143	422	142	436.955	135.368	1.6906	up	8.32e-20	1.95e-17	AT3G28345.1|Symbols:|ABC transporter family protein|chr3:10593921-10598775 REVERSE LENGTH=1240
Glyma.01G008700	3104	241.33	70.67	249.757	67.3442	1.8909	up	4.26e-20	1.02e-17	AT2G19930.1|Symbols:|RNA-dependent RNA polymerase family protein|chr2:8607533-8612441 REVERSE LENGTH=977
Glyma.01G009200	1493	231	106	239.227	100.97	1.24446	up	2.71e-10	2.49e-08	AT2G25770.2|Symbols:|Polyketide cyclase/dehydrase and lipid transport superfamily protein|chr2:10992987-10993490 FORWARD LENGTH=167
Glyma.01G012100	2215	8.33	0.67	8.64581	0.643126	3.74883	up	8.63e-05	0.00240249	AT4G16070.1|Symbols:|Mono-/di-acylglycerol lipase, N-terminal;Lipase, class 3|chr4:9096808-9100596 REVERSE LENGTH=654
Glyma.01G012200	1799	127	65.33	131.407	62.1943	1.07919	up	2.27e-06	9.79e-05	AT4G16070.1|Symbols:|Mono-/di-acylglycerol lipase, N-terminal;Lipase, class 3|chr4:9096808-9100596 REVERSE LENGTH=654
Glyma.01G012700	1857	96.67	13.33	99.995	12.7459	2.97183	up	1.35e-21	3.57e-19	AT4G14150.1|Symbols:PAKRP1, KINESIN-12A|phragmoplast-associated kinesin-related protein 1|chr4:8158645-8165008 REVERSE LENGTH=1292
Glyma.01G012800	2051	498.33	185	515.998	176.452	1.54809	up	1.17e-17	2.33e-15	AT4G16070.1|Symbols:|Mono-/di-acylglycerol lipase, N-terminal;Lipase, class 3|chr4:9096808-9100596 REVERSE LENGTH=654
Glyma.01G036300	677	686	271	710.052	258.418	1.45822	up	1.8e-16	3.26e-14	NA
Glyma.01G036800	1867	139.67	75.33	144.663	71.8593	1.00945	up	4.36e-06	0.000176727	AT1G24130.1|Symbols:|Transducin/WD40 repeat-like superfamily protein|chr1:8534183-8535430 REVERSE LENGTH=415
Glyma.01G036900	1812	220	100	227.856	95.2866	1.25778	up	2.81e-10	2.56e-08	AT1G59970.1|Symbols:|Matrixin family protein|chr1:22073601-22074683 FORWARD LENGTH=360
Glyma.01G041200	783	79	34.67	81.6905	33.1057	1.30309	up	2.15e-06	9.38e-05	AT5G39950.1|Symbols:ATTRX2, ATH2, ATTRXH2, TRXH2, TRX2|thioredoxin 2|chr5:15990885-15991881 REVERSE LENGTH=133
Glyma.01G041400	2250	43.33	14	44.8689	13.2477	1.75997	up	1.61e-06	7.26e-05	AT1G69870.1|Symbols:NRT1.7|nitrate transporter 1.7|chr1:26316208-26320097 FORWARD LENGTH=620
Glyma.01G042200	1009	8	0	8.30222	0	13.0193	up	3.04e-06	0.000127503	NA
Glyma.01G046900	3108	318.33	4.67	329.281	4.42672	6.21693	up	1.38e-93	5.72e-90	AT5G36930.1|Symbols:|Disease resistance protein (TIR-NBS-LRR class) family|chr5:14567771-14571907 REVERSE LENGTH=1188
Glyma.01G049700	609	27	8.67	27.9307	8.24397	1.76044	up	6.07e-05	0.00176613	AT1G11820.1|Symbols:|O-Glycosyl hydrolases family 17 protein|chr1:3991259-3993327 REVERSE LENGTH=384
Glyma.01G049800	644	6	0	6.20172	0	12.5985	up	5.68e-05	0.00166876	AT5G62410.1|Symbols:SMC2, TTN3, ATCAP-E1, ATSMC4|structural maintenance of chromosomes 2|chr5:25056308-25062436 FORWARD LENGTH=1175
Glyma.01G085700	1516	88.33	10.33	91.4592	9.82011	3.21932	up	3.96e-22	1.12e-19	AT3G02100.1|Symbols:|UDP-Glycosyltransferase superfamily protein|chr3:368840-370484 REVERSE LENGTH=464
Glyma.01G091400	1572	11	0.33	11.372	0.310545	5.19454	up	5.32e-07	2.65e-05	AT5G13930.1|Symbols:CHS, TT4, ATCHS|Chalcone and stilbene synthase family protein|chr5:4488762-4490035 FORWARD LENGTH=395
Glyma.01G097000	1310	77.33	38	80.0598	36.2641	1.14254	up	2.76e-05	0.000883988	AT4G17870.1|Symbols:PYR1, RCAR11|Polyketide cyclase/dehydrase and lipid transport superfamily protein|chr4:9928792-9929367 FORWARD LENGTH=191
Glyma.01G115700	1807	132.67	25.67	137.372	24.4694	2.48904	up	2.18e-21	5.67e-19	AT3G50170.1|Symbols:|Plant protein of unknown function (DUF247)|chr3:18601857-18603738 REVERSE LENGTH=541
Glyma.01G130800	1209	342.33	128.67	354.36	122.388	1.53375	up	5.13e-16	9.08e-14	AT5G05340.1|Symbols:|Peroxidase superfamily protein|chr5:1579142-1580819 REVERSE LENGTH=324
Glyma.01G140500	2073	8.33	0	8.61347	0	13.0724	up	1.9e-06	8.4e-05	AT1G63300.1|Symbols:|Myosin heavy chain-related protein|chr1:23482193-23486067 FORWARD LENGTH=1029
Glyma.01G167700	1454	817	104.33	846.147	99.5234	3.0878	up	5.6e-58	7.28e-55	NA
Glyma.01G179600	1813	352.33	180.67	364.809	171.957	1.08509	up	3.25e-09	2.46e-07	AT3G26310.1|Symbols:CYP71B35|cytochrome P450, family 71, subfamily B, polypeptide 35|chr3:9641089-9642779 REVERSE LENGTH=500
Glyma.01G197500	1697	53.67	24.33	55.6096	23.2933	1.25542	up	7.15e-05	0.00203013	AT1G50010.1|Symbols:TUA2|tubulin alpha-2 chain|chr1:18517737-18519729 FORWARD LENGTH=450
Glyma.01G204400	1572	151.33	36.33	156.594	34.5534	2.18013	up	2.42e-19	5.36e-17	AT1G74950.1|Symbols:JAZ2, TIFY10B|TIFY domain/Divergent CCT motif family protein|chr1:28148919-28150258 REVERSE LENGTH=249
Glyma.01G222200	1488	36.33	13.33	37.5897	12.747	1.56018	up	4.05e-05	0.00124296	AT1G63910.1|Symbols:AtMYB103, MYB103|myb domain protein 103|chr1:23719968-23721625 REVERSE LENGTH=370
Glyma.01G224400	1357	131	15	135.45	14.3245	3.2412	up	1.52e-29	7.29e-27	AT4G01100.1|Symbols:ADNT1|adenine nucleotide transporter 1|chr4:477411-479590 FORWARD LENGTH=352
Glyma.01G224700	1564	23.67	3.33	24.4439	3.169	2.94738	up	4.86e-08	3.02e-06	AT1G64350.1|Symbols:SEH1H|Transducin/WD40 repeat-like superfamily protein|chr1:23881582-23883073 FORWARD LENGTH=326
Glyma.01G225800	1824	450.67	215.33	466.56	205.416	1.18351	up	3.86e-11	3.96e-09	AT4G10960.1|Symbols:UGE5|UDP-D-glucose/UDP-D-galactose 4-epimerase 5|chr4:6716083-6718472 REVERSE LENGTH=351
Glyma.01G227900	1573	11.33	0.67	11.7623	0.627583	4.22822	up	2.08e-06	9.1e-05	AT4G10020.1|Symbols:AtHSD5, HSD5|hydroxysteroid dehydrogenase 5|chr4:6268363-6270179 FORWARD LENGTH=389
Glyma.01G232800	3047	6	0	6.20206	0	12.5985	up	5.68e-05	0.00166876	AT3G22790.1|Symbols:|Kinase interacting (KIP1-like) family protein|chr3:8052446-8057888 REVERSE LENGTH=1728
Glyma.01G232900	2409	23.33	3	24.1432	2.86357	3.07573	up	2.58e-08	1.7e-06	AT3G22790.1|Symbols:|Kinase interacting (KIP1-like) family protein|chr3:8052446-8057888 REVERSE LENGTH=1728
Glyma.02G002200	4987	134	54.67	138.637	52.1361	1.41096	up	1.15e-09	9.4e-08	NA
Glyma.02G027900	909	27	5.33	27.9437	5.10349	2.45297	up	2.94e-07	1.56e-05	AT1G70170.1|Symbols:MMP|matrix metalloproteinase|chr1:26424005-26425141 FORWARD LENGTH=378
Glyma.02G028000	1292	78.33	9.67	81.1907	9.24427	3.13468	up	9.14e-20	2.12e-17	AT1G59970.1|Symbols:|Matrixin family protein|chr1:22073601-22074683 FORWARD LENGTH=360
Glyma.02G028100	1532	524	1.33	542.758	1.24867	8.76377	up	1.12e-136	1.27e-132	AT1G59970.1|Symbols:|Matrixin family protein|chr1:22073601-22074683 FORWARD LENGTH=360
Glyma.02G028400	815	182.67	2.33	189.104	2.22438	6.40963	up	1.08e-66	1.82e-63	NA
Glyma.02G028800	1912	1312.33	113	1358.83	107.804	3.65589	up	5.01e-77	9.48e-74	AT1G59970.1|Symbols:|Matrixin family protein|chr1:22073601-22074683 FORWARD LENGTH=360
Glyma.02G032600	1441	10.67	2	11.0351	1.90734	2.53246	up	0.000414514	0.00918842	AT3G28050.1|Symbols:|nodulin MtN21 /EamA-like transporter family protein|chr3:10442984-10445216 FORWARD LENGTH=367
Glyma.02G048600	1511	24.67	0.33	25.4838	0.310545	6.35863	up	3.71e-14	5.43e-12	AT3G51240.1|Symbols:F3H, TT6, F3'H|flavanone 3-hydroxylase|chr3:19025409-19026658 FORWARD LENGTH=358
Glyma.02G054200	1411	90.67	34.67	93.7652	32.9359	1.50939	up	2.01e-08	1.35e-06	AT1G19640.1|Symbols:JMT|jasmonic acid carboxyl methyltransferase|chr1:6789166-6791708 REVERSE LENGTH=389
Glyma.02G054900	823	82.33	42.67	85.2146	40.6351	1.06837	up	5.41e-05	0.00160536	AT2G18210.1|Symbols:|unknown protein; BEST Arabidopsis thaliana protein match is: unknown protein (TAIR:AT4G36500.1); Has 50 Blast hits to 50 proteins in 7 species: Archae - 0; Bacteria - 0; Metazoa - 0; Fungi - 0; Plants - 50; Viruses - 0; Other Eukaryotes - 0 (source: NCBI BLink).|chr2:7925392-7925766 REVERSE LENGTH=124
Glyma.02G059600	1115	32	5.33	33.1305	5.06591	2.70926	up	5.06e-09	3.74e-07	AT3G50770.1|Symbols:CML41|calmodulin-like 41|chr3:18873987-18874604 FORWARD LENGTH=205
Glyma.02G075000	1909	8.67	1	8.98341	0.938128	3.25941	up	0.000205465	0.00507126	AT1G22710.1|Symbols:SUC2, SUT1, ATSUC2|sucrose-proton symporter 2|chr1:8030911-8032970 REVERSE LENGTH=512
Glyma.02G080200	2356	74.33	30.67	76.9089	29.2481	1.3948	up	9.75e-07	4.61e-05	AT2G33710.1|Symbols:|Integrase-type DNA-binding superfamily protein|chr2:14259271-14260652 REVERSE LENGTH=218
Glyma.02G083500	471	765.67	337.67	793.574	322.159	1.30059	up	1.5e-13	2.02e-11	AT1G21310.1|Symbols:ATEXT3, RSH, EXT3|extensin 3|chr1:7453693-7454988 REVERSE LENGTH=431
Glyma.02G083700	447	15188	5535.67	15736.1	5283.17	1.5746	up	1.17e-05	0.000415079	NA
Glyma.02G090100	2542	82.67	26.67	85.528	25.4917	1.74637	up	8.8e-10	7.38e-08	AT1G71140.1|Symbols:|MATE efflux family protein|chr1:26824762-26826748 FORWARD LENGTH=485
Glyma.02G093200	2173	580.33	39	600.815	37.1621	4.01502	up	8.62e-79	1.78e-75	AT3G12580.1|Symbols:HSP70, ATHSP70|heat shock protein 70|chr3:3991487-3993689 REVERSE LENGTH=650
Glyma.02G107800	1697	37.67	5.33	38.9658	5.09444	2.93521	up	4.88e-11	4.98e-09	NA
Glyma.02G109100	1596	70.33	33.33	72.717	31.6599	1.19964	up	2.61e-05	0.00084612	AT1G69530.2|Symbols:ATEXPA1, EXP1, AT-EXP1, ATEXP1, ATHEXP ALPHA 1.2, EXPA1|expansin A1|chr1:26142034-26143051 FORWARD LENGTH=250
Glyma.02G111100	2198	47	19	48.7084	18.1093	1.42744	up	2.78e-05	0.000891026	NA
Glyma.02G124300	1186	19.67	4.67	20.3722	4.44876	2.19513	up	3.15e-05	0.000991863	AT5G10280.1|Symbols:MYB92, ATMYB92, ATMYB64|myb domain protein 92|chr5:3232776-3233956 FORWARD LENGTH=334
Glyma.02G125600	2257	56.33	23	58.2525	21.9279	1.40955	up	8.62e-06	0.000316603	AT2G14960.1|Symbols:GH3.1|Auxin-responsive GH3 family protein|chr2:6451659-6453670 REVERSE LENGTH=590
Glyma.02G130400	1568	103.67	52.67	107.23	50.1904	1.09522	up	7.3e-06	0.000276208	AT5G13930.1|Symbols:CHS, TT4, ATCHS|Chalcone and stilbene synthase family protein|chr5:4488762-4490035 FORWARD LENGTH=395
Glyma.02G131200	1487	6	0.33	6.22842	0.310545	4.32599	up	0.000418542	0.00925965	AT3G25640.1|Symbols:|Protein of unknown function, DUF617|chr3:9333775-9334578 FORWARD LENGTH=267
Glyma.02G187200	1095	452.67	223	468.757	212.655	1.14033	up	1.78e-10	1.68e-08	AT2G29420.1|Symbols:ATGSTU7, GST25, GSTU7|glutathione S-transferase tau 7|chr2:12618111-12618871 REVERSE LENGTH=227
Glyma.02G205100	677	203.33	0.67	210.585	0.643126	8.35509	up	4.55e-79	9.85e-76	AT4G30660.2|Symbols:|Low temperature and salt responsive protein family|chr4:14955470-14955944 FORWARD LENGTH=74
Glyma.02G210000	787	19.67	4.67	20.3097	4.44227	2.1928	up	3.16e-05	0.000994811	AT2G14095.1|Symbols:|unknown protein; FUNCTIONS IN: molecular_function unknown; INVOLVED IN: biological_process unknown; LOCATED IN: mitochondrion; EXPRESSED IN: 7 plant structures; EXPRESSED DURING: 4 anthesis, C globular stage, petal differentiation and expansion stage; Has 106 Blast hits to 103 proteins in 21 species: Archae - 0; Bacteria - 5; Metazoa - 0; Fungi - 4; Plants - 87; Viruses - 0; …
Glyma.02G210300	898	219.67	111.33	227.319	106.047	1.10002	up	2.29e-08	1.53e-06	AT2G14095.1|Symbols:|unknown protein; FUNCTIONS IN: molecular_function unknown; INVOLVED IN: biological_process unknown; LOCATED IN: mitochondrion; EXPRESSED IN: 7 plant structures; EXPRESSED DURING: 4 anthesis, C globular stage, petal differentiation and expansion stage; Has 106 Blast hits to 103 proteins in 21 species: Archae - 0; Bacteria - 5; Metazoa - 0; Fungi - 4; Plants - 87; Viruses - 0; …
Glyma.02G215800	7521	48.67	15	50.4108	14.2909	1.81864	up	2.42e-07	1.3e-05	AT1G58250.1|Symbols:SAB|Golgi-body localisation protein domain ;RNA pol II promoter Fmp27 protein domain|chr1:21587317-21601373 REVERSE LENGTH=2607
Glyma.02G234200	1544	148.67	61	153.94	58.0341	1.40739	up	3.9e-10	3.46e-08	AT5G58400.1|Symbols:|Peroxidase superfamily protein|chr5:23605357-23606967 REVERSE LENGTH=325
Glyma.02G239100	1102	116.67	57.33	120.765	54.7644	1.14089	up	1.25e-06	5.74e-05	AT1G65690.1|Symbols:|Late embryogenesis abundant (LEA) hydroxyproline-rich glycoprotein family|chr1:24431642-24432898 REVERSE LENGTH=252
Glyma.02G239400	1668	17.33	0.33	17.9253	0.326088	5.78059	up	1.99e-10	1.86e-08	AT5G16370.1|Symbols:AAE5|acyl activating enzyme 5|chr5:5356823-5358481 REVERSE LENGTH=552
Glyma.02G240000	2073	72	35.67	74.6187	34.0423	1.13221	up	5.19e-05	0.00154668	AT1G65840.1|Symbols:ATPAO4, PAO4|polyamine oxidase 4|chr1:24490173-24492728 FORWARD LENGTH=497
Glyma.02G243600	1185	63	15.33	65.1961	14.6376	2.1551	up	8.62e-11	8.44e-09	AT1G66180.1|Symbols:|Eukaryotic aspartyl protease family protein|chr1:24647221-24648513 FORWARD LENGTH=430
Glyma.02G248100	806	102	49	105.547	46.6406	1.17823	up	2.08e-06	9.1e-05	AT3G55470.2|Symbols:|Calcium-dependent lipid-binding (CaLB domain) family protein|chr3:20564356-20566092 FORWARD LENGTH=155
Glyma.02G268200	1412	1448.33	467	1500.02	444.875	1.75351	up	6.24e-22	1.71e-19	AT1G05010.1|Symbols:EFE, ACO4, EAT1|ethylene-forming enzyme|chr1:1431419-1432695 REVERSE LENGTH=323
Glyma.02G293700	702	222	0	229.998	0	17.8113	up	5.53e-88	1.57e-84	NA
Glyma.03G001600	1211	160.33	72.33	166.079	69.0331	1.26651	up	4.72e-09	3.51e-07	AT2G38600.1|Symbols:|HAD superfamily, subfamily IIIB acid phosphatase|chr2:16145907-16146857 FORWARD LENGTH=251
Glyma.03G006800	2053	31.33	8.67	32.4226	8.31263	1.96362	up	3.38e-06	0.000140105	AT3G45400.1|Symbols:|exostosin family protein|chr3:16651963-16653479 FORWARD LENGTH=475
Glyma.03G018900	2280	28.33	0.33	29.2601	0.310545	6.55799	up	6.02e-16	1.06e-13	AT2G42010.1|Symbols:PLDBETA1, PLDBETA|phospholipase D beta 1|chr2:17533018-17537990 REVERSE LENGTH=1083
Glyma.03G024500	1469	20	3.33	20.7394	3.18454	2.70321	up	1.39e-06	6.31e-05	NA
Glyma.03G025200	1191	215	26	222.596	24.8291	3.16432	up	2.54e-39	1.87e-36	NA
Glyma.03G027100	1493	6.33	0	6.54634	0	12.6765	up	3.45e-05	0.0010758	NA
Glyma.03G037000	4395	85.33	46	88.2992	43.7313	1.01373	up	9.77e-05	0.0026814	AT3G14470.1|Symbols:|NB-ARC domain-containing disease resistance protein|chr3:4857940-4861104 FORWARD LENGTH=1054
Glyma.03G039300	4037	22.33	7.33	23.1002	7.03287	1.71572	up	0.00024978	0.00599895	AT3G14470.1|Symbols:|NB-ARC domain-containing disease resistance protein|chr3:4857940-4861104 FORWARD LENGTH=1054
Glyma.03G047000	5472	257	96.67	266.186	92.0814	1.53145	up	8.07e-15	1.25e-12	AT3G14470.1|Symbols:|NB-ARC domain-containing disease resistance protein|chr3:4857940-4861104 FORWARD LENGTH=1054
Glyma.03G047700	2490	127.67	0.67	132.128	0.636633	7.69726	up	1.16e-54	1.35e-51	AT5G17680.1|Symbols:|disease resistance protein (TIR-NBS-LRR class), putative|chr5:5822999-5827153 FORWARD LENGTH=1294
Glyma.03G047800	1555	22.33	5.33	23.1206	5.06336	2.19101	up	1.23e-05	0.000433565	AT2G38770.1|Symbols:EMB2765|P-loop containing nucleoside triphosphate hydrolases superfamily protein|chr2:16203185-16210253 REVERSE LENGTH=1509
Glyma.03G047900	3313	47	16.33	48.5608	15.5744	1.64062	up	2.51e-06	0.000107	AT5G41750.2|Symbols:|Disease resistance protein (TIR-NBS-LRR class) family|chr5:16694047-16697527 FORWARD LENGTH=1068
Glyma.03G048000	1919	65.67	5.67	68.0249	5.35187	3.66795	up	1.93e-20	4.82e-18	AT1G18950.1|Symbols:|DDT domain superfamily|chr1:6546539-6551549 FORWARD LENGTH=750
Glyma.03G052000	726	40.33	1	41.7429	0.951114	5.45577	up	2.08e-19	4.66e-17	AT5G10770.1|Symbols:|Eukaryotic aspartyl protease family protein|chr5:3403331-3405331 REVERSE LENGTH=474
Glyma.03G057100	1470	47.67	10	49.4275	9.4889	2.381	up	4.11e-10	3.62e-08	AT5G05600.1|Symbols:|2-oxoglutarate (2OG) and Fe(II)-dependent oxygenase superfamily protein|chr5:1672266-1674602 FORWARD LENGTH=371
Glyma.03G088800	1639	49.67	17.67	51.4335	16.8815	1.60727	up	2.27e-06	9.79e-05	AT3G25250.1|Symbols:AGC2-1, AGC2, OXI1, AtOXI1|AGC (cAMP-dependent, cGMP-dependent and protein kinase C) kinase family protein|chr3:9195566-9196949 FORWARD LENGTH=421
Glyma.03G091100	5605	320.67	167.67	331.841	159.858	1.0537	up	1.18e-08	8.21e-07	AT3G48770.1|Symbols:|DNA binding;ATP binding|chr3:18079261-18086817 REVERSE LENGTH=1899
Glyma.03G100500	2140	98.33	35.67	101.842	34.0749	1.57955	up	1.75e-09	1.38e-07	NA
Glyma.03G102800	2327	226.67	108.33	234.662	103.253	1.1844	up	1.75e-09	1.38e-07	AT3G60190.1|Symbols:ADL4, ADLP2, EDR3, DRP1E, ADL1E, DL1E|DYNAMIN-like 1E|chr3:22244367-22247651 REVERSE LENGTH=624
Glyma.03G103300	414	25.33	0	26.2237	0	14.6786	up	8.66e-16	1.49e-13	AT3G25520.2|Symbols:ATL5|ribosomal protein L5|chr3:9269573-9270434 REVERSE LENGTH=190
Glyma.03G111700	1063	23	7	23.8176	6.66016	1.8384	up	0.000101382	0.00277162	AT2G44840.1|Symbols:ATERF13, EREBP, ERF13|ethylene-responsive element binding factor 13|chr2:18495440-18496120 FORWARD LENGTH=226
Glyma.03G117900	1277	21	0	21.7684	0	14.4099	up	1.45e-13	1.96e-11	AT2G17670.1|Symbols:|Tetratricopeptide repeat (TPR)-like superfamily protein|chr2:7674420-7675811 FORWARD LENGTH=463
Glyma.03G118200	5290	19	3.33	19.605	3.19871	2.61566	up	3.5e-06	0.000144592	AT1G02080.2|Symbols:|transcription regulators|chr1:373694-386682 FORWARD LENGTH=2377
Glyma.03G125600	1665	71.67	12.67	74.2516	12.1067	2.61662	up	5.13e-15	8.12e-13	AT1G28110.2|Symbols:SCPL45|serine carboxypeptidase-like 45|chr1:9804153-9806832 REVERSE LENGTH=461
Glyma.03G131200	1658	416	104	430.695	99.2621	2.11735	up	1.72e-28	7.96e-26	AT1G52800.1|Symbols:|2-oxoglutarate (2OG) and Fe(II)-dependent oxygenase superfamily protein|chr1:19664044-19665362 FORWARD LENGTH=314
Glyma.03G145600	1233	101.33	49.67	104.984	47.3561	1.14854	up	3.59e-06	0.000148186	AT5G06720.1|Symbols:ATPA2, PA2|peroxidase 2|chr5:2077567-2078857 REVERSE LENGTH=335
Glyma.03G162500	1000	69.33	21.67	71.7787	20.6222	1.79936	up	4.78e-09	3.54e-07	AT2G31230.1|Symbols:ATERF15, ERF15|ethylene-responsive element binding factor 15|chr2:13306676-13307407 REVERSE LENGTH=243
Glyma.03G167900	2057	208.67	82	216.125	78.2361	1.46596	up	9.23e-13	1.15e-10	AT2G20340.1|Symbols:|Pyridoxal phosphate (PLP)-dependent transferases superfamily protein|chr2:8779804-8782490 FORWARD LENGTH=490
Glyma.03G171600	1732	163	13	168.867	12.3653	3.77152	up	1.7e-40	1.36e-37	AT3G53720.1|Symbols:ATCHX20, CHX20|cation/H+ exchanger 20|chr3:19905826-19910027 REVERSE LENGTH=842
Glyma.03G171700	1332	349.67	12	362.087	11.4271	4.9858	up	1.96e-83	4.45e-80	AT3G53720.1|Symbols:ATCHX20, CHX20|cation/H+ exchanger 20|chr3:19905826-19910027 REVERSE LENGTH=842
Glyma.03G173300	888	24.67	8	25.572	7.68505	1.73444	up	0.000121203	0.00322809	AT2G37430.1|Symbols:|C2H2 and C2HC zinc fingers superfamily protein|chr2:15706454-15706990 FORWARD LENGTH=178
Glyma.03G181600	2426	115	49	119.175	46.7195	1.35098	up	2.58e-08	1.7e-06	AT2G37040.1|Symbols:PAL1, ATPAL1|PHE ammonia lyase 1|chr2:15557602-15560237 REVERSE LENGTH=725
Glyma.03G185600	890	17.33	4	17.9482	3.79914	2.24009	up	6.34e-05	0.00183304	AT1G08080.1|Symbols:ATACA7, ACA7|alpha carbonic anhydrase 7|chr1:2517022-2518546 REVERSE LENGTH=275
Glyma.03G201200	624	140.33	72	145.367	68.6112	1.08319	up	9.9e-07	4.66e-05	AT2G35980.1|Symbols:YLS9, NHL10, ATNHL10|Late embryogenesis abundant (LEA) hydroxyproline-rich glycoprotein family|chr2:15110635-15111318 FORWARD LENGTH=227
Glyma.03G201300	1567	41.33	13	42.8485	12.3499	1.79474	up	1.63e-06	7.34e-05	AT2G35980.1|Symbols:YLS9, NHL10, ATNHL10|Late embryogenesis abundant (LEA) hydroxyproline-rich glycoprotein family|chr2:15110635-15111318 FORWARD LENGTH=227
Glyma.03G201500	1079	119	48.33	123.321	45.9664	1.42377	up	4.21e-09	3.15e-07	AT2G35980.1|Symbols:YLS9, NHL10, ATNHL10|Late embryogenesis abundant (LEA) hydroxyproline-rich glycoprotein family|chr2:15110635-15111318 FORWARD LENGTH=227
Glyma.03G202600	1595	257.67	92.33	266.743	87.8618	1.60214	up	6.49e-16	1.14e-13	AT3G52450.1|Symbols:PUB22|plant U-box 22|chr3:19440943-19442250 REVERSE LENGTH=435
Glyma.03G229200	1720	192.33	28	199.027	26.6743	2.89945	up	6.44e-33	3.61e-30	AT5G26751.1|Symbols:ATSK11, SK 11|shaggy-related kinase 11|chr5:9399582-9401839 REVERSE LENGTH=405
Glyma.03G233900	869	12.33	2.33	12.7836	2.25802	2.50116	up	0.000174731	0.00441823	AT1G09155.1|Symbols:AtPP2-B15, PP2-B15|phloem protein 2-B15|chr1:2949831-2950842 REVERSE LENGTH=289
Glyma.03G238100	3303	69.67	15	72.1276	14.2079	2.34386	up	9.31e-13	1.16e-10	AT1G09010.1|Symbols:|glycoside hydrolase family 2 protein|chr1:2895259-2899287 REVERSE LENGTH=944
Glyma.03G239900	1101	102.33	54.67	105.936	52.2449	1.01983	up	2.63e-05	0.000851853	AT3G05200.1|Symbols:ATL6|RING/U-box superfamily protein|chr3:1477377-1478573 FORWARD LENGTH=398
Glyma.03G247200	912	73.33	37.33	75.9059	35.6133	1.0918	up	7.81e-05	0.00219353	AT5G28750.1|Symbols:|Bacterial sec-independent translocation protein mttA/Hcf106|chr5:10784142-10785677 REVERSE LENGTH=147
Glyma.03G252300	8494	430.33	151.67	445.555	144.606	1.62348	up	1.31e-18	2.74e-16	AT1G64790.1|Symbols:ILA|ILITYHIA|chr1:24065232-24081908 REVERSE LENGTH=2610
Glyma.03G262700	2205	78.67	19.33	81.4257	18.4523	2.14168	up	2.08e-12	2.5e-10	AT1G53730.1|Symbols:SRF6|STRUBBELIG-receptor family 6|chr1:20061771-20065475 FORWARD LENGTH=719
Glyma.03G264900	1923	25	2.67	25.7972	2.52843	3.3509	up	1.91e-09	1.49e-07	AT4G11860.1|Symbols:|Protein of unknown function (DUF544)|chr4:7134237-7138361 REVERSE LENGTH=682
Glyma.04G003200	1199	383	198.67	396.122	189.657	1.06256	up	3.87e-09	2.91e-07	AT4G35100.2|Symbols:PIP3|plasma membrane intrinsic protein 3|chr4:16708672-16709958 FORWARD LENGTH=280
Glyma.04G013800	918	23	7	23.7789	6.62651	1.84336	up	0.000101729	0.00277945	AT1G74950.1|Symbols:JAZ2, TIFY10B|TIFY domain/Divergent CCT motif family protein|chr1:28148919-28150258 REVERSE LENGTH=249
Glyma.04G022500	2504	27.67	9.67	28.6723	9.20669	1.6389	up	0.000130574	0.00344941	AT1G20160.1|Symbols:ATSBT5.2|Subtilisin-like serine endopeptidase family protein|chr1:6990852-6993854 REVERSE LENGTH=769
Glyma.04G037100	2274	51.33	9.33	53.201	8.87155	2.58419	up	9.71e-12	1.04e-09	AT1G47490.1|Symbols:ATRBP47C, RBP47C|RNA-binding protein 47C|chr1:17424801-17427182 FORWARD LENGTH=432
Glyma.04G053100	3228	92.33	7.33	95.5232	6.99923	3.77058	up	4.41e-27	1.79e-24	AT5G12000.1|Symbols:|Protein kinase protein with adenine nucleotide alpha hydrolases-like domain|chr5:3874151-3876780 REVERSE LENGTH=701
Glyma.04G101900	1349	36.67	15.67	38.0222	14.9275	1.34886	up	0.000277258	0.00653506	AT1G34670.1|Symbols:AtMYB93, MYB93|myb domain protein 93|chr1:12709128-12710423 FORWARD LENGTH=365
Glyma.04G104400	2254	17.67	0	18.2362	0	14.1545	up	8.67e-12	9.44e-10	AT1G22180.2|Symbols:|Sec14p-like phosphatidylinositol transfer family protein|chr1:7828434-7829745 REVERSE LENGTH=314
Glyma.04G105900	684	34.33	0	35.5064	0	15.1158	up	3.47e-20	8.44e-18	AT1G55020.1|Symbols:LOX1, ATLOX1|lipoxygenase 1|chr1:20525798-20530143 FORWARD LENGTH=859
Glyma.04G106300	1550	36	9.33	37.2812	8.8444	2.07561	up	3.84e-07	1.98e-05	AT1G73720.1|Symbols:SMU1|transducin family protein / WD-40 repeat family protein|chr1:27725059-27729722 FORWARD LENGTH=511
Glyma.04G113400	2172	6	0.33	6.18906	0.317038	4.28699	up	0.000419483	0.00926696	AT4G20860.1|Symbols:|FAD-binding Berberine family protein|chr4:11172726-11174318 FORWARD LENGTH=530
Glyma.04G114400	475	7.67	0	7.94527	0	12.9559	up	4.91e-06	0.000195366	NA
Glyma.04G114500	797	8	0	8.30187	0	13.0192	up	3.04e-06	0.000127503	NA
Glyma.04G114600	989	13.33	0	13.8066	0	13.7531	up	2.15e-09	1.66e-07	NA
Glyma.04G121700	2081	1134	434.67	1174.2	414.161	1.50342	up	2.6e-17	5.06e-15	NA
Glyma.04G123800	2448	226.33	74.33	234.23	70.8706	1.72467	up	5.57e-17	1.05e-14	AT3G22370.1|Symbols:AOX1A, ATAOX1A|alternative oxidase 1A|chr3:7906890-7908416 FORWARD LENGTH=354
Glyma.04G126200	807	9.33	0	9.70149	0	13.244	up	4.64e-07	2.37e-05	AT4G03250.1|Symbols:|Homeodomain-like superfamily protein|chr4:1425050-1427744 FORWARD LENGTH=507
Glyma.04G131100	1232	58	4.67	59.9767	4.47335	3.74497	up	3.44e-19	7.52e-17	AT1G75280.1|Symbols:|NmrA-like negative transcriptional regulator family protein|chr1:28252030-28253355 FORWARD LENGTH=310
Glyma.04G149400	378	12.33	0	12.7414	0	13.6372	up	8.04e-09	5.72e-07	AT5G20140.2|Symbols:|SOUL heme-binding family protein|chr5:6799066-6800892 REVERSE LENGTH=395
Glyma.04G189800	435	21	4.67	21.755	4.44365	2.29153	up	1.05e-05	0.000377443	AT4G24750.1|Symbols:|Rhodanese/Cell cycle control phosphatase superfamily protein|chr4:12758422-12760749 REVERSE LENGTH=292
Glyma.04G189900	2163	164	86.33	169.905	82.3172	1.04546	up	6.95e-07	3.41e-05	AT5G14420.2|Symbols:RGLG2|RING domain ligase2|chr5:4648355-4650563 REVERSE LENGTH=468
Glyma.04G206700	1851	134.67	72.33	139.488	68.8519	1.01857	up	4.96e-06	0.000196592	AT2G03200.1|Symbols:|Eukaryotic aspartyl protease family protein|chr2:966506-967891 REVERSE LENGTH=461
Glyma.04G240300	2190	23.33	0.67	24.0877	0.634076	5.2475	up	1.67e-12	2.01e-10	AT1G77220.1|Symbols:|Protein of unknown function (DUF300)|chr1:29013232-29015530 FORWARD LENGTH=484
Glyma.04G247600	1872	164	72.33	169.838	69.0243	1.29898	up	1.66e-09	1.32e-07	AT1G44350.1|Symbols:ILL6|IAA-leucine resistant (ILR)-like gene 6|chr1:16834749-16838201 REVERSE LENGTH=464
Glyma.04G257400	1860	13.67	2.33	14.1241	2.20884	2.6768	up	4.71e-05	0.0014204	AT4G11860.1|Symbols:|Protein of unknown function (DUF544)|chr4:7134237-7138361 REVERSE LENGTH=682
Glyma.05G000100	510	7.33	0	7.57147	0	12.8864	up	7.97e-06	0.000297252	AT4G30860.1|Symbols:ASHR3, SDG4|SET domain group 4|chr4:15024546-15027427 FORWARD LENGTH=497
Glyma.05G005800	1790	47.67	18.33	49.3319	17.4701	1.49763	up	1.15e-05	0.000408374	AT5G14650.1|Symbols:|Pectin lyase-like superfamily protein|chr5:4724509-4726328 FORWARD LENGTH=435
Glyma.05G007900	324	9	0	9.30485	0	13.1838	up	7.44e-07	3.63e-05	AT1G23740.1|Symbols:|Oxidoreductase, zinc-binding dehydrogenase family protein|chr1:8398245-8399656 REVERSE LENGTH=386
Glyma.05G009900	1179	5.33	0	5.52052	0	12.4306	up	0.00015577	0.00401077	AT5G20050.1|Symbols:|Protein kinase superfamily protein|chr5:6774381-6775739 FORWARD LENGTH=452
Glyma.05G011200	670	46.67	15	48.2432	14.2675	1.7576	up	7.46e-07	3.63e-05	NA
Glyma.05G014800	2118	97.67	45	101.005	42.9036	1.23526	up	1.06e-06	4.94e-05	AT3G18600.1|Symbols:|P-loop containing nucleoside triphosphate hydrolases superfamily protein|chr3:6399724-6403007 REVERSE LENGTH=568
Glyma.05G019200	1806	162.67	60	168.387	57.1734	1.55837	up	2.15e-12	2.58e-10	AT1G74110.1|Symbols:CYP78A10|cytochrome P450, family 78, subfamily A, polypeptide 10|chr1:27866667-27868368 REVERSE LENGTH=537
Glyma.05G065700	1834	183	87.33	189.335	83.1737	1.18674	up	1.01e-08	7.12e-07	AT4G17030.1|Symbols:ATEXLB1, EXPR, AT-EXPR, ATEXPR1, ATHEXP BETA 3.1, EXLB1|expansin-like B1|chr4:9581817-9583181 REVERSE LENGTH=250
Glyma.05G082400	2976	69.67	35.67	72.0822	34.1056	1.07963	up	0.00011798	0.00315706	AT5G66900.1|Symbols:|Disease resistance protein (CC-NBS-LRR class) family|chr5:26714931-26717757 REVERSE LENGTH=809
Glyma.05G105100	3522	71.67	35.33	74.2189	33.7034	1.13889	up	4.89e-05	0.00147182	AT5G67470.1|Symbols:ATFH6, FH6|formin homolog 6|chr5:26926835-26930212 FORWARD LENGTH=899
Glyma.05G109500	1306	87.67	35	90.6944	33.3618	1.44282	up	8.7e-08	5.18e-06	AT4G37790.1|Symbols:HAT22|Homeobox-leucine zipper protein family|chr4:17768241-17769272 FORWARD LENGTH=278
Glyma.05G114000	1482	196.67	88.67	203.523	84.4613	1.26883	up	5.88e-10	5.07e-08	AT1G67750.1|Symbols:|Pectate lyase family protein|chr1:25401660-25403165 FORWARD LENGTH=408
Glyma.05G122300	1204	24.67	8.33	25.5362	7.971	1.67971	up	0.000183632	0.00460488	AT3G60360.1|Symbols:EDA14, UTP11|embryo sac development arrest 14|chr3:22312477-22314002 REVERSE LENGTH=228
Glyma.05G130300	2020	86.33	42.33	89.3727	40.3234	1.14822	up	1.22e-05	0.000429955	AT5G59180.1|Symbols:NRPB7|DNA-directed RNA polymerase II|chr5:23883499-23884976 FORWARD LENGTH=176
Glyma.05G137500	1386	179.67	91	186.074	86.6778	1.10214	up	9.83e-08	5.79e-06	AT1G17020.1|Symbols:SRG1, ATSRG1|senescence-related gene 1|chr1:5820258-5821741 FORWARD LENGTH=358
Glyma.05G142500	2130	6	0.33	6.20874	0.310545	4.32143	up	0.000419105	0.00926696	AT1G30220.1|Symbols:ATINT2, INT2|inositol transporter 2|chr1:10632957-10635439 REVERSE LENGTH=580
Glyma.05G161400	1069	35.67	6	36.9665	5.75311	2.6838	up	1.17e-09	9.55e-08	AT2G29420.1|Symbols:ATGSTU7, GST25, GSTU7|glutathione S-transferase tau 7|chr2:12618111-12618871 REVERSE LENGTH=227
Glyma.05G162000	1488	57.33	18	59.3015	17.157	1.78927	up	5.62e-08	3.45e-06	AT5G03170.1|Symbols:FLA11, ATFLA11|FASCICLIN-like arabinogalactan-protein 11|chr5:752898-753638 REVERSE LENGTH=246
Glyma.05G165600	3400	207	78	214.233	74.3669	1.52645	up	1.57e-13	2.1e-11	AT4G27190.1|Symbols:|NB-ARC domain-containing disease resistance protein|chr4:13620977-13623934 REVERSE LENGTH=985
Glyma.05G178700	1370	437	161.67	452.232	154.463	1.5498	up	2.35e-17	4.61e-15	AT5G65020.1|Symbols:ANNAT2|annexin 2|chr5:25973915-25975554 FORWARD LENGTH=317
Glyma.05G192300	1996	206.67	75.67	213.95	72.2499	1.56621	up	4.35e-14	6.32e-12	NA
Glyma.05G195000	1488	234.33	120.33	242.316	114.672	1.07937	up	2.46e-08	1.63e-06	AT1G01720.1|Symbols:ATAF1, ANAC002|NAC (No Apical Meristem) domain transcriptional regulator superfamily protein|chr1:268471-269514 FORWARD LENGTH=289
Glyma.05G202700	1280	19	4.67	19.6187	4.42279	2.1492	up	5.45e-05	0.00161386	AT5G50800.1|Symbols:SWEET13, AtSWEET13|Nodulin MtN3 family protein|chr5:20665280-20667140 REVERSE LENGTH=294
Glyma.05G205700	2199	99	43	102.352	40.851	1.3251	up	2.09e-07	1.15e-05	AT1G12800.1|Symbols:|Nucleic acid-binding, OB-fold-like protein|chr1:4361778-4365189 REVERSE LENGTH=767
Glyma.05G224500	1497	1106.33	574.33	1145.69	547.503	1.06528	up	1.51e-09	1.21e-07	AT4G26260.2|Symbols:MIOX4|myo-inositol oxygenase 4|chr4:13297939-13300146 FORWARD LENGTH=318
Glyma.05G234600	1529	77.33	41.67	80.1589	39.7399	1.01227	up	0.000168442	0.00428303	AT1G25340.1|Symbols:MYB116, AtMYB116|myb domain protein 116|chr1:8885210-8886271 FORWARD LENGTH=283
Glyma.06G013200	1665	229	88.67	237.269	84.4688	1.49003	up	1.42e-13	1.93e-11	NA
Glyma.06G035600	1053	48	0	49.7584	0	15.6027	up	1.93e-26	7.38e-24	AT4G31940.1|Symbols:CYP82C4|cytochrome P450, family 82, subfamily C, polypeptide 4|chr4:15452040-15453966 FORWARD LENGTH=524
Glyma.06G043000	1269	7.33	0.67	7.6045	0.627583	3.59898	up	0.000306437	0.00712999	AT3G16150.1|Symbols:|N-terminal nucleophile aminohydrolases (Ntn hydrolases) superfamily protein|chr3:5471794-5473033 FORWARD LENGTH=325
Glyma.06G059500	1036	44	20	45.6292	19.0787	1.25799	up	0.000237977	0.00574888	AT5G57685.1|Symbols:ATGDU3, GDU3, LSB1|glutamine dumper 3|chr5:23366356-23366802 REVERSE LENGTH=148
Glyma.06G069400	393	23.67	4.33	24.5132	4.10713	2.57735	up	5.63e-07	2.79e-05	AT2G18660.1|Symbols:PNP-A|plant natriuretic peptide A|chr2:8091032-8091644 REVERSE LENGTH=130
Glyma.06G085200	2790	142	60.33	146.952	57.4206	1.3557	up	2.24e-09	1.73e-07	AT5G25820.1|Symbols:|Exostosin family protein|chr5:8997248-8999574 REVERSE LENGTH=654
Glyma.06G085300	2486	37.67	11.67	39.0139	11.1685	1.80455	up	2.98e-06	0.000125216	AT5G25820.1|Symbols:|Exostosin family protein|chr5:8997248-8999574 REVERSE LENGTH=654
Glyma.06G088300	1846	38.33	17	39.6146	16.1994	1.29009	up	0.000354582	0.00806035	AT1G10010.1|Symbols:AAP8, ATAAP8|amino acid permease 8|chr1:3265976-3268726 FORWARD LENGTH=475
Glyma.06G090300	3120	26	3.33	26.8725	3.12099	3.10606	up	5.71e-09	4.18e-07	AT1G58350.2|Symbols:ZW18|Putative serine esterase family protein|chr1:21663131-21666827 REVERSE LENGTH=794
Glyma.06G096200	2113	6.33	0.33	6.55267	0.310545	4.39921	up	0.00026422	0.00628084	AT5G60930.1|Symbols:|P-loop containing nucleoside triphosphate hydrolases superfamily protein|chr5:24515398-24522511 REVERSE LENGTH=1294
Glyma.06G099500	1274	1080	559.67	1118.55	533.653	1.06766	up	1.29e-09	1.04e-07	NA
Glyma.06G103300	1420	28.33	10	29.3029	9.54714	1.61791	up	0.000126252	0.00334885	AT1G34670.1|Symbols:AtMYB93, MYB93|myb domain protein 93|chr1:12709128-12710423 FORWARD LENGTH=365
Glyma.06G130200	2937	64.67	13.33	66.9875	12.7224	2.39652	up	1.52e-12	1.86e-10	AT2G46550.2|Symbols:|unknown protein; FUNCTIONS IN: molecular_function unknown; INVOLVED IN: biological_process unknown; EXPRESSED IN: 23 plant structures; EXPRESSED DURING: 13 growth stages; BEST Arabidopsis thaliana protein match is: unknown protein (TAIR:AT1G01240.3).|chr2:19112264-19113037 REVERSE LENGTH=257
Glyma.06G136300	455	56.33	26	58.3737	24.8718	1.23081	up	7.05e-05	0.00200449	NA
Glyma.06G158700	851	63.33	28.67	65.6072	27.2656	1.26677	up	2.29e-05	0.00075126	AT5G53590.1|Symbols:|SAUR-like auxin-responsive protein family|chr5:21772107-21772535 FORWARD LENGTH=142
Glyma.06G163000	2271	19	4	19.6612	3.79265	2.37407	up	1.52e-05	0.000526428	AT3G23760.1|Symbols:|FUNCTIONS IN: molecular_function unknown; INVOLVED IN: biological_process unknown; LOCATED IN: vacuole; EXPRESSED IN: 20 plant structures; EXPRESSED DURING: 13 growth stages; BEST Arabidopsis thaliana protein match is: transferases, transferring glycosyl groups (TAIR:AT4G14100.1); Has 108 Blast hits to 104 proteins in 19 species: Archae - 0; Bacteria - 0; Metazoa - 8; Fungi -…
Glyma.06G182700	1324	16.33	2	16.8791	1.91128	3.14263	up	1.23e-06	5.64e-05	AT5G14740.2|Symbols:CA2, CA18, BETA CA2|carbonic anhydrase 2|chr5:4760536-4762382 FORWARD LENGTH=259
Glyma.06G192100	1957	12.33	2.67	12.8373	2.54791	2.33296	up	0.000371974	0.00839694	AT1G16390.1|Symbols:ATOCT3, 3-Oct|organic cation/carnitine transporter 3|chr1:5602921-5604477 FORWARD LENGTH=518
Glyma.06G193300	1737	15.67	4.33	16.2103	4.12267	1.97526	up	0.000459736	0.00993414	AT1G26850.2|Symbols:|S-adenosyl-L-methionine-dependent methyltransferases superfamily protein|chr1:9301146-9303432 REVERSE LENGTH=616
Glyma.06G202300	1914	123	17.67	127.462	16.8504	2.91921	up	6.17e-25	2.16e-22	AT5G07990.1|Symbols:TT7, CYP75B1, D501|Cytochrome P450 superfamily protein|chr5:2560437-2562859 FORWARD LENGTH=513
Glyma.06G205500	1706	29.33	11.33	30.4043	10.7919	1.49433	up	0.00028225	0.0066282	AT5G15630.1|Symbols:COBL4, IRX6|COBRA-like extracellular glycosyl-phosphatidyl inositol-anchored protein family|chr5:5084842-5086545 FORWARD LENGTH=431
Glyma.06G207400	490	59	0.67	61.0985	0.634076	6.59034	up	2.36e-28	1.06e-25	AT1G09690.1|Symbols:|Translation protein SH3-like family protein|chr1:3136407-3137430 REVERSE LENGTH=164
Glyma.06G213300	3632	40.33	17.67	41.7197	16.8426	1.30862	up	0.000229403	0.00556838	AT5G43810.2|Symbols:ZLL|Stabilizer of iron transporter SufD / Polynucleotidyl transferase|chr5:17611939-17616562 FORWARD LENGTH=988
Glyma.06G214300	2141	61	0	63.1111	0	15.9456	up	5.25e-32	2.78e-29	AT3G17900.1|Symbols:|unknown protein; FUNCTIONS IN: molecular_function unknown; INVOLVED IN: biological_process unknown; LOCATED IN: cellular_component unknown; EXPRESSED IN: 23 plant structures; EXPRESSED DURING: 13 growth stages; Has 45 Blast hits to 44 proteins in 14 species: Archae - 0; Bacteria - 0; Metazoa - 2; Fungi - 2; Plants - 39; Viruses - 0; Other Eukaryotes - 2 (source: NCBI BLink).|…
Glyma.06G220700	1424	1487.33	747.33	1540.6	712.813	1.1119	up	9.26e-10	7.75e-08	AT5G20230.1|Symbols:ATBCB, BCB, SAG14|blue-copper-binding protein|chr5:6826626-6827408 FORWARD LENGTH=196
Glyma.06G225400	3271	35.33	12.67	36.5603	12.157	1.58849	up	3.59e-05	0.00111621	AT5G17420.1|Symbols:IRX3, CESA7, ATCESA7, MUR10|Cellulose synthase family protein|chr5:5736859-5741407 REVERSE LENGTH=1026
Glyma.06G232400	1437	12.33	2.67	12.7417	2.54398	2.3244	up	0.000374194	0.00842614	AT3G15050.1|Symbols:IQD10|IQ-domain 10|chr3:5066879-5067892 REVERSE LENGTH=259
Glyma.06G240900	1089	7.67	0.67	7.93193	0.62109	3.6748	up	0.00020108	0.00497653	AT2G01818.1|Symbols:|PLATZ transcription factor family protein|chr2:353552-355370 REVERSE LENGTH=222
Glyma.06G254000	2067	250.67	126.33	259.52	120.294	1.10928	up	7.53e-09	5.42e-07	AT5G54310.1|Symbols:NEV, AGD5|ARF-GAP domain 5|chr5:22057262-22061066 REVERSE LENGTH=483
Glyma.06G257400	1371	5.33	0	5.51068	0	12.428	up	0.000155882	0.00401077	AT4G27300.1|Symbols:|S-locus lectin protein kinase family protein|chr4:13669308-13672348 REVERSE LENGTH=815
Glyma.06G259000	1008	20	5	20.7619	4.73078	2.13379	up	4.36e-05	0.00132908	AT5G17680.1|Symbols:|disease resistance protein (TIR-NBS-LRR class), putative|chr5:5822999-5827153 FORWARD LENGTH=1294
Glyma.06G259100	3276	98	31	101.567	29.4757	1.78484	up	3.84e-11	3.95e-09	AT5G17680.1|Symbols:|disease resistance protein (TIR-NBS-LRR class), putative|chr5:5822999-5827153 FORWARD LENGTH=1294
Glyma.06G260200	1622	445	116	460.62	110.435	2.06038	up	1.2e-27	5.18e-25	AT1G60710.1|Symbols:ATB2|NAD(P)-linked oxidoreductase superfamily protein|chr1:22355073-22356627 REVERSE LENGTH=345
Glyma.06G260800	2106	1058	339.67	1095.72	323.99	1.75786	up	5.41e-23	1.65e-20	AT5G54510.1|Symbols:GH3.6, DFL1|Auxin-responsive GH3 family protein|chr5:22131321-22133564 REVERSE LENGTH=612
Glyma.06G262100	2813	39.67	12.67	41.1014	12.0911	1.76524	up	2.95e-06	0.000123776	AT4G21380.1|Symbols:ARK3, RK3|receptor kinase 3|chr4:11389219-11393090 REVERSE LENGTH=850
Glyma.06G268600	2417	35.67	2.67	36.905	2.55047	3.85498	up	7.33e-14	1.03e-11	AT5G17680.1|Symbols:|disease resistance protein (TIR-NBS-LRR class), putative|chr5:5822999-5827153 FORWARD LENGTH=1294
Glyma.06G268700	5020	303	104	313.573	99.1549	1.66105	up	7.04e-18	1.4e-15	AT5G17680.1|Symbols:|disease resistance protein (TIR-NBS-LRR class), putative|chr5:5822999-5827153 FORWARD LENGTH=1294
Glyma.06G274200	921	184.33	35	190.772	33.2296	2.52131	up	1.46e-26	5.63e-24	AT5G45775.2|Symbols:|Ribosomal L5P family protein|chr5:18565281-18566496 REVERSE LENGTH=182
Glyma.06G286200	1203	66	7.33	68.3808	6.99923	3.28832	up	2.06e-18	4.26e-16	AT4G35160.1|Symbols:|O-methyltransferase family protein|chr4:16730989-16732808 REVERSE LENGTH=382
Glyma.06G286600	1380	728.33	257.33	754.57	245.148	1.622	up	9.26e-20	2.14e-17	AT4G35160.1|Symbols:|O-methyltransferase family protein|chr4:16730989-16732808 REVERSE LENGTH=382
Glyma.06G286700	1477	71.67	0.33	74.1862	0.310545	7.90021	up	8.42e-35	4.91e-32	AT4G35160.1|Symbols:|O-methyltransferase family protein|chr4:16730989-16732808 REVERSE LENGTH=382
Glyma.06G300400	1014	25	1.33	25.9226	1.26422	4.3579	up	9.88e-12	1.06e-09	AT2G31180.1|Symbols:ATMYB14, MYB14AT, MYB14|myb domain protein 14|chr2:13286806-13288175 REVERSE LENGTH=249
Glyma.06G306400	844	367.67	193.67	380.48	184.596	1.04345	up	9.05e-09	6.39e-07	NA
Glyma.06G311000	3267	86.67	36.33	89.6956	34.6531	1.37205	up	3.21e-07	1.69e-05	AT3G07040.1|Symbols:RPM1, RPS3|NB-ARC domain-containing disease resistance protein|chr3:2226244-2229024 REVERSE LENGTH=926
Glyma.06G311100	5565	89.33	23.67	92.4274	22.6073	2.03153	up	1.33e-12	1.62e-10	AT3G07040.1|Symbols:RPM1, RPS3|NB-ARC domain-containing disease resistance protein|chr3:2226244-2229024 REVERSE LENGTH=926
Glyma.06G313600	2345	228.33	53.67	236.336	51.0868	2.20982	up	9.97e-25	3.43e-22	AT5G13750.1|Symbols:ZIFL1|zinc induced facilitator-like 1|chr5:4438318-4441289 FORWARD LENGTH=478
Glyma.06G322000	914	112.33	57.67	116.266	54.8873	1.08289	up	5.29e-06	0.00020715	AT5G56170.1|Symbols:LLG1|LORELEI-LIKE-GPI-ANCHORED PROTEIN 1|chr5:22736072-22737108 FORWARD LENGTH=168
Glyma.07G000100	852	52	20.67	53.7321	19.6583	1.45064	up	1.01e-05	0.000365357	AT2G01910.2|Symbols:ATMAP65-6, MAP65-6|Microtubule associated protein (MAP65/ASE1) family protein|chr2:417698-420182 FORWARD LENGTH=567
Glyma.07G006700	1792	3956.67	1358	4095.73	1294.22	1.66204	up	2.37e-14	3.54e-12	AT1G55020.1|Symbols:LOX1, ATLOX1|lipoxygenase 1|chr1:20525798-20530143 FORWARD LENGTH=859
Glyma.07G006800	950	1251.33	564.33	1295.19	537.8	1.26802	up	1.14e-12	1.4e-10	AT3G22400.1|Symbols:LOX5|PLAT/LH2 domain-containing lipoxygenase family protein|chr3:7927011-7931167 FORWARD LENGTH=886
Glyma.07G006900	2919	92	36.67	95.2333	34.8315	1.45108	up	4.92e-08	3.05e-06	AT1G55020.1|Symbols:LOX1, ATLOX1|lipoxygenase 1|chr1:20525798-20530143 FORWARD LENGTH=859
Glyma.07G013900	1625	820.33	410.33	848.773	391.221	1.11739	up	1.76e-10	1.67e-08	AT1G14520.2|Symbols:MIOX1|myo-inositol oxygenase 1|chr1:4968376-4969954 REVERSE LENGTH=309
Glyma.07G025100	381	6.33	0	6.56251	0	12.68	up	3.45e-05	0.001075	AT1G15880.1|Symbols:GOS11, atgos11|golgi snare 11|chr1:5458718-5460089 REVERSE LENGTH=223
Glyma.07G028700	1227	43	13	44.5977	12.4107	1.84538	up	6.1e-07	3.01e-05	AT1G80450.1|Symbols:|VQ motif-containing protein|chr1:30244155-30244688 REVERSE LENGTH=177
Glyma.07G030300	1142	105.33	52.33	109.124	49.8847	1.12929	up	3.73e-06	0.000153336	AT3G15810.1|Symbols:|Protein of unknown function (DUF567)|chr3:5348054-5349178 REVERSE LENGTH=220
Glyma.07G031000	862	42.67	15.67	44.1803	15.0078	1.55769	up	1.29e-05	0.000451933	AT1G52565.1|Symbols:|unknown protein; FUNCTIONS IN: molecular_function unknown; INVOLVED IN: biological_process unknown; LOCATED IN: endomembrane system; BEST Arabidopsis thaliana protein match is: unknown protein (TAIR:AT3G15760.1); Has 35333 Blast hits to 34131 proteins in 2444 species: Archae - 798; Bacteria - 22429; Metazoa - 974; Fungi - 991; Plants - 531; Viruses - 0; Other Eukaryotes - 961…
Glyma.07G037500	852	11.33	0.67	11.7328	0.636633	4.20394	up	2.08e-06	9.11e-05	NA
Glyma.07G041400	1761	244.33	128.33	253.251	122.155	1.05185	up	4.63e-08	2.89e-06	AT1G72450.1|Symbols:JAZ6, TIFY11B|jasmonate-zim-domain protein 6|chr1:27274336-27276136 REVERSE LENGTH=269
Glyma.07G048000	1814	115	43.33	118.987	41.3275	1.52563	up	6.55e-10	5.6e-08	AT4G35580.2|Symbols:NTL9|NAC transcription factor-like 9|chr4:16888534-16890744 REVERSE LENGTH=534
Glyma.07G050300	1362	95.67	19.67	98.9284	18.807	2.39512	up	2.06e-16	3.7e-14	AT1G68290.1|Symbols:ENDO 2|endonuclease 2|chr1:25596718-25598264 FORWARD LENGTH=290
Glyma.07G050900	1836	9.67	0	10.0226	0	13.291	up	2.94e-07	1.56e-05	AT2G46760.1|Symbols:|D-arabinono-1,4-lactone oxidase family protein|chr2:19213028-19215166 REVERSE LENGTH=603
Glyma.07G051500	1395	33	5.33	34.1458	5.09444	2.74471	up	2.23e-09	1.72e-07	AT4G00870.1|Symbols:|basic helix-loop-helix (bHLH) DNA-binding superfamily protein|chr4:362230-363639 REVERSE LENGTH=423
Glyma.07G055900	6576	139	65.33	143.897	62.2758	1.20829	up	7.43e-08	4.48e-06	AT1G01320.2|Symbols:|Tetratricopeptide repeat (TPR)-like superfamily protein|chr1:121582-130099 REVERSE LENGTH=1787
Glyma.07G063000	1661	94	27	97.272	25.731	1.91852	up	4.98e-12	5.65e-10	AT3G09140.1|Symbols:|Protein of unknown function (DUF674)|chr3:2801094-2802773 REVERSE LENGTH=530
Glyma.07G063100	1626	37	14	38.3197	13.2906	1.52768	up	5.39e-05	0.00160066	AT1G12220.2|Symbols:RPS5|Disease resistance protein (CC-NBS-LRR class) family|chr1:4145011-4147680 FORWARD LENGTH=889
Glyma.07G063300	6579	123.33	38.67	127.69	36.8732	1.792	up	5.54e-13	7.03e-11	AT4G27220.1|Symbols:|NB-ARC domain-containing disease resistance protein|chr4:13633953-13636712 REVERSE LENGTH=919
Glyma.07G063900	460	36.33	1.33	37.5665	1.27071	4.88574	up	8.44e-17	1.56e-14	AT2G46150.1|Symbols:|Late embryogenesis abundant (LEA) hydroxyproline-rich glycoprotein family|chr2:18961424-18962089 FORWARD LENGTH=221
Glyma.07G064600	1957	110.33	18.33	114.157	17.4625	2.70869	up	4.31e-21	1.11e-18	AT3G61530.2|Symbols:PANB2|Phosphoenolpyruvate carboxylase family protein|chr3:22771692-22773313 REVERSE LENGTH=354
Glyma.07G064800	861	37.33	15.67	38.5916	15.0234	1.36108	up	0.000199299	0.00494477	AT4G01270.1|Symbols:|RING/U-box superfamily protein|chr4:532351-534891 FORWARD LENGTH=506
Glyma.07G064900	2718	1090	385.67	1128.66	367.634	1.61827	up	8.25e-20	1.94e-17	AT5G01150.1|Symbols:|Protein of unknown function (DUF674)|chr5:51988-53649 FORWARD LENGTH=501
Glyma.07G065300	537	44.67	0	46.2903	0	15.4984	up	5.89e-25	2.09e-22	AT2G46150.1|Symbols:|Late embryogenesis abundant (LEA) hydroxyproline-rich glycoprotein family|chr2:18961424-18962089 FORWARD LENGTH=221
Glyma.07G075400	918	33	7.67	34.1461	7.3564	2.21465	up	2.23e-07	1.21e-05	AT3G61200.1|Symbols:|Thioesterase superfamily protein|chr3:22657599-22658350 REVERSE LENGTH=188
Glyma.07G078000	3561	512.67	240.33	530.73	229.306	1.2107	up	9.08e-12	9.83e-10	AT4G27220.1|Symbols:|NB-ARC domain-containing disease resistance protein|chr4:13633953-13636712 REVERSE LENGTH=919
Glyma.07G080700	2840	180.67	72	187.057	68.7743	1.44354	up	1.08e-11	1.15e-09	AT2G19130.1|Symbols:|S-locus lectin protein kinase family protein|chr2:8293789-8296275 FORWARD LENGTH=828
Glyma.07G080900	1372	121	65.33	125.276	62.2811	1.00824	up	1.16e-05	0.000411069	AT2G45660.1|Symbols:AGL20, SOC1, ATSOC1|AGAMOUS-like 20|chr2:18807799-18810193 REVERSE LENGTH=214
Glyma.07G081400	2405	59.33	29.33	61.5419	28.0266	1.13477	up	0.000162485	0.0041548	AT3G11920.1|Symbols:|glutaredoxin-related|chr3:3772311-3774887 FORWARD LENGTH=630
Glyma.07G118200	1847	136.67	9.67	141.282	9.20807	3.93953	up	1.48e-37	9.78e-35	AT5G24910.1|Symbols:CYP714A1|cytochrome P450, family 714, subfamily A, polypeptide 1|chr5:8567674-8570260 REVERSE LENGTH=532
Glyma.07G131200	829	22.67	6.33	23.4645	6.05461	1.95437	up	4.91e-05	0.00147544	AT4G07950.1|Symbols:|DNA-directed RNA polymerase, subunit M, archaeal|chr4:4798910-4799510 FORWARD LENGTH=106
Glyma.07G150200	1050	102.33	44	105.947	41.924	1.3375	up	1.14e-07	6.63e-06	AT3G11210.1|Symbols:|SGNH hydrolase-type esterase superfamily protein|chr3:3511101-3512899 REVERSE LENGTH=256
Glyma.07G150900	1357	80	15.33	82.8254	14.5469	2.50936	up	2.64e-15	4.33e-13	AT5G05600.1|Symbols:|2-oxoglutarate (2OG) and Fe(II)-dependent oxygenase superfamily protein|chr5:1672266-1674602 FORWARD LENGTH=371
Glyma.07G156900	864	15	2.67	15.4925	2.54398	2.60642	up	2.95e-05	0.000936369	AT1G68370.1|Symbols:ARG1|Chaperone DnaJ-domain superfamily protein|chr1:25632046-25634527 REVERSE LENGTH=410
Glyma.07G157000	985	22.67	8	23.4553	7.64491	1.61734	up	0.000452791	0.00982611	AT2G05920.1|Symbols:|Subtilase family protein|chr2:2269831-2272207 REVERSE LENGTH=754
Glyma.07G162700	1620	12.33	0	12.7712	0	13.6406	up	8e-09	5.7e-07	AT5G04885.1|Symbols:|Glycosyl hydrolase family protein|chr5:1423369-1426628 FORWARD LENGTH=665
Glyma.07G186100	1593	175	68.67	181.125	65.4292	1.46898	up	8.85e-12	9.61e-10	AT1G50090.1|Symbols:|D-aminoacid aminotransferase-like PLP-dependent enzymes superfamily protein|chr1:18554641-18556794 REVERSE LENGTH=367
Glyma.07G190100	1017	126.33	65.33	130.77	62.2085	1.07185	up	2.72e-06	0.000115394	AT1G61340.1|Symbols:|F-box family protein|chr1:22628526-22629741 FORWARD LENGTH=185
Glyma.07G190700	2731	72.33	39	74.8741	37.1387	1.01154	up	0.000245936	0.00591599	AT5G57580.1|Symbols:|Calmodulin-binding protein|chr5:23314994-23317683 REVERSE LENGTH=647
Glyma.07G191500	1688	149	63.67	154.304	60.7632	1.3445	up	1.56e-09	1.25e-07	AT5G54390.1|Symbols:AHL, ATAHL, HL|HAL2-like|chr5:22086133-22087586 FORWARD LENGTH=373
Glyma.07G193900	1929	102.67	43.33	106.429	41.4247	1.36132	up	6.67e-08	4.06e-06	AT1G51700.1|Symbols:ADOF1, DOF1|DOF zinc finger protein 1|chr1:19174266-19174850 FORWARD LENGTH=194
Glyma.07G195700	3466	233.33	108	241.523	103.108	1.22801	up	3.59e-10	3.22e-08	AT1G65070.2|Symbols:|DNA mismatch repair protein MutS, type 2|chr1:24173047-24176244 REVERSE LENGTH=876
Glyma.07G195900	3341	908.67	426.67	940.874	406.512	1.21071	up	4.22e-12	4.87e-10	AT4G04910.1|Symbols:NSF|AAA-type ATPase family protein|chr4:2489696-2495666 REVERSE LENGTH=742
Glyma.07G196800	3109	1668.67	584	1727.29	556.842	1.63317	up	8.8e-19	1.88e-16	AT1G17420.1|Symbols:LOX3|lipoxygenase 3|chr1:5977512-5981384 FORWARD LENGTH=919
Glyma.07G196900	2032	79	42	81.8238	40.1475	1.02721	up	0.00011539	0.00309936	AT2G22870.1|Symbols:EMB2001|P-loop containing nucleoside triphosphate hydrolases superfamily protein|chr2:9739476-9740921 FORWARD LENGTH=300
Glyma.07G197000	2537	212.67	110.33	219.92	105.252	1.06313	up	6.91e-08	4.18e-06	AT1G28240.1|Symbols:|Protein of unknown function (DUF616)|chr1:9868521-9871798 REVERSE LENGTH=581
Glyma.07G197100	1276	376.67	202.33	390.309	192.753	1.01786	up	1.97e-08	1.33e-06	AT4G32480.1|Symbols:|Protein of unknown function (DUF506) |chr4:15676488-15677776 FORWARD LENGTH=287
Glyma.07G197200	2604	318	147.67	329.114	140.913	1.22379	up	5.67e-11	5.71e-09	AT5G58950.1|Symbols:|Protein kinase superfamily protein|chr5:23801136-23803025 REVERSE LENGTH=525
Glyma.07G204800	1466	368.33	71	381.549	67.5385	2.49809	up	1.88e-35	1.15e-32	AT4G18550.1|Symbols:|alpha/beta-Hydrolases superfamily protein|chr4:10225006-10226862 REVERSE LENGTH=419
Glyma.07G220500	2011	55.67	27	57.6401	25.7568	1.16212	up	0.000171548	0.00434983	AT1G64940.1|Symbols:CYP89A6|cytochrome P450, family 87, subfamily A, polypeptide 6|chr1:24123789-24125324 FORWARD LENGTH=511
Glyma.07G253600	1097	314.33	124	325.533	118.296	1.46041	up	1.66e-14	2.49e-12	AT3G21550.1|Symbols:DMP2, AtDMP2|DUF679 domain membrane protein 2|chr3:7591708-7592262 REVERSE LENGTH=184
Glyma.07G262200	1011	17.67	2.33	18.2949	2.23087	3.03576	up	8.76e-07	4.19e-05	AT4G22030.1|Symbols:|F-box family protein with a domain of unknown function (DUF295)|chr4:11672396-11675575 FORWARD LENGTH=626
Glyma.08G000700	1782	89.33	44.67	92.3958	42.6965	1.11371	up	1.46e-05	0.000506734	NA
Glyma.08G002600	2243	55.33	28.33	57.3187	27.069	1.08236	up	0.000417201	0.00923898	AT4G33490.2|Symbols:|Eukaryotic aspartyl protease family protein|chr4:16108781-16110679 REVERSE LENGTH=425
Glyma.08G018000	2236	158.67	76	163.958	72.3987	1.17929	up	4.11e-08	2.59e-06	AT4G11280.1|Symbols:ACS6, ATACS6|1-aminocyclopropane-1-carboxylic acid (acc) synthase 6|chr4:6864168-6865922 FORWARD LENGTH=495
Glyma.08G069200	981	39.67	13.33	41.112	12.7303	1.69129	up	6.21e-06	0.000238336	NA
Glyma.08G098400	2084	53.67	24.33	55.6078	23.2569	1.25763	up	7.16e-05	0.00203071	AT1G30220.1|Symbols:ATINT2, INT2|inositol transporter 2|chr1:10632957-10635439 REVERSE LENGTH=580
Glyma.08G103200	2442	101.67	23.67	105.213	22.5388	2.22283	up	1.94e-15	3.26e-13	AT1G67490.1|Symbols:GCS1, KNF|glucosidase 1|chr1:25280633-25286581 REVERSE LENGTH=852
Glyma.08G103300	3138	74	38.33	76.5671	36.4308	1.07156	up	0.000103196	0.00281277	AT1G67420.2|Symbols:|Zn-dependent exopeptidases superfamily protein|chr1:25255264-25260358 FORWARD LENGTH=922
Glyma.08G109000	2834	862.33	375.67	892.639	358.153	1.3175	up	7.67e-14	1.08e-11	AT2G04160.1|Symbols:AIR3|Subtilisin-like serine endopeptidase family protein|chr2:1401450-1407694 REVERSE LENGTH=772
Glyma.08G110500	1421	16	4	16.5883	3.79914	2.12642	up	0.00019599	0.00487713	AT5G13930.1|Symbols:CHS, TT4, ATCHS|Chalcone and stilbene synthase family protein|chr5:4488762-4490035 FORWARD LENGTH=395
Glyma.08G114400	1898	15	1.67	15.5231	1.60585	3.27301	up	1.67e-06	7.47e-05	AT4G25650.1|Symbols:ACD1-LIKE, PTC52, TIC55-IV|ACD1-like|chr4:13081021-13083153 REVERSE LENGTH=536
Glyma.08G119000	723	34.67	2.67	35.9325	2.53493	3.82528	up	1.87e-13	2.45e-11	AT5G47260.1|Symbols:|ATP binding;GTP binding;nucleotide binding;nucleoside-triphosphatases|chr5:19189411-19192516 FORWARD LENGTH=948
Glyma.08G119500	867	33.33	9.33	34.4865	8.92723	1.94975	up	2.27e-06	9.79e-05	AT5G60490.1|Symbols:FLA12|FASCICLIN-like arabinogalactan-protein 12|chr5:24325916-24326665 REVERSE LENGTH=249
Glyma.08G119600	1318	44.33	14.67	45.9366	13.9945	1.71478	up	1.89e-06	8.38e-05	AT5G03170.1|Symbols:FLA11, ATFLA11|FASCICLIN-like arabinogalactan-protein 11|chr5:752898-753638 REVERSE LENGTH=246
Glyma.08G128800	3263	64	31	66.2596	29.5121	1.16682	up	7.28e-05	0.00206248	AT5G20480.1|Symbols:EFR|EF-TU receptor|chr5:6922497-6925679 FORWARD LENGTH=1031
Glyma.08G128900	3401	96	33.67	99.3096	32.1621	1.62657	up	9.6e-10	7.97e-08	AT5G20480.1|Symbols:EFR|EF-TU receptor|chr5:6922497-6925679 FORWARD LENGTH=1031
Glyma.08G136300	1376	29.33	8.33	30.3706	7.90627	1.94161	up	8.21e-06	0.00030363	AT4G39860.1|Symbols:|unknown protein; BEST Arabidopsis thaliana protein match is: unknown protein (TAIR:AT2G22270.1); Has 152 Blast hits to 146 proteins in 19 species: Archae - 0; Bacteria - 0; Metazoa - 0; Fungi - 2; Plants - 146; Viruses - 0; Other Eukaryotes - 4 (source: NCBI BLink).|chr4:18499909-18501472 FORWARD LENGTH=299
Glyma.08G150100	2630	126.33	28.33	130.694	27.021	2.27404	up	2.25e-18	4.61e-16	AT5G42260.1|Symbols:BGLU12|beta glucosidase 12|chr5:16898712-16900235 FORWARD LENGTH=507
Glyma.08G159900	1999	150	52.33	155.217	49.8741	1.63792	up	8.92e-13	1.12e-10	AT1G10670.4|Symbols:ACLA-1|ATP-citrate lyase A-1|chr1:3535787-3538098 FORWARD LENGTH=423
Glyma.08G163600	2001	17.33	2.67	17.925	2.54142	2.81827	up	3.11e-06	0.000129977	AT2G44260.1|Symbols:|Plant protein of unknown function (DUF946)|chr2:18295988-18297739 FORWARD LENGTH=553
Glyma.08G166000	1509	6.67	0	6.90679	0	12.7538	up	2.11e-05	0.000696643	AT2G35615.1|Symbols:|Eukaryotic aspartyl protease family protein|chr2:14959391-14960734 FORWARD LENGTH=447
Glyma.08G174900	1070	221.67	87	229.474	82.849	1.46977	up	4.05e-13	5.16e-11	AT1G78380.1|Symbols:ATGSTU19, GST8, GSTU19|glutathione S-transferase TAU 19|chr1:29486659-29487819 REVERSE LENGTH=219
Glyma.08G175200	1025	125	63.67	129.392	60.6365	1.09349	up	1.94e-06	8.51e-05	AT1G78380.1|Symbols:ATGSTU19, GST8, GSTU19|glutathione S-transferase TAU 19|chr1:29486659-29487819 REVERSE LENGTH=219
Glyma.08G178100	1656	88.33	32	91.3594	30.5551	1.58014	up	6.89e-09	5e-07	AT5G64250.2|Symbols:|Aldolase-type TIM barrel family protein|chr5:25697623-25698945 REVERSE LENGTH=333
Glyma.08G179600	1573	20.33	1	21.0738	0.962721	4.45219	up	3.03e-10	2.75e-08	AT5G64120.1|Symbols:|Peroxidase superfamily protein|chr5:25659551-25660946 REVERSE LENGTH=328
Glyma.08G189500	2954	2252.67	1099.33	2332.1	1047.63	1.1545	up	2.56e-09	1.96e-07	AT1G55020.1|Symbols:LOX1, ATLOX1|lipoxygenase 1|chr1:20525798-20530143 FORWARD LENGTH=859
Glyma.08G192400	1363	25.67	4.33	26.542	4.12917	2.68435	up	1.02e-07	5.96e-06	NA
Glyma.08G202300	1512	174.33	82.33	180.335	78.5557	1.19889	up	1.07e-08	7.51e-07	AT5G11590.1|Symbols:TINY2|Integrase-type DNA-binding superfamily protein|chr5:3727789-3728499 REVERSE LENGTH=236
Glyma.08G214100	1090	162.33	86.67	168.208	82.721	1.02392	up	1.16e-06	5.39e-05	AT1G80450.1|Symbols:|VQ motif-containing protein|chr1:30244155-30244688 REVERSE LENGTH=177
Glyma.08G219500	2447	5.67	0	5.86446	0	12.5178	up	9.38e-05	0.00259039	AT2G03220.1|Symbols:FT1, ATFUT1, ATFT1, MUR2|fucosyltransferase 1|chr2:970401-972353 REVERSE LENGTH=558
Glyma.08G222200	4175	220	98	227.774	93.408	1.28599	up	1.2e-10	1.15e-08	AT3G21180.1|Symbols:ACA9, ATACA9|autoinhibited Ca(2+)-ATPase 9|chr3:7425770-7431941 FORWARD LENGTH=1086
Glyma.08G232100	2468	9.67	1.33	10.0187	1.25517	2.99675	up	0.000193051	0.00481981	AT5G46240.1|Symbols:KAT1|potassium channel in Arabidopsis thaliana 1|chr5:18743652-18746561 REVERSE LENGTH=677
Glyma.08G233000	733	22.33	0	23.0847	0	14.4947	up	2.97e-14	4.37e-12	AT1G61810.2|Symbols:BGLU45|beta-glucosidase 45|chr1:22830035-22830885 FORWARD LENGTH=122
Glyma.08G235800	3375	267.67	115.33	277.037	109.857	1.33445	up	4.25e-12	4.89e-10	AT1G56130.1|Symbols:|Leucine-rich repeat transmembrane protein kinase|chr1:20994931-21000887 REVERSE LENGTH=1032
Glyma.08G239900	2423	2859	486.67	2960.12	463.989	2.67349	up	5.83e-39	4.08e-36	AT1G72160.1|Symbols:|Sec14p-like phosphatidylinositol transfer family protein|chr1:27153823-27155609 REVERSE LENGTH=490
Glyma.08G250000	1949	20.33	5.33	21.0798	5.06729	2.05657	up	5.89e-05	0.00172385	AT3G30180.1|Symbols:CYP85A2, BR6OX2|brassinosteroid-6-oxidase 2|chr3:11810867-11813509 FORWARD LENGTH=465
Glyma.08G264700	1113	27	6.33	27.9374	6.00404	2.21819	up	1.93e-06	8.5e-05	AT3G14075.2|Symbols:|Mono-/di-acylglycerol lipase, N-terminal;Lipase, class 3|chr3:4663819-4666338 REVERSE LENGTH=642
Glyma.08G270600	1449	62	26.33	64.2757	25.0503	1.35945	up	8.27e-06	0.000305219	AT2G23910.1|Symbols:|NAD(P)-binding Rossmann-fold superfamily protein|chr2:10177902-10179789 FORWARD LENGTH=304
Glyma.08G284000	2093	30.67	1	31.7716	0.960164	5.04831	up	4.26e-15	6.83e-13	AT1G12940.1|Symbols:ATNRT2.5, NRT2.5|nitrate transporter2.5|chr1:4416405-4418337 FORWARD LENGTH=502
Glyma.08G289900	1027	41.33	5.67	42.8194	5.34931	3.00084	up	5.74e-12	6.42e-10	AT2G16790.2|Symbols:|P-loop containing nucleoside triphosphate hydrolases superfamily protein|chr2:7284093-7284901 REVERSE LENGTH=187
Glyma.08G292000	1791	283.33	125	293.376	119.016	1.3016	up	8.04e-12	8.88e-10	AT1G51760.1|Symbols:IAR3, JR3|peptidase M20/M25/M40 family protein|chr1:19199562-19201424 FORWARD LENGTH=440
Glyma.08G299000	959	62.67	25.67	64.9102	24.3891	1.41221	up	3.83e-06	0.000157408	AT1G26920.1|Symbols:|unknown protein; BEST Arabidopsis thaliana protein match is: unknown protein (TAIR:AT1G69760.1); Has 47 Blast hits to 47 proteins in 13 species: Archae - 0; Bacteria - 0; Metazoa - 0; Fungi - 7; Plants - 34; Viruses - 0; Other Eukaryotes - 6 (source: NCBI BLink).|chr1:9329584-9330105 FORWARD LENGTH=173
Glyma.08G305500	1942	81.67	40.67	84.5317	38.7304	1.12603	up	2.5e-05	0.000814655	AT5G35700.1|Symbols:FIM2, FIM5|fimbrin-like protein 2|chr5:13872833-13876432 REVERSE LENGTH=687
Glyma.08G321200	1746	1734.33	931.67	1795.02	887.938	1.01547	up	4.54e-08	2.84e-06	AT5G10770.1|Symbols:|Eukaryotic aspartyl protease family protein|chr5:3403331-3405331 REVERSE LENGTH=474
Glyma.08G321400	2000	248	64.33	256.616	61.4429	2.06229	up	2.9e-23	9.04e-21	AT5G10770.1|Symbols:|Eukaryotic aspartyl protease family protein|chr5:3403331-3405331 REVERSE LENGTH=474
Glyma.08G324900	2212	70.67	33	73.153	31.5825	1.21179	up	1.88e-05	0.000632087	AT5G55500.1|Symbols:ATXYLT, XYLT|beta-1,2-xylosyltransferase|chr5:22482386-22484417 FORWARD LENGTH=534
Glyma.08G338100	2007	142	69.67	147.124	66.3483	1.1489	up	2.33e-07	1.26e-05	AT4G01070.1|Symbols:GT72B1, UGT72B1|UDP-Glycosyltransferase superfamily protein|chr4:461858-463300 REVERSE LENGTH=480
Glyma.08G338500	1398	137	56	141.766	53.4392	1.40754	up	9.34e-10	7.8e-08	AT4G01070.1|Symbols:GT72B1, UGT72B1|UDP-Glycosyltransferase superfamily protein|chr4:461858-463300 REVERSE LENGTH=480
Glyma.08G338700	1353	23.33	6.67	24.1394	6.37814	1.92018	up	4.97e-05	0.00149056	AT4G01070.1|Symbols:GT72B1, UGT72B1|UDP-Glycosyltransferase superfamily protein|chr4:461858-463300 REVERSE LENGTH=480
Glyma.08G338900	2211	11.33	1	11.7124	0.938128	3.64211	up	8.88e-06	0.00032528	AT4G01070.1|Symbols:GT72B1, UGT72B1|UDP-Glycosyltransferase superfamily protein|chr4:461858-463300 REVERSE LENGTH=480
Glyma.08G341100	877	94.67	41.33	97.9381	39.2491	1.31921	up	3.69e-07	1.92e-05	AT1G73260.1|Symbols:ATKTI1, KTI1|kunitz trypsin inhibitor 1|chr1:27547410-27548057 REVERSE LENGTH=215
Glyma.08G341200	2873	145.67	65.67	150.638	62.3439	1.27277	up	1.23e-08	8.56e-07	AT3G03060.1|Symbols:|P-loop containing nucleoside triphosphate hydrolases superfamily protein|chr3:692188-695424 FORWARD LENGTH=628
Glyma.08G341300	969	1940.33	989.33	2008.44	942.386	1.09169	up	7.65e-09	5.49e-07	AT1G17860.1|Symbols:|Kunitz family trypsin and protease inhibitor protein|chr1:6149343-6149933 FORWARD LENGTH=196
Glyma.08G341400	1193	8590.67	3797.67	8895.04	3618.3	1.29769	up	5.26e-06	0.000206662	AT1G17860.1|Symbols:|Kunitz family trypsin and protease inhibitor protein|chr1:6149343-6149933 FORWARD LENGTH=196
Glyma.08G346800	2394	938.33	500	971.841	476.796	1.02735	up	3.81e-09	2.88e-07	AT3G07320.1|Symbols:|O-Glycosyl hydrolases family 17 protein|chr3:2332324-2333925 REVERSE LENGTH=460
Glyma.08G351800	1430	482.33	158.67	499.666	151.213	1.72438	up	5.5e-21	1.4e-18	AT5G59540.1|Symbols:|2-oxoglutarate (2OG) and Fe(II)-dependent oxygenase superfamily protein|chr5:23996293-23997576 REVERSE LENGTH=366
Glyma.08G351900	2358	411	142	425.281	135.349	1.65173	up	5.72e-19	1.24e-16	AT5G59540.1|Symbols:|2-oxoglutarate (2OG) and Fe(II)-dependent oxygenase superfamily protein|chr5:23996293-23997576 REVERSE LENGTH=366
Glyma.08G352200	2862	75.67	39.33	78.3117	37.4791	1.06314	up	9.64e-05	0.00265382	AT1G11330.1|Symbols:|S-locus lectin protein kinase family protein|chr1:3810372-3813416 FORWARD LENGTH=840
Glyma.08G364700	1666	31.67	9.67	32.7462	9.18859	1.83341	up	1.05e-05	0.00037736	AT2G14830.1|Symbols:|Regulator of Vps4 activity in the MVB pathway protein|chr2:6362524-6365818 FORWARD LENGTH=454
Glyma.09G006700	1287	64.33	26.67	66.5909	25.3699	1.39221	up	3.87e-06	0.00015855	AT4G04480.1|Symbols:|unknown protein; LOCATED IN: chloroplast; EXPRESSED IN: flower, pollen tube; EXPRESSED DURING: petal differentiation and expansion stage; BEST Arabidopsis thaliana protein match is: F-box family protein with a domain of unknown function (DUF295) (TAIR:AT4G22030.1); Has 78 Blast hits to 78 proteins in 10 species: Archae - 0; Bacteria - 0; Metazoa - 0; Fungi - 0; Plants - 78; V…
Glyma.09G006900	1046	9	1.33	9.314	1.27071	2.87377	up	0.000407751	0.00906946	AT3G21630.1|Symbols:CERK1, LYSM RLK1|chitin elicitor receptor kinase 1|chr3:7615543-7618530 REVERSE LENGTH=617
Glyma.09G022300	1289	2564.67	553	2654.5	526.826	2.33304	up	1.1e-31	5.68e-29	AT5G06720.1|Symbols:ATPA2, PA2|peroxidase 2|chr5:2077567-2078857 REVERSE LENGTH=335
Glyma.09G030800	1022	38	16.67	39.3659	15.8708	1.31057	up	0.000320996	0.00741553	NA
Glyma.09G032100	1517	441	170	456.644	162.14	1.49383	up	2.68e-16	4.8e-14	AT5G49620.1|Symbols:AtMYB78, MYB78|myb domain protein 78|chr5:20137491-20139384 REVERSE LENGTH=307
Glyma.09G035300	869	108.33	47.67	112.226	45.4141	1.3052	up	1.2e-07	6.92e-06	AT3G06610.1|Symbols:|DNA-binding enhancer protein-related|chr3:2060837-2061845 FORWARD LENGTH=115
Glyma.09G037100	1401	1890	378	1956.89	360.105	2.44208	up	1.87e-37	1.22e-34	AT4G16260.1|Symbols:|Glycosyl hydrolase superfamily protein|chr4:9200180-9201441 REVERSE LENGTH=344
Glyma.09G038800	1145	20	6.33	20.7032	6.07527	1.76883	up	0.000338407	0.00775316	AT5G49350.2|Symbols:|Glycine-rich protein family|chr5:20009834-20011095 REVERSE LENGTH=225
Glyma.09G039900	2113	65	26.67	67.4442	25.3738	1.41035	up	2.88e-06	0.00012141	AT4G16120.1|Symbols:ATSEB1, COBL7, SEB1|COBRA-like protein-7 precursor|chr4:9116591-9119138 REVERSE LENGTH=661
Glyma.09G043200	1182	17.67	0	18.2981	0	14.1594	up	8.58e-12	9.36e-10	AT4G15920.1|Symbols:SWEET17, AtSWEET17|Nodulin MtN3 family protein|chr4:9030742-9033343 REVERSE LENGTH=241
Glyma.09G048900	1828	278	114.33	287.959	108.888	1.40302	up	3.05e-13	3.94e-11	AT4G37340.1|Symbols:CYP81D3|cytochrome P450, family 81, subfamily D, polypeptide 3|chr4:17564953-17566706 REVERSE LENGTH=500
Glyma.09G049300	1822	94.67	15	97.9985	14.2895	2.7778	up	1.42e-19	3.23e-17	AT4G37340.1|Symbols:CYP81D3|cytochrome P450, family 81, subfamily D, polypeptide 3|chr4:17564953-17566706 REVERSE LENGTH=500
Glyma.09G063300	1618	303.33	89.33	314.032	85.2107	1.8818	up	8.41e-22	2.25e-19	AT4G26130.1|Symbols:|unknown protein; FUNCTIONS IN: molecular_function unknown; INVOLVED IN: biological_process unknown; LOCATED IN: endomembrane system; EXPRESSED IN: 23 plant structures; EXPRESSED DURING: 13 growth stages; BEST Arabidopsis thaliana protein match is: unknown protein (TAIR:AT5G56980.1); Has 121 Blast hits to 116 proteins in 19 species: Archae - 0; Bacteria - 0; Metazoa - 4; Fungi…
Glyma.09G071600	1296	593.67	206.67	614.497	196.893	1.64199	up	6.44e-20	1.53e-17	AT1G19180.1|Symbols:JAZ1, TIFY10A|jasmonate-zim-domain protein 1|chr1:6622312-6623271 FORWARD LENGTH=253
Glyma.09G093800	2126	71.33	27.67	73.953	26.2939	1.49188	up	3.85e-07	1.99e-05	AT1G19250.1|Symbols:FMO1|flavin-dependent monooxygenase 1|chr1:6650656-6653053 REVERSE LENGTH=530
Glyma.09G094400	1812	64.33	3	66.6973	2.84547	4.55089	up	1.98e-24	6.76e-22	AT4G35150.1|Symbols:|O-methyltransferase family protein|chr4:16726948-16728531 REVERSE LENGTH=325
Glyma.09G094600	1011	32.33	9	33.5205	8.58953	1.96439	up	2.76e-06	0.000116751	AT4G35150.1|Symbols:|O-methyltransferase family protein|chr4:16726948-16728531 REVERSE LENGTH=325
Glyma.09G096800	4396	63.67	32	65.8654	30.5059	1.11043	up	0.000144017	0.00376732	AT5G35170.1|Symbols:|adenylate kinase family protein|chr5:13419278-13423482 FORWARD LENGTH=588
Glyma.09G099400	3044	127.67	0.67	132.154	0.652177	7.66274	up	1.15e-54	1.35e-51	AT3G42170.1|Symbols:|BED zinc finger ;hAT family dimerisation domain|chr3:14321838-14323928 FORWARD LENGTH=696
Glyma.09G102400	819	384.33	117.33	398.061	111.756	1.83264	up	4.55e-22	1.28e-19	AT1G70850.2|Symbols:MLP34|MLP-like protein 34|chr1:26715673-26716744 REVERSE LENGTH=236
Glyma.09G107100	756	47.67	19.33	49.3773	18.4874	1.41731	up	2.66e-05	0.000857443	AT5G05600.1|Symbols:|2-oxoglutarate (2OG) and Fe(II)-dependent oxygenase superfamily protein|chr5:1672266-1674602 FORWARD LENGTH=371
Glyma.09G111900	1665	119.67	28.67	123.99	27.258	2.18548	up	9.54e-17	1.76e-14	AT3G12120.2|Symbols:FAD2|fatty acid desaturase 2|chr3:3860592-3861743 REVERSE LENGTH=383
Glyma.09G115600	4115	148	75.33	153.188	71.6622	1.09602	up	5.19e-07	2.6e-05	AT2G01130.1|Symbols:|DEA(D/H)-box RNA helicase family protein|chr2:88847-94635 REVERSE LENGTH=1113
Glyma.09G124200	1071	107	55.33	110.703	52.7652	1.06904	up	8.99e-06	0.000328504	AT1G70670.1|Symbols:|Caleosin-related family protein|chr1:26644830-26645970 FORWARD LENGTH=195
Glyma.09G124400	603	96.33	0	99.6925	0	16.6052	up	3.05e-46	3.01e-43	AT1G70670.1|Symbols:|Caleosin-related family protein|chr1:26644830-26645970 FORWARD LENGTH=195
Glyma.09G149600	609	43.33	18.67	44.8689	17.7702	1.33625	up	0.000121072	0.0032265	AT5G62180.1|Symbols:AtCXE20, CXE20|carboxyesterase 20|chr5:24978866-24979849 REVERSE LENGTH=327
Glyma.09G163900	1030	55.67	12	57.5287	11.4324	2.33115	up	5.78e-11	5.8e-09	AT1G17860.1|Symbols:|Kunitz family trypsin and protease inhibitor protein|chr1:6149343-6149933 FORWARD LENGTH=196
Glyma.09G185500	1355	10.33	0.67	10.6651	0.652177	4.03149	up	7.14e-06	0.000270559	NA
Glyma.09G189500	1860	74.67	27.67	77.3537	26.3793	1.55207	up	8.71e-08	5.18e-06	AT3G24503.1|Symbols:ALDH2C4, ALDH1A, REF1|aldehyde dehydrogenase 2C4|chr3:8919732-8923029 REVERSE LENGTH=501
Glyma.09G196400	1791	84	35	87.0021	33.3242	1.38448	up	3.77e-07	1.96e-05	AT5G53390.1|Symbols:|O-acyltransferase (WSD1-like) family protein|chr5:21656951-21659207 REVERSE LENGTH=486
Glyma.09G209500	1373	161.67	74	167.362	70.538	1.2465	up	7.24e-09	5.23e-07	AT4G16070.1|Symbols:|Mono-/di-acylglycerol lipase, N-terminal;Lipase, class 3|chr4:9096808-9100596 REVERSE LENGTH=654
Glyma.09G217500	3297	7.33	0	7.59115	0	12.8901	up	7.95e-06	0.000296906	AT3G47570.1|Symbols:|Leucine-rich repeat protein kinase family protein|chr3:17527611-17530748 FORWARD LENGTH=1010
Glyma.09G253900	1473	92	26	95.2418	24.785	1.94213	up	4.63e-12	5.28e-10	AT4G36470.1|Symbols:|S-adenosyl-L-methionine-dependent methyltransferases superfamily protein|chr4:17215128-17216475 REVERSE LENGTH=371
Glyma.09G261300	1044	15.33	2.67	15.8607	2.51682	2.65578	up	2.14e-05	0.000705728	AT3G61280.1|Symbols:|Arabidopsis thaliana protein of unknown function (DUF821)|chr3:22681145-22683589 FORWARD LENGTH=536
Glyma.09G263400	2684	44.67	18.33	46.2345	17.4741	1.40375	up	4.95e-05	0.00148769	AT4G22990.1|Symbols:|Major Facilitator Superfamily with SPX (SYG1/Pho81/XPR1) domain-containing protein|chr4:12048240-12050984 REVERSE LENGTH=699
Glyma.09G268100	1225	25	9.33	25.9557	8.93254	1.53891	up	0.000462942	0.00998969	AT3G60890.2|Symbols:ZPR2|protein binding|chr3:22497024-22497442 REVERSE LENGTH=106
Glyma.09G277900	1229	57.67	26.67	59.6904	25.2975	1.2385	up	6.32e-05	0.00182692	AT5G05340.1|Symbols:|Peroxidase superfamily protein|chr5:1579142-1580819 REVERSE LENGTH=324
Glyma.09G278900	5687	13.33	2	13.7834	1.91384	2.84839	up	2.69e-05	0.000866645	AT4G35800.1|Symbols:NRPB1, RPB1, RNA_POL_II_LSRNA_POL_II_LS, RNA_POL_II_LS|RNA polymerase II large subunit|chr4:16961115-16967892 REVERSE LENGTH=1839
Glyma.09G284700	1345	704.67	190.33	729.419	181.26	2.00869	up	1.92e-28	8.72e-26	AT4G11290.1|Symbols:|Peroxidase superfamily protein|chr4:6869993-6871476 FORWARD LENGTH=326
Glyma.10G008600	433	74.67	31.67	77.4352	30.1111	1.36269	up	1.69e-06	7.55e-05	AT2G31335.1|Symbols:|unknown protein; BEST Arabidopsis thaliana protein match is: unknown protein (TAIR:AT1G06135.1); Has 16 Blast hits to 16 proteins in 2 species: Archae - 0; Bacteria - 0; Metazoa - 0; Fungi - 0; Plants - 16; Viruses - 0; Other Eukaryotes - 0 (source: NCBI BLink).|chr2:13360985-13361167 FORWARD LENGTH=60
Glyma.10G022300	861	10.33	1.33	10.6672	1.2953	3.04183	up	9.14e-05	0.00252917	NA
Glyma.10G025500	1473	93.33	42	96.5908	39.9623	1.27325	up	8.85e-07	4.22e-05	AT1G03210.1|Symbols:|Phenazine biosynthesis PhzC/PhzF protein|chr1:782948-784240 FORWARD LENGTH=286
Glyma.10G028200	1891	32.67	10.67	33.837	10.1759	1.73345	up	1.91e-05	0.0006404	AT2G48140.1|Symbols:EDA4|Bifunctional inhibitor/lipid-transfer protein/seed storage 2S albumin superfamily protein|chr2:19686442-19687444 FORWARD LENGTH=200
Glyma.10G050800	1493	1303	502	1349.61	478.584	1.4957	up	7.86e-17	1.46e-14	AT2G37130.1|Symbols:|Peroxidase superfamily protein|chr2:15598225-15600004 REVERSE LENGTH=327
Glyma.10G098400	2151	99.67	13.33	103.211	12.6823	3.02471	up	1.87e-22	5.48e-20	AT5G38260.1|Symbols:|Protein kinase superfamily protein|chr5:15283692-15285837 REVERSE LENGTH=638
Glyma.10G111200	1515	78.67	35.67	81.4861	33.9996	1.26104	up	4.53e-06	0.000182258	AT3G54260.1|Symbols:TBL36|TRICHOME BIREFRINGENCE-LIKE 36|chr3:20085097-20086745 REVERSE LENGTH=379
Glyma.10G119400	2378	804.33	225.67	832.714	214.78	1.95496	up	2.53e-27	1.06e-24	AT5G59100.1|Symbols:|Subtilisin-like serine endopeptidase family protein|chr5:23858951-23862087 REVERSE LENGTH=741
Glyma.10G119600	1158	11	0.33	11.4145	0.310545	5.19992	up	5.29e-07	2.64e-05	AT2G30070.1|Symbols:ATKT1, ATKT1P, ATKUP1, KUP1, KT1|potassium transporter 1|chr2:12835097-12838466 FORWARD LENGTH=712
Glyma.10G119700	1259	12.67	1.67	13.0952	1.5968	3.03578	up	2.03e-05	0.000675457	AT2G01910.2|Symbols:ATMAP65-6, MAP65-6|Microtubule associated protein (MAP65/ASE1) family protein|chr2:417698-420182 FORWARD LENGTH=567
Glyma.10G129000	2691	16	0	16.5254	0	14.0124	up	7e-11	6.97e-09	AT2G34930.1|Symbols:|disease resistance family protein / LRR family protein|chr2:14737169-14739886 REVERSE LENGTH=905
Glyma.10G129400	2769	27.67	0	28.6411	0	14.8058	up	5.89e-17	1.1e-14	AT2G34930.1|Symbols:|disease resistance family protein / LRR family protein|chr2:14737169-14739886 REVERSE LENGTH=905
Glyma.10G135700	1235	19	2.33	19.6942	2.24248	3.1346	up	2.31e-07	1.25e-05	AT3G48950.1|Symbols:|Pectin lyase-like superfamily protein|chr3:18148017-18149987 FORWARD LENGTH=469
Glyma.10G158900	1887	143.67	62.33	148.857	59.2762	1.3284	up	3.97e-09	2.98e-07	NA
Glyma.10G172700	1653	1435.67	665	1486.58	634.239	1.2289	up	1.05e-11	1.12e-09	AT1G64660.1|Symbols:ATMGL, MGL|methionine gamma-lyase|chr1:24028977-24030537 FORWARD LENGTH=441
Glyma.10G179000	200	28.33	4.67	29.3996	4.43577	2.72854	up	2.27e-08	1.52e-06	ATCG00800.1|Symbols:|structural constituent of ribosome|chrC:82826-83482 REVERSE LENGTH=218
Glyma.10G181000	1082	10.67	1.67	11.0741	1.59935	2.79162	up	0.00017182	0.00435431	AT4G14380.1|Symbols:|unknown protein; Has 22 Blast hits to 22 proteins in 8 species: Archae - 0; Bacteria - 0; Metazoa - 1; Fungi - 1; Plants - 18; Viruses - 0; Other Eukaryotes - 2 (source: NCBI BLink).|chr4:8285815-8286417 FORWARD LENGTH=200
Glyma.10G185800	2312	8.33	1	8.60996	0.960164	3.16465	up	0.000305337	0.00712217	AT3G01680.1|Symbols:|CONTAINS InterPro DOMAIN/s: Mediator complex subunit Med28 (InterPro:IPR021640); BEST Arabidopsis thaliana protein match is: unknown protein (TAIR:AT3G01670.1); Has 122 Blast hits to 112 proteins in 13 species: Archae - 0; Bacteria - 0; Metazoa - 0; Fungi - 0; Plants - 122; Viruses - 0; Other Eukaryotes - 0 (source: NCBI BLink).|chr3:252033-255246 FORWARD LENGTH=740
Glyma.10G185900	1965	1469	318	1520.45	302.795	2.32808	up	3.3e-36	2.08e-33	AT3G01680.1|Symbols:|CONTAINS InterPro DOMAIN/s: Mediator complex subunit Med28 (InterPro:IPR021640); BEST Arabidopsis thaliana protein match is: unknown protein (TAIR:AT3G01670.1); Has 122 Blast hits to 112 proteins in 13 species: Archae - 0; Bacteria - 0; Metazoa - 0; Fungi - 0; Plants - 122; Viruses - 0; Other Eukaryotes - 0 (source: NCBI BLink).|chr3:252033-255246 FORWARD LENGTH=740
Glyma.10G186700	1539	3434	1600.67	3557.12	1526.91	1.22009	up	8.74e-09	6.21e-07	AT3G22142.1|Symbols:|Bifunctional inhibitor/lipid-transfer protein/seed storage 2S albumin superfamily protein|chr3:7803604-7808046 REVERSE LENGTH=1480
Glyma.10G186800	1085	112	46	116.04	43.9867	1.39948	up	1.19e-08	8.27e-07	AT3G23240.1|Symbols:ERF1, ATERF1|ethylene response factor 1|chr3:8295705-8296361 FORWARD LENGTH=218
Glyma.10G194800	1136	41.67	13	43.1492	12.3757	1.80183	up	1.34e-06	6.12e-05	AT5G10030.2|Symbols:TGA4|TGACG motif-binding factor 4|chr5:3137648-3139295 REVERSE LENGTH=364
Glyma.10G200800	2070	199	6.33	206.021	6.03651	5.09293	up	3.36e-61	5.1e-58	AT2G45550.1|Symbols:CYP76C4|cytochrome P450, family 76, subfamily C, polypeptide 4|chr2:18773541-18775654 REVERSE LENGTH=511
Glyma.10G209800	2855	184.33	37	190.908	35.4826	2.42769	up	2.07e-25	7.64e-23	AT3G53260.1|Symbols:PAL2, ATPAL2|phenylalanine ammonia-lyase 2|chr3:19744256-19746619 REVERSE LENGTH=717
Glyma.10G213100	1783	31.67	11.67	32.7427	11.1349	1.55608	up	0.000104192	0.00283653	AT5G03040.3|Symbols:iqd2|IQ-domain 2|chr5:710380-712406 REVERSE LENGTH=461
Glyma.10G222400	1050	204.67	94.33	212.066	89.8378	1.23912	up	9.67e-10	8.01e-08	AT1G71695.1|Symbols:|Peroxidase superfamily protein|chr1:26964359-26966557 FORWARD LENGTH=358
Glyma.10G246800	1041	45	15.33	46.5204	14.5574	1.67611	up	2.67e-06	0.000113391	AT3G22620.1|Symbols:|Bifunctional inhibitor/lipid-transfer protein/seed storage 2S albumin superfamily protein|chr3:8008615-8009415 FORWARD LENGTH=203
Glyma.10G248700	2313	229.33	94.67	237.268	90.0899	1.39708	up	2.73e-12	3.21e-10	AT4G14940.1|Symbols:ATAO1, AO1|amine oxidase 1|chr4:8541879-8544304 FORWARD LENGTH=650
Glyma.10G273200	1096	15	4	15.5466	3.83023	2.0211	up	0.000452272	0.00981953	AT1G25400.2|Symbols:|unknown protein; FUNCTIONS IN: molecular_function unknown; INVOLVED IN: biological_process unknown; LOCATED IN: cellular_component unknown; EXPRESSED IN: 20 plant structures; EXPRESSED DURING: 10 growth stages; BEST Arabidopsis thaliana protein match is: unknown protein (TAIR:AT1G68440.1).|chr1:8911463-8912329 REVERSE LENGTH=288
Glyma.10G279500	1050	45	8.33	46.6476	7.86613	2.56808	up	1.28e-10	1.23e-08	AT5G08415.1|Symbols:|Radical SAM superfamily protein|chr5:2710983-2713101 REVERSE LENGTH=394
Glyma.10G280400	1950	129.33	65.33	133.881	62.3446	1.10261	up	1.18e-06	5.46e-05	AT2G15480.2|Symbols:UGT73B5|UDP-glucosyl transferase 73B5|chr2:6758817-6763398 FORWARD LENGTH=494
Glyma.10G282300	1131	135.67	71	140.537	67.6731	1.05429	up	2.26e-06	9.78e-05	AT5G05320.1|Symbols:|FAD/NAD(P)-binding oxidoreductase family protein|chr5:1575093-1576679 REVERSE LENGTH=406
Glyma.10G285600	633	16.67	3.67	17.247	3.49509	2.30294	up	5.85e-05	0.00171489	NA
Glyma.10G295300	1687	4919	2560.67	5093.35	2438.5	1.06262	up	7.02e-06	0.000266791	AT2G18950.1|Symbols:HPT1, TPT1, ATHPT, VTE2|homogentisate phytyltransferase 1|chr2:8207491-8210047 FORWARD LENGTH=393
Glyma.11G000100	1674	7.67	0	7.91858	0	12.951	up	4.93e-06	0.00019557	AT4G11860.1|Symbols:|Protein of unknown function (DUF544)|chr4:7134237-7138361 REVERSE LENGTH=682
Glyma.11G010500	1620	452	182.33	468.341	173.88	1.42947	up	3.4e-15	5.47e-13	AT1G65060.1|Symbols:4CL3|4-coumarate:CoA ligase 3|chr1:24167385-24171457 REVERSE LENGTH=561
Glyma.11G010600	697	6	0	6.20908	0	12.6002	up	5.67e-05	0.00166876	AT2G27330.1|Symbols:|RNA-binding (RRM/RBD/RNP motifs) family protein|chr2:11695350-11696563 REVERSE LENGTH=116
Glyma.11G026300	1605	55.67	18	57.722	17.1675	1.74945	up	1.36e-07	7.73e-06	AT4G23030.1|Symbols:|MATE efflux family protein|chr4:12072857-12074365 FORWARD LENGTH=502
Glyma.11G038600	1359	61	13	63.1937	12.4404	2.34475	up	9.19e-12	9.92e-10	AT1G19180.2|Symbols:TIFY10A|jasmonate-zim-domain protein 1|chr1:6622708-6623271 FORWARD LENGTH=187
Glyma.11G044500	2145	100	36.33	103.457	34.5998	1.58019	up	1.48e-09	1.19e-07	AT2G22795.1|Symbols:|unknown protein; BEST Arabidopsis thaliana protein match is: unknown protein (TAIR:AT4G37820.1); Has 799854 Blast hits to 188815 proteins in 4452 species: Archae - 4529; Bacteria - 144236; Metazoa - 287749; Fungi - 87083; Plants - 43826; Viruses - 3662; Other Eukaryotes - 228769 (source: NCBI BLink).|chr2:9697380-9699584 REVERSE LENGTH=734
Glyma.11G061900	986	39.33	16	40.6819	15.2406	1.41646	up	9.72e-05	0.00267199	AT5G66580.1|Symbols:|unknown protein; FUNCTIONS IN: molecular_function unknown; INVOLVED IN: N-terminal protein myristoylation; LOCATED IN: cellular_component unknown; BEST Arabidopsis thaliana protein match is: unknown protein (TAIR:AT3G50800.1); Has 1807 Blast hits to 1807 proteins in 277 species: Archae - 0; Bacteria - 0; Metazoa - 736; Fungi - 347; Plants - 385; Viruses - 0; Other Eukaryotes …
Glyma.11G062500	1733	1043.33	457	1080.36	435.756	1.30993	up	9.88e-14	1.37e-11	AT3G26300.1|Symbols:CYP71B34|cytochrome P450, family 71, subfamily B, polypeptide 34|chr3:9639199-9640866 REVERSE LENGTH=500
Glyma.11G062700	1196	418.33	166	433.08	158.139	1.45344	up	2.14e-15	3.56e-13	AT3G26300.1|Symbols:CYP71B34|cytochrome P450, family 71, subfamily B, polypeptide 34|chr3:9639199-9640866 REVERSE LENGTH=500
Glyma.11G072500	2513	93	45.33	96.2553	43.2647	1.15368	up	6.11e-06	0.000234988	AT3G51060.1|Symbols:STY1, SRS1|Lateral root primordium (LRP) protein-related|chr3:18964606-18966130 FORWARD LENGTH=370
Glyma.11G073000	637	123.67	63.67	127.959	60.6003	1.07828	up	2.82e-06	0.000119002	AT3G51030.1|Symbols:ATTRX1, ATTRX H1, TRX1|thioredoxin H-type 1|chr3:18951123-18951955 REVERSE LENGTH=114
Glyma.11G078900	1284	13.33	0.67	13.7697	0.643126	4.42025	up	1.83e-07	1.02e-05	AT4G30780.1|Symbols:|unknown protein; BEST Arabidopsis thaliana protein match is: unknown protein (TAIR:AT2G24100.1); Has 109 Blast hits to 109 proteins in 18 species: Archae - 0; Bacteria - 0; Metazoa - 1; Fungi - 0; Plants - 95; Viruses - 0; Other Eukaryotes - 13 (source: NCBI BLink).|chr4:14990523-14992855 FORWARD LENGTH=589
Glyma.11G095400	2020	26	9.67	26.9671	9.22223	1.54801	up	0.000360901	0.00817946	AT1G50450.1|Symbols:|Saccharopine dehydrogenase|chr1:18687902-18690348 REVERSE LENGTH=428
Glyma.11G106900	1730	20	5	20.6933	4.72173	2.13178	up	4.38e-05	0.00133435	AT2G17840.1|Symbols:ERD7|Senescence/dehydration-associated protein-related|chr2:7755923-7757798 REVERSE LENGTH=452
Glyma.11G132800	660	12493	4423	12942.5	4220.8	1.61653	up	8.39e-07	4.03e-05	NA
Glyma.11G132900	1361	188	80.33	194.731	76.656	1.34501	up	1.11e-10	1.08e-08	NA
Glyma.11G133000	702	3159.33	1550	3273.14	1479.57	1.14549	up	3.71e-08	2.36e-06	NA
Glyma.11G141700	1055	313.33	119.67	324.356	113.991	1.50866	up	3.01e-15	4.89e-13	AT3G45980.1|Symbols:H2B, HTB9|Histone superfamily protein|chr3:16897492-16897944 REVERSE LENGTH=150
Glyma.11G147800	1730	107.67	24	111.62	22.8934	2.28559	up	1.2e-16	2.18e-14	AT3G46550.1|Symbols:SOS5|Fasciclin-like arabinogalactan family protein|chr3:17136612-17137874 REVERSE LENGTH=420
Glyma.11G148200	2035	23	6.67	23.8843	6.3626	1.90838	up	6.3e-05	0.00182295	AT5G03170.1|Symbols:FLA11, ATFLA11|FASCICLIN-like arabinogalactan-protein 11|chr5:752898-753638 REVERSE LENGTH=246
Glyma.11G148700	1365	29.33	7.33	30.3421	6.99156	2.11764	up	1.82e-06	8.1e-05	AT5G60490.1|Symbols:FLA12|FASCICLIN-like arabinogalactan-protein 12|chr5:24325916-24326665 REVERSE LENGTH=249
Glyma.11G153000	3628	53	22	54.8444	21.0195	1.38361	up	1.81e-05	0.000612488	AT5G17680.1|Symbols:|disease resistance protein (TIR-NBS-LRR class), putative|chr5:5822999-5827153 FORWARD LENGTH=1294
Glyma.11G154900	2400	182	72.67	188.31	69.4409	1.43926	up	1.06e-11	1.13e-09	NA
Glyma.11G162100	1292	70.67	32	73.035	30.4409	1.26257	up	1.03e-05	0.000370922	AT5G05340.1|Symbols:|Peroxidase superfamily protein|chr5:1579142-1580819 REVERSE LENGTH=324
Glyma.11G180900	1445	71.33	31.33	73.8159	29.8771	1.30489	up	5.18e-06	0.000204345	AT5G22300.1|Symbols:NIT4, AtNIT4|nitrilase 4|chr5:7379401-7381764 FORWARD LENGTH=355
Glyma.11G188800	2667	19.67	3.67	20.3656	3.49765	2.54168	up	4.14e-06	0.000168551	AT5G22620.2|Symbols:|phosphoglycerate/bisphosphoglycerate mutase family protein|chr5:7517731-7520223 REVERSE LENGTH=482
Glyma.11G193100	2255	48	1	49.679	0.969215	5.67968	up	1.06e-22	3.15e-20	AT1G08130.1|Symbols:ATLIG1, LIG1|DNA ligase 1|chr1:2542913-2547815 REVERSE LENGTH=790
Glyma.11G215100	931	27.67	8.67	28.5986	8.20127	1.80202	up	3.94e-05	0.00121051	AT5G16940.2|Symbols:|carbon-sulfur lyases|chr5:5571797-5572204 REVERSE LENGTH=135
Glyma.11G217800	1633	79	43	81.8719	40.9211	1.00052	up	0.000182167	0.00457067	AT3G03440.1|Symbols:|ARM repeat superfamily protein|chr3:815709-818568 FORWARD LENGTH=408
Glyma.11G218900	795	37.67	13.67	38.9317	13.0629	1.57547	up	2.71e-05	0.000870396	AT2G28930.2|Symbols:APK1B, PK1B|protein kinase 1B|chr2:12424551-12426565 FORWARD LENGTH=412
Glyma.11G219000	939	156.67	49.33	162.299	46.955	1.7893	up	7.39e-15	1.15e-12	AT3G55470.2|Symbols:|Calcium-dependent lipid-binding (CaLB domain) family protein|chr3:20564356-20566092 FORWARD LENGTH=155
Glyma.11G226100	623	46	21	47.5554	19.9689	1.25186	up	0.000199445	0.00494477	AT2G37975.1|Symbols:|Yos1-like protein|chr2:15891900-15892136 REVERSE LENGTH=78
Glyma.11G230800	1811	19.67	4.33	20.3782	4.14727	2.2968	up	1.67e-05	0.000573391	AT5G05600.1|Symbols:|2-oxoglutarate (2OG) and Fe(II)-dependent oxygenase superfamily protein|chr5:1672266-1674602 FORWARD LENGTH=371
Glyma.11G238300	1918	157	76	162.652	72.1811	1.17209	up	6.41e-08	3.91e-06	AT2G22250.1|Symbols:ATAAT, AAT, MEE17|aspartate aminotransferase|chr2:9458011-9460028 REVERSE LENGTH=428
Glyma.11G241200	1687	71	32.67	73.3852	31.127	1.23732	up	1.36e-05	0.000477261	AT5G10320.1|Symbols:|unknown protein; Has 54 Blast hits to 53 proteins in 19 species: Archae - 0; Bacteria - 4; Metazoa - 0; Fungi - 0; Plants - 50; Viruses - 0; Other Eukaryotes - 0 (source: NCBI BLink).|chr5:3244180-3246603 REVERSE LENGTH=403
Glyma.11G242100	1006	113.67	58.33	117.732	55.5951	1.08247	up	4.8e-06	0.000191726	NA
Glyma.11G249900	2392	58.33	27.33	60.4053	26.0752	1.212	up	7.32e-05	0.0020716	AT1G27920.1|Symbols:MAP65-8|microtubule-associated protein 65-8|chr1:9727106-9729848 FORWARD LENGTH=562
Glyma.12G012000	2602	23.33	4	24.1007	3.82118	2.65699	up	3.52e-07	1.84e-05	AT5G50400.1|Symbols:ATPAP27, PAP27|purple acid phosphatase 27|chr5:20523575-20526231 REVERSE LENGTH=611
Glyma.12G015300	2386	21	6.67	21.7873	6.35866	1.7767	up	0.000261595	0.00623331	AT1G22440.1|Symbols:|Zinc-binding alcohol dehydrogenase family protein|chr1:7922560-7924759 FORWARD LENGTH=386
Glyma.12G018300	2277	43	14.67	44.4589	14.0256	1.66441	up	3.97e-06	0.000162506	AT4G13780.1|Symbols:|methionine--tRNA ligase, putative / methionyl-tRNA synthetase, putative / MetRS, putative|chr4:7993366-7998433 REVERSE LENGTH=797
Glyma.12G023100	1780	26	9	26.8849	8.5675	1.64985	up	0.000172615	0.00436715	AT1G47670.1|Symbols:|Transmembrane amino acid transporter family protein|chr1:17536834-17539486 REVERSE LENGTH=519
Glyma.12G025600	1726	19.67	1	20.4126	0.931635	4.45355	up	6.36e-10	5.47e-08	AT5G23210.1|Symbols:SCPL34|serine carboxypeptidase-like 34|chr5:7810892-7814837 FORWARD LENGTH=499
Glyma.12G041500	855	5.33	0	5.51385	0	12.4288	up	0.000155846	0.00401077	AT2G17080.1|Symbols:|Arabidopsis protein of unknown function (DUF241)|chr2:7433326-7434117 REVERSE LENGTH=263
Glyma.12G047800	2625	6.33	0.33	6.54951	0.310545	4.39851	up	0.000264281	0.00628084	AT3G18950.1|Symbols:|Transducin/WD40 repeat-like superfamily protein|chr3:6536900-6538321 FORWARD LENGTH=473
Glyma.12G057200	360	1392	523.67	1442.16	499.662	1.52921	up	2.52e-17	4.91e-15	NA
Glyma.12G059300	1070	34.67	12.33	35.8159	11.6769	1.61695	up	3.74e-05	0.00116032	AT2G29350.1|Symbols:SAG13|senescence-associated gene 13|chr2:12601036-12602222 FORWARD LENGTH=269
Glyma.12G068900	1114	81.67	30	84.6156	28.6658	1.56159	up	2.54e-08	1.67e-06	AT3G46550.1|Symbols:SOS5|Fasciclin-like arabinogalactan family protein|chr3:17136612-17137874 REVERSE LENGTH=420
Glyma.12G069400	1180	83.33	33.67	86.2766	32.0301	1.42954	up	1.98e-07	1.09e-05	AT5G03170.1|Symbols:FLA11, ATFLA11|FASCICLIN-like arabinogalactan-protein 11|chr5:752898-753638 REVERSE LENGTH=246
Glyma.12G071900	1816	19	2	19.6545	1.88275	3.38395	up	7.92e-08	4.75e-06	AT5G60250.1|Symbols:|zinc finger (C3HC4-type RING finger) family protein|chr5:24252226-24254710 FORWARD LENGTH=655
Glyma.12G072900	4982	177.67	41	183.905	39.0136	2.23692	up	4.89e-22	1.35e-19	AT5G60150.1|Symbols:|unknown protein; Has 1807 Blast hits to 1807 proteins in 277 species: Archae - 0; Bacteria - 0; Metazoa - 736; Fungi - 347; Plants - 385; Viruses - 0; Other Eukaryotes - 339 (source: NCBI BLink).|chr5:24218211-24223245 FORWARD LENGTH=1195
Glyma.12G078900	1341	17.33	1	17.9222	0.944621	4.24587	up	8.84e-09	6.26e-07	AT5G60770.1|Symbols:ATNRT2.4, NRT2.4|nitrate transporter 2.4|chr5:24444396-24447026 FORWARD LENGTH=527
Glyma.12G087200	2068	37.33	10	38.5853	9.61443	2.00478	up	4.15e-07	2.13e-05	AT2G27690.1|Symbols:CYP94C1|cytochrome P450, family 94, subfamily C, polypeptide 1|chr2:11809373-11810860 FORWARD LENGTH=495
Glyma.12G089100	1763	33.33	12.33	34.5519	11.6899	1.56351	up	7.95e-05	0.00222889	AT3G04030.3|Symbols:|Homeodomain-like superfamily protein|chr3:1042920-1044574 REVERSE LENGTH=394
Glyma.12G101000	741	14	1	14.4783	0.969215	3.90093	up	3.98e-07	2.05e-05	AT1G05260.1|Symbols:RCI3, RCI3A|Peroxidase superfamily protein|chr1:1529827-1531271 FORWARD LENGTH=326
Glyma.12G135500	2591	7.33	0	7.595	0	12.8908	up	7.95e-06	0.000296906	AT4G04790.1|Symbols:|Tetratricopeptide repeat (TPR)-like superfamily protein|chr4:2435007-2439344 REVERSE LENGTH=821
Glyma.12G142100	2831	114.33	33.67	118.334	32.0326	1.88525	up	2.81e-13	3.65e-11	AT4G27290.1|Symbols:|S-locus lectin protein kinase family protein|chr4:13666281-13669202 FORWARD LENGTH=783
Glyma.12G167400	973	68	25.67	70.3246	24.4292	1.52542	up	3.53e-07	1.84e-05	AT1G80160.1|Symbols:|Lactoylglutathione lyase / glyoxalase I family protein|chr1:30151101-30151930 FORWARD LENGTH=167
Glyma.12G173800	1272	231	117.67	239.461	112.177	1.09401	up	1.97e-08	1.33e-06	AT5G03170.1|Symbols:FLA11, ATFLA11|FASCICLIN-like arabinogalactan-protein 11|chr5:752898-753638 REVERSE LENGTH=246
Glyma.12G191800	2666	151	79.67	156.434	75.944	1.04255	up	1.34e-06	6.1e-05	AT2G32610.1|Symbols:ATCSLB01, CSLB01, ATCSLB1|cellulose synthase-like B1|chr2:13836234-13839513 FORWARD LENGTH=757
Glyma.12G191900	659	18.33	1	18.9867	0.978265	4.27862	up	2.84e-09	2.16e-07	AT5G22010.1|Symbols:AtRFC1, RFC1|replication factor C1|chr5:7280632-7287037 REVERSE LENGTH=956
Glyma.12G195500	1406	2541.33	1349.67	2630.94	1286.69	1.03191	up	2.13e-07	1.16e-05	AT1G05260.1|Symbols:RCI3, RCI3A|Peroxidase superfamily protein|chr1:1529827-1531271 FORWARD LENGTH=326
Glyma.12G204300	1997	196.67	89	203.712	84.7396	1.26542	up	6.82e-10	5.82e-08	AT4G28300.1|Symbols:|Protein of unknown function (DUF1421)|chr4:14014860-14016823 FORWARD LENGTH=496
Glyma.12G206500	900	326	159	337.684	151.572	1.15567	up	4.88e-10	4.27e-08	AT1G03820.1|Symbols:|unknown protein; FUNCTIONS IN: molecular_function unknown; INVOLVED IN: biological_process unknown; LOCATED IN: endomembrane system; EXPRESSED IN: 21 plant structures; EXPRESSED DURING: 13 growth stages; Has 1345 Blast hits to 1122 proteins in 102 species: Archae - 2; Bacteria - 28; Metazoa - 28; Fungi - 30; Plants - 109; Viruses - 0; Other Eukaryotes - 1148 (source: NCBI BLi…
Glyma.12G212700	1275	118	41.33	122.132	39.389	1.63258	up	4.57e-11	4.67e-09	AT4G27570.1|Symbols:|UDP-Glycosyltransferase superfamily protein|chr4:13763657-13765018 REVERSE LENGTH=453
Glyma.12G221500	1576	209.33	106	216.695	101.042	1.10072	up	3.11e-08	2.01e-06	AT3G15500.1|Symbols:ATNAC3, ANAC055, NAC055, NAC3|NAC domain containing protein 3|chr3:5234731-5235882 FORWARD LENGTH=317
Glyma.12G226400	1584	2656.33	714.33	2750.39	681.086	2.01373	up	5.5e-24	1.82e-21	AT5G57850.1|Symbols:|D-aminoacid aminotransferase-like PLP-dependent enzymes superfamily protein|chr5:23435548-23437287 REVERSE LENGTH=373
Glyma.12G236700	1623	21.67	4.67	22.446	4.4824	2.32412	up	6.06e-06	0.000233539	AT3G63520.1|Symbols:CCD1, ATCCD1, ATNCED1, NCED1|carotenoid cleavage dioxygenase 1|chr3:23452940-23455896 FORWARD LENGTH=538
Glyma.12G239100	1717	11.33	1.33	11.7222	1.25517	3.2233	up	2.99e-05	0.000944406	AT2G42250.1|Symbols:CYP712A1|cytochrome P450, family 712, subfamily A, polypeptide 1|chr2:17600075-17601709 REVERSE LENGTH=514
Glyma.12G239800	4602	113.33	54	117.196	51.6391	1.18239	up	6.91e-07	3.39e-05	AT4G12010.1|Symbols:|Disease resistance protein (TIR-NBS-LRR class) family|chr4:7197325-7201393 REVERSE LENGTH=1219
Glyma.12G241600	2292	68	24	70.2905	22.9178	1.61686	up	8.58e-08	5.12e-06	AT1G71350.1|Symbols:|eukaryotic translation initiation factor SUI1 family protein|chr1:26888525-26891209 REVERSE LENGTH=597
Glyma.13G030100	1478	62.67	16.33	64.7559	15.5331	2.05967	up	4.03e-10	3.56e-08	AT1G20693.2|Symbols:HMGB2, HMG BETA 1, NFD2, NFD02|high mobility group B2|chr1:7177282-7178487 FORWARD LENGTH=142
Glyma.13G032000	1854	19.33	3.33	20.042	3.17156	2.65976	up	2.57e-06	0.00010915	AT1G11050.1|Symbols:|Protein kinase superfamily protein|chr1:3681892-3683769 FORWARD LENGTH=625
Glyma.13G033000	2192	25.67	3.67	26.581	3.4821	2.93236	up	1.92e-08	1.3e-06	AT5G38260.1|Symbols:|Protein kinase superfamily protein|chr5:15283692-15285837 REVERSE LENGTH=638
Glyma.13G033900	2045	72.67	37.33	75.2644	35.5187	1.08339	up	9.82e-05	0.00269491	AT5G38260.1|Symbols:|Protein kinase superfamily protein|chr5:15283692-15285837 REVERSE LENGTH=638
Glyma.13G049000	1925	48.33	15.33	50.0652	14.6337	1.77451	up	4.23e-07	2.17e-05	AT5G15900.1|Symbols:TBL19|TRICHOME BIREFRINGENCE-LIKE 19|chr5:5189524-5192070 REVERSE LENGTH=426
Glyma.13G052800	1409	83	33.67	85.8164	32.1558	1.41617	up	2.27e-07	1.23e-05	AT5G24530.1|Symbols:DMR6|2-oxoglutarate (2OG) and Fe(II)-dependent oxygenase superfamily protein|chr5:8378964-8383154 FORWARD LENGTH=341
Glyma.13G053600	3057	97.33	32.33	100.718	30.9276	1.70335	up	1.72e-10	1.63e-08	AT3G51550.1|Symbols:FER|Malectin/receptor-like protein kinase family protein|chr3:19117877-19120564 REVERSE LENGTH=895
Glyma.13G053900	1026	10.33	1.33	10.7263	1.27327	3.07454	up	9.11e-05	0.00252493	AT5G59700.1|Symbols:|Protein kinase superfamily protein|chr5:24052613-24055102 REVERSE LENGTH=829
Glyma.13G067700	3563	306	137	316.412	130.521	1.27752	up	1.28e-11	1.35e-09	AT5G02850.1|Symbols:|hydroxyproline-rich glycoprotein family protein|chr5:652159-653439 FORWARD LENGTH=426
Glyma.13G094200	1441	236.33	114.33	244.756	108.96	1.16754	up	2.09e-09	1.62e-07	AT4G30320.1|Symbols:|CAP (Cysteine-rich secretory proteins, Antigen 5, and Pathogenesis-related 1 protein) superfamily protein|chr4:14835833-14836318 FORWARD LENGTH=161
Glyma.13G099400	1283	48.67	15	50.3139	14.3297	1.81195	up	2.42e-07	1.3e-05	AT2G19080.1|Symbols:|metaxin-related|chr2:8262818-8264746 FORWARD LENGTH=315
Glyma.13G109800	1511	34.33	8	35.6041	7.58018	2.23174	up	1.5e-07	8.47e-06	AT2G06050.3|Symbols:OPR3|oxophytodienoate-reductase 3|chr2:2359240-2361971 REVERSE LENGTH=391
Glyma.13G112000	2360	243.33	129	252.152	122.938	1.03636	up	6.81e-08	4.13e-06	AT1G19180.1|Symbols:JAZ1, TIFY10A|jasmonate-zim-domain protein 1|chr1:6622312-6623271 FORWARD LENGTH=253
Glyma.13G117900	1187	968	439	1002.08	418.401	1.26004	up	6.4e-13	8.09e-11	AT4G02890.4|Symbols:UBQ14|Ubiquitin family protein|chr4:1278747-1279664 REVERSE LENGTH=305
Glyma.13G122400	1014	17	5	17.6	4.76836	1.88402	up	0.000459973	0.00993453	AT5G43420.1|Symbols:|RING/U-box superfamily protein|chr5:17451790-17452917 FORWARD LENGTH=375
Glyma.13G135500	1256	313.33	157	324.322	149.562	1.11668	up	2.05e-09	1.6e-07	AT5G02790.1|Symbols:GSTL3|Glutathione S-transferase family protein|chr5:632877-634858 FORWARD LENGTH=235
Glyma.13G135700	3279	25.67	8	26.5248	7.54772	1.81323	up	6.27e-05	0.00181663	AT2G37290.1|Symbols:|Ypt/Rab-GAP domain of gyp1p superfamily protein|chr2:15656935-15661335 REVERSE LENGTH=882
Glyma.13G154000	1287	55.67	28.67	57.631	27.3809	1.07367	up	0.00044243	0.00962884	AT5G03880.1|Symbols:|Thioredoxin family protein|chr5:1038674-1041453 REVERSE LENGTH=339
Glyma.13G173500	2117	7720	3883.67	7995.25	3701.29	1.11112	up	5.77e-05	0.00169489	AT5G06900.1|Symbols:CYP93D1|cytochrome P450, family 93, subfamily D, polypeptide 1|chr5:2136160-2137925 REVERSE LENGTH=507
Glyma.13G183700	1787	301	84.33	311.571	80.3308	1.95553	up	4.62e-23	1.42e-20	AT1G11080.1|Symbols:scpl31|serine carboxypeptidase-like 31|chr1:3694917-3697759 REVERSE LENGTH=492
Glyma.13G184800	4261	132.33	53	136.977	50.4344	1.44145	up	7.31e-10	6.2e-08	AT3G14470.1|Symbols:|NB-ARC domain-containing disease resistance protein|chr3:4857940-4861104 FORWARD LENGTH=1054
Glyma.13G184900	3468	60.33	23.33	62.4665	22.2009	1.49246	up	1.79e-06	7.99e-05	AT3G14470.1|Symbols:|NB-ARC domain-containing disease resistance protein|chr3:4857940-4861104 FORWARD LENGTH=1054
Glyma.13G185700	544	73.67	36	76.2909	34.3697	1.15037	up	3.43e-05	0.00107164	NA
Glyma.13G186400	1879	53.67	26.67	55.5681	25.4632	1.12584	up	0.000307012	0.00713599	AT5G13750.1|Symbols:ZIFL1|zinc induced facilitator-like 1|chr5:4438318-4441289 FORWARD LENGTH=478
Glyma.13G188200	1092	16	0.33	16.5521	0.317038	5.70621	up	1e-09	8.29e-08	NA
Glyma.13G188300	4309	63.67	33	65.9754	31.5203	1.06564	up	0.000243714	0.00586876	AT3G14470.1|Symbols:|NB-ARC domain-containing disease resistance protein|chr3:4857940-4861104 FORWARD LENGTH=1054
Glyma.13G190200	1201	21.67	0.67	22.407	0.634076	5.14315	up	1.08e-11	1.15e-09	AT1G53530.1|Symbols:|Peptidase S24/S26A/S26B/S26C family protein|chr1:19978249-19979778 FORWARD LENGTH=168
Glyma.13G190800	6542	16.33	4	16.8791	3.81468	2.14561	up	0.000148295	0.00385361	AT3G14470.1|Symbols:|NB-ARC domain-containing disease resistance protein|chr3:4857940-4861104 FORWARD LENGTH=1054
Glyma.13G191400	1439	769	229.33	795.703	218.464	1.86483	up	3.27e-25	1.2e-22	AT5G07010.1|Symbols:ATST2A, ST2A|sulfotransferase 2A|chr5:2174960-2176039 REVERSE LENGTH=359
Glyma.13G193500	947	43.33	15.33	44.8724	14.5548	1.62433	up	6.55e-06	0.000250161	AT2G38730.1|Symbols:|Cyclophilin-like peptidyl-prolyl cis-trans isomerase family protein|chr2:16192579-16194038 REVERSE LENGTH=199
Glyma.13G194100	4033	66.33	34.33	68.6165	32.7871	1.06543	up	0.000190209	0.00475932	AT3G14470.1|Symbols:|NB-ARC domain-containing disease resistance protein|chr3:4857940-4861104 FORWARD LENGTH=1054
Glyma.13G194700	4024	40.33	10	41.7464	9.4771	2.13914	up	5.76e-08	3.53e-06	AT5G17680.1|Symbols:|disease resistance protein (TIR-NBS-LRR class), putative|chr5:5822999-5827153 FORWARD LENGTH=1294
Glyma.13G194900	2342	157.33	28.33	162.83	26.9978	2.59246	up	3.73e-25	1.36e-22	AT5G36930.2|Symbols:|Disease resistance protein (TIR-NBS-LRR class) family|chr5:14567771-14571916 REVERSE LENGTH=1191
Glyma.13G195700	1435	90	45	93.2094	42.9296	1.1185	up	1.39e-05	0.000484121	AT1G53530.1|Symbols:|Peptidase S24/S26A/S26B/S26C family protein|chr1:19978249-19979778 FORWARD LENGTH=168
Glyma.13G200000	1346	84.33	8.33	87.319	7.91138	3.46429	up	3.57e-23	1.1e-20	AT2G38750.1|Symbols:ANNAT4|annexin 4|chr2:16196582-16198431 REVERSE LENGTH=319
Glyma.13G206100	827	8.67	1	8.96125	0.931635	3.26586	up	0.000205899	0.00507734	AT1G61870.1|Symbols:PPR336|pentatricopeptide repeat 336|chr1:22865326-22866552 REVERSE LENGTH=408
Glyma.13G209600	1576	88.67	30.33	91.7016	28.9646	1.66266	up	1.49e-09	1.19e-07	AT1G55230.1|Symbols:|Family of unknown function (DUF716) |chr1:20602895-20603797 FORWARD LENGTH=300
Glyma.13G210000	1314	193.33	71	200.086	67.7274	1.56281	up	1.34e-13	1.83e-11	AT3G23600.1|Symbols:|alpha/beta-Hydrolases superfamily protein|chr3:8473833-8475655 FORWARD LENGTH=239
Glyma.13G210500	2816	71.33	35.67	73.875	33.9815	1.12034	up	6.59e-05	0.00188862	AT5G18980.1|Symbols:|ARM repeat superfamily protein|chr5:6334944-6337943 REVERSE LENGTH=835
Glyma.13G217400	1945	288	40.33	298.209	38.5235	2.95251	up	9.64e-42	8.11e-39	AT2G34500.1|Symbols:CYP710A1|cytochrome P450, family 710, subfamily A, polypeptide 1|chr2:14539712-14541199 REVERSE LENGTH=495
Glyma.13G218200	1401	92.33	45.33	95.6887	43.2063	1.14711	up	7.61e-06	0.000286146	AT1G30040.1|Symbols:ATGA2OX2, GA2OX2|gibberellin 2-oxidase|chr1:10537769-10539570 FORWARD LENGTH=341
Glyma.13G222100	1352	8	0.67	8.28921	0.634076	3.70851	up	0.000131627	0.00347519	AT1G17020.1|Symbols:SRG1, ATSRG1|senescence-related gene 1|chr1:5820258-5821741 FORWARD LENGTH=358
Glyma.13G224900	1537	28.33	10.33	29.316	9.79158	1.58207	up	0.000181907	0.00456918	AT4G18910.1|Symbols:NIP1;2, NLM2, ATNLM2|NOD26-like intrinsic protein 1;2|chr4:10366211-10368179 FORWARD LENGTH=294
Glyma.13G226000	687	36.33	10	37.5131	9.5068	1.98036	up	8.05e-07	3.88e-05	AT5G03170.1|Symbols:FLA11, ATFLA11|FASCICLIN-like arabinogalactan-protein 11|chr5:752898-753638 REVERSE LENGTH=246
Glyma.13G236100	1726	797.67	372	825.899	354.621	1.21969	up	3.82e-12	4.45e-10	AT2G33850.1|Symbols:|unknown protein; FUNCTIONS IN: molecular_function unknown; INVOLVED IN: biological_process unknown; LOCATED IN: endomembrane system; EXPRESSED IN: 17 plant structures; EXPRESSED DURING: 9 growth stages; BEST Arabidopsis thaliana protein match is: unknown protein (TAIR:AT1G28400.1); Has 3053 Blast hits to 2119 proteins in 133 species: Archae - 6; Bacteria - 52; Metazoa - 135; …
Glyma.13G249700	921	70	34.67	72.4237	32.9981	1.13408	up	6.21e-05	0.0018016	AT4G27270.1|Symbols:|Quinone reductase family protein|chr4:13661458-13663243 REVERSE LENGTH=205
Glyma.13G257500	790	301.33	83	312.333	78.9877	1.98339	up	1.59e-23	5.04e-21	NA
Glyma.13G257600	697	215.67	56.67	223.15	53.8339	2.05143	up	1.67e-21	4.39e-19	AT4G38080.1|Symbols:|hydroxyproline-rich glycoprotein family protein|chr4:17883012-17883398 FORWARD LENGTH=128
Glyma.13G257800	983	201.67	38.67	208.869	36.8295	2.50366	up	9.87e-28	4.32e-25	AT4G38080.1|Symbols:|hydroxyproline-rich glycoprotein family protein|chr4:17883012-17883398 FORWARD LENGTH=128
Glyma.13G261000	6434	156	79.67	161.517	75.8883	1.08974	up	3.83e-07	1.98e-05	AT3G14570.1|Symbols:ATGSL04, gsl04, atgsl4|glucan synthase-like 4|chr3:4892643-4902628 FORWARD LENGTH=1976
Glyma.13G263800	1416	405.33	157.67	419.598	150.041	1.48365	up	8.45e-16	1.46e-13	AT1G17020.1|Symbols:SRG1, ATSRG1|senescence-related gene 1|chr1:5820258-5821741 FORWARD LENGTH=358
Glyma.13G264200	1224	39.67	13.67	41.0297	13.0487	1.65276	up	8.89e-06	0.000325555	AT1G28100.2|Symbols:|unknown protein; Has 64 Blast hits to 64 proteins in 27 species: Archae - 0; Bacteria - 14; Metazoa - 0; Fungi - 6; Plants - 42; Viruses - 0; Other Eukaryotes - 2 (source: NCBI BLink).|chr1:9802120-9803981 FORWARD LENGTH=282
Glyma.13G267100	708	242.67	126.33	251.331	120.42	1.06151	up	3.4e-08	2.18e-06	NA
Glyma.13G267600	950	108	49.33	111.83	47.0717	1.24837	up	3.41e-07	1.78e-05	AT3G56400.1|Symbols:WRKY70, ATWRKY70|WRKY DNA-binding protein 70|chr3:20909082-20910409 REVERSE LENGTH=294
Glyma.13G267700	1119	248.67	80.67	257.436	76.8918	1.74331	up	5.94e-18	1.19e-15	AT3G56400.1|Symbols:WRKY70, ATWRKY70|WRKY DNA-binding protein 70|chr3:20909082-20910409 REVERSE LENGTH=294
Glyma.13G267800	1052	170.67	78	176.711	74.4405	1.24723	up	4.01e-09	3.01e-07	AT1G78660.2|Symbols:ATGGH1, GGH1|gamma-glutamyl hydrolase 1|chr1:29586014-29588117 FORWARD LENGTH=347
Glyma.13G267900	528	285.67	147.67	295.82	140.565	1.07348	up	1.29e-08	8.87e-07	AT1G78660.3|Symbols:ATGGH1, GGH1|gamma-glutamyl hydrolase 1|chr1:29585901-29588117 FORWARD LENGTH=348
Glyma.13G269100	1375	2301.67	89.33	2382.46	85.2056	4.80536	up	3.91e-106	2.22e-102	AT1G78780.2|Symbols:|pathogenesis-related family protein|chr1:29621447-29622431 REVERSE LENGTH=238
Glyma.13G274100	1129	155	73	160.45	69.6635	1.20365	up	2.88e-08	1.86e-06	AT3G15210.1|Symbols:ATERF-4, ERF4, RAP2.5, ATERF4|ethylene responsive element binding factor 4|chr3:5121472-5122140 FORWARD LENGTH=222
Glyma.13G285300	1926	3019.67	1298	3126.16	1236.25	1.33842	up	7.02e-11	6.97e-09	AT4G31940.1|Symbols:CYP82C4|cytochrome P450, family 82, subfamily C, polypeptide 4|chr4:15452040-15453966 FORWARD LENGTH=524
Glyma.13G294400	1667	411.67	156.33	426.37	148.857	1.51818	up	1.82e-16	3.29e-14	AT1G03820.1|Symbols:|unknown protein; FUNCTIONS IN: molecular_function unknown; INVOLVED IN: biological_process unknown; LOCATED IN: endomembrane system; EXPRESSED IN: 21 plant structures; EXPRESSED DURING: 13 growth stages; Has 1345 Blast hits to 1122 proteins in 102 species: Archae - 2; Bacteria - 28; Metazoa - 28; Fungi - 30; Plants - 109; Viruses - 0; Other Eukaryotes - 1148 (source: NCBI BLi…
Glyma.13G303800	3409	74.67	11.33	77.2788	10.7673	2.84342	up	5.15e-17	9.76e-15	AT4G03230.1|Symbols:|S-locus lectin protein kinase family protein|chr4:1419278-1422828 REVERSE LENGTH=1010
Glyma.13G314700	981	45.33	1.67	46.9065	1.57476	4.89658	up	7.71e-20	1.83e-17	AT2G27310.1|Symbols:|F-box family protein|chr2:11683954-11684967 REVERSE LENGTH=337
Glyma.13G319400	1395	327.33	171.67	338.781	163.643	1.0498	up	1.22e-08	8.45e-07	AT2G27830.1|Symbols:|unknown protein; BEST Arabidopsis thaliana protein match is: unknown protein (TAIR:AT4G22758.1); Has 131 Blast hits to 131 proteins in 17 species: Archae - 0; Bacteria - 0; Metazoa - 0; Fungi - 0; Plants - 131; Viruses - 0; Other Eukaryotes - 0 (source: NCBI BLink).|chr2:11860734-11861306 FORWARD LENGTH=190
Glyma.13G322500	1498	172	86.67	177.982	82.6148	1.10726	up	1.15e-07	6.71e-06	AT2G36870.1|Symbols:XTH32|xyloglucan endotransglucosylase/hydrolase 32|chr2:15472869-15474630 REVERSE LENGTH=299
Glyma.13G327100	1414	168	85.67	174.101	81.5769	1.09369	up	2.07e-07	1.14e-05	AT5G03170.1|Symbols:FLA11, ATFLA11|FASCICLIN-like arabinogalactan-protein 11|chr5:752898-753638 REVERSE LENGTH=246
Glyma.13G327300	1401	54	12	55.8966	11.4065	2.29291	up	1.69e-10	1.6e-08	AT5G03170.1|Symbols:FLA11, ATFLA11|FASCICLIN-like arabinogalactan-protein 11|chr5:752898-753638 REVERSE LENGTH=246
Glyma.13G354200	1136	8.33	0.33	8.61946	0.326088	4.72426	up	1.75e-05	0.000594015	AT4G30480.2|Symbols:TPR1, AtTPR1|Tetratricopeptide repeat (TPR)-like superfamily protein|chr4:14897500-14898937 FORWARD LENGTH=277
Glyma.13G356000	1157	68.67	25.33	71.1618	24.1718	1.55778	up	1.96e-07	1.09e-05	AT3G16240.1|Symbols:DELTA-TIP, TIP2;1, DELTA-TIP1, AQP1, ATTIP2;1|delta tonoplast integral protein|chr3:5505534-5506788 FORWARD LENGTH=250
Glyma.13G357700	2066	117.67	30	121.892	28.6412	2.08944	up	1.22e-15	2.05e-13	AT3G16110.1|Symbols:ATPDIL1-6, ATPDI4, PDI4, PDIL1-6|PDI-like 1-6|chr3:5460955-5463666 REVERSE LENGTH=534
Glyma.13G361700	1763	50.33	25	52.1674	23.8534	1.12895	up	0.000424638	0.00931295	AT1G15550.1|Symbols:GA4, ATGA3OX1, GA3OX1|gibberellin 3-oxidase 1|chr1:5344569-5346078 REVERSE LENGTH=358
Glyma.13G364700	1440	148.33	75.67	153.522	71.9676	1.09303	up	5.46e-07	2.71e-05	AT5G17200.1|Symbols:|Pectin lyase-like superfamily protein|chr5:5653524-5655336 REVERSE LENGTH=421
Glyma.13G370100	1579	91.67	46.67	94.9407	44.561	1.09125	up	1.82e-05	0.000614276	AT1G80840.1|Symbols:WRKY40, ATWRKY40|WRKY DNA-binding protein 40|chr1:30383834-30385356 FORWARD LENGTH=302
Glyma.14G042700	2736	16.67	4.67	17.2231	4.45132	1.95204	up	0.000354861	0.00806268	AT1G45616.1|Symbols:AtRLP6, RLP6|receptor like protein 6|chr1:17183550-17186534 REVERSE LENGTH=994
Glyma.14G043200	808	8	0	8.28853	0	13.0169	up	3.05e-06	0.000127569	NA
Glyma.14G045200	1080	30.33	7	31.3929	6.68219	2.23205	up	5.03e-07	2.53e-05	AT2G27140.1|Symbols:|HSP20-like chaperones superfamily protein|chr2:11598496-11599264 REVERSE LENGTH=224
Glyma.14G048500	912	22.33	5.33	23.1012	5.0608	2.19053	up	1.23e-05	0.000433837	AT5G48770.1|Symbols:|Disease resistance protein (TIR-NBS-LRR class) family|chr5:19773277-19777242 REVERSE LENGTH=1190
Glyma.14G048900	1198	11.67	2	12.0862	1.88531	2.68049	up	0.000149172	0.00386437	AT1G05010.1|Symbols:EFE, ACO4, EAT1|ethylene-forming enzyme|chr1:1431419-1432695 REVERSE LENGTH=323
Glyma.14G049000	2236	291	69.33	301.048	66.0946	2.18739	up	4.04e-27	1.67e-24	AT1G05010.1|Symbols:EFE, ACO4, EAT1|ethylene-forming enzyme|chr1:1431419-1432695 REVERSE LENGTH=323
Glyma.14G049200	1447	192	76.33	198.606	72.7274	1.44934	up	4.49e-12	5.14e-10	AT1G05010.1|Symbols:EFE, ACO4, EAT1|ethylene-forming enzyme|chr1:1431419-1432695 REVERSE LENGTH=323
Glyma.14G049500	1503	89.67	28.33	92.9263	27.0535	1.78027	up	1.52e-10	1.45e-08	AT1G05010.1|Symbols:EFE, ACO4, EAT1|ethylene-forming enzyme|chr1:1431419-1432695 REVERSE LENGTH=323
Glyma.14G056600	2210	24	3.67	24.8746	3.49765	2.83022	up	8.57e-08	5.12e-06	AT5G05460.1|Symbols:|Glycosyl hydrolase family 85|chr5:1615615-1618771 FORWARD LENGTH=680
Glyma.14G062300	2171	125.67	61.67	130.123	58.7533	1.14714	up	6.53e-07	3.21e-05	AT2G38080.1|Symbols:IRX12, LAC4, ATLMCO4, LMCO4|Laccase/Diphenol oxidase family protein|chr2:15934540-15937352 FORWARD LENGTH=558
Glyma.14G067200	1800	28.33	10.33	29.297	9.85631	1.57163	up	0.000181611	0.00456426	AT3G11430.1|Symbols:ATGPAT5, GPAT5|glycerol-3-phosphate acyltransferase 5|chr3:3595911-3597678 FORWARD LENGTH=502
Glyma.14G078000	1887	61	17.67	63.2165	16.8284	1.90941	up	5.21e-09	3.84e-07	AT1G47530.1|Symbols:|MATE efflux family protein|chr1:17451724-17454110 FORWARD LENGTH=484
Glyma.14G082400	623	52	11.33	53.9574	10.7814	2.32327	up	2.11e-10	1.96e-08	NA
Glyma.14G086200	925	9	1.33	9.30485	1.24218	2.90511	up	0.00040877	0.00908325	AT4G34160.1|Symbols:CYCD3;1, CYCD3|CYCLIN D3;1|chr4:16357903-16359304 FORWARD LENGTH=376
Glyma.14G118700	2107	30.67	1.33	31.6908	1.26166	4.65067	up	2.71e-14	4.02e-12	AT1G67000.1|Symbols:|Protein kinase superfamily protein|chr1:25004217-25007604 REVERSE LENGTH=892
Glyma.14G135200	559	8	0	8.25935	0	13.0118	up	3.06e-06	0.000127855	NA
Glyma.14G136100	213	6.67	0	6.91312	0	12.7551	up	2.1e-05	0.000696643	AT2G44420.1|Symbols:|protein N-terminal asparagine amidohydrolase family protein|chr2:18330568-18332696 FORWARD LENGTH=347
Glyma.14G158600	2827	402	181.33	416.32	172.805	1.26855	up	3.28e-12	3.86e-10	AT1G21230.1|Symbols:WAK5|wall associated kinase 5|chr1:7429980-7432346 FORWARD LENGTH=733
Glyma.14G159300	1914	75	36	77.6636	34.248	1.18122	up	2.13e-05	0.000703546	AT3G49260.2|Symbols:iqd21|IQ-domain 21|chr3:18262755-18265859 FORWARD LENGTH=471
Glyma.14G160400	651	20	0.33	20.746	0.326088	5.99143	up	8.16e-12	8.98e-10	NA
Glyma.14G162900	1475	8.33	0	8.60328	0	13.0707	up	1.9e-06	8.4e-05	NA
Glyma.14G163400	743	7.67	0	7.92208	0	12.9517	up	4.92e-06	0.00019557	NA
Glyma.14G165700	2550	19	5	19.6879	4.79689	2.03714	up	9.62e-05	0.00264804	AT4G08500.1|Symbols:MEKK1, ATMEKK1, MAPKKK8, ARAKIN|MAPK/ERK kinase kinase 1|chr4:5404272-5407062 REVERSE LENGTH=608
Glyma.14G177800	585	27.67	0	28.665	0	14.807	up	5.86e-17	1.1e-14	NA
Glyma.14G198600	1781	12	1.33	12.4568	1.27071	3.29323	up	1.41e-05	0.000490886	AT2G30150.1|Symbols:|UDP-Glycosyltransferase superfamily protein|chr2:12874706-12876122 FORWARD LENGTH=440
Glyma.14G201300	850	233	100	241.138	95.3388	1.33873	up	1.34e-11	1.41e-09	AT2G40435.1|Symbols:|BEST Arabidopsis thaliana protein match is: transcription regulators (TAIR:AT3G56220.1); Has 289 Blast hits to 289 proteins in 30 species: Archae - 0; Bacteria - 0; Metazoa - 0; Fungi - 0; Plants - 289; Viruses - 0; Other Eukaryotes - 0 (source: NCBI BLink).|chr2:16887048-16888407 FORWARD LENGTH=158
Glyma.14G202500	1540	11.67	1.67	12.0567	1.60585	2.90843	up	5.91e-05	0.00172846	AT1G21480.2|Symbols:|Exostosin family protein|chr1:7519372-7521426 REVERSE LENGTH=410
Glyma.14G204500	4531	35.67	8.33	36.9573	7.92044	2.22221	up	1.01e-07	5.94e-06	AT4G27190.1|Symbols:|NB-ARC domain-containing disease resistance protein|chr4:13620977-13623934 REVERSE LENGTH=985
Glyma.14G205000	4240	10.33	0.33	10.6349	0.310545	5.09786	up	1.27e-06	5.81e-05	AT4G27190.1|Symbols:|NB-ARC domain-containing disease resistance protein|chr4:13620977-13623934 REVERSE LENGTH=985
Glyma.14G205300	4374	17.67	4.33	18.2788	4.09414	2.15853	up	8.94e-05	0.00248212	AT4G27190.1|Symbols:|NB-ARC domain-containing disease resistance protein|chr4:13620977-13623934 REVERSE LENGTH=985
Glyma.14G212500	3315	818	345	846.838	329.127	1.36344	up	1.02e-14	1.56e-12	AT3G02850.1|Symbols:SKOR|STELAR K+ outward rectifier|chr3:619701-623473 REVERSE LENGTH=828
Glyma.14G212700	1900	60.67	17.67	62.8529	16.8982	1.89511	up	6.25e-09	4.56e-07	AT1G66180.1|Symbols:|Eukaryotic aspartyl protease family protein|chr1:24647221-24648513 FORWARD LENGTH=430
Glyma.14G215600	794	55.33	16.33	57.1988	15.4565	1.88777	up	2.66e-08	1.74e-06	AT1G74670.1|Symbols:|Gibberellin-regulated family protein|chr1:28053378-28053893 FORWARD LENGTH=101
Glyma.14G216500	1230	129.33	44	133.86	42.0107	1.6719	up	4.04e-12	4.69e-10	AT1G75540.1|Symbols:STH2|salt tolerance homolog2|chr1:28366059-28367398 FORWARD LENGTH=331
Glyma.15G013900	1213	141	45.67	145.902	43.4521	1.7475	up	1.57e-13	2.1e-11	AT1G52360.1|Symbols:|Coatomer, beta' subunit|chr1:19499282-19505397 FORWARD LENGTH=926
Glyma.15G021400	2945	36	9.33	37.2651	8.88454	2.06846	up	3.83e-07	1.98e-05	AT4G29990.1|Symbols:|Leucine-rich repeat transmembrane protein kinase protein|chr4:14665802-14669438 REVERSE LENGTH=876
Glyma.15G026500	3115	1652.67	321.33	1710.95	306.205	2.48223	up	1.09e-39	8.39e-37	AT1G55020.1|Symbols:LOX1, ATLOX1|lipoxygenase 1|chr1:20525798-20530143 FORWARD LENGTH=859
Glyma.15G031400	1637	81	0.67	83.7988	0.643126	7.02568	up	3.48e-37	2.23e-34	AT2G44450.1|Symbols:BGLU15|beta glucosidase 15|chr2:18340966-18343744 FORWARD LENGTH=506
Glyma.15G043300	1233	76	35	78.7034	33.4239	1.23554	up	8.26e-06	0.000305219	NA
Glyma.15G052000	1929	1245.67	620	1288.79	590.882	1.12507	up	2.58e-10	2.38e-08	AT1G22150.1|Symbols:SULTR1;3|sulfate transporter 1;3|chr1:7818361-7821344 FORWARD LENGTH=656
Glyma.15G057400	333	36	11.67	37.3435	11.0883	1.75182	up	8.16e-06	0.000301763	AT4G38080.1|Symbols:|hydroxyproline-rich glycoprotein family protein|chr4:17883012-17883398 FORWARD LENGTH=128
Glyma.15G057500	778	196.67	88.33	203.679	83.9902	1.278	up	5.06e-10	4.41e-08	AT5G09520.1|Symbols:|hydroxyproline-rich glycoprotein family protein|chr5:2958464-2958856 REVERSE LENGTH=130
Glyma.15G062800	757	2358	926.67	2441.93	882.875	1.46774	up	4.97e-14	7.16e-12	AT3G19690.1|Symbols:|CAP (Cysteine-rich secretory proteins, Antigen 5, and Pathogenesis-related 1 protein) superfamily protein|chr3:6842365-6842850 REVERSE LENGTH=161
Glyma.15G071200	1982	356.33	99.33	369.027	94.724	1.96193	up	3.72e-24	1.25e-21	NA
Glyma.15G077600	1684	33	5.67	34.2048	5.43352	2.65424	up	4.71e-09	3.51e-07	AT1G28400.1|Symbols:|unknown protein; FUNCTIONS IN: molecular_function unknown; INVOLVED IN: biological_process unknown; LOCATED IN: endomembrane system; EXPRESSED IN: 22 plant structures; EXPRESSED DURING: 13 growth stages; BEST Arabidopsis thaliana protein match is: unknown protein (TAIR:AT2G33850.1); Has 45374 Blast hits to 18870 proteins in 668 species: Archae - 72; Bacteria - 1460; Metazoa -…
Glyma.15G086000	1115	16	4.33	16.5616	4.15238	1.99583	up	0.000350034	0.00796606	AT5G03170.1|Symbols:FLA11, ATFLA11|FASCICLIN-like arabinogalactan-protein 11|chr5:752898-753638 REVERSE LENGTH=246
Glyma.15G087300	1179	29	7.67	30.0607	7.30328	2.04126	up	3.89e-06	0.000159127	AT4G18910.1|Symbols:NIP1;2, NLM2, ATNLM2|NOD26-like intrinsic protein 1;2|chr4:10366211-10368179 FORWARD LENGTH=294
Glyma.15G089600	614	78	38.33	80.831	36.4735	1.14806	up	2.61e-05	0.00084612	AT2G34340.1|Symbols:|Protein of unknown function, DUF584|chr2:14489032-14489442 REVERSE LENGTH=136
Glyma.15G104600	1028	31.67	5.33	32.789	5.11648	2.67999	up	6.61e-09	4.8e-07	AT3G06120.1|Symbols:MUTE|basic helix-loop-helix (bHLH) DNA-binding superfamily protein|chr3:1846531-1848016 FORWARD LENGTH=202
Glyma.15G104700	1613	57	11.67	58.9248	11.0493	2.41492	up	1.4e-11	1.48e-09	AT5G48430.1|Symbols:|Eukaryotic aspartyl protease family protein|chr5:19627892-19629112 REVERSE LENGTH=406
Glyma.15G104800	1496	36	7.67	37.2324	7.35896	2.33898	up	2.53e-08	1.67e-06	AT1G03220.1|Symbols:|Eukaryotic aspartyl protease family protein|chr1:787143-788444 FORWARD LENGTH=433
Glyma.15G108000	4085	72.33	21.67	74.7048	20.6403	1.85574	up	1.02e-09	8.44e-08	AT1G11720.2|Symbols:SS3|starch synthase 3|chr1:3951597-3956840 FORWARD LENGTH=1094
Glyma.15G109600	1489	12	1.67	12.4825	1.58775	2.97485	up	4.12e-05	0.00126347	AT4G22030.1|Symbols:|F-box family protein with a domain of unknown function (DUF295)|chr4:11672396-11675575 FORWARD LENGTH=626
Glyma.15G122200	1061	24.67	1.67	25.5688	1.60585	3.99298	up	6.31e-11	6.29e-09	AT4G05030.1|Symbols:|Copper transport protein family|chr4:2576790-2577974 REVERSE LENGTH=110
Glyma.15G128900	882	417.67	2	431.926	1.90479	7.82501	up	3.32e-120	2.51e-116	AT5G06730.1|Symbols:|Peroxidase superfamily protein|chr5:2080207-2081621 REVERSE LENGTH=358
Glyma.15G129200	1435	2504.33	1032.67	2593.02	983.949	1.39798	up	1.33e-12	1.62e-10	AT5G06730.1|Symbols:|Peroxidase superfamily protein|chr5:2080207-2081621 REVERSE LENGTH=358
Glyma.15G142000	733	295.33	80.33	305.838	76.6353	1.99668	up	1.08e-23	3.49e-21	NA
Glyma.15G142100	636	37.67	10.33	38.9686	9.84214	1.98527	up	5.35e-07	2.67e-05	NA
Glyma.15G146600	934	322.67	147.67	333.801	140.677	1.2466	up	2.56e-11	2.66e-09	AT1G24020.2|Symbols:MLP423|MLP-like protein 423|chr1:8500653-8501458 REVERSE LENGTH=155
Glyma.15G151600	631	113.33	59	117.373	56.1798	1.06298	up	7.08e-06	0.000268513	NA
Glyma.15G154500	1593	37.33	6.33	38.697	6.09081	2.66752	up	6.54e-10	5.6e-08	AT5G07900.1|Symbols:|Mitochondrial transcription termination factor family protein|chr5:2520188-2521405 FORWARD LENGTH=405
Glyma.15G158200	1195	155.67	77.67	161.378	74.1329	1.12226	up	1.84e-07	1.03e-05	AT4G39720.1|Symbols:|VQ motif-containing protein|chr4:18429992-18430864 REVERSE LENGTH=290
Glyma.15G166800	1468	144	78	148.977	74.2569	1.0045	up	4.03e-06	0.000164524	AT5G57150.1|Symbols:|basic helix-loop-helix (bHLH) DNA-binding superfamily protein|chr5:23152361-23154872 FORWARD LENGTH=247
Glyma.15G169500	2930	113.33	47.33	117.313	45.2626	1.37397	up	1.69e-08	1.15e-06	AT4G26140.1|Symbols:BGAL12|beta-galactosidase 12|chr4:13243219-13247823 REVERSE LENGTH=728
Glyma.15G170900	1369	117.67	62.33	121.696	59.3876	1.03505	up	8.55e-06	0.000314094	AT5G57000.1|Symbols:|unknown protein; FUNCTIONS IN: molecular_function unknown; INVOLVED IN: biological_process unknown; LOCATED IN: cellular_component unknown; EXPRESSED IN: 24 plant structures; EXPRESSED DURING: 15 growth stages; BEST Arabidopsis thaliana protein match is: unknown protein (TAIR:AT1G72690.1); Has 153 Blast hits to 116 proteins in 29 species: Archae - 0; Bacteria - 6; Metazoa - 3…
Glyma.15G179600	1680	523.33	229	542.045	218.19	1.31282	up	1.88e-13	2.46e-11	AT1G19180.1|Symbols:JAZ1, TIFY10A|jasmonate-zim-domain protein 1|chr1:6622312-6623271 FORWARD LENGTH=253
Glyma.15G221300	1900	258	140	267.055	133.396	1.00142	up	1.23e-07	7.07e-06	AT4G34131.1|Symbols:UGT73B3|UDP-glucosyl transferase 73B3|chr4:16343268-16344713 REVERSE LENGTH=481
Glyma.15G231100	3006	49.33	16.67	51.0182	15.8332	1.68806	up	1.02e-06	4.77e-05	AT3G14470.1|Symbols:|NB-ARC domain-containing disease resistance protein|chr3:4857940-4861104 FORWARD LENGTH=1054
Glyma.15G231500	3534	75.67	19.67	78.3218	18.6553	2.06983	up	1.71e-11	1.79e-09	AT3G14470.1|Symbols:|NB-ARC domain-containing disease resistance protein|chr3:4857940-4861104 FORWARD LENGTH=1054
Glyma.15G240200	3412	7.33	0	7.63402	0	12.8982	up	7.92e-06	0.000296357	NA
Glyma.15G240300	826	15	0.33	15.5389	0.326088	5.57448	up	3.42e-09	2.58e-07	NA
Glyma.15G250100	2715	27	10	28.0031	9.50307	1.55912	up	0.000282181	0.0066282	AT3G14440.1|Symbols:NCED3, ATNCED3, STO1, SIS7|nine-cis-epoxycarotenoid dioxygenase 3|chr3:4831678-4833477 REVERSE LENGTH=599
Glyma.15G252000	1162	11.33	0.67	11.6896	0.627583	4.21927	up	2.09e-06	9.15e-05	AT1G78380.1|Symbols:ATGSTU19, GST8, GSTU19|glutathione S-transferase TAU 19|chr1:29486659-29487819 REVERSE LENGTH=219
Glyma.15G252200	1481	124.67	32	129.089	30.4256	2.085	up	4.08e-16	7.24e-14	AT1G78380.1|Symbols:ATGSTU19, GST8, GSTU19|glutathione S-transferase TAU 19|chr1:29486659-29487819 REVERSE LENGTH=219
Glyma.15G263600	2114	5085.67	2599.33	5265	2476.32	1.08824	up	5.05e-06	0.000200083	AT2G44260.1|Symbols:|Plant protein of unknown function (DUF946)|chr2:18295988-18297739 FORWARD LENGTH=553
Glyma.15G271000	1891	50.67	22.33	52.4713	21.264	1.30312	up	6.58e-05	0.00188599	AT2G44480.1|Symbols:BGLU17|beta glucosidase 17|chr2:18359780-18363001 FORWARD LENGTH=517
Glyma.15G274000	4144	85	44.33	87.9836	42.4273	1.05224	up	5.05e-05	0.0015084	AT5G16850.1|Symbols:ATTERT, TERT|telomerase reverse transcriptase|chr5:5538323-5543444 REVERSE LENGTH=1123
Glyma.16G010000	1252	123.33	64.67	127.685	61.6537	1.05033	up	4.7e-06	0.000188109	AT1G72450.1|Symbols:JAZ6, TIFY11B|jasmonate-zim-domain protein 6|chr1:27274336-27276136 REVERSE LENGTH=269
Glyma.16G013000	781	23.33	4	24.1365	3.81213	2.66255	up	3.52e-07	1.84e-05	AT1G53903.1|Symbols:|Protein of unknown function (DUF581)|chr1:20132363-20132842 FORWARD LENGTH=126
Glyma.16G014700	1295	90.33	48.67	93.4993	46.4557	1.0091	up	6.88e-05	0.00196392	AT1G72310.1|Symbols:ATL3|RING/U-box superfamily protein|chr1:27226405-27227379 FORWARD LENGTH=324
Glyma.16G020500	2010	79	4.67	81.7964	4.43971	4.2035	up	1.1e-26	4.29e-24	AT4G00870.1|Symbols:|basic helix-loop-helix (bHLH) DNA-binding superfamily protein|chr4:362230-363639 REVERSE LENGTH=423
Glyma.16G021200	2100	90.67	44.33	93.8741	42.2461	1.15191	up	7.95e-06	0.000296906	AT2G46660.1|Symbols:CYP78A6|cytochrome P450, family 78, subfamily A, polypeptide 6|chr2:19153602-19155417 REVERSE LENGTH=530
Glyma.16G031000	1214	36.33	12	37.6058	11.4842	1.71131	up	9.81e-06	0.000354097	AT2G46150.1|Symbols:|Late embryogenesis abundant (LEA) hydroxyproline-rich glycoprotein family|chr2:18961424-18962089 FORWARD LENGTH=221
Glyma.16G043200	1690	113	45.33	116.958	43.1986	1.43693	up	5.41e-09	3.97e-07	AT3G04070.1|Symbols:anac047, NAC047|NAC domain containing protein 47|chr3:1061573-1062976 REVERSE LENGTH=359
Glyma.16G053300	1867	51.67	22.33	53.5611	21.2407	1.33435	up	4.23e-05	0.00129475	AT5G41040.1|Symbols:|HXXXD-type acyl-transferase family protein|chr5:16431448-16433086 FORWARD LENGTH=457
Glyma.16G069800	633	15.67	2.67	16.1948	2.51289	2.68811	up	1.56e-05	0.000536559	AT5G20630.1|Symbols:GLP3, GLP3A, GLP3B, ATGER3, GER3|germin 3|chr5:6975315-6975950 REVERSE LENGTH=211
Glyma.16G070000	735	103.33	18	106.821	17.0819	2.64466	up	1.59e-19	3.61e-17	AT5G01750.2|Symbols:|Protein of unknown function (DUF567)|chr5:290034-291109 FORWARD LENGTH=217
Glyma.16G075200	2320	114.33	11	118.407	10.4554	3.50143	up	3.26e-29	1.53e-26	AT1G31410.1|Symbols:|putrescine-binding periplasmic protein-related|chr1:11247094-11249345 REVERSE LENGTH=524
Glyma.16G081900	1496	8.33	0.33	8.64333	0.317038	4.76886	up	1.75e-05	0.000593615	AT3G18670.1|Symbols:|Ankyrin repeat family protein|chr3:6424135-6426471 REVERSE LENGTH=598
Glyma.16G082400	2837	293.33	139.33	303.626	132.773	1.19333	up	2.75e-10	2.51e-08	AT2G21630.1|Symbols:|Sec23/Sec24 protein transport family protein|chr2:9250346-9253829 FORWARD LENGTH=761
Glyma.16G109300	2130	71	34.33	73.3982	32.6201	1.16999	up	3.61e-05	0.0011187	AT4G19230.1|Symbols:CYP707A1|cytochrome P450, family 707, subfamily A, polypeptide 1|chr4:10521524-10523517 FORWARD LENGTH=467
Glyma.16G116500	357	4.67	0	4.83932	0	12.2406	up	0.000436765	0.00952378	AT4G16444.1|Symbols:|FUNCTIONS IN: molecular_function unknown; INVOLVED IN: biological_process unknown; LOCATED IN: endomembrane system; EXPRESSED IN: 24 plant structures; EXPRESSED DURING: 15 growth stages; CONTAINS InterPro DOMAIN/s: CHD5-like protein (InterPro:IPR007514); Has 30201 Blast hits to 17322 proteins in 780 species: Archae - 12; Bacteria - 1396; Metazoa - 17338; Fungi - 3422; Plants …
Glyma.16G126500	802	8.67	0.33	9.01328	0.317038	4.82932	up	1.12e-05	0.000397611	AT5G66170.3|Symbols:STR18|sulfurtransferase 18|chr5:26447828-26448586 FORWARD LENGTH=136
Glyma.16G131200	2198	166	88.33	171.951	84.2698	1.02891	up	9.01e-07	4.28e-05	AT4G36220.1|Symbols:FAH1, CYP84A1|ferulic acid 5-hydroxylase 1|chr4:17137584-17139619 REVERSE LENGTH=520
Glyma.16G132800	1372	214.33	77.67	221.966	73.8856	1.58698	up	1.58e-14	2.39e-12	AT5G66390.1|Symbols:|Peroxidase superfamily protein|chr5:26516063-26517329 REVERSE LENGTH=336
Glyma.16G136600	4635	260.67	82.67	269.82	78.7881	1.77595	up	7.92e-19	1.7e-16	AT5G18360.1|Symbols:|Disease resistance protein (TIR-NBS-LRR class) family|chr5:6080049-6083027 REVERSE LENGTH=900
Glyma.16G137000	2734	40.33	8.67	41.7766	8.21426	2.34649	up	6.62e-09	4.8e-07	AT5G41750.2|Symbols:|Disease resistance protein (TIR-NBS-LRR class) family|chr5:16694047-16697527 FORWARD LENGTH=1068
Glyma.16G145600	2563	276.33	118.33	286.119	112.747	1.34353	up	2.37e-12	2.82e-10	AT2G39200.1|Symbols:MLO12, ATMLO12|Seven transmembrane MLO family protein|chr2:16356255-16359797 REVERSE LENGTH=576
Glyma.16G153400	1696	259.67	102.67	268.86	97.7145	1.46021	up	8.74e-14	1.22e-11	AT5G18170.1|Symbols:GDH1|glutamate dehydrogenase 1|chr5:6006172-6008248 FORWARD LENGTH=411
Glyma.16G162400	1613	44.33	17.67	45.8915	16.8581	1.44479	up	3.34e-05	0.00104753	AT1G34060.1|Symbols:|Pyridoxal phosphate (PLP)-dependent transferases superfamily protein|chr1:12396561-12398299 REVERSE LENGTH=463
Glyma.16G164800	2257	92	37.67	95.3269	35.8644	1.41033	up	9.69e-08	5.72e-06	AT2G33710.1|Symbols:|Integrase-type DNA-binding superfamily protein|chr2:14259271-14260652 REVERSE LENGTH=218
Glyma.16G170000	861	490.67	254.67	508.411	243.044	1.06478	up	1.82e-09	1.43e-07	AT1G21310.1|Symbols:ATEXT3, RSH, EXT3|extensin 3|chr1:7453693-7454988 REVERSE LENGTH=431
Glyma.16G171900	3177	498.33	141.33	515.677	134.7	1.93672	up	1.27e-25	4.72e-23	AT5G42140.1|Symbols:|Regulator of chromosome condensation (RCC1) family with FYVE zinc finger domain|chr5:16837547-16841640 REVERSE LENGTH=1073
Glyma.16G173000	1144	185.33	81	191.766	77.2061	1.31256	up	3.18e-10	2.88e-08	AT5G24090.1|Symbols:ATCHIA, CHIA|chitinase A|chr5:8143805-8145153 REVERSE LENGTH=302
Glyma.16G178300	1155	6.67	0	6.8931	0	12.7509	up	2.11e-05	0.00069702	AT1G01490.2|Symbols:|Heavy metal transport/detoxification superfamily protein|chr1:180401-182066 REVERSE LENGTH=177
Glyma.16G178800	2787	258	93.33	267.193	88.9915	1.58614	up	1.04e-15	1.77e-13	AT5G52640.1|Symbols:HSP81-1, ATHS83, HSP81.1, HSP83, ATHSP90.1, AtHsp90-1, HSP90.1|heat shock protein 90.1|chr5:21352542-21355147 FORWARD LENGTH=705
Glyma.16G190600	3243	17.67	5.33	18.2359	5.05686	1.85047	up	0.000457336	0.00990111	AT2G34930.1|Symbols:|disease resistance family protein / LRR family protein|chr2:14737169-14739886 REVERSE LENGTH=905
Glyma.16G199800	2824	14.67	3	15.215	2.84153	2.42075	up	8.71e-05	0.00242208	NA
Glyma.16G202400	2553	69.67	7.33	72.188	6.99923	3.36649	up	1.27e-19	2.89e-17	AT4G05200.1|Symbols:CRK25|cysteine-rich RLK (RECEPTOR-like protein kinase) 25|chr4:2679793-2682309 REVERSE LENGTH=675
Glyma.16G204700	2238	138.33	61.33	143.24	58.5467	1.29077	up	1.21e-08	8.44e-07	AT1G12380.1|Symbols:|unknown protein; BEST Arabidopsis thaliana protein match is: unknown protein (TAIR:AT1G62870.1); Has 173 Blast hits to 170 proteins in 34 species: Archae - 0; Bacteria - 4; Metazoa - 25; Fungi - 8; Plants - 123; Viruses - 7; Other Eukaryotes - 6 (source: NCBI BLink).|chr1:4214499-4216880 REVERSE LENGTH=793
Glyma.16G210300	2064	25.33	9	26.2462	8.55451	1.61735	up	0.000262112	0.00624236	AT1G73340.1|Symbols:|Cytochrome P450 superfamily protein|chr1:27573136-27575273 FORWARD LENGTH=514
Glyma.16G217200	3137	16	4.33	16.5949	4.12267	2.00909	up	0.000349968	0.00796606	AT1G73370.1|Symbols:SUS6, ATSUS6|sucrose synthase 6|chr1:27584533-27588326 REVERSE LENGTH=942
Glyma.17G022400	1541	17.67	5.33	18.3543	5.10094	1.84729	up	0.000453954	0.0098461	AT1G08820.2|Symbols:VAP27-2|vamp/synaptobrevin-associated protein 27-2|chr1:2821810-2824412 REVERSE LENGTH=386
Glyma.17G038800	3665	146	57	151.149	54.3695	1.4751	up	8.4e-11	8.25e-09	AT5G09410.2|Symbols:EICBP.B, CAMTA1|ethylene induced calmodulin binding protein|chr5:2921457-2927291 FORWARD LENGTH=1007
Glyma.17G041200	4165	72.67	30.67	75.2222	29.3036	1.36008	up	1.93e-06	8.5e-05	AT1G02520.1|Symbols:PGP11|P-glycoprotein 11|chr1:524134-528745 FORWARD LENGTH=1278
Glyma.17G045600	2688	18.67	1.33	19.3338	1.2953	3.89976	up	8.88e-09	6.28e-07	AT3G43210.1|Symbols:TES, ATNACK2, NACK2|ATP binding microtubule motor family protein|chr3:15191429-15196021 FORWARD LENGTH=938
Glyma.17G046600	2363	88.67	28.67	91.9795	27.3666	1.7489	up	3.31e-10	2.99e-08	AT1G19250.1|Symbols:FMO1|flavin-dependent monooxygenase 1|chr1:6650656-6653053 REVERSE LENGTH=530
Glyma.17G054500	2184	41.33	18	42.7916	17.2023	1.31473	up	0.000184748	0.00462776	AT5G56970.1|Symbols:CKX3, ATCKX3|cytokinin oxidase 3|chr5:23044944-23048245 REVERSE LENGTH=523
Glyma.17G081200	1145	69.67	34	72.1139	32.4093	1.15387	up	4.85e-05	0.00146136	AT5G60910.1|Symbols:AGL8, FUL|AGAMOUS-like 8|chr5:24502736-24506013 REVERSE LENGTH=242
Glyma.17G083200	1016	84	33.67	86.9748	32.1233	1.43698	up	1.5e-07	8.5e-06	AT5G08180.2|Symbols:|Ribosomal protein L7Ae/L30e/S12e/Gadd45 family protein|chr5:2631843-2633374 REVERSE LENGTH=156
Glyma.17G109800	2364	37.67	15	39.0136	14.3025	1.44771	up	9.5e-05	0.00261927	AT5G20270.1|Symbols:HHP1|heptahelical transmembrane protein1|chr5:6841025-6842656 REVERSE LENGTH=332
Glyma.17G138500	2505	247.67	105	256.354	99.9775	1.35846	up	4.13e-12	4.78e-10	AT1G12240.1|Symbols:ATBETAFRUCT4, VAC-INV|Glycosyl hydrolases family 32 protein|chr1:4153699-4157457 FORWARD LENGTH=664
Glyma.17G147600	1164	129.67	26.33	134.311	25.0011	2.42551	up	2.76e-20	6.77e-18	AT4G17030.1|Symbols:ATEXLB1, EXPR, AT-EXPR, ATEXPR1, ATHEXP BETA 3.1, EXLB1|expansin-like B1|chr4:9581817-9583181 REVERSE LENGTH=250
Glyma.17G150500	902	25.33	4.33	26.2726	4.15376	2.66107	up	1.34e-07	7.66e-06	AT4G23180.1|Symbols:CRK10, RLK4|cysteine-rich RLK (RECEPTOR-like protein kinase) 10|chr4:12138171-12140780 FORWARD LENGTH=669
Glyma.17G152600	1649	22.67	7.33	23.4613	7.01339	1.7421	up	0.00019913	0.00494443	AT5G67150.1|Symbols:|HXXXD-type acyl-transferase family protein|chr5:26795880-26797226 REVERSE LENGTH=448
Glyma.17G173600	1753	58	23.33	60.0526	22.2257	1.434	up	5.23e-06	0.000205795	AT5G67050.1|Symbols:|alpha/beta-Hydrolases superfamily protein|chr5:26759482-26761165 REVERSE LENGTH=477
Glyma.17G174700	1429	22	1.67	22.7341	1.55272	3.87198	up	1.03e-09	8.44e-08	AT5G09910.1|Symbols:|Ras-related small GTP-binding family protein|chr5:3093272-3094932 FORWARD LENGTH=333
Glyma.17G178000	561	42	7	43.4144	6.6938	2.69728	up	7.7e-11	7.61e-09	AT5G66860.1|Symbols:|Ribosomal protein L25/Gln-tRNA synthetase, anti-codon-binding domain|chr5:26701233-26702531 REVERSE LENGTH=249
Glyma.17G188200	2133	46	20.67	47.5729	19.6699	1.27415	up	0.000157799	0.00405551	AT5G20950.2|Symbols:|Glycosyl hydrolase family protein|chr5:7107609-7110775 REVERSE LENGTH=624
Glyma.17G214100	2081	11.33	1.67	11.7321	1.58775	2.88541	up	8.45e-05	0.00235719	AT5G38260.1|Symbols:|Protein kinase superfamily protein|chr5:15283692-15285837 REVERSE LENGTH=638
Glyma.17G217000	1539	377.67	198.67	390.97	189.277	1.04656	up	7.69e-09	5.52e-07	AT4G19810.1|Symbols:|Glycosyl hydrolase family protein with chitinase insertion domain|chr4:10764151-10765753 REVERSE LENGTH=379
Glyma.17G219900	3468	213	81	220.339	77.2365	1.51237	up	1.61e-13	2.14e-11	AT1G16830.1|Symbols:|Pentatricopeptide repeat (PPR) superfamily protein|chr1:5760793-5762619 FORWARD LENGTH=608
Glyma.17G220100	4570	311.67	25.67	322.523	24.4058	3.72411	up	3.7e-58	4.95e-55	AT2G13600.1|Symbols:|Pentatricopeptide repeat (PPR) superfamily protein|chr2:5671493-5673586 FORWARD LENGTH=697
Glyma.18G015500	1546	179.33	97	185.656	92.4414	1.00602	up	9.14e-07	4.33e-05	AT5G65280.1|Symbols:GCL1|GCR2-like 1|chr5:26086129-26088069 REVERSE LENGTH=433
Glyma.18G020600	566	178.33	84	184.76	79.9093	1.20922	up	7.9e-09	5.65e-07	AT5G65207.1|Symbols:|unknown protein; BEST Arabidopsis thaliana protein match is: unknown protein (TAIR:AT5G10040.1); Has 30201 Blast hits to 17322 proteins in 780 species: Archae - 12; Bacteria - 1396; Metazoa - 17338; Fungi - 3422; Plants - 5037; Viruses - 0; Other Eukaryotes - 2996 (source: NCBI BLink).|chr5:26052364-26052585 REVERSE LENGTH=73
Glyma.18G022400	1902	1988	665	2059.21	634.426	1.69856	up	2.85e-19	6.28e-17	AT3G56200.1|Symbols:|Transmembrane amino acid transporter family protein|chr3:20850087-20851779 FORWARD LENGTH=435
Glyma.18G022500	1353	1580	705	1635.25	671.472	1.28411	up	2.3e-12	2.75e-10	AT3G56190.1|Symbols:ALPHA-SNAP2, ASNAP|alpha-soluble NSF attachment protein 2|chr3:20846119-20848356 REVERSE LENGTH=289
Glyma.18G022700	477	235.67	82.33	244.265	78.6788	1.6344	up	6.41e-16	1.12e-13	AT3G10985.1|Symbols:SAG20, WI12, ATWI-12|senescence associated gene 20|chr3:3442776-3443108 FORWARD LENGTH=110
Glyma.18G026900	1413	106	49	109.8	46.7206	1.23275	up	5.54e-07	2.75e-05	AT3G55950.1|Symbols:CCR3, ATCRR3|CRINKLY4 related 3|chr3:20753903-20756347 REVERSE LENGTH=814
Glyma.18G038400	876	44.67	10.33	46.1948	9.82778	2.23279	up	5.4e-09	3.97e-07	AT3G55470.2|Symbols:|Calcium-dependent lipid-binding (CaLB domain) family protein|chr3:20564356-20566092 FORWARD LENGTH=155
Glyma.18G038500	1710	111	49.67	114.855	47.434	1.27583	up	1.5e-07	8.47e-06	AT2G28930.3|Symbols:APK1B, PK1B|protein kinase 1B|chr2:12424551-12426565 FORWARD LENGTH=415
Glyma.18G055600	1375	96.33	50	99.7576	47.4998	1.0705	up	2.02e-05	0.000673912	AT5G05340.1|Symbols:|Peroxidase superfamily protein|chr5:1579142-1580819 REVERSE LENGTH=324
Glyma.18G066700	712	8.67	0	8.97708	0	13.132	up	1.18e-06	5.47e-05	NA
Glyma.18G078300	1753	11.67	2	12.0669	1.92033	2.65163	up	0.000149007	0.00386229	AT4G18220.1|Symbols:|Drug/metabolite transporter superfamily protein|chr4:10078768-10080109 FORWARD LENGTH=344
Glyma.18G082100	3313	222.67	104	230.311	99.144	1.21599	up	7.84e-10	6.61e-08	AT3G07040.1|Symbols:RPM1, RPS3|NB-ARC domain-containing disease resistance protein|chr3:2226244-2229024 REVERSE LENGTH=926
Glyma.18G084400	3230	47.67	18.67	49.2947	17.7496	1.47365	up	1.53e-05	0.000529344	AT3G07040.1|Symbols:RPM1, RPS3|NB-ARC domain-containing disease resistance protein|chr3:2226244-2229024 REVERSE LENGTH=926
Glyma.18G085500	2851	78.33	31.33	81.117	29.8187	1.44379	up	2.96e-07	1.57e-05	AT4G26690.1|Symbols:SHV3, MRH5, GPDL2|PLC-like phosphodiesterase family protein|chr4:13456793-13459890 REVERSE LENGTH=759
Glyma.18G086200	3242	107	29.67	110.655	28.2957	1.96742	up	1.49e-13	2.01e-11	AT1G59780.1|Symbols:|NB-ARC domain-containing disease resistance protein|chr1:21993581-21997691 REVERSE LENGTH=906
Glyma.18G086400	1608	13.33	1.33	13.7795	1.27976	3.42858	up	3.19e-06	0.000133071	AT1G27180.1|Symbols:|disease resistance protein (TIR-NBS-LRR class), putative|chr1:9439859-9445818 FORWARD LENGTH=1556
Glyma.18G091700	639	24	1	24.8251	0.931635	4.73589	up	5.41e-12	6.1e-10	NA
Glyma.18G091800	2859	106.33	1.33	110.067	1.25517	6.45436	up	1.75e-44	1.66e-41	NA
Glyma.18G093400	3173	50.33	21	52.0662	20.0983	1.37327	up	2.85e-05	0.000911321	AT3G46730.1|Symbols:|NB-ARC domain-containing disease resistance protein|chr3:17213069-17215612 REVERSE LENGTH=847
Glyma.18G093500	3060	18.33	5.33	18.9701	5.09189	1.89746	up	0.000274915	0.00648703	AT3G07040.1|Symbols:RPM1, RPS3|NB-ARC domain-containing disease resistance protein|chr3:2226244-2229024 REVERSE LENGTH=926
Glyma.18G093600	3369	69.67	22	72.0562	20.9432	1.78264	up	5.68e-09	4.16e-07	AT3G07040.1|Symbols:RPM1, RPS3|NB-ARC domain-containing disease resistance protein|chr3:2226244-2229024 REVERSE LENGTH=926
Glyma.18G094200	2462	52	1.33	53.7673	1.27327	5.40012	up	1.99e-23	6.23e-21	AT3G07040.1|Symbols:RPM1, RPS3|NB-ARC domain-containing disease resistance protein|chr3:2226244-2229024 REVERSE LENGTH=926
Glyma.18G099700	1893	23.67	0.33	24.5195	0.317038	6.27313	up	1.15e-13	1.58e-11	AT5G54860.1|Symbols:|Major facilitator superfamily protein|chr5:22284721-22287025 FORWARD LENGTH=491
Glyma.18G103500	2073	268.67	112.33	278.37	107.052	1.37869	up	9.61e-13	1.19e-10	AT2G19070.1|Symbols:SHT|spermidine hydroxycinnamoyl transferase|chr2:8260185-8261958 REVERSE LENGTH=451
Glyma.18G113300	1480	6.33	0	6.5098	0	12.6684	up	3.46e-05	0.00107854	AT4G19645.2|Symbols:|TRAM, LAG1 and CLN8 (TLC) lipid-sensing domain containing protein|chr4:10689941-10691298 REVERSE LENGTH=268
Glyma.18G132500	2088	213.67	114.67	221.358	109.311	1.01794	up	2.32e-07	1.25e-05	AT1G13750.1|Symbols:|Purple acid phosphatases superfamily protein|chr1:4715490-4718091 REVERSE LENGTH=613
Glyma.18G135200	351	285	0.67	295.134	0.643126	8.84205	up	2.32e-100	1.05e-96	NA
Glyma.18G135700	761	4.67	0	4.84565	0	12.2425	up	0.000436595	0.00952378	AT2G22370.1|Symbols:|unknown protein; Has 127 Blast hits to 127 proteins in 48 species: Archae - 0; Bacteria - 0; Metazoa - 87; Fungi - 0; Plants - 39; Viruses - 0; Other Eukaryotes - 1 (source: NCBI BLink).|chr2:9501019-9502078 REVERSE LENGTH=219
Glyma.18G138700	2915	15.67	0.33	16.2742	0.326088	5.64118	up	1.49e-09	1.2e-07	AT1G70460.1|Symbols:RHS10|root hair specific 10|chr1:26556155-26558994 FORWARD LENGTH=710
Glyma.18G141500	2617	24.67	7.33	25.5084	6.92801	1.88046	up	5.04e-05	0.00150762	AT1G70520.1|Symbols:CRK2|cysteine-rich RLK (RECEPTOR-like protein kinase) 2|chr1:26584888-26587334 REVERSE LENGTH=649
Glyma.18G143700	2075	33	9.67	34.1623	9.2482	1.88516	up	4.43e-06	0.00017916	AT3G26590.1|Symbols:|MATE efflux family protein|chr3:9761927-9765259 REVERSE LENGTH=500
Glyma.18G147700	3257	57.33	23	59.3925	21.8477	1.4428	up	5.47e-06	0.000213551	AT4G38050.1|Symbols:|Xanthine/uracil permease family protein|chr4:17869529-17872461 REVERSE LENGTH=709
Glyma.18G148700	2597	90.33	38.67	93.5913	36.8696	1.34394	up	3.52e-07	1.84e-05	AT4G15560.1|Symbols:CLA1, DEF, CLA, DXS, DXPS2|Deoxyxylulose-5-phosphate synthase|chr4:8884218-8887254 FORWARD LENGTH=717
Glyma.18G156000	3896	82	38	84.935	36.3198	1.2256	up	5.2e-06	0.000204794	AT1G03080.1|Symbols:|kinase interacting (KIP1-like) family protein|chr1:731794-737332 REVERSE LENGTH=1733
Glyma.18G176500	255	25	8.33	25.8994	7.95546	1.7029	up	0.000147772	0.00384343	NA
Glyma.18G177000	1394	144.67	45	149.751	42.76	1.80823	up	2.12e-14	3.17e-12	AT4G37990.1|Symbols:ELI3-2, ELI3, ATCAD8, CAD-B2|elicitor-activated gene 3-2|chr4:17855964-17857388 FORWARD LENGTH=359
Glyma.18G190900	2709	36.67	15	37.9997	14.3192	1.40803	up	0.000158651	0.0040728	AT3G07040.1|Symbols:RPM1, RPS3|NB-ARC domain-containing disease resistance protein|chr3:2226244-2229024 REVERSE LENGTH=926
Glyma.18G191400	804	82	0.33	84.9312	0.326088	8.02489	up	6e-39	4.13e-36	AT1G73260.1|Symbols:ATKTI1, KTI1|kunitz trypsin inhibitor 1|chr1:27547410-27548057 REVERSE LENGTH=215
Glyma.18G202500	1411	22.33	5.33	23.1244	5.06847	2.18979	up	1.23e-05	0.000433565	AT5G58630.1|Symbols:|unknown protein; Has 1807 Blast hits to 1807 proteins in 277 species: Archae - 0; Bacteria - 0; Metazoa - 736; Fungi - 347; Plants - 385; Viruses - 0; Other Eukaryotes - 339 (source: NCBI BLink).|chr5:23696141-23697335 REVERSE LENGTH=372
Glyma.18G203100	1698	61.33	30.33	63.5383	28.8404	1.13954	up	0.00013551	0.00357356	AT5G01360.1|Symbols:TBL3|Plant protein of unknown function (DUF828)|chr5:147608-149316 REVERSE LENGTH=434
Glyma.18G204400	3676	37.33	15.67	38.6345	14.9482	1.36992	up	0.00019947	0.00494477	AT1G47890.1|Symbols:AtRLP7, RLP7|receptor like protein 7|chr1:17643976-17647035 FORWARD LENGTH=1019
Glyma.18G208500	1869	6	0	6.18871	0	12.5954	up	5.68e-05	0.00166949	AT4G34131.1|Symbols:UGT73B3|UDP-glucosyl transferase 73B3|chr4:16343268-16344713 REVERSE LENGTH=481
Glyma.18G208600	1497	137.67	35	142.648	33.3008	2.09883	up	2.65e-17	5.13e-15	AT4G34131.1|Symbols:UGT73B3|UDP-glucosyl transferase 73B3|chr4:16343268-16344713 REVERSE LENGTH=481
Glyma.18G209600	3437	101.33	45	104.838	42.8892	1.28948	up	2.95e-07	1.56e-05	AT3G08840.2|Symbols:|D-alanine--D-alanine ligase family|chr3:2679648-2686157 REVERSE LENGTH=937
Glyma.18G226300	9435	125.67	16.33	130.157	15.5354	3.06662	up	8.02e-27	3.14e-24	AT4G27220.1|Symbols:|NB-ARC domain-containing disease resistance protein|chr4:13633953-13636712 REVERSE LENGTH=919
Glyma.18G226600	2209	64.67	0.67	66.9288	0.634076	6.72183	up	1.17e-30	5.84e-28	AT5G01150.1|Symbols:|Protein of unknown function (DUF674)|chr5:51988-53649 FORWARD LENGTH=501
Glyma.18G226700	445	25.67	6.67	26.5385	6.38837	2.05456	up	9.08e-06	0.000331044	NA
Glyma.18G226800	6246	147.33	1.67	152.463	1.58775	6.58533	up	1.07e-57	1.32e-54	AT4G27220.1|Symbols:|NB-ARC domain-containing disease resistance protein|chr4:13633953-13636712 REVERSE LENGTH=919
Glyma.18G226900	4664	51	24.33	52.8532	23.2945	1.182	up	0.000216129	0.0052922	AT1G12210.1|Symbols:RFL1|RPS5-like 1|chr1:4140948-4143605 FORWARD LENGTH=885
Glyma.18G235600	1016	511.67	263.33	529.891	251.052	1.07771	up	1.09e-09	8.93e-08	AT3G61460.1|Symbols:BRH1|brassinosteroid-responsive RING-H2|chr3:22741701-22742213 REVERSE LENGTH=170
Glyma.18G235700	476	8.67	0	9.00694	0	13.1368	up	1.18e-06	5.46e-05	AT2G13680.1|Symbols:CALS5, GLS2, ATGSL02|callose synthase 5|chr2:5695124-5706134 FORWARD LENGTH=1923
Glyma.18G260000	2118	30.67	4	31.8004	3.81724	3.05844	up	5.52e-10	4.78e-08	AT1G32450.1|Symbols:NRT1.5|nitrate transporter 1.5|chr1:11715337-11719807 REVERSE LENGTH=614
Glyma.18G263900	2822	44	16.67	45.5072	15.8863	1.51831	up	1.64e-05	0.000564027	AT5G15410.1|Symbols:DND1, ATCNGC2, CNGC2|Cyclic nucleotide-regulated ion channel family protein|chr5:5003460-5006763 REVERSE LENGTH=726
Glyma.18G268100	1440	79	42	81.855	40.1008	1.02944	up	0.000115415	0.00309936	AT5G39050.1|Symbols:|HXXXD-type acyl-transferase family protein|chr5:15634596-15636005 FORWARD LENGTH=469
Glyma.18G273100	1570	30.67	10.67	31.695	10.2084	1.6345	up	6.45e-05	0.00185784	AT5G28680.1|Symbols:ANX2|Malectin/receptor-like protein kinase family protein|chr5:10719437-10722013 REVERSE LENGTH=858
Glyma.18G280900	1305	309	85	319.709	81.0687	1.97954	up	9.09e-24	2.95e-21	AT1G13280.1|Symbols:AOC4|allene oxide cyclase 4|chr1:4547624-4548552 FORWARD LENGTH=254
Glyma.18G281600	3793	35.33	9.67	36.6152	9.1937	1.99372	up	9.65e-07	4.56e-05	AT1G09730.2|Symbols:|Cysteine proteinases superfamily protein|chr1:3148017-3154236 REVERSE LENGTH=931
Glyma.18G284700	2030	83.67	31	86.6494	29.6661	1.54637	up	2.34e-08	1.56e-06	AT1G69040.1|Symbols:ACR4|ACT domain repeat 4|chr1:25958196-25960079 FORWARD LENGTH=451
Glyma.18G294300	1862	871.67	434.33	902.517	414.069	1.12408	up	1.54e-10	1.46e-08	AT5G38200.1|Symbols:|Class I glutamine amidotransferase-like superfamily protein|chr5:15256383-15258474 FORWARD LENGTH=436
Glyma.18G294600	837	80	23	82.618	21.9681	1.91105	up	8.1e-11	7.97e-09	AT1G67025.1|Symbols:|BEST Arabidopsis thaliana protein match is: Protein kinase superfamily protein (TAIR:AT1G18390.1); Has 221 Blast hits to 191 proteins in 10 species: Archae - 0; Bacteria - 0; Metazoa - 0; Fungi - 0; Plants - 221; Viruses - 0; Other Eukaryotes - 0 (source: NCBI BLink).|chr1:25013344-25014435 REVERSE LENGTH=221
Glyma.18G302300	1038	13.33	0.33	13.7405	0.317038	5.43764	up	2.75e-08	1.79e-06	AT2G01910.2|Symbols:ATMAP65-6, MAP65-6|Microtubule associated protein (MAP65/ASE1) family protein|chr2:417698-420182 FORWARD LENGTH=567
Glyma.19G003600	1509	56	28.67	57.9222	27.2592	1.08738	up	0.00039227	0.00876743	AT2G23180.1|Symbols:CYP96A1|cytochrome P450, family 96, subfamily A, polypeptide 1|chr2:9874953-9876503 FORWARD LENGTH=516
Glyma.19G008300	1650	3370.33	1483.67	3489.47	1414.19	1.30303	up	6.19e-10	5.33e-08	AT1G23740.1|Symbols:|Oxidoreductase, zinc-binding dehydrogenase family protein|chr1:8398245-8399656 REVERSE LENGTH=386
Glyma.19G008600	1351	808.33	412	836.962	392.866	1.09112	up	4.64e-10	4.07e-08	AT1G23740.1|Symbols:|Oxidoreductase, zinc-binding dehydrogenase family protein|chr1:8398245-8399656 REVERSE LENGTH=386
Glyma.19G009000	1756	256.33	126.33	265.266	120.192	1.1421	up	2.55e-09	1.96e-07	AT5G14780.1|Symbols:FDH|formate dehydrogenase|chr5:4777043-4779190 FORWARD LENGTH=384
Glyma.19G011400	1186	15	3	15.5333	2.86751	2.43749	up	6.39e-05	0.00184472	AT4G10250.1|Symbols:ATHSP22.0|HSP20-like chaperones superfamily protein|chr4:6370537-6371124 FORWARD LENGTH=195
Glyma.19G032600	1974	33.33	13.33	34.5059	12.6656	1.44593	up	0.000207309	0.00510466	AT4G20050.2|Symbols:QRT3|Pectin lyase-like superfamily protein|chr4:10849911-10852090 REVERSE LENGTH=481
Glyma.19G053800	1721	117	45.33	121.148	43.213	1.48723	up	1.23e-09	9.97e-08	AT3G27400.1|Symbols:|Pectin lyase-like superfamily protein|chr3:10140323-10143023 FORWARD LENGTH=412
Glyma.19G065800	2719	384.33	151.33	397.886	144.174	1.46455	up	2.58e-15	4.25e-13	AT5G53050.3|Symbols:|alpha/beta-Hydrolases superfamily protein|chr5:21510534-21513432 REVERSE LENGTH=396
Glyma.19G075800	1943	69.33	35.33	71.7727	33.641	1.09321	up	0.000111795	0.00301819	AT5G63380.1|Symbols:|AMP-dependent synthetase and ligase family protein|chr5:25387581-25390026 REVERSE LENGTH=562
Glyma.19G079700	1098	93.33	50.33	96.6713	47.9876	1.01043	up	5.78e-05	0.00169489	AT1G53920.1|Symbols:GLIP5|GDSL-motif lipase 5|chr1:20137725-20139637 FORWARD LENGTH=385
Glyma.19G079900	291	15	2	15.5298	1.88531	3.04216	up	4.84e-06	0.000192758	AT2G36330.1|Symbols:|Uncharacterised protein family (UPF0497)|chr2:15233620-15235298 FORWARD LENGTH=283
Glyma.19G086100	932	142.33	56	147.353	53.2348	1.46883	up	1.56e-10	1.48e-08	AT3G05950.1|Symbols:|RmlC-like cupins superfamily protein|chr3:1781130-1781964 REVERSE LENGTH=229
Glyma.19G086200	889	314.33	128.33	325.533	122.282	1.41259	up	1.01e-13	1.39e-11	AT3G05950.1|Symbols:|RmlC-like cupins superfamily protein|chr3:1781130-1781964 REVERSE LENGTH=229
Glyma.19G086500	821	858	391.33	888.367	372.885	1.25243	up	1.14e-12	1.4e-10	AT5G39160.1|Symbols:|RmlC-like cupins superfamily protein|chr5:15679195-15679970 REVERSE LENGTH=222
Glyma.19G090800	1521	35	13.67	36.2333	13.0163	1.477	up	0.000115344	0.00309936	AT3G01900.1|Symbols:CYP94B2|cytochrome P450, family 94, subfamily B, polypeptide 2|chr3:312359-313849 REVERSE LENGTH=496
Glyma.19G107700	1793	6	0	6.22174	0	12.6031	up	5.67e-05	0.00166876	AT1G65450.1|Symbols:|HXXXD-type acyl-transferase family protein|chr1:24315875-24318895 FORWARD LENGTH=450
Glyma.19G127300	1164	24.67	6	25.513	5.69743	2.16285	up	6.42e-06	0.000245644	AT5G06150.1|Symbols:CYC1BAT, CYCB1;2|Cyclin family protein|chr5:1859542-1861570 REVERSE LENGTH=445
Glyma.19G135600	3300	78.67	0	81.4566	0	16.3137	up	2.93e-39	2.11e-36	AT3G14470.1|Symbols:|NB-ARC domain-containing disease resistance protein|chr3:4857940-4861104 FORWARD LENGTH=1054
Glyma.19G136700	1559	47.33	23	48.9047	21.9551	1.15542	up	0.00042176	0.00928117	AT3G16520.3|Symbols:UGT88A1|UDP-glucosyl transferase 88A1|chr3:5619355-5620833 REVERSE LENGTH=462
Glyma.19G137800	1447	202	99	209.088	94.2374	1.14974	up	1.19e-08	8.27e-07	AT2G41690.1|Symbols:AT-HSFB3, HSFB3|heat shock transcription factor B3|chr2:17381723-17382577 FORWARD LENGTH=244
Glyma.19G140200	390	5.33	0	5.491	0	12.4229	up	0.000156107	0.00401429	NA
Glyma.19G141100	1595	86.33	36	89.4863	34.3697	1.38053	up	2.92e-07	1.55e-05	AT3G57540.1|Symbols:|Remorin family protein|chr3:21301623-21302924 REVERSE LENGTH=296
Glyma.19G178100	1668	100.67	53.33	104.263	50.7776	1.03797	up	2.42e-05	0.000789507	AT3G09630.1|Symbols:|Ribosomal protein L4/L1 family|chr3:2953813-2955444 FORWARD LENGTH=406
Glyma.19G184500	1617	38.33	17.33	39.6526	16.4868	1.26611	up	0.000455265	0.00986097	AT5G57620.1|Symbols:MYB36, AtMYB36|myb domain protein 36|chr5:23334904-23336388 FORWARD LENGTH=333
Glyma.19G185900	1215	104.33	26.67	108.112	25.4191	2.08854	up	1.94e-14	2.91e-12	AT1G08080.1|Symbols:ATACA7, ACA7|alpha carbonic anhydrase 7|chr1:2517022-2518546 REVERSE LENGTH=275
Glyma.19G187500	2402	61.33	8.33	63.5014	7.86475	3.01332	up	8.7e-16	1.49e-13	AT2G36780.1|Symbols:|UDP-Glycosyltransferase superfamily protein|chr2:15417618-15419108 REVERSE LENGTH=496
Glyma.19G199900	1831	29.67	9.67	30.698	9.16006	1.74472	up	3.76e-05	0.00116438	AT3G11680.1|Symbols:|Aluminium activated malate transporter family protein|chr3:3686995-3689329 REVERSE LENGTH=488
Glyma.19G212500	1931	159	75	164.649	71.6458	1.20044	up	2.39e-08	1.59e-06	AT1G02810.1|Symbols:|Plant invertase/pectin methylesterase inhibitor superfamily|chr1:618284-620333 FORWARD LENGTH=579
Glyma.19G213800	1350	18	0	18.6083	0	14.1837	up	5.71e-12	6.41e-10	AT4G02210.2|Symbols:|unknown protein; FUNCTIONS IN: molecular_function unknown; INVOLVED IN: biological_process unknown; LOCATED IN: cellular_component unknown; EXPRESSED IN: 22 plant structures; EXPRESSED DURING: 13 growth stages; BEST Arabidopsis thaliana protein match is: unknown protein (TAIR:AT2G24960.2).|chr4:974320-975917 REVERSE LENGTH=439
Glyma.19G213900	1313	55.33	12	57.3286	11.4324	2.32612	up	7.09e-11	7.02e-09	AT4G02200.1|Symbols:|Drought-responsive family protein|chr4:972776-974203 FORWARD LENGTH=214
Glyma.19G218300	2397	33.33	10.33	34.4367	9.84981	1.80578	up	8.48e-06	0.000312002	AT2G47240.2|Symbols:LACS1|AMP-dependent synthetase and ligase family protein|chr2:19393835-19397616 FORWARD LENGTH=660
Glyma.19G232000	1284	68.33	28	70.7279	26.787	1.40075	up	1.82e-06	8.08e-05	AT3G05600.1|Symbols:|alpha/beta-Hydrolases superfamily protein|chr3:1623485-1624704 REVERSE LENGTH=331
Glyma.19G237000	3094	53	22	54.9308	20.9912	1.38783	up	1.81e-05	0.0006119	AT5G27410.1|Symbols:|D-aminoacid aminotransferase-like PLP-dependent enzymes superfamily protein|chr5:9678821-9682468 FORWARD LENGTH=559
Glyma.19G239500	2641	110	42.67	113.909	40.573	1.48929	up	2.79e-09	2.13e-07	AT1G08860.1|Symbols:BON3|Calcium-dependent phospholipid-binding Copine family protein|chr1:2842153-2846138 FORWARD LENGTH=584
Glyma.19G259300	2120	11345.3	3910	11750.5	3725.96	1.65704	up	1.36e-07	7.73e-06	AT2G46760.1|Symbols:|D-arabinono-1,4-lactone oxidase family protein|chr2:19213028-19215166 REVERSE LENGTH=603
Glyma.19G262600	3046	152.67	75	158.064	71.585	1.14278	up	1.32e-07	7.53e-06	AT3G14240.1|Symbols:|Subtilase family protein|chr3:4741637-4743964 REVERSE LENGTH=775
Glyma.19G262700	1366	249	55.67	257.492	53.06	2.27883	up	5.24e-27	2.09e-24	AT3G14230.3|Symbols:RAP2.2|related to AP2 2|chr3:4737616-4739000 REVERSE LENGTH=374
Glyma.19G262900	1346	485.67	145	502.48	137.995	1.86445	up	6.48e-24	2.12e-21	AT1G53920.1|Symbols:GLIP5|GDSL-motif lipase 5|chr1:20137725-20139637 FORWARD LENGTH=385
Glyma.20G001400	1365	839.67	390.33	869.326	372.076	1.2243	up	3.31e-12	3.88e-10	AT4G11290.1|Symbols:|Peroxidase superfamily protein|chr4:6869993-6871476 FORWARD LENGTH=326
Glyma.20G015100	1338	44	19.33	45.5996	18.447	1.30563	up	0.000146933	0.00382818	AT1G15000.1|Symbols:scpl50|serine carboxypeptidase-like 50|chr1:5168613-5169947 FORWARD LENGTH=444
Glyma.20G038500	1237	15.67	1.67	16.2008	1.5968	3.34281	up	8.19e-07	3.95e-05	AT2G47115.1|Symbols:|unknown protein; FUNCTIONS IN: molecular_function unknown; INVOLVED IN: biological_process unknown; LOCATED IN: endomembrane system; BEST Arabidopsis thaliana protein match is: unknown protein (TAIR:AT1G10660.1); Has 35333 Blast hits to 34131 proteins in 2444 species: Archae - 798; Bacteria - 22429; Metazoa - 974; Fungi - 991; Plants - 531; Viruses - 0; Other Eukaryotes - 961…
Glyma.20G053000	2322	36.33	15.33	37.596	14.5936	1.36525	up	0.000249566	0.00599697	AT3G01680.1|Symbols:|CONTAINS InterPro DOMAIN/s: Mediator complex subunit Med28 (InterPro:IPR021640); BEST Arabidopsis thaliana protein match is: unknown protein (TAIR:AT3G01670.1); Has 122 Blast hits to 112 proteins in 13 species: Archae - 0; Bacteria - 0; Metazoa - 0; Fungi - 0; Plants - 122; Viruses - 0; Other Eukaryotes - 0 (source: NCBI BLink).|chr3:252033-255246 FORWARD LENGTH=740
Glyma.20G061100	2561	188.67	102.33	195.46	97.6539	1.00112	up	7.26e-07	3.55e-05	AT1G65610.1|Symbols:ATGH9A2, KOR2|Six-hairpin glycosidases superfamily protein|chr1:24391823-24395261 REVERSE LENGTH=623
Glyma.20G074700	1558	7.67	0.33	7.93193	0.317038	4.64494	up	4.28e-05	0.00130902	AT2G32900.1|Symbols:ATZW10|centromere/kinetochore protein, putative (ZW10)|chr2:13953807-13957470 FORWARD LENGTH=742
Glyma.20G097800	899	41.67	8.67	43.1197	8.23098	2.38921	up	2.58e-09	1.97e-07	AT2G24100.1|Symbols:|unknown protein; BEST Arabidopsis thaliana protein match is: unknown protein (TAIR:AT4G30780.1); Has 101 Blast hits to 101 proteins in 16 species: Archae - 0; Bacteria - 0; Metazoa - 0; Fungi - 0; Plants - 95; Viruses - 0; Other Eukaryotes - 6 (source: NCBI BLink).|chr2:10244921-10246715 FORWARD LENGTH=466
Glyma.20G098500	1412	48.67	23	50.3908	21.9047	1.20192	up	0.000242848	0.00585101	AT2G39470.1|Symbols:PPL2|PsbP-like protein 2|chr2:16476335-16477653 FORWARD LENGTH=238
Glyma.20G102100	1441	87.67	40	90.7513	38.1287	1.25104	up	2.12e-06	9.27e-05	AT5G08350.1|Symbols:|GRAM domain-containing protein / ABA-responsive protein-related|chr5:2686417-2687175 REVERSE LENGTH=222
Glyma.20G105300	2327	69.33	23.67	71.7516	22.562	1.66912	up	3.33e-08	2.14e-06	AT4G38470.1|Symbols:|ACT-like protein tyrosine kinase family protein|chr4:17999432-18003551 FORWARD LENGTH=575
Glyma.20G110000	1598	89.33	33.33	92.4959	31.7791	1.54131	up	1.28e-08	8.82e-07	AT3G54260.1|Symbols:TBL36|TRICHOME BIREFRINGENCE-LIKE 36|chr3:20085097-20086745 REVERSE LENGTH=379
Glyma.20G110500	2096	74	34	76.508	32.487	1.23575	up	9.69e-06	0.000350914	AT1G55230.1|Symbols:|Family of unknown function (DUF716) |chr1:20602895-20603797 FORWARD LENGTH=300
Glyma.20G113300	2541	82.33	37.33	85.1781	35.5446	1.26085	up	3.13e-06	0.000130576	AT3G10420.2|Symbols:SPD1|P-loop containing nucleoside triphosphate hydrolases superfamily protein|chr3:3239307-3242274 FORWARD LENGTH=684
Glyma.20G114800	1809	236.33	100.67	244.78	95.8717	1.35231	up	8.22e-12	9.03e-10	AT1G13360.1|Symbols:|unknown protein; BEST Arabidopsis thaliana protein match is: unknown protein (TAIR:AT3G25870.1); Has 69 Blast hits to 69 proteins in 16 species: Archae - 0; Bacteria - 0; Metazoa - 6; Fungi - 0; Plants - 63; Viruses - 0; Other Eukaryotes - 0 (source: NCBI BLink).|chr1:4577229-4577813 REVERSE LENGTH=194
Glyma.20G116700	784	51.33	10.67	53.0397	10.1423	2.38669	up	1.1e-10	1.07e-08	AT1G25400.2|Symbols:|unknown protein; FUNCTIONS IN: molecular_function unknown; INVOLVED IN: biological_process unknown; LOCATED IN: cellular_component unknown; EXPRESSED IN: 20 plant structures; EXPRESSED DURING: 10 growth stages; BEST Arabidopsis thaliana protein match is: unknown protein (TAIR:AT1G68440.1).|chr1:8911463-8912329 REVERSE LENGTH=288
Glyma.20G138600	2207	122.33	20.67	126.78	19.7411	2.68305	up	2.24e-22	6.47e-20	AT4G21410.1|Symbols:CRK29|cysteine-rich RLK (RECEPTOR-like protein kinase) 29|chr4:11402463-11405025 REVERSE LENGTH=679
Glyma.20G138700	2124	93.33	14	96.7201	13.3514	2.85683	up	4.67e-20	1.12e-17	AT4G38830.1|Symbols:CRK26|cysteine-rich RLK (RECEPTOR-like protein kinase) 26|chr4:18122339-18124943 FORWARD LENGTH=665
Glyma.20G158500	1930	18.67	0.33	19.2712	0.310545	5.9555	up	4.04e-11	4.14e-09	AT5G52300.2|Symbols:RD29B, LTI65|CAP160 protein|chr5:21237205-21239404 FORWARD LENGTH=618
Glyma.20G203100	1077	29.33	9	30.3846	8.65564	1.81163	up	2.01e-05	0.000670723	AT5G07050.1|Symbols:|nodulin MtN21 /EamA-like transporter family protein|chr5:2191533-2193416 REVERSE LENGTH=402
Glyma.20G204800	2252	29	7	30.0509	6.66271	2.17323	up	1.34e-06	6.12e-05	AT3G01680.1|Symbols:|CONTAINS InterPro DOMAIN/s: Mediator complex subunit Med28 (InterPro:IPR021640); BEST Arabidopsis thaliana protein match is: unknown protein (TAIR:AT3G01670.1); Has 122 Blast hits to 112 proteins in 13 species: Archae - 0; Bacteria - 0; Metazoa - 0; Fungi - 0; Plants - 122; Viruses - 0; Other Eukaryotes - 0 (source: NCBI BLink).|chr3:252033-255246 FORWARD LENGTH=740
Glyma.20G210100	1689	50.67	19.33	52.4207	18.4317	1.50795	up	6.26e-06	0.000239911	AT1G03220.1|Symbols:|Eukaryotic aspartyl protease family protein|chr1:787143-788444 FORWARD LENGTH=433
Glyma.20G221400	1449	135.67	52	140.464	49.5651	1.5028	up	1.2e-10	1.15e-08	AT1G64780.1|Symbols:ATAMT1;2, AMT1;2|ammonium transporter 1;2|chr1:24061021-24062565 REVERSE LENGTH=514
Glyma.20G225200	695	46	6.67	47.6959	6.34056	2.91118	up	1.66e-12	2e-10	AT3G04720.1|Symbols:PR4, HEL, PR-4|pathogenesis-related 4|chr3:1285691-1286531 REVERSE LENGTH=212
Glyma.U003000	1348	95.33	32.67	98.679	31.1423	1.66387	up	5.59e-10	4.83e-08	AT5G10730.1|Symbols:|NAD(P)-binding Rossmann-fold superfamily protein|chr5:3390822-3392947 REVERSE LENGTH=287
Glyma.U004700	1438	23.33	0.33	24.1562	0.317038	6.2516	up	1.69e-13	2.25e-11	AT3G04770.2|Symbols:RPSAb|40s ribosomal protein SA B|chr3:1309544-1310846 REVERSE LENGTH=280
Glyma.U005000	600	12.67	0	13.1152	0	13.679	up	5.15e-09	3.8e-07	AT5G38344.1|Symbols:|Toll-Interleukin-Resistance (TIR) domain family protein|chr5:15325950-15326591 FORWARD LENGTH=213
Glyma.U019000	1236	45.67	11.67	47.261	11.1439	2.08439	up	2.08e-08	1.4e-06	AT5G03170.1|Symbols:FLA11, ATFLA11|FASCICLIN-like arabinogalactan-protein 11|chr5:752898-753638 REVERSE LENGTH=246
Glyma.U019100	1529	32	8	33.1105	7.66046	2.11178	up	7.84e-07	3.8e-05	AT5G03170.1|Symbols:FLA11, ATFLA11|FASCICLIN-like arabinogalactan-protein 11|chr5:752898-753638 REVERSE LENGTH=246
Glyma.U027300	2149	141.67	57	146.648	54.301	1.4333	up	3.59e-10	3.22e-08	AT3G09220.1|Symbols:LAC7|laccase 7|chr3:2827434-2830477 REVERSE LENGTH=567
Glyma.U039300	1553	72.33	35.33	74.9271	33.632	1.15565	up	3.85e-05	0.00118821	AT3G22400.1|Symbols:LOX5|PLAT/LH2 domain-containing lipoxygenase family protein|chr3:7927011-7931167 FORWARD LENGTH=886
