# Supplementary material for: Comparisons of constitutive resistances to soybean cyst nematode between PI 88788- and Peking-type sources of resistance in soybean by transcriptomic and metabolomic profilings
Source: Front Genet. 2022 Nov 10;13:1055867. doi: 10.3389/fgene.2022.1055867 (PMC9686325; doi:10.3389/fgene.2022.1055867)
Supplement: Supplementary file 3 [file Table4.XLS]

## Sheet: PI 88788 vs. Hutcheson
Table S4 Significant differentially expressed genes (DEGs) in the comparison of PI 88788 vs. Hutcheson.
GeneID	length	ReadsMeanB14	ReadsMeanB19	baseMeanB14	baseMeanB19	log2Ratio	Regulation	P-value	FDR	Annotation
Glyma.01G004200	1283	102.67	50.33	101.523	50.1775	1.01669	up	0.000139874	0.00340994	AT4G26220.1|Symbols:|S-adenosyl-L-methionine-dependent methyltransferases superfamily protein|chr4:13284179-13285146 FORWARD LENGTH=232
Glyma.01G005200	3217	8.33	49.33	8.23194	49.0731	-2.57563	down	3.42032e-10	3.03357e-08	AT4G29210.1|Symbols:GGT3, GGT4|gamma-glutamyl transpeptidase 4|chr4:14400990-14403319 FORWARD LENGTH=637
Glyma.01G006500	3943	842.33	369.33	832.809	367.625	1.17975	up	2.44227e-09	1.88708e-07	AT5G45140.1|Symbols:NRPC2|nuclear RNA polymerase C2|chr5:18247416-18257713 REVERSE LENGTH=1161
Glyma.01G008700	3104	280.67	70.67	277.428	70.3105	1.9803	up	2.03335e-18	4.93066e-16	AT2G19930.1|Symbols:|RNA-dependent RNA polymerase family protein|chr2:8607533-8612441 REVERSE LENGTH=977
Glyma.01G011600	1989	440.33	184.33	435.349	183.375	1.24737	up	8.60264e-10	7.04088e-08	AT4G16070.1|Symbols:|Mono-/di-acylglycerol lipase, N-terminal;Lipase, class 3|chr4:9096808-9100596 REVERSE LENGTH=654
Glyma.01G012200	1799	274.33	65.33	271.239	64.9271	2.06267	up	2.00128e-19	5.5972e-17	AT4G16070.1|Symbols:|Mono-/di-acylglycerol lipase, N-terminal;Lipase, class 3|chr4:9096808-9100596 REVERSE LENGTH=654
Glyma.01G012700	1857	72.33	13.33	71.4957	13.3067	2.42571	up	5.07856e-12	5.89112e-10	AT4G14150.1|Symbols:PAKRP1, KINESIN-12A|phragmoplast-associated kinesin-related protein 1|chr4:8158645-8165008 REVERSE LENGTH=1292
Glyma.01G012800	2051	414	185	409.195	184.222	1.15134	up	1.47005e-08	9.85539e-07	AT4G16070.1|Symbols:|Mono-/di-acylglycerol lipase, N-terminal;Lipase, class 3|chr4:9096808-9100596 REVERSE LENGTH=654
Glyma.01G014500	1735	22	81.67	21.7498	81.2062	-1.90059	down	1.87218e-09	1.47408e-07	NA
Glyma.01G015200	1434	27.33	6.67	27.009	6.56637	2.04027	up	2.46173e-05	0.000777724	AT1G32230.3|Symbols:AtRCD1|WWE protein-protein interaction domain protein family|chr1:11613427-11615748 FORWARD LENGTH=570
Glyma.01G016600	1345	116.33	55.33	115.002	54.9086	1.06655	up	4.01623e-05	0.00118353	AT5G16770.2|Symbols:AtMYB9, MYB9|myb domain protein 9|chr5:5515209-5516734 FORWARD LENGTH=336
Glyma.01G016700	1074	0	11	0	10.9655	-13.4207	down	1.88767e-07	1.04563e-05	AT5G16760.1|Symbols:|Inositol 1,3,4-trisphosphate 5/6-kinase family protein|chr5:5509890-5510849 FORWARD LENGTH=319
Glyma.01G017500	576	6.67	0	6.59003	0	12.6861	up	4.96264e-05	0.00141221	AT5G46700.1|Symbols:TET1, TRN2|Tetraspanin family protein|chr5:18951035-18952439 FORWARD LENGTH=269
Glyma.01G020400	797	1	11	0.993015	10.9611	-3.46443	down	4.20617e-05	0.00123313	NA
Glyma.01G032600	1597	65.33	21.33	64.5787	21.2065	1.60655	up	1.30125e-06	5.89002e-05	AT1G60060.1|Symbols:|Serine/threonine-protein kinase WNK (With No Lysine)-related|chr1:22139282-22141585 FORWARD LENGTH=386
Glyma.01G032900	3261	61.67	26.33	60.9698	26.3107	1.21245	up	0.00016994	0.00400788	AT5G17680.1|Symbols:|disease resistance protein (TIR-NBS-LRR class), putative|chr5:5822999-5827153 FORWARD LENGTH=1294
Glyma.01G033200	4826	24.67	57.33	24.3987	57.064	-1.22578	down	0.000220192	0.00495954	AT1G69550.1|Symbols:|disease resistance protein (TIR-NBS-LRR class)|chr1:26148836-26153374 REVERSE LENGTH=1400
Glyma.01G035800	1326	0.67	7.67	0.662823	7.61139	-3.52146	down	0.000444333	0.00889993	AT3G14470.1|Symbols:|NB-ARC domain-containing disease resistance protein|chr3:4857940-4861104 FORWARD LENGTH=1054
Glyma.01G035900	1173	0	11.33	0	11.2359	-13.4558	down	1.27506e-07	7.22976e-06	AT1G69550.1|Symbols:|disease resistance protein (TIR-NBS-LRR class)|chr1:26148836-26153374 REVERSE LENGTH=1400
Glyma.01G036800	1867	180.67	75.33	178.7	75.0178	1.25224	up	8.44015e-08	4.97118e-06	AT1G24130.1|Symbols:|Transducin/WD40 repeat-like superfamily protein|chr1:8534183-8535430 REVERSE LENGTH=415
Glyma.01G040700	883	43	92	42.5051	91.4365	-1.10513	down	7.27314e-05	0.0019527	AT5G39950.1|Symbols:ATTRX2, ATH2, ATTRXH2, TRXH2, TRX2|thioredoxin 2|chr5:15990885-15991881 REVERSE LENGTH=133
Glyma.01G041400	2250	80	14	79.0845	13.8306	2.51553	up	2.67379e-13	3.62776e-11	AT1G69870.1|Symbols:NRT1.7|nitrate transporter 1.7|chr1:26316208-26320097 FORWARD LENGTH=620
Glyma.01G043300	2250	2.33	13.33	2.29295	13.2995	-2.53609	down	0.000219664	0.00495134	AT5G15130.1|Symbols:WRKY72, ATWRKY72|WRKY DNA-binding protein 72|chr5:4904426-4906879 FORWARD LENGTH=548
Glyma.01G043600	1109	42	15	41.5104	14.9701	1.47139	up	0.000113517	0.00284969	AT1G14400.2|Symbols:UBC1, ATUBC1|ubiquitin carrier protein 1|chr1:4927294-4928136 REVERSE LENGTH=152
Glyma.01G046300	1482	7	53.33	6.9129	53.1186	-2.94185	down	1.76147e-12	2.20005e-10	AT2G15480.2|Symbols:UGT73B5|UDP-glucosyl transferase 73B5|chr2:6758817-6763398 FORWARD LENGTH=494
Glyma.01G046900	3108	451	4.67	445.839	4.62093	6.5922	up	5.54174e-93	2.80708e-89	AT5G36930.1|Symbols:|Disease resistance protein (TIR-NBS-LRR class) family|chr5:14567771-14571907 REVERSE LENGTH=1188
Glyma.01G049700	609	68.33	8.67	67.5851	8.60701	2.97312	up	9.41148e-15	1.54892e-12	AT1G11820.1|Symbols:|O-Glycosyl hydrolases family 17 protein|chr1:3991259-3993327 REVERSE LENGTH=384
Glyma.01G049800	644	32.67	0	32.3334	0	14.9807	up	2.2071e-17	4.81422e-15	AT5G62410.1|Symbols:SMC2, TTN3, ATCAP-E1, ATSMC4|structural maintenance of chromosomes 2|chr5:25056308-25062436 FORWARD LENGTH=1175
Glyma.01G053600	2275	0.67	14.33	0.658658	14.2163	-4.43188	down	2.98355e-07	1.59454e-05	AT1G13970.1|Symbols:|Protein of unknown function (DUF1336)|chr1:4779742-4781882 REVERSE LENGTH=504
Glyma.01G054500	3918	22.67	52.33	22.4151	52.2068	-1.21977	down	0.000379696	0.00782531	AT1G69370.1|Symbols:CM3, cm-3|chorismate mutase 3|chr1:26080098-26081559 FORWARD LENGTH=316
Glyma.01G055800	612	10.67	0	10.5496	0	13.3649	up	3.23725e-07	1.72186e-05	AT5G49580.1|Symbols:|Chaperone DnaJ-domain superfamily protein|chr5:20123823-20126813 REVERSE LENGTH=695
Glyma.01G079900	1438	10.33	1.33	10.1864	1.34276	2.92337	up	0.000283816	0.00612914	AT3G60580.1|Symbols:|C2H2-like zinc finger protein|chr3:22394007-22394873 FORWARD LENGTH=288
Glyma.01G084200	2092	27	4.67	26.7542	4.65746	2.52215	up	9.15652e-07	4.27692e-05	AT1G68640.1|Symbols:PAN|bZIP transcription factor family protein|chr1:25769739-25772303 REVERSE LENGTH=452
Glyma.01G085800	1631	31	69.67	30.6741	69.2374	-1.17453	down	0.000134784	0.00330708	AT3G02100.1|Symbols:|UDP-Glycosyltransferase superfamily protein|chr3:368840-370484 REVERSE LENGTH=464
Glyma.01G088300	1944	96	25.67	94.9452	25.6185	1.88991	up	2.75053e-10	2.49783e-08	AT1G68810.1|Symbols:|basic helix-loop-helix (bHLH) DNA-binding superfamily protein|chr1:25861289-25862882 FORWARD LENGTH=368
Glyma.01G089000	1337	15.33	43.33	15.1497	43.1817	-1.51113	down	6.74269e-05	0.00183953	AT5G63690.1|Symbols:|Nucleic acid-binding, OB-fold-like protein|chr5:25492864-25493283 REVERSE LENGTH=139
Glyma.01G091400	1572	9	0.33	8.89476	0.324241	4.77782	up	2.25604e-05	0.000721742	AT5G13930.1|Symbols:CHS, TT4, ATCHS|Chalcone and stilbene synthase family protein|chr5:4488762-4490035 FORWARD LENGTH=395
Glyma.01G091800	3166	31.33	5.67	31.0168	5.61012	2.46695	up	3.24128e-07	1.72186e-05	AT1G68740.1|Symbols:PHO1;H1|EXS (ERD1/XPR1/SYG1) family protein|chr1:25812735-25816574 REVERSE LENGTH=784
Glyma.01G097000	1310	118.67	38	117.349	37.86	1.63205	up	2.02334e-09	1.58761e-07	AT4G17870.1|Symbols:PYR1, RCAR11|Polyketide cyclase/dehydrase and lipid transport superfamily protein|chr4:9928792-9929367 FORWARD LENGTH=191
Glyma.01G098200	1128	16.33	3.33	16.1848	3.29463	2.29645	up	0.000181038	0.00422589	NA
Glyma.01G099000	2045	24.67	64	24.4136	63.7088	-1.38381	down	2.0307e-05	0.000657963	AT3G51840.1|Symbols:ACX4, ATSCX, ATG6|acyl-CoA oxidase 4|chr3:19225653-19229008 REVERSE LENGTH=436
Glyma.01G101100	2067	28	9	27.734	8.91478	1.63738	up	0.000324895	0.00685074	AT5G51670.1|Symbols:|Protein of unknown function (DUF668)|chr5:20993560-20995096 FORWARD LENGTH=474
Glyma.01G105000	2104	291.67	130.33	288.303	129.531	1.15428	up	5.41785e-08	3.32421e-06	AT2G37900.1|Symbols:|Major facilitator superfamily protein|chr2:15864396-15866408 REVERSE LENGTH=575
Glyma.01G108200	1940	457.67	154.33	452.467	153.486	1.55971	up	3.70579e-14	5.539e-12	AT3G09220.1|Symbols:LAC7|laccase 7|chr3:2827434-2830477 REVERSE LENGTH=567
Glyma.01G116700	1657	27.67	73	27.351	72.6172	-1.40872	down	6.00838e-06	0.000228258	AT1G32780.1|Symbols:|GroES-like zinc-binding dehydrogenase family protein|chr1:11869977-11872595 REVERSE LENGTH=394
Glyma.01G118800	2442	36	74.33	35.576	73.8993	-1.05465	down	0.000393673	0.00802073	AT3G14840.2|Symbols:|Leucine-rich repeat transmembrane protein kinase|chr3:4988271-4993891 FORWARD LENGTH=1020
Glyma.01G129700	857	22.33	68.67	22.0831	68.3498	-1.62999	down	5.72533e-07	2.84321e-05	AT2G40435.1|Symbols:|BEST Arabidopsis thaliana protein match is: transcription regulators (TAIR:AT3G56220.1); Has 289 Blast hits to 289 proteins in 30 species: Archae - 0; Bacteria - 0; Metazoa - 0; Fungi - 0; Plants - 289; Viruses - 0; Other Eukaryotes - 0 (source: NCBI BLink).|chr2:16887048-16888407 FORWARD LENGTH=158
Glyma.01G130800	1209	60.67	128.67	59.9795	127.759	-1.09088	down	1.36443e-05	0.000466979	AT5G05340.1|Symbols:|Peroxidase superfamily protein|chr5:1579142-1580819 REVERSE LENGTH=324
Glyma.01G131400	1359	0	8	0	8.00432	-12.9666	down	7.86453e-06	0.000291013	AT3G51730.1|Symbols:|saposin B domain-containing protein|chr3:19186970-19188436 FORWARD LENGTH=213
Glyma.01G161500	1023	174.67	65.67	172.829	65.3329	1.40346	up	4.35268e-09	3.21604e-07	AT4G35770.1|Symbols:SEN1, ATSEN1, DIN1|Rhodanese/Cell cycle control phosphatase superfamily protein|chr4:16945073-16945983 FORWARD LENGTH=182
Glyma.01G165000	3442	18.67	59	18.4551	58.4773	-1.66386	down	1.35714e-06	6.07156e-05	AT5G66150.1|Symbols:|Glycosyl hydrolase family 38 protein|chr5:26439013-26444434 REVERSE LENGTH=1047
Glyma.01G167700	1454	1391.33	104.33	1375.56	103.902	3.72673	up	2.26115e-62	3.81782e-59	NA
Glyma.01G174000	2396	48.33	113.33	47.8214	112.648	-1.2361	down	2.89112e-06	0.00011971	AT2G18330.1|Symbols:|AAA-type ATPase family protein|chr2:7965829-7968915 FORWARD LENGTH=636
Glyma.01G177500	998	72.33	19.33	71.5829	19.2302	1.89624	up	1.02056e-08	6.98578e-07	AT4G36740.1|Symbols:HB-5, ATHB40, HB40|homeobox protein 40|chr4:17314649-17316314 REVERSE LENGTH=216
Glyma.01G179100	3610	1.67	37.33	1.64995	37.1444	-4.49265	down	1.41499e-14	2.25547e-12	AT3G21630.1|Symbols:CERK1, LYSM RLK1|chitin elicitor receptor kinase 1|chr3:7615543-7618530 REVERSE LENGTH=617
Glyma.01G179600	1813	759.33	180.67	750.918	179.508	2.06461	up	7.53849e-24	2.96263e-21	AT3G26310.1|Symbols:CYP71B35|cytochrome P450, family 71, subfamily B, polypeptide 35|chr3:9641089-9642779 REVERSE LENGTH=500
Glyma.01G181000	1285	39.67	94	39.1984	93.7056	-1.25734	down	8.21597e-06	0.000301813	NA
Glyma.01G182200	569	8	41	7.90002	40.7996	-2.36863	down	3.21774e-08	2.04875e-06	AT5G66985.1|Symbols:|unknown protein; Has 30201 Blast hits to 17322 proteins in 780 species: Archae - 12; Bacteria - 1396; Metazoa - 17338; Fungi - 3422; Plants - 5037; Viruses - 0; Other Eukaryotes - 2996 (source: NCBI BLink).|chr5:26743412-26743663 FORWARD LENGTH=83
Glyma.01G197500	1697	56	24.33	55.3734	24.3171	1.18722	up	0.000357526	0.00742209	AT1G50010.1|Symbols:TUA2|tubulin alpha-2 chain|chr1:18517737-18519729 FORWARD LENGTH=450
Glyma.01G200100	2323	154	352	152.238	350.013	-1.20108	down	6.70055e-09	4.78035e-07	AT1G32450.1|Symbols:NRT1.5|nitrate transporter 1.5|chr1:11715337-11719807 REVERSE LENGTH=614
Glyma.01G210400	1642	12.67	46	12.529	45.7684	-1.86908	down	1.30352e-06	5.89002e-05	AT4G17260.1|Symbols:|Lactate/malate dehydrogenase family protein|chr4:9674057-9675309 FORWARD LENGTH=353
Glyma.01G211800	1577	36.33	113.33	35.9253	112.703	-1.64945	down	2.29695e-09	1.78997e-07	AT4G39230.1|Symbols:|NmrA-like negative transcriptional regulator family protein|chr4:18266024-18267604 REVERSE LENGTH=308
Glyma.01G214400	1096	1	14.33	0.988849	14.2272	-3.84675	down	1.35701e-06	6.07156e-05	AT1G12560.1|Symbols:ATEXPA7, EXP7, ATEXP7, ATHEXP ALPHA 1.26, EXPA7|expansin A7|chr1:4276557-4277693 FORWARD LENGTH=262
Glyma.01G221900	1006	31	78	30.7148	77.4844	-1.33497	down	9.09195e-06	0.000327655	AT1G69230.2|Symbols:SP1L2|SPIRAL1-like2|chr1:26026543-26027085 REVERSE LENGTH=110
Glyma.01G222200	1488	42.67	13.33	42.2254	13.311	1.66549	up	1.77391e-05	0.000585158	AT1G63910.1|Symbols:AtMYB103, MYB103|myb domain protein 103|chr1:23719968-23721625 REVERSE LENGTH=370
Glyma.01G224400	1357	153	15	151.344	14.9536	3.33927	up	2.18616e-28	1.1725e-25	AT4G01100.1|Symbols:ADNT1|adenine nucleotide transporter 1|chr4:477411-479590 FORWARD LENGTH=352
Glyma.01G224700	1564	23.33	3.33	23.0835	3.3075	2.80305	up	7.30281e-07	3.48243e-05	AT1G64350.1|Symbols:SEH1H|Transducin/WD40 repeat-like superfamily protein|chr1:23881582-23883073 FORWARD LENGTH=326
Glyma.01G225800	1824	731	215.33	722.933	214.451	1.75321	up	3.98192e-18	9.35709e-16	AT4G10960.1|Symbols:UGE5|UDP-D-glucose/UDP-D-galactose 4-epimerase 5|chr4:6716083-6718472 REVERSE LENGTH=351
Glyma.01G227900	1573	11	0.67	10.8881	0.654913	4.05531	up	1.22289e-05	0.000422984	AT4G10020.1|Symbols:AtHSD5, HSD5|hydroxysteroid dehydrogenase 5|chr4:6268363-6270179 FORWARD LENGTH=389
Glyma.01G229100	1581	38	12.67	37.6264	12.52	1.58751	up	8.64924e-05	0.0022622	AT5G43950.1|Symbols:|Plant protein of unknown function (DUF946)|chr5:17686707-17688623 REVERSE LENGTH=566
Glyma.01G230200	1005	1313.67	633.33	1299.19	629.957	1.04429	up	2.18748e-07	1.19859e-05	AT3G03150.1|Symbols:|unknown protein; FUNCTIONS IN: molecular_function unknown; INVOLVED IN: biological_process unknown; LOCATED IN: mitochondrion; EXPRESSED IN: 22 plant structures; EXPRESSED DURING: 13 growth stages; BEST Arabidopsis thaliana protein match is: unknown protein (TAIR:AT5G17165.1); Has 39 Blast hits to 39 proteins in 11 species: Archae - 0; Bacteria - 0; Metazoa - 0; Fungi - 0; Pl…
Glyma.01G235000	1065	96.33	46.67	95.2854	46.3382	1.04005	up	0.000151385	0.00363037	AT3G22620.1|Symbols:|Bifunctional inhibitor/lipid-transfer protein/seed storage 2S albumin superfamily protein|chr3:8008615-8009415 FORWARD LENGTH=203
Glyma.02G002200	4987	146.67	54.67	145.06	54.4328	1.4141	up	1.61716e-08	1.07311e-06	NA
Glyma.02G004800	1113	42	15.67	41.5143	15.6157	1.41061	up	0.000197387	0.00453214	AT4G14746.1|Symbols:|CONTAINS InterPro DOMAIN/s: EGF-like (InterPro:IPR006210); Has 259 Blast hits to 234 proteins in 55 species: Archae - 0; Bacteria - 0; Metazoa - 184; Fungi - 0; Plants - 69; Viruses - 0; Other Eukaryotes - 6 (source: NCBI BLink).|chr4:8462720-8464326 REVERSE LENGTH=212
Glyma.02G005700	2938	37.67	81.67	37.2454	81.162	-1.12374	down	0.000107386	0.00273184	AT1G04400.1|Symbols:CRY2, FHA, AT-PHH1, PHH1, ATCRY2|cryptochrome 2|chr1:1185719-1187901 REVERSE LENGTH=612
Glyma.02G006800	2034	31.33	85.67	30.9814	85.2669	-1.46059	down	8.40044e-07	3.96438e-05	AT1G09540.1|Symbols:MYB61, ATMYB61|myb domain protein 61|chr1:3086333-3087689 FORWARD LENGTH=366
Glyma.02G009800	1349	3.67	22.33	3.6311	22.1584	-2.60938	down	2.91563e-06	0.000120396	AT2G47190.1|Symbols:ATMYB2, MYB2|myb domain protein 2|chr2:19376284-19377297 FORWARD LENGTH=273
Glyma.02G010300	2448	12	1.67	11.8686	1.65053	2.84615	up	0.000150772	0.0036233	AT2G47240.2|Symbols:LACS1|AMP-dependent synthetase and ligase family protein|chr2:19393835-19397616 FORWARD LENGTH=660
Glyma.02G013200	1282	11	1.67	10.901	1.65414	2.72031	up	0.000384003	0.00788201	AT4G02090.1|Symbols:|unknown protein; FUNCTIONS IN: molecular_function unknown; INVOLVED IN: N-terminal protein myristoylation; LOCATED IN: cellular_component unknown; EXPRESSED IN: root; Has 132 Blast hits to 132 proteins in 12 species: Archae - 0; Bacteria - 0; Metazoa - 0; Fungi - 0; Plants - 132; Viruses - 0; Other Eukaryotes - 0 (source: NCBI BLink).|chr4:923122-923730 FORWARD LENGTH=202
Glyma.02G014800	1601	0	13	0	12.976	-13.6636	down	1.74523e-08	1.15474e-06	AT1G77670.1|Symbols:|Pyridoxal phosphate (PLP)-dependent transferases superfamily protein|chr1:29189043-29190901 REVERSE LENGTH=440
Glyma.02G016200	952	0	30.67	0	30.6287	-14.9026	down	1.11e-16	2.27208e-14	AT2G47540.1|Symbols:|Pollen Ole e 1 allergen and extensin family protein|chr2:19505901-19506504 FORWARD LENGTH=173
Glyma.02G016500	2144	26	58.67	25.6944	58.4747	-1.18636	down	0.000303617	0.0064679	AT4G02320.1|Symbols:|Plant invertase/pectin methylesterase inhibitor superfamily|chr4:1022725-1026118 REVERSE LENGTH=518
Glyma.02G017100	929	1089.33	3394.67	1077.51	3378.33	-1.64861	down	3.85546e-13	5.13926e-11	AT4G02380.1|Symbols:SAG21, AtLEA5|senescence-associated gene 21|chr4:1046414-1046807 REVERSE LENGTH=97
Glyma.02G017200	1074	13	65.67	12.8624	65.4811	-2.34792	down	6.8919e-11	6.84505e-09	AT4G02390.1|Symbols:APP, PARP1, ATPARP1, PP|poly(ADP-ribose) polymerase|chr4:1050104-1053960 FORWARD LENGTH=637
Glyma.02G020000	856	166	54	164.105	53.7928	1.60914	up	6.57587e-11	6.58859e-09	AT1G14400.2|Symbols:UBC1, ATUBC1|ubiquitin carrier protein 1|chr1:4927294-4928136 REVERSE LENGTH=152
Glyma.02G021600	1653	137.33	415.67	135.72	413.248	-1.60637	down	1.19295e-14	1.9217e-12	AT1G07040.1|Symbols:|unknown protein; INVOLVED IN: biological_process unknown; LOCATED IN: chloroplast; EXPRESSED IN: 24 plant structures; EXPRESSED DURING: 14 growth stages; BEST Arabidopsis thaliana protein match is: unknown protein (TAIR:AT1G27030.1); Has 540 Blast hits to 538 proteins in 187 species: Archae - 0; Bacteria - 333; Metazoa - 0; Fungi - 0; Plants - 67; Viruses - 0; Other Eukaryote…
Glyma.02G023500	1475	455.33	223.33	450.235	222.19	1.01889	up	3.88138e-07	2.02222e-05	AT3G08910.1|Symbols:|DNAJ heat shock family protein|chr3:2710402-2711811 REVERSE LENGTH=323
Glyma.02G023900	1085	476.33	195.33	470.976	194.125	1.27867	up	2.77399e-10	2.51413e-08	AT1G72950.1|Symbols:|Disease resistance protein (TIR-NBS class)|chr1:27444585-27445814 FORWARD LENGTH=379
Glyma.02G024600	955	73.33	1.67	72.5096	1.63407	5.47163	up	8.25312e-27	4.13454e-24	AT1G10360.1|Symbols:ATGSTU18, GST29, GSTU18|glutathione S-transferase TAU 18|chr1:3395738-3396806 REVERSE LENGTH=227
Glyma.02G024800	1107	100	4	98.8345	4.0082	4.62399	up	7.8069e-30	4.44876e-27	AT1G10370.1|Symbols:GST30, ATGSTU17, GST30B, ERD9|Glutathione S-transferase family protein|chr1:3397274-3398273 REVERSE LENGTH=227
Glyma.02G024900	1333	79	30.33	78.0746	30.2093	1.36986	up	5.80655e-06	0.000221514	AT1G10380.1|Symbols:|Putative membrane lipoprotein|chr1:3400706-3402110 FORWARD LENGTH=305
Glyma.02G027900	909	145.33	5.33	143.699	5.32884	4.75308	up	2.20718e-39	1.93502e-36	AT1G70170.1|Symbols:MMP|matrix metalloproteinase|chr1:26424005-26425141 FORWARD LENGTH=378
Glyma.02G028100	1532	590	1.33	583.333	1.3034	8.8059	up	1.23275e-117	1.12397e-113	AT1G59970.1|Symbols:|Matrixin family protein|chr1:22073601-22074683 FORWARD LENGTH=360
Glyma.02G028700	2813	378.67	1382.33	374.51	1376.54	-1.87797	down	5.23944e-20	1.53113e-17	AT1G59970.1|Symbols:|Matrixin family protein|chr1:22073601-22074683 FORWARD LENGTH=360
Glyma.02G032600	1441	46	2	45.446	1.99124	4.51241	up	7.29274e-17	1.51119e-14	AT3G28050.1|Symbols:|nodulin MtN21 /EamA-like transporter family protein|chr3:10442984-10445216 FORWARD LENGTH=367
Glyma.02G036100	2138	101	24.33	99.8936	24.2778	2.04076	up	9.40214e-12	1.03783e-09	AT1G10660.1|Symbols:|unknown protein; LOCATED IN: endomembrane system; EXPRESSED IN: 24 plant structures; EXPRESSED DURING: 15 growth stages; BEST Arabidopsis thaliana protein match is: unknown protein (TAIR:AT5G62960.1); Has 155 Blast hits to 154 proteins in 22 species: Archae - 0; Bacteria - 0; Metazoa - 10; Fungi - 4; Plants - 139; Viruses - 0; Other Eukaryotes - 2 (source: NCBI BLink).|chr1:3…
Glyma.02G037300	1669	33.33	75	33.0129	74.5804	-1.17577	down	8.83309e-05	0.00230764	AT3G26610.1|Symbols:|Pectin lyase-like superfamily protein|chr3:9777025-9780267 FORWARD LENGTH=470
Glyma.02G039000	3044	271.67	95	268.671	94.4177	1.50871	up	6.66767e-12	7.56134e-10	AT3G26510.4|Symbols:|Octicosapeptide/Phox/Bem1p family protein|chr3:9711886-9712588 REVERSE LENGTH=196
Glyma.02G048600	1511	17.33	0.33	17.1132	0.324241	5.7219	up	2.12684e-09	1.66595e-07	AT3G51240.1|Symbols:F3H, TT6, F3'H|flavanone 3-hydroxylase|chr3:19025409-19026658 FORWARD LENGTH=358
Glyma.02G054200	1411	7	34.67	6.90873	34.3799	-2.31507	down	3.19332e-07	1.70266e-05	AT1G19640.1|Symbols:JMT|jasmonic acid carboxyl methyltransferase|chr1:6789166-6791708 REVERSE LENGTH=389
Glyma.02G059500	1949	374.33	171.33	370.243	170.798	1.11618	up	5.02542e-08	3.10853e-06	AT4G36850.1|Symbols:|PQ-loop repeat family protein / transmembrane family protein|chr4:17353415-17355822 REVERSE LENGTH=392
Glyma.02G060600	1060	20.33	1.67	20.1187	1.68707	3.57594	up	6.51112e-08	3.92112e-06	AT5G62410.1|Symbols:SMC2, TTN3, ATCAP-E1, ATSMC4|structural maintenance of chromosomes 2|chr5:25056308-25062436 FORWARD LENGTH=1175
Glyma.02G061200	2069	7.67	33	7.57917	32.8598	-2.11621	down	2.62537e-06	0.000110208	NA
Glyma.02G069500	1001	0	89.33	0	89.0846	-16.4429	down	2.72438e-38	2.21784e-35	AT1G65480.1|Symbols:FT|PEBP (phosphatidylethanolamine-binding protein) family protein|chr1:24331510-24333689 FORWARD LENGTH=175
Glyma.02G075000	1909	26	1	25.725	0.979154	4.71549	up	1.80812e-11	1.9395e-09	AT1G22710.1|Symbols:SUC2, SUT1, ATSUC2|sucrose-proton symporter 2|chr1:8030911-8032970 REVERSE LENGTH=512
Glyma.02G077300	306	8.33	0	8.25836	0	13.0116	up	5.73854e-06	0.000219655	AT1G71780.1|Symbols:|unknown protein; FUNCTIONS IN: molecular_function unknown; INVOLVED IN: biological_process unknown; LOCATED IN: endoplasmic reticulum; EXPRESSED IN: 25 plant structures; EXPRESSED DURING: 15 growth stages; Has 34 Blast hits to 34 proteins in 11 species: Archae - 0; Bacteria - 0; Metazoa - 0; Fungi - 0; Plants - 34; Viruses - 0; Other Eukaryotes - 0 (source: NCBI BLink).|chr1:…
Glyma.02G082700	1469	62	20.67	61.2791	20.4292	1.58476	up	2.90117e-06	0.000119908	AT1G34060.1|Symbols:|Pyridoxal phosphate (PLP)-dependent transferases superfamily protein|chr1:12396561-12398299 REVERSE LENGTH=463
Glyma.02G083500	471	1622	337.67	1604.41	336.325	2.25411	up	5.38191e-27	2.75675e-24	AT1G21310.1|Symbols:ATEXT3, RSH, EXT3|extensin 3|chr1:7453693-7454988 REVERSE LENGTH=431
Glyma.02G083600	216	2541.67	1242.33	2515.23	1236.04	1.02496	up	2.49441e-06	0.000105292	NA
Glyma.02G083700	447	15441.7	5535.67	15273.5	5515.68	1.46942	up	1.94978e-05	0.000636723	NA
Glyma.02G088900	2346	284.67	111.67	281.559	111.094	1.34165	up	4.78635e-10	4.09381e-08	AT3G18280.1|Symbols:|Bifunctional inhibitor/lipid-transfer protein/seed storage 2S albumin superfamily protein|chr3:6267102-6267392 FORWARD LENGTH=96
Glyma.02G093000	1491	86	40.67	85.0581	40.4468	1.07242	up	0.000168711	0.00398508	AT2G39550.1|Symbols:ATGGT-IB, GGB, PGGT-I|Prenyltransferase family protein|chr2:16501666-16504144 FORWARD LENGTH=375
Glyma.02G093200	2173	450	39	444.943	38.7962	3.51963	up	1.4839e-49	1.6912e-46	AT3G12580.1|Symbols:HSP70, ATHSP70|heat shock protein 70|chr3:3991487-3993689 REVERSE LENGTH=650
Glyma.02G097900	1923	45	15	44.5104	15.0009	1.56909	up	2.96532e-05	0.000918362	AT1G68640.1|Symbols:PAN|bZIP transcription factor family protein|chr1:25769739-25772303 REVERSE LENGTH=452
Glyma.02G114000	1553	25.33	97.67	25.0284	97.1176	-1.95616	down	6.6305e-11	6.62876e-09	AT3G15460.1|Symbols:|Ribosomal RNA processing Brix domain protein|chr3:5214279-5216188 REVERSE LENGTH=315
Glyma.02G114100	1615	451.67	191	446.479	190	1.23259	up	1.2106e-09	9.75065e-08	NA
Glyma.02G119600	1989	88.33	10	87.3844	9.9827	3.12987	up	1.40278e-18	3.45644e-16	AT1G13710.1|Symbols:CYP78A5, KLU|cytochrome P450, family 78, subfamily A, polypeptide 5|chr1:4702932-4704592 REVERSE LENGTH=517
Glyma.02G125900	799	210.67	99.33	208.362	98.9714	1.07401	up	1.39896e-06	6.22202e-05	NA
Glyma.02G135200	1374	252.33	1436	249.562	1428.94	-2.51748	down	4.37121e-33	2.93051e-30	AT1G49570.1|Symbols:|Peroxidase superfamily protein|chr1:18347077-18348712 FORWARD LENGTH=350
Glyma.02G135900	1699	175	77.67	173.122	77.1723	1.16563	up	6.61239e-07	3.22057e-05	AT3G19000.1|Symbols:|2-oxoglutarate (2OG) and Fe(II)-dependent oxygenase superfamily protein|chr3:6553668-6554987 REVERSE LENGTH=352
Glyma.02G139000	746	4	26	3.94879	25.7572	-2.70549	down	3.71588e-07	1.94489e-05	AT3G18510.1|Symbols:|unknown protein; Has 15 Blast hits to 15 proteins in 9 species: Archae - 0; Bacteria - 0; Metazoa - 0; Fungi - 0; Plants - 15; Viruses - 0; Other Eukaryotes - 0 (source: NCBI BLink).|chr3:6355711-6355984 FORWARD LENGTH=67
Glyma.02G139100	1479	0	5.33	0	5.29874	-12.3714	down	0.000279572	0.00607201	NA
Glyma.02G139500	3339	48	113.67	47.4922	113.223	-1.25341	down	2.23738e-06	9.51472e-05	AT3G25500.1|Symbols:AFH1, FH1, AHF1, ATFH1|formin homology 1|chr3:9251320-9254826 REVERSE LENGTH=1051
Glyma.02G149100	1070	0.33	8.33	0.330191	8.2928	-4.65049	down	4.46594e-05	0.00130008	AT2G48150.1|Symbols:ATGPX4, GPX4|glutathione peroxidase 4|chr2:19688109-19689099 REVERSE LENGTH=170
Glyma.02G151700	1248	5.33	83.33	5.28521	83.0021	-3.97312	down	4.24364e-23	1.61216e-20	AT1G05260.1|Symbols:RCI3, RCI3A|Peroxidase superfamily protein|chr1:1529827-1531271 FORWARD LENGTH=326
Glyma.02G153100	707	43.67	15.67	43.2671	15.6479	1.4673	up	9.57683e-05	0.0024715	AT3G62950.1|Symbols:|Thioredoxin superfamily protein|chr3:23266303-23266614 FORWARD LENGTH=103
Glyma.02G156100	1575	77.67	27	76.8744	26.8717	1.51642	up	9.54181e-07	4.44323e-05	AT5G25120.1|Symbols:CYP71B11|ytochrome p450, family 71, subfamily B, polypeptide 11|chr5:8662851-8664432 FORWARD LENGTH=496
Glyma.02G160000	3842	78.67	33.67	77.8142	33.418	1.21941	up	4.52465e-05	0.00131437	AT2G01050.1|Symbols:|zinc ion binding;nucleic acid binding|chr2:68337-69884 REVERSE LENGTH=515
Glyma.02G163900	1642	1.67	43.67	1.65167	43.5525	-4.72076	down	6.54136e-17	1.36872e-14	AT2G35035.1|Symbols:URED|urease accessory protein D|chr2:14763387-14765045 REVERSE LENGTH=294
Glyma.02G175800	557	0	5.33	0	5.27944	-12.3662	down	0.000279937	0.00607414	AT5G35525.1|Symbols:|PLAC8 family protein|chr5:13707084-13707818 FORWARD LENGTH=152
Glyma.02G177700	409	6	0	5.92476	0	12.5325	up	0.000121121	0.00301791	AT2G44740.1|Symbols:CYCP4;1|cyclin p4;1|chr2:18442287-18443304 REVERSE LENGTH=202
Glyma.02G179400	698	1.33	15.67	1.32565	15.5462	-3.5518	down	1.32418e-06	5.95919e-05	NA
Glyma.02G187200	1095	567.33	223	561.164	222.001	1.33786	up	2.56106e-11	2.68399e-09	AT2G29420.1|Symbols:ATGSTU7, GST25, GSTU7|glutathione S-transferase tau 7|chr2:12618111-12618871 REVERSE LENGTH=227
Glyma.02G188300	2932	6	35.67	5.9341	35.5574	-2.58305	down	2.54158e-08	1.63883e-06	AT5G06530.1|Symbols:|ABC-2 type transporter family protein|chr5:1990060-1994605 REVERSE LENGTH=751
Glyma.02G197700	1350	9	0.67	8.90797	0.648482	3.77996	up	0.000109606	0.00277442	AT1G32790.1|Symbols:CID11|CTC-interacting domain 11|chr1:11875174-11877188 REVERSE LENGTH=358
Glyma.02G205100	677	245.67	0.67	243.047	0.671379	8.49989	up	3.30605e-75	7.93243e-72	AT4G30660.2|Symbols:|Low temperature and salt responsive protein family|chr4:14955470-14955944 FORWARD LENGTH=74
Glyma.02G213700	1762	364.33	131.67	360.329	130.669	1.4634	up	3.50643e-12	4.17366e-10	AT4G33580.1|Symbols:ATBCA5, BCA5|beta carbonic anhydrase 5|chr4:16139406-16141363 FORWARD LENGTH=301
Glyma.02G215100	1372	3	49.33	2.96899	49.0144	-4.04516	down	2.49263e-16	4.91923e-14	AT4G24500.3|Symbols:|hydroxyproline-rich glycoprotein family protein|chr4:12658732-12660211 FORWARD LENGTH=319
Glyma.02G215200	1996	2.33	14	2.30128	13.8929	-2.59384	down	0.000123557	0.00306793	AT1G13810.1|Symbols:|Restriction endonuclease, type II-like superfamily protein|chr1:4734088-4735164 FORWARD LENGTH=303
Glyma.02G215800	7521	47.67	15	47.1832	14.9171	1.66131	up	8.81756e-06	0.000318646	AT1G58250.1|Symbols:SAB|Golgi-body localisation protein domain ;RNA pol II promoter Fmp27 protein domain|chr1:21587317-21601373 REVERSE LENGTH=2607
Glyma.02G222800	812	1.67	30	1.64507	29.7963	-4.17892	down	8.54263e-12	9.49858e-10	NA
Glyma.02G226700	1635	0.67	20.33	0.658658	20.2724	-4.94384	down	5.85333e-10	4.95068e-08	AT2G18410.1|Symbols:|FUNCTIONS IN: molecular_function unknown; INVOLVED IN: biological_process unknown; LOCATED IN: cellular_component unknown; EXPRESSED IN: 22 plant structures; EXPRESSED DURING: 13 growth stages; CONTAINS InterPro DOMAIN/s: Histone acetylation protein 2 (InterPro:IPR019519); Has 35333 Blast hits to 34131 proteins in 2444 species: Archae - 798; Bacteria - 22429; Metazoa - 974; F…
Glyma.02G233300	835	15.67	53	15.474	52.8638	-1.77243	down	1.10705e-06	5.08753e-05	AT2G40435.1|Symbols:|BEST Arabidopsis thaliana protein match is: transcription regulators (TAIR:AT3G56220.1); Has 289 Blast hits to 289 proteins in 30 species: Archae - 0; Bacteria - 0; Metazoa - 0; Fungi - 0; Plants - 289; Viruses - 0; Other Eukaryotes - 0 (source: NCBI BLink).|chr2:16887048-16888407 FORWARD LENGTH=158
Glyma.02G237100	2521	62.67	18.67	61.9516	18.5696	1.7382	up	3.67356e-07	1.92716e-05	AT2G30520.1|Symbols:RPT2|Phototropic-responsive NPH3 family protein|chr2:13002920-13005573 REVERSE LENGTH=593
Glyma.02G239400	1668	41.33	0.33	40.8786	0.340707	6.90667	up	1.61292e-19	4.56708e-17	AT5G16370.1|Symbols:AAE5|acyl activating enzyme 5|chr5:5356823-5358481 REVERSE LENGTH=552
Glyma.02G242600	809	105	17.33	103.766	17.2606	2.58778	up	1.91387e-16	3.84359e-14	AT1G66140.1|Symbols:ZFP4|zinc finger protein 4|chr1:24620063-24620845 REVERSE LENGTH=260
Glyma.02G243600	1185	45	15.33	44.5692	15.2814	1.54427	up	4.00471e-05	0.0011809	AT1G66180.1|Symbols:|Eukaryotic aspartyl protease family protein|chr1:24647221-24648513 FORWARD LENGTH=430
Glyma.02G246300	689	12	0	11.8495	0	13.5325	up	6.63778e-08	3.98162e-06	NA
Glyma.02G252500	964	321	123.33	317.352	122.777	1.37004	up	1.01974e-10	9.82835e-09	AT2G39855.2|Symbols:|unknown protein; FUNCTIONS IN: molecular_function unknown; INVOLVED IN: biological_process unknown; LOCATED IN: chloroplast; BEST Arabidopsis thaliana protein match is: unknown protein (TAIR:AT3G55646.1); Has 35333 Blast hits to 34131 proteins in 2444 species: Archae - 798; Bacteria - 22429; Metazoa - 974; Fungi - 991; Plants - 531; Viruses - 0; Other Eukaryotes - 9610 (sourc…
Glyma.02G255400	2207	159.67	70	157.901	69.5902	1.18206	up	8.366e-07	3.95222e-05	AT2G40000.1|Symbols:HSPRO2, ATHSPRO2|ortholog of sugar beet HS1 PRO-1 2|chr2:16700649-16701956 REVERSE LENGTH=435
Glyma.02G257900	1639	83.33	36.67	82.3998	36.49	1.17514	up	5.36014e-05	0.00150838	AT3G11150.1|Symbols:|2-oxoglutarate (2OG) and Fe(II)-dependent oxygenase superfamily protein|chr3:3492986-3494599 REVERSE LENGTH=371
Glyma.02G262500	1189	176	83.67	174.074	83.1653	1.06565	up	4.3784e-06	0.000172816	AT2G40300.1|Symbols:ATFER4, FER4|ferritin 4|chr2:16831501-16833214 REVERSE LENGTH=259
Glyma.02G268200	1412	973.67	467	962.882	464.398	1.052	up	1.11172e-07	6.40508e-06	AT1G05010.1|Symbols:EFE, ACO4, EAT1|ethylene-forming enzyme|chr1:1431419-1432695 REVERSE LENGTH=323
Glyma.02G282200	762	4	17	3.95296	16.9778	-2.10264	down	0.000324199	0.00683924	AT3G55600.1|Symbols:|Membrane fusion protein Use1|chr3:20620682-20622341 FORWARD LENGTH=240
Glyma.02G282400	1169	25.67	67.67	25.4039	67.4165	-1.40805	down	1.05005e-05	0.000371084	AT3G10260.3|Symbols:|Reticulon family protein|chr3:3171413-3172568 REVERSE LENGTH=267
Glyma.02G293700	702	290	0	286.722	0	18.1293	up	3.78486e-87	1.32726e-83	NA
Glyma.02G297100	2177	23.67	6.33	23.3858	6.33449	1.88433	up	0.000151197	0.00362953	AT5G53320.1|Symbols:|Leucine-rich repeat protein kinase family protein|chr5:21636453-21638337 REVERSE LENGTH=601
Glyma.02G297700	2229	34	71	33.5819	70.6504	-1.07301	down	0.000404305	0.00819175	AT1G50600.1|Symbols:SCL5|scarecrow-like 5|chr1:18737398-18739547 REVERSE LENGTH=597
Glyma.02G303300	2876	149	377.67	147.288	375.744	-1.35111	down	7.23033e-11	7.11915e-09	AT1G55740.1|Symbols:AtSIP1, SIP1|seed imbibition 1|chr1:20835507-20838707 REVERSE LENGTH=754
Glyma.02G304500	2015	44.33	90.67	43.8558	90.3446	-1.04267	down	0.000182225	0.00425143	AT5G48300.1|Symbols:ADG1, APS1|ADP glucose pyrophosphorylase 1|chr5:19570326-19572557 FORWARD LENGTH=520
Glyma.03G000800	1254	84.33	40.33	83.2763	40.2149	1.05018	up	0.000227232	0.00508794	AT3G54200.1|Symbols:|Late embryogenesis abundant (LEA) hydroxyproline-rich glycoprotein family|chr3:20065731-20066438 FORWARD LENGTH=235
Glyma.03G004700	723	50.67	120	50.1314	119.26	-1.25033	down	1.52271e-06	6.70698e-05	AT4G00860.1|Symbols:ATOZI1, AT0ZI1|Protein of unknown function (DUF1138)|chr4:359548-359868 REVERSE LENGTH=80
Glyma.03G006800	2053	1	8.67	0.99129	8.6793	-3.1302	down	0.000486933	0.00957399	AT3G45400.1|Symbols:|exostosin family protein|chr3:16651963-16653479 FORWARD LENGTH=475
Glyma.03G011200	2068	17	3.67	16.8122	3.65181	2.20282	up	0.000205699	0.00468169	AT2G45850.2|Symbols:|AT hook motif DNA-binding family protein|chr2:18871901-18873457 REVERSE LENGTH=348
Glyma.03G018900	2280	31.67	0.33	31.3262	0.324241	6.59416	up	1.20826e-15	2.18581e-13	AT2G42010.1|Symbols:PLDBETA1, PLDBETA|phospholipase D beta 1|chr2:17533018-17537990 REVERSE LENGTH=1083
Glyma.03G019300	1561	7	27	6.93516	26.8753	-1.95428	down	4.04534e-05	0.0011898	AT2G45660.1|Symbols:AGL20, SOC1, ATSOC1|AGAMOUS-like 20|chr2:18807799-18810193 REVERSE LENGTH=214
Glyma.03G025200	1191	0.67	26	0.658658	25.9226	-5.29854	down	2.11203e-12	2.60225e-10	NA
Glyma.03G027100	1493	6.33	0	6.27233	0	12.6148	up	7.7243e-05	0.00205567	NA
Glyma.03G027200	2857	0	8.67	0	8.62065	-13.0736	down	3.377e-06	0.000136781	AT4G08850.1|Symbols:|Leucine-rich repeat receptor-like protein kinase family protein|chr4:5636693-5640496 REVERSE LENGTH=1045
Glyma.03G029300	1229	0.33	100.33	0.330191	100.043	-8.2431	down	3.33998e-40	3.17214e-37	AT4G32760.1|Symbols:|ENTH/VHS/GAT family protein|chr4:15799376-15803832 FORWARD LENGTH=675
Glyma.03G032600	393	0	15.33	0	15.2256	-13.8942	down	1.1963e-09	9.66964e-08	AT2G18570.1|Symbols:|UDP-Glycosyltransferase superfamily protein|chr2:8063429-8064841 FORWARD LENGTH=470
Glyma.03G034900	4318	31.33	7	30.973	6.97294	2.15117	up	3.30183e-06	0.000134396	AT3G14470.1|Symbols:|NB-ARC domain-containing disease resistance protein|chr3:4857940-4861104 FORWARD LENGTH=1054
Glyma.03G035400	2032	7.67	24.67	7.59625	24.592	-1.69483	down	0.000389706	0.00796321	AT3G42630.1|Symbols:|Pentatricopeptide repeat (PPR) superfamily protein|chr3:14722314-14723635 FORWARD LENGTH=415
Glyma.03G037500	2165	83.33	41.33	82.3278	41.1109	1.00186	up	0.000451239	0.00899774	AT2G38370.1|Symbols:|Plant protein of unknown function (DUF827)|chr2:16072184-16074168 REVERSE LENGTH=522
Glyma.03G038300	968	1.67	15.33	1.64751	15.2979	-3.21498	down	5.70017e-06	0.000218553	AT5G05340.1|Symbols:|Peroxidase superfamily protein|chr5:1579142-1580819 REVERSE LENGTH=324
Glyma.03G039300	4037	36.67	7.33	36.2913	7.34298	2.30519	up	1.99038e-07	1.10118e-05	AT3G14470.1|Symbols:|NB-ARC domain-containing disease resistance protein|chr3:4857940-4861104 FORWARD LENGTH=1054
Glyma.03G039800	1386	16.33	49.33	16.1347	49.0702	-1.60468	down	1.13223e-05	0.000396743	AT1G68850.1|Symbols:|Peroxidase superfamily protein|chr1:25883806-25885177 REVERSE LENGTH=336
Glyma.03G039900	1192	36.33	0.33	35.9548	0.330672	6.76464	up	1.51985e-17	3.36343e-15	AT3G52140.1|Symbols:|tetratricopeptide repeat (TPR)-containing protein|chr3:19333232-19341295 FORWARD LENGTH=1403
Glyma.03G040600	2253	16.67	211	16.4712	210.125	-3.67323	down	2.53399e-38	2.10036e-35	AT3G08860.1|Symbols:PYD4|PYRIMIDINE 4|chr3:2696754-2699087 REVERSE LENGTH=481
Glyma.03G041400	423	10.67	0	10.5339	0	13.3628	up	3.24445e-07	1.72186e-05	AT1G78560.1|Symbols:|Sodium Bile acid symporter family|chr1:29546846-29548764 REVERSE LENGTH=401
Glyma.03G043800	1844	1.67	12	1.64334	11.8759	-2.85334	down	0.000134384	0.00330079	NA
Glyma.03G045300	2337	8	52.67	7.91984	52.421	-2.7266	down	2.27211e-11	2.41447e-09	AT3G14470.1|Symbols:|NB-ARC domain-containing disease resistance protein|chr3:4857940-4861104 FORWARD LENGTH=1054
Glyma.03G045600	516	434.33	170.33	429.515	169.386	1.34239	up	5.47182e-11	5.54331e-09	AT3G13650.1|Symbols:|Disease resistance-responsive (dirigent-like protein) family protein|chr3:4463056-4463616 FORWARD LENGTH=186
Glyma.03G046500	3498	90	17	88.9766	16.9693	2.3905	up	1.59066e-13	2.22439e-11	AT3G14470.1|Symbols:|NB-ARC domain-containing disease resistance protein|chr3:4857940-4861104 FORWARD LENGTH=1054
Glyma.03G046800	1464	181.33	1.33	179.285	1.31986	7.08572	up	2.65952e-58	3.78882e-55	AT5G01700.2|Symbols:|Protein phosphatase 2C family protein|chr5:260848-262492 REVERSE LENGTH=382
Glyma.03G047800	1555	33	5.33	32.6139	5.28587	2.62527	up	5.29319e-08	3.26089e-06	AT2G38770.1|Symbols:EMB2765|P-loop containing nucleoside triphosphate hydrolases superfamily protein|chr2:16203185-16210253 REVERSE LENGTH=1509
Glyma.03G047900	3313	0	16.33	0	16.2614	-13.9892	down	3.83568e-10	3.34983e-08	AT5G41750.2|Symbols:|Disease resistance protein (TIR-NBS-LRR class) family|chr5:16694047-16697527 FORWARD LENGTH=1068
Glyma.03G048000	1919	29.67	5.67	29.3192	5.58722	2.39164	up	1.01287e-06	4.69258e-05	AT1G18950.1|Symbols:|DDT domain superfamily|chr1:6546539-6551549 FORWARD LENGTH=750
Glyma.03G048300	1866	0	8.33	0	8.36587	-13.0303	down	5.11305e-06	0.000198378	AT3G14460.1|Symbols:|LRR and NB-ARC domains-containing disease resistance protein|chr3:4851990-4856264 REVERSE LENGTH=1424
Glyma.03G048500	3989	369	143	364.827	142.142	1.35988	up	6.85143e-11	6.81971e-09	AT5G41750.2|Symbols:|Disease resistance protein (TIR-NBS-LRR class) family|chr5:16694047-16697527 FORWARD LENGTH=1068
Glyma.03G052000	726	36.67	1	36.2225	0.992016	5.19038	up	1.08198e-15	1.98093e-13	AT5G10770.1|Symbols:|Eukaryotic aspartyl protease family protein|chr5:3403331-3405331 REVERSE LENGTH=474
Glyma.03G054100	3425	125	272.67	123.561	271.089	-1.13354	down	1.09195e-07	6.30921e-06	AT5G36930.1|Symbols:|Disease resistance protein (TIR-NBS-LRR class) family|chr5:14567771-14571907 REVERSE LENGTH=1188
Glyma.03G054200	1182	4	23	3.93974	22.9602	-2.54296	down	3.57728e-06	0.000144102	NA
Glyma.03G054300	732	22	67	21.7676	66.5547	-1.61236	down	8.56147e-07	4.0362e-05	NA
Glyma.03G058900	1311	0	13.67	0	13.5421	-13.7252	down	8.14834e-09	5.686e-07	NA
Glyma.03G060900	1623	8.33	0.67	8.22116	0.664948	3.62803	up	0.00023046	0.00514758	AT2G02950.1|Symbols:PKS1|phytochrome kinase substrate 1|chr2:855149-856468 REVERSE LENGTH=439
Glyma.03G061200	1813	277	45.33	273.945	45.203	2.59939	up	1.34253e-27	7.03485e-25	AT4G31980.1|Symbols:|unknown protein; CONTAINS InterPro DOMAIN/s: Protein of unknown function DUF247, plant (InterPro:IPR004158), Protein of unknown function DUF862, eukaryotic (InterPro:IPR008580); BEST Arabidopsis thaliana protein match is: Plant protein of unknown function (DUF247) (TAIR:AT5G11290.1); Has 1967 Blast hits to 1844 proteins in 183 species: Archae - 0; Bacteria - 6; Metazoa - 223;…
Glyma.03G061300	1302	14203.3	2849.33	14046.9	2835.2	2.30872	up	2.3204e-12	2.84361e-10	NA
Glyma.03G065700	3381	55.67	0	54.9949	0	15.747	up	2.28909e-26	1.07583e-23	AT2G37650.1|Symbols:|GRAS family transcription factor|chr2:15792623-15794779 FORWARD LENGTH=718
Glyma.03G066700	1531	47.67	15.67	47.1294	15.5928	1.59575	up	1.655e-05	0.000552735	AT2G37770.2|Symbols:|NAD(P)-linked oxidoreductase superfamily protein|chr2:15834888-15836659 FORWARD LENGTH=315
Glyma.03G067100	1378	45.33	0.33	44.7704	0.330672	7.081	up	4.72293e-21	1.50566e-18	AT3G53850.1|Symbols:|Uncharacterised protein family (UPF0497)|chr3:19948262-19948994 REVERSE LENGTH=154
Glyma.03G068900	639	74	0	73.1088	0	16.1578	up	7.75676e-33	5.12486e-30	AT4G09550.1|Symbols:ATGIP1, GIP1|AtGCP3 interacting protein 1|chr4:6039706-6039921 FORWARD LENGTH=71
Glyma.03G069000	258	11.67	0	11.5252	0	13.4925	up	9.83233e-08	5.73192e-06	AT5G50530.1|Symbols:|CBS / octicosapeptide/Phox/Bemp1 (PB1) domains-containing protein|chr5:20571876-20574922 REVERSE LENGTH=548
Glyma.03G069100	847	22.67	0.33	22.4481	0.330672	6.08505	up	8.25361e-12	9.19965e-10	AT2G43120.1|Symbols:|RmlC-like cupins superfamily protein|chr2:17927339-17928871 FORWARD LENGTH=321
Glyma.03G070300	1861	204.67	38	202.308	37.8809	2.41701	up	8.51993e-22	2.87709e-19	AT5G09640.1|Symbols:SNG2, SCPL19|serine carboxypeptidase-like 19|chr5:2988373-2990966 FORWARD LENGTH=465
Glyma.03G083600	327	0	6.67	0	6.58927	-12.6859	down	4.54853e-05	0.00131572	AT2G33820.1|Symbols:ATMBAC1, MBAC1|Mitochondrial substrate carrier family protein|chr2:14306293-14308293 REVERSE LENGTH=311
Glyma.03G091100	5605	502	167.67	496.253	166.907	1.57203	up	1.44012e-14	2.28753e-12	AT3G48770.1|Symbols:|DNA binding;ATP binding|chr3:18079261-18086817 REVERSE LENGTH=1899
Glyma.03G099500	2607	74.67	35	73.8143	34.964	1.07803	up	0.000287576	0.00618981	AT5G45275.1|Symbols:|Major facilitator superfamily protein|chr5:18334476-18337240 REVERSE LENGTH=570
Glyma.03G100500	2140	103.67	35.67	102.478	35.5687	1.52664	up	5.33307e-08	3.28103e-06	NA
Glyma.03G102800	2327	254.33	108.33	251.4	107.791	1.22175	up	1.93644e-08	1.26655e-06	AT3G60190.1|Symbols:ADL4, ADLP2, EDR3, DRP1E, ADL1E, DL1E|DYNAMIN-like 1E|chr3:22244367-22247651 REVERSE LENGTH=624
Glyma.03G103300	414	25	0	24.6862	0	14.5914	up	4.54391e-14	6.72558e-12	AT3G25520.2|Symbols:ATL5|ribosomal protein L5|chr3:9269573-9270434 REVERSE LENGTH=190
Glyma.03G104500	1986	18.67	4.67	18.4819	4.66106	1.98738	up	0.000341519	0.00713772	AT4G01070.1|Symbols:GT72B1, UGT72B1|UDP-Glycosyltransferase superfamily protein|chr4:461858-463300 REVERSE LENGTH=480
Glyma.03G111000	1494	6	0	5.92232	0	12.5319	up	0.000121145	0.00301791	AT3G48110.1|Symbols:EDD1, EDD|glycine-tRNA ligases|chr3:17763111-17770964 FORWARD LENGTH=1067
Glyma.03G111400	2035	35.33	1	34.9343	0.99562	5.13291	up	3.51725e-15	5.93971e-13	AT5G19820.1|Symbols:emb2734|ARM repeat superfamily protein|chr5:6695731-6701247 REVERSE LENGTH=1116
Glyma.03G118200	5290	15	3.33	14.8536	3.3412	2.15237	up	0.000507593	0.00988472	AT1G02080.2|Symbols:|transcription regulators|chr1:373694-386682 FORWARD LENGTH=2377
Glyma.03G121400	1757	0	16.67	0	16.6021	-14.0191	down	2.63493e-10	2.40724e-08	AT3G17850.1|Symbols:|Protein kinase superfamily protein|chr3:6109854-6116245 REVERSE LENGTH=1296
Glyma.03G135800	1344	198	92.33	195.806	91.9658	1.09026	up	1.37778e-06	6.13979e-05	AT2G41690.1|Symbols:AT-HSFB3, HSFB3|heat shock transcription factor B3|chr2:17381723-17382577 FORWARD LENGTH=244
Glyma.03G136000	5481	2041	888.33	2017.68	884.186	1.19028	up	1.55212e-08	1.03296e-06	AT2G41700.1|Symbols:ABCA1, AtABCA1|ATP-binding cassette A1|chr2:17383239-17396110 REVERSE LENGTH=1882
Glyma.03G141900	611	28.67	72.67	28.3381	72.1062	-1.34738	down	1.30091e-05	0.000447592	NA
Glyma.03G142400	2284	3.67	1336.33	3.62937	1328.74	-8.51612	down	4.4806e-147	2.04262e-142	AT5G06839.3|Symbols:TGA10, bZIP65|bZIP transcription factor family protein|chr5:2120911-2126217 FORWARD LENGTH=460
Glyma.03G144400	767	11.33	0.67	11.153	0.661344	4.07588	up	8.58367e-06	0.000312356	AT5G06760.1|Symbols:LEA4-5|Late Embryogenesis Abundant 4-5|chr5:2089754-2090313 REVERSE LENGTH=158
Glyma.03G151100	3779	14.33	0.33	14.1616	0.330672	5.42044	up	5.40117e-08	3.31845e-06	AT3G23590.1|Symbols:RFR1, MED33A|REF4-related 1|chr3:8467638-8473469 FORWARD LENGTH=1309
Glyma.03G165900	1821	1	14.33	0.982243	14.2657	-3.86033	down	1.35135e-06	6.06353e-05	AT5G46050.1|Symbols:ATPTR3, PTR3|peptide transporter 3|chr5:18675062-18679071 REVERSE LENGTH=582
Glyma.03G167900	2057	168	82	166.123	81.6766	1.02426	up	1.11538e-05	0.000391742	AT2G20340.1|Symbols:|Pyridoxal phosphate (PLP)-dependent transferases superfamily protein|chr2:8779804-8782490 FORWARD LENGTH=490
Glyma.03G171500	3141	24.33	62.67	24.0383	62.3334	-1.37467	down	2.64992e-05	0.000830844	AT3G53720.1|Symbols:ATCHX20, CHX20|cation/H+ exchanger 20|chr3:19905826-19910027 REVERSE LENGTH=842
Glyma.03G171600	1732	435	13	430.093	12.9109	5.05799	up	1.41653e-74	3.22884e-71	AT3G53720.1|Symbols:ATCHX20, CHX20|cation/H+ exchanger 20|chr3:19905826-19910027 REVERSE LENGTH=842
Glyma.03G171700	1332	836.33	12	826.992	11.9317	6.115	up	8.23119e-108	5.36062e-104	AT3G53720.1|Symbols:ATCHX20, CHX20|cation/H+ exchanger 20|chr3:19905826-19910027 REVERSE LENGTH=842
Glyma.03G176300	1939	131.33	324.67	129.858	322.994	-1.31458	down	4.38913e-10	3.79681e-08	AT5G02790.1|Symbols:GSTL3|Glutathione S-transferase family protein|chr5:632877-634858 FORWARD LENGTH=235
Glyma.03G177500	2238	90.33	180	89.2522	178.93	-1.00344	down	1.15152e-05	0.000401955	AT2G28550.3|Symbols:RAP2.7|related to AP2.7|chr2:12226168-12228251 REVERSE LENGTH=464
Glyma.03G181600	2426	117.67	49	116.376	48.7761	1.25454	up	1.80623e-06	7.84216e-05	AT2G37040.1|Symbols:PAL1, ATPAL1|PHE ammonia lyase 1|chr2:15557602-15560237 REVERSE LENGTH=725
Glyma.03G187900	1554	14	73.67	13.8297	73.3207	-2.40646	down	4.60308e-12	5.36688e-10	AT2G36690.1|Symbols:|2-oxoglutarate (2OG) and Fe(II)-dependent oxygenase superfamily protein|chr2:15379930-15381987 FORWARD LENGTH=366
Glyma.03G188500	2623	22.67	6.67	22.3348	6.64432	1.7491	up	0.00043972	0.00882303	AT2G36660.1|Symbols:PAB7|poly(A) binding protein 7|chr2:15361476-15364398 REVERSE LENGTH=609
Glyma.03G189700	2390	9.33	50	9.22638	49.8476	-2.43369	down	1.33161e-09	1.06688e-07	AT3G52990.1|Symbols:|Pyruvate kinase family protein|chr3:19649046-19652237 FORWARD LENGTH=527
Glyma.03G190200	2566	30.33	66.33	29.98	65.9407	-1.13717	down	0.000269045	0.00588042	AT5G03760.1|Symbols:ATCSLA09, CSLA09, ATCSLA9, CSLA9, RAT4|Nucleotide-diphospho-sugar transferases superfamily protein|chr5:985910-990087 REVERSE LENGTH=533
Glyma.03G201500	1079	128.33	48.33	126.977	47.9851	1.40391	up	7.18738e-08	4.27194e-06	AT2G35980.1|Symbols:YLS9, NHL10, ATNHL10|Late embryogenesis abundant (LEA) hydroxyproline-rich glycoprotein family|chr2:15110635-15111318 FORWARD LENGTH=227
Glyma.03G202100	2910	330.67	134.33	326.87	133.691	1.28981	up	8.31308e-10	6.84074e-08	AT3G11670.1|Symbols:DGD1|UDP-Glycosyltransferase superfamily protein|chr3:3681090-3684495 REVERSE LENGTH=808
Glyma.03G205400	1347	100.67	31	99.5248	30.9494	1.68515	up	4.89384e-09	3.5926e-07	AT5G06570.2|Symbols:|alpha/beta-Hydrolases superfamily protein|chr5:2008075-2011013 REVERSE LENGTH=329
Glyma.03G236800	3041	2.33	15.33	2.31033	15.275	-2.725	down	3.83419e-05	0.00113946	AT1G09040.1|Symbols:|unknown protein; FUNCTIONS IN: molecular_function unknown; INVOLVED IN: biological_process unknown; LOCATED IN: membrane; EXPRESSED IN: leaf; BEST Arabidopsis thaliana protein match is: unknown protein (TAIR:AT1G09050.1); Has 614 Blast hits to 567 proteins in 104 species: Archae - 2; Bacteria - 12; Metazoa - 344; Fungi - 31; Plants - 81; Viruses - 0; Other Eukaryotes - 144 (s…
Glyma.03G238100	3303	69.67	15	68.9595	14.8327	2.21697	up	2.18267e-10	2.01833e-08	AT1G09010.1|Symbols:|glycoside hydrolase family 2 protein|chr1:2895259-2899287 REVERSE LENGTH=944
Glyma.03G239000	1506	34	70.33	33.6167	69.996	-1.05809	down	0.000489573	0.00959941	AT5G27450.3|Symbols:MK|mevalonate kinase|chr5:9691051-9692975 FORWARD LENGTH=378
Glyma.03G241000	2304	48.67	107	48.1261	106.605	-1.14738	down	1.76336e-05	0.000582523	AT1G54730.2|Symbols:|Major facilitator superfamily protein|chr1:20424471-20429978 FORWARD LENGTH=470
Glyma.03G247500	904	72.67	175.33	71.7956	174.396	-1.2804	down	5.56916e-08	3.39875e-06	AT3G04720.1|Symbols:PR4, HEL, PR-4|pathogenesis-related 4|chr3:1285691-1286531 REVERSE LENGTH=212
Glyma.03G252300	8494	423.67	151.67	418.888	150.978	1.47223	up	9.78829e-13	1.25345e-10	AT1G64790.1|Symbols:ILA|ILITYHIA|chr1:24065232-24081908 REVERSE LENGTH=2610
Glyma.03G257000	3005	10.33	1.33	10.2378	1.3299	2.94452	up	0.000282852	0.0061141	AT5G53130.1|Symbols:CNGC1, ATCNGC1|cyclic nucleotide gated channel 1|chr5:21537830-21540490 REVERSE LENGTH=716
Glyma.03G258300	2898	231.33	643	228.713	639.984	-1.4845	down	1.35924e-13	1.90662e-11	AT3G61830.1|Symbols:ARF18|auxin response factor 18|chr3:22888171-22891179 FORWARD LENGTH=602
Glyma.03G262700	2205	67.33	19.33	66.5803	19.2639	1.7892	up	9.15375e-08	5.37067e-06	AT1G53730.1|Symbols:SRF6|STRUBBELIG-receptor family 6|chr1:20061771-20065475 FORWARD LENGTH=719
Glyma.03G264100	2007	87.67	25	86.6767	24.8905	1.80005	up	4.08994e-09	3.04163e-07	AT4G13420.1|Symbols:HAK5, ATHAK5|high affinity K+ transporter 5|chr4:7797038-7802174 REVERSE LENGTH=785
Glyma.03G264300	2927	207	90.33	204.769	89.8927	1.18772	up	1.42514e-07	8.05072e-06	AT1G72520.1|Symbols:LOX4|PLAT/LH2 domain-containing lipoxygenase family protein|chr1:27308611-27312589 FORWARD LENGTH=926
Glyma.04G013100	1930	73	209	72.2153	208.09	-1.52683	down	3.83266e-11	3.95302e-09	AT4G34460.1|Symbols:AGB1, ELK4, ATAGB1|GTP binding protein beta 1|chr4:16477393-16479266 REVERSE LENGTH=377
Glyma.04G020200	1590	48	184.33	47.4711	183.567	-1.95118	down	3.03739e-15	5.26496e-13	AT5G11880.1|Symbols:|Pyridoxal-dependent decarboxylase family protein|chr5:3827806-3829942 REVERSE LENGTH=489
Glyma.04G021300	1013	11	61	10.8906	60.6489	-2.4774	down	3.90245e-11	4.00687e-09	AT1G76020.1|Symbols:|Thioredoxin superfamily protein|chr1:28532243-28533542 REVERSE LENGTH=225
Glyma.04G022500	2504	38.67	9.67	38.1994	9.61266	1.99054	up	2.04026e-06	8.7664e-05	AT1G20160.1|Symbols:ATSBT5.2|Subtilisin-like serine endopeptidase family protein|chr1:6990852-6993854 REVERSE LENGTH=769
Glyma.04G022600	2666	0.33	45.33	0.330191	45.1794	-7.09622	down	3.03762e-21	9.96252e-19	AT1G20160.2|Symbols:ATSBT5.2|Subtilisin-like serine endopeptidase family protein|chr1:6990852-6993737 REVERSE LENGTH=730
Glyma.04G022700	1632	9	27.33	8.89964	27.2132	-1.61249	down	0.000393699	0.00802073	AT1G11320.1|Symbols:|unknown protein; FUNCTIONS IN: molecular_function unknown; INVOLVED IN: biological_process unknown; LOCATED IN: mitochondrion, plastid; EXPRESSED IN: 7 plant structures; EXPRESSED DURING: C globular stage, F mature embryo stage, petal differentiation and expansion stage, E expanded cotyledon stage, D bilateral stage; Has 46 Blast hits to 46 proteins in 14 species: Archae - 0;…
Glyma.04G023700	1761	56.33	133.33	55.679	132.636	-1.25226	down	7.22537e-07	3.45635e-05	AT1G75800.1|Symbols:|Pathogenesis-related thaumatin superfamily protein|chr1:28458889-28460447 FORWARD LENGTH=330
Glyma.04G027500	2046	0	9.67	0	9.62552	-13.2326	down	9.64753e-07	4.4833e-05	AT4G39080.1|Symbols:VHA-A3|vacuolar proton ATPase A3|chr4:18209513-18214752 FORWARD LENGTH=821
Glyma.04G037100	2274	60.67	9.33	59.9986	9.26192	2.69555	up	3.56164e-12	4.22833e-10	AT1G47490.1|Symbols:ATRBP47C, RBP47C|RNA-binding protein 47C|chr1:17424801-17427182 FORWARD LENGTH=432
Glyma.04G040900	976	131.33	53.33	129.742	52.8523	1.29561	up	4.32298e-07	2.21932e-05	AT1G46480.1|Symbols:WOX4|WUSCHEL related homeobox 4|chr1:17236903-17237953 REVERSE LENGTH=251
Glyma.04G041500	1764	60.33	130.33	59.5885	129.78	-1.12296	down	8.1547e-06	0.000300288	AT1G47128.1|Symbols:RD21, RD21A|Granulin repeat cysteine protease family protein|chr1:17283139-17285609 REVERSE LENGTH=462
Glyma.04G042500	2551	135.33	282.33	133.776	281.449	-1.07306	down	4.28611e-07	2.20785e-05	AT2G19130.1|Symbols:|S-locus lectin protein kinase family protein|chr2:8293789-8296275 FORWARD LENGTH=828
Glyma.04G043600	2095	40.33	81.67	39.8528	81.437	-1.031	down	0.000354417	0.00736424	AT5G43080.1|Symbols:CYCA3;1|Cyclin A3;1|chr5:17293227-17294789 FORWARD LENGTH=355
Glyma.04G049000	1711	19.67	3.67	19.4718	3.66827	2.40821	up	2.69712e-05	0.000842744	NA
Glyma.04G053100	3228	92.33	7.33	91.2	7.30644	3.64179	up	1.43264e-22	5.14262e-20	AT5G12000.1|Symbols:|Protein kinase protein with adenine nucleotide alpha hydrolases-like domain|chr5:3874151-3876780 REVERSE LENGTH=701
Glyma.04G056800	1322	114	45	112.757	44.7535	1.33314	up	6.3593e-07	3.12064e-05	AT5G21950.1|Symbols:|alpha/beta-Hydrolases superfamily protein|chr5:7254067-7255866 REVERSE LENGTH=308
Glyma.04G058800	953	55.67	130.67	55.0488	129.898	-1.23859	down	1.03441e-06	4.78263e-05	AT2G24762.1|Symbols:AtGDU4, GDU4|glutamine dumper 4|chr2:10559479-10559949 FORWARD LENGTH=156
Glyma.04G076900	1980	27.33	9	27.0472	8.93047	1.59867	up	0.000465288	0.00922241	AT4G31240.2|Symbols:|protein kinase C-like zinc finger protein|chr4:15176637-15177986 REVERSE LENGTH=392
Glyma.04G088300	3349	20.67	49.33	20.4102	49.1726	-1.26856	down	0.000320916	0.00678253	AT1G58350.2|Symbols:ZW18|Putative serine esterase family protein|chr1:21663131-21666827 REVERSE LENGTH=794
Glyma.04G104400	2254	23.33	0	23.0522	0	14.4926	up	2.52604e-13	3.43752e-11	AT1G22180.2|Symbols:|Sec14p-like phosphatidylinositol transfer family protein|chr1:7828434-7829745 REVERSE LENGTH=314
Glyma.04G104700	1204	0.33	31.33	0.330191	31.3194	-6.56761	down	1.18272e-15	2.14813e-13	AT1G54570.1|Symbols:|Esterase/lipase/thioesterase family protein|chr1:20380649-20384953 REVERSE LENGTH=704
Glyma.04G105900	684	13.33	0	13.2158	0	13.69	up	1.38905e-08	9.35363e-07	AT1G55020.1|Symbols:LOX1, ATLOX1|lipoxygenase 1|chr1:20525798-20530143 FORWARD LENGTH=859
Glyma.04G106300	1550	39.33	9.33	38.8505	9.23182	2.07325	up	8.91122e-07	4.18378e-05	AT1G73720.1|Symbols:SMU1|transducin family protein / WD-40 repeat family protein|chr1:27725059-27729722 FORWARD LENGTH=511
Glyma.04G108500	750	1.67	11.33	1.65167	11.3062	-2.77511	down	0.000250333	0.00551579	AT1G53540.1|Symbols:|HSP20-like chaperones superfamily protein|chr1:19980510-19980983 FORWARD LENGTH=157
Glyma.04G109500	2458	11	1.67	10.8857	1.66057	2.71268	up	0.000384295	0.00788445	AT5G17680.1|Symbols:|disease resistance protein (TIR-NBS-LRR class), putative|chr5:5822999-5827153 FORWARD LENGTH=1294
Glyma.04G110500	1047	43.67	17	43.2261	16.8962	1.3552	up	0.000277132	0.00604149	AT4G10140.1|Symbols:|unknown protein; FUNCTIONS IN: molecular_function unknown; INVOLVED IN: N-terminal protein myristoylation; EXPRESSED IN: 24 plant structures; EXPRESSED DURING: 15 growth stages; CONTAINS InterPro DOMAIN/s: Protein of unknown function DUF2062 (InterPro:IPR018639); BEST Arabidopsis thaliana protein match is: unknown protein (TAIR:AT1G33490.1); Has 30201 Blast hits to 17322 prot…
Glyma.04G111300	1834	166.33	80.33	164.507	79.875	1.04234	up	8.91024e-06	0.000321615	AT1G71380.1|Symbols:ATGH9B3, ATCEL3, CEL3|cellulase 3|chr1:26899989-26901749 REVERSE LENGTH=484
Glyma.04G114400	475	9.33	0	9.24305	0	13.1742	up	1.64388e-06	7.21281e-05	NA
Glyma.04G114500	797	10	0	9.88921	0	13.2716	up	7.26224e-07	3.46671e-05	NA
Glyma.04G114600	989	14.33	0	14.2022	0	13.7938	up	4.40378e-09	3.24854e-07	NA
Glyma.04G115300	1273	0	7.33	0	7.22772	-12.8193	down	1.89006e-05	0.000619342	AT3G16520.1|Symbols:UGT88A1|UDP-glucosyl transferase 88A1|chr3:5618807-5620833 REVERSE LENGTH=451
Glyma.04G116200	1025	23.33	6.67	23.0553	6.61217	1.80191	up	0.000292784	0.00629002	NA
Glyma.04G118900	999	16.33	72.33	16.1309	72.033	-2.15883	down	2.24692e-10	2.07353e-08	AT5G51520.1|Symbols:|Plant invertase/pectin methylesterase inhibitor superfamily protein|chr5:20925980-20926594 FORWARD LENGTH=204
Glyma.04G121900	567	9.67	0	9.55098	0	13.2214	up	1.09324e-06	5.03421e-05	AT5G07040.1|Symbols:|RING/U-box superfamily protein|chr5:2190344-2190823 FORWARD LENGTH=159
Glyma.04G123700	2714	96	44	94.8768	43.6683	1.11947	up	5.28656e-05	0.00149136	AT5G45380.1|Symbols:ATDUR3, DUR3|solute:sodium symporters;urea transmembrane transporters|chr5:18391337-18395696 FORWARD LENGTH=704
Glyma.04G126200	807	14.67	0	14.5248	0	13.8262	up	3.01602e-09	2.29539e-07	AT4G03250.1|Symbols:|Homeodomain-like superfamily protein|chr4:1425050-1427744 FORWARD LENGTH=507
Glyma.04G134200	968	10	57.33	9.87528	57.0846	-2.53121	down	5.7751e-11	5.81922e-09	AT3G56710.1|Symbols:SIB1|sigma factor binding protein 1|chr3:21007053-21007508 REVERSE LENGTH=151
Glyma.04G137200	458	2	12.67	1.9843	12.5457	-2.66049	down	0.000176924	0.00414684	NA
Glyma.04G142400	1284	158.67	69.67	156.807	69.2953	1.17816	up	9.09118e-07	4.25076e-05	NA
Glyma.04G151000	1859	27.67	7.67	27.3363	7.67725	1.83216	up	8.00729e-05	0.00211748	AT2G03500.1|Symbols:|Homeodomain-like superfamily protein|chr2:1059926-1062259 FORWARD LENGTH=432
Glyma.04G152400	1924	14	1	13.8498	1.00565	3.78366	up	2.20195e-06	9.38177e-05	AT3G18550.2|Symbols:BRC1, TCP18, ATTCP18|TCP family transcription factor|chr3:6383769-6385604 FORWARD LENGTH=429
Glyma.04G155100	1896	57	21	56.3633	20.8851	1.43228	up	2.73876e-05	0.000854313	AT4G30720.1|Symbols:|FAD/NAD(P)-binding oxidoreductase family protein|chr4:14972212-14975461 REVERSE LENGTH=707
Glyma.04G155500	2164	42.33	4.33	41.8129	4.32036	3.27472	up	5.74304e-12	6.57823e-10	AT4G38950.2|Symbols:|ATP binding microtubule motor family protein|chr4:18154606-18158461 REVERSE LENGTH=836
Glyma.04G157800	1322	0.67	11.67	0.656217	11.5481	-4.13734	down	5.25117e-06	0.000202873	AT4G04180.1|Symbols:|P-loop containing nucleoside triphosphate hydrolases superfamily protein|chr4:2020471-2023673 FORWARD LENGTH=609
Glyma.04G159300	2379	6.33	0	6.28727	0	12.6182	up	7.71411e-05	0.00205415	AT5G60910.1|Symbols:AGL8, FUL|AGAMOUS-like 8|chr5:24502736-24506013 REVERSE LENGTH=242
Glyma.04G161300	1521	157.33	75	155.607	74.7595	1.05757	up	8.44337e-06	0.000309667	AT1G08360.1|Symbols:|Ribosomal protein L1p/L10e family|chr1:2636231-2637694 FORWARD LENGTH=216
Glyma.04G165300	360	0	5	0	5.0082	-12.2901	down	0.00044561	0.00891767	AT2G45990.2|Symbols:|unknown protein; FUNCTIONS IN: molecular_function unknown; INVOLVED IN: biological_process unknown; LOCATED IN: chloroplast; EXPRESSED IN: 22 plant structures; EXPRESSED DURING: 13 growth stages; Has 312 Blast hits to 312 proteins in 90 species: Archae - 0; Bacteria - 131; Metazoa - 0; Fungi - 0; Plants - 67; Viruses - 0; Other Eukaryotes - 114 (source: NCBI BLink).|chr2:1891…
Glyma.04G168300	2195	240.33	118	237.678	117.46	1.01683	up	2.66295e-06	0.000111069	AT3G47500.1|Symbols:CDF3|cycling DOF factor 3|chr3:17504276-17505964 REVERSE LENGTH=448
Glyma.04G174200	759	7.67	0	7.57816	0	12.8876	up	1.34647e-05	0.000461524	AT5G62750.1|Symbols:|unknown protein; Has 24942 Blast hits to 11726 proteins in 897 species: Archae - 48; Bacteria - 2086; Metazoa - 8361; Fungi - 2243; Plants - 1040; Viruses - 210; Other Eukaryotes - 10954 (source: NCBI BLink).|chr5:25203677-25204051 REVERSE LENGTH=124
Glyma.04G177500	369	0.33	17.67	0.330191	17.5841	-5.73482	down	1.21933e-09	9.80365e-08	AT4G17190.2|Symbols:FPS2|farnesyl diphosphate synthase 2|chr4:9648743-9650346 REVERSE LENGTH=247
Glyma.04G180400	1937	783	299.33	773.865	297.028	1.38148	up	4.30586e-12	5.07223e-10	AT5G25610.1|Symbols:RD22, ATRD22|BURP domain-containing protein|chr5:8914498-8916684 REVERSE LENGTH=392
Glyma.04G189800	435	34.67	4.67	34.2768	4.63662	2.88609	up	3.61395e-09	2.70975e-07	AT4G24750.1|Symbols:|Rhodanese/Cell cycle control phosphatase superfamily protein|chr4:12758422-12760749 REVERSE LENGTH=292
Glyma.04G195600	2034	0.67	317	0.660383	315.157	-8.89855	down	8.76219e-89	3.32876e-85	AT4G24890.1|Symbols:ATPAP24, PAP24|purple acid phosphatase 24|chr4:12811510-12814440 REVERSE LENGTH=615
Glyma.04G198600	864	10.33	1	10.2246	0.99562	3.3603	up	9.47398e-05	0.00245119	AT5G50800.1|Symbols:SWEET13, AtSWEET13|Nodulin MtN3 family protein|chr5:20665280-20667140 REVERSE LENGTH=294
Glyma.04G199400	3424	150.67	66	149.063	65.5956	1.18425	up	1.19117e-06	5.43576e-05	AT3G26890.5|Symbols:|unknown protein; FUNCTIONS IN: molecular_function unknown; INVOLVED IN: biological_process unknown; EXPRESSED IN: 24 plant structures; EXPRESSED DURING: 15 growth stages; BEST Arabidopsis thaliana protein match is: unknown protein (TAIR:AT5G41110.1); Has 30201 Blast hits to 17322 proteins in 780 species: Archae - 12; Bacteria - 1396; Metazoa - 17338; Fungi - 3422; Plants - 50…
Glyma.04G200000	2218	11	38.67	10.8641	38.5193	-1.82601	down	8.47838e-06	0.000310452	AT5G23690.1|Symbols:|Polynucleotide adenylyltransferase family protein|chr5:7987664-7990466 FORWARD LENGTH=527
Glyma.04G206700	1851	149.33	72.33	147.642	71.8764	1.03851	up	1.65901e-05	0.00055358	AT2G03200.1|Symbols:|Eukaryotic aspartyl protease family protein|chr2:966506-967891 REVERSE LENGTH=461
Glyma.04G215200	1551	7.67	30	7.58548	29.8557	-1.97669	down	1.64212e-05	0.000549955	AT3G18750.2|Symbols:WNK6, ZIK5|with no lysine (K) kinase 6|chr3:6454307-6456830 REVERSE LENGTH=500
Glyma.04G215300	1018	15	52	14.8379	51.8574	-1.80526	down	8.8749e-07	4.17102e-05	AT1G49170.1|Symbols:|Protein of unknown function (DUF167)|chr1:18183561-18184434 REVERSE LENGTH=126
Glyma.04G227900	1618	97	215	95.9323	213.659	-1.15522	down	2.08986e-07	1.15203e-05	AT5G24530.1|Symbols:DMR6|2-oxoglutarate (2OG) and Fe(II)-dependent oxygenase superfamily protein|chr5:8378964-8383154 FORWARD LENGTH=341
Glyma.04G228300	3030	305.33	608	301.823	605.214	-1.00374	down	3.80654e-07	1.9855e-05	AT5G24470.1|Symbols:APRR5, PRR5|pseudo-response regulator 5|chr5:8356204-8358873 REVERSE LENGTH=667
Glyma.04G236200	2376	85.67	294.67	84.7084	293.649	-1.79351	down	4.81057e-16	9.25334e-14	AT5G53370.1|Symbols:ATPMEPCRF, PMEPCRF|pectin methylesterase PCR fragment F|chr5:21649683-21651530 REVERSE LENGTH=587
Glyma.04G240300	2190	25	0.67	24.7379	0.661344	5.22518	up	7.27153e-12	8.18505e-10	AT1G77220.1|Symbols:|Protein of unknown function (DUF300)|chr1:29013232-29015530 FORWARD LENGTH=484
Glyma.04G243500	1466	219.33	98.33	216.899	97.8733	1.14803	up	2.40729e-07	1.31272e-05	AT1G76980.2|Symbols:|FUNCTIONS IN: molecular_function unknown; INVOLVED IN: biological_process unknown; LOCATED IN: cellular_component unknown; BEST Arabidopsis thaliana protein match is: embryo defective 2170 (TAIR:AT1G21390.1); Has 61 Blast hits to 61 proteins in 18 species: Archae - 0; Bacteria - 8; Metazoa - 8; Fungi - 2; Plants - 40; Viruses - 3; Other Eukaryotes - 0 (source: NCBI BLink).|ch…
Glyma.04G245100	2310	129.33	289.33	127.883	287.856	-1.17052	down	3.4502e-08	2.17549e-06	AT5G52560.1|Symbols:ATUSP, USP|UDP-sugar pyrophosphorylase|chr5:21331230-21334573 FORWARD LENGTH=614
Glyma.05G001700	1855	58.33	120.67	57.6543	120.094	-1.05866	down	3.40895e-05	0.00103055	AT1G71140.1|Symbols:|MATE efflux family protein|chr1:26824762-26826748 FORWARD LENGTH=485
Glyma.05G004700	1732	27.67	61.33	27.3464	61.0033	-1.15754	down	0.000319273	0.00675094	AT5G11010.3|Symbols:|Pre-mRNA cleavage complex II protein family|chr5:3484176-3486067 FORWARD LENGTH=368
Glyma.05G009000	781	25	134	24.7501	133.41	-2.43036	down	1.30868e-17	2.91025e-15	AT5G25940.1|Symbols:|early nodulin-related|chr5:9054252-9055151 REVERSE LENGTH=115
Glyma.05G009900	1179	5.33	0	5.27688	0	12.3655	up	0.00030133	0.00643607	AT5G20050.1|Symbols:|Protein kinase superfamily protein|chr5:6774381-6775739 FORWARD LENGTH=452
Glyma.05G011200	670	86.67	15	85.6928	14.8949	2.52435	up	4.20681e-14	6.24691e-12	NA
Glyma.05G017100	870	151.67	60	149.879	59.6404	1.32943	up	6.7741e-08	4.04741e-06	AT2G32190.1|Symbols:|unknown protein; BEST Arabidopsis thaliana protein match is: unknown protein (TAIR:AT2G32210.1); Has 218 Blast hits to 218 proteins in 24 species: Archae - 0; Bacteria - 0; Metazoa - 0; Fungi - 16; Plants - 202; Viruses - 0; Other Eukaryotes - 0 (source: NCBI BLink).|chr2:13674588-13675092 FORWARD LENGTH=71
Glyma.05G018100	1694	20	5.33	19.7631	5.33167	1.89015	up	0.000382997	0.00786844	AT5G60850.1|Symbols:OBP4|OBF binding protein 4|chr5:24480578-24481501 FORWARD LENGTH=307
Glyma.05G018400	1618	3.67	16.67	3.6252	16.6069	-2.19565	down	0.000230113	0.00514234	NA
Glyma.05G019200	1806	142	60	140.377	59.6929	1.23368	up	6.83074e-07	3.30924e-05	AT1G74110.1|Symbols:CYP78A10|cytochrome P450, family 78, subfamily A, polypeptide 10|chr1:27866667-27868368 REVERSE LENGTH=537
Glyma.05G021800	1768	44	8.67	43.549	8.64277	2.33307	up	2.09209e-08	1.36093e-06	AT5G07990.1|Symbols:TT7, CYP75B1, D501|Cytochrome P450 superfamily protein|chr5:2560437-2562859 FORWARD LENGTH=513
Glyma.05G025500	1852	200.67	96.67	198.417	95.9782	1.04776	up	3.31732e-06	0.000134906	AT5G61430.1|Symbols:ANAC100, ATNAC5, NAC100|NAC domain containing protein 100|chr5:24701328-24702553 REVERSE LENGTH=336
Glyma.05G026000	693	90.33	32	89.352	32.0245	1.48033	up	3.75106e-07	1.96105e-05	NA
Glyma.05G035900	3933	54.67	19.33	54.0223	19.1687	1.4948	up	1.92721e-05	0.000630255	AT4G11130.1|Symbols:RDR2, SMD1|RNA-dependent RNA polymerase 2|chr4:6780522-6784390 FORWARD LENGTH=1133
Glyma.05G038300	3531	87.67	283.67	86.6892	282.484	-1.70425	down	1.17833e-14	1.91166e-12	AT3G62270.1|Symbols:|HCO3- transporter family|chr3:23042528-23045633 REVERSE LENGTH=703
Glyma.05G050500	1098	1.33	14.33	1.31904	14.3059	-3.43905	down	4.83525e-06	0.000188563	AT1G63000.1|Symbols:NRS/ER, UER1|nucleotide-rhamnose synthase/epimerase-reductase|chr1:23342510-23343859 FORWARD LENGTH=301
Glyma.05G050600	1553	33	8.33	32.6136	8.31853	1.97108	up	8.53735e-06	0.000311361	AT1G62990.1|Symbols:KNAT7, IXR11|KNOTTED-like homeobox of Arabidopsis thaliana 7|chr1:23337468-23340348 FORWARD LENGTH=291
Glyma.05G057100	1263	337.33	1506.67	333.633	1499.98	-2.16861	down	1.86021e-25	8.56596e-23	AT4G12490.1|Symbols:|Bifunctional inhibitor/lipid-transfer protein/seed storage 2S albumin superfamily protein|chr4:7409830-7410378 REVERSE LENGTH=182
Glyma.05G058900	2020	13.33	2.33	13.2002	2.33838	2.49698	up	0.000248491	0.0054805	AT4G16563.1|Symbols:|Eukaryotic aspartyl protease family protein|chr4:9329933-9331432 REVERSE LENGTH=499
Glyma.05G065300	1104	0	6.33	0	6.28149	-12.6169	down	7.09768e-05	0.0019163	AT4G17030.1|Symbols:ATEXLB1, EXPR, AT-EXPR, ATEXPR1, ATHEXP BETA 3.1, EXLB1|expansin-like B1|chr4:9581817-9583181 REVERSE LENGTH=250
Glyma.05G079200	807	0	10.33	0	10.264	-13.3253	down	4.2635e-07	2.20244e-05	AT1G04760.1|Symbols:ATVAMP726, VAMP726|vesicle-associated membrane protein 726|chr1:1334760-1336070 FORWARD LENGTH=220
Glyma.05G089100	1526	149.33	364.33	147.612	362.668	-1.29684	down	4.25741e-10	3.68986e-08	AT5G27740.1|Symbols:EMB161, EMB2775, EMB251, RFC3|ATPase family associated with various cellular activities (AAA)|chr5:9823831-9826869 FORWARD LENGTH=354
Glyma.05G099300	992	63	20.67	62.2158	20.4963	1.60192	up	1.92902e-06	8.34345e-05	AT4G37290.1|Symbols:|unknown protein; FUNCTIONS IN: molecular_function unknown; INVOLVED IN: response to karrikin; LOCATED IN: endomembrane system; EXPRESSED IN: cotyledon, hypocotyl, leaf; EXPRESSED DURING: LP.04 four leaves visible; BEST Arabidopsis thaliana protein match is: unknown protein (TAIR:AT2G23270.1); Has 30201 Blast hits to 17322 proteins in 780 species: Archae - 12; Bacteria - 1396;…
Glyma.05G104700	2883	8	0.33	7.92228	0.340707	4.53931	up	7.35855e-05	0.00197214	NA
Glyma.05G105100	3522	74.67	35.33	73.8144	35.183	1.06902	up	0.000336996	0.00707318	AT5G67470.1|Symbols:ATFH6, FH6|formin homolog 6|chr5:26926835-26930212 FORWARD LENGTH=899
Glyma.05G109500	1306	127	35	125.598	34.8258	1.85058	up	1.20162e-11	1.30428e-09	AT4G37790.1|Symbols:HAT22|Homeobox-leucine zipper protein family|chr4:17768241-17769272 FORWARD LENGTH=278
Glyma.05G114000	1482	195	88.67	192.885	88.1735	1.12932	up	7.10396e-07	3.41256e-05	AT1G67750.1|Symbols:|Pectate lyase family protein|chr1:25401660-25403165 FORWARD LENGTH=408
Glyma.05G119800	1081	0.33	15.33	0.326026	15.1633	-5.53946	down	1.54712e-08	1.03114e-06	AT5G64570.1|Symbols:XYL4, ATBXL4|beta-D-xylosidase 4|chr5:25810227-25813309 REVERSE LENGTH=784
Glyma.05G124900	1995	262.67	128.33	259.685	127.771	1.02321	up	1.63796e-06	7.19378e-05	AT2G34790.1|Symbols:MEE23, EDA28|FAD-binding Berberine family protein|chr2:14673998-14677237 REVERSE LENGTH=532
Glyma.05G128200	3712	229.67	90.33	226.947	89.9352	1.3354	up	2.19218e-09	1.71126e-07	AT5G46330.1|Symbols:FLS2|Leucine-rich receptor-like protein kinase family protein|chr5:18791802-18795407 FORWARD LENGTH=1173
Glyma.05G128400	921	22.67	0.67	22.4158	0.654913	5.09707	up	7.16427e-11	7.06936e-09	NA
Glyma.05G128800	1061	0	46	0	45.7234	-15.4806	down	6.47431e-23	2.3996e-20	NA
Glyma.05G130300	2020	136.33	42.33	134.853	42.0929	1.67974	up	1.61515e-10	1.51194e-08	AT5G59180.1|Symbols:NRPB7|DNA-directed RNA polymerase II|chr5:23883499-23884976 FORWARD LENGTH=176
Glyma.05G130900	536	10.33	1.33	10.2378	1.36283	2.90923	up	0.000282032	0.00610216	NA
Glyma.05G134500	874	28.33	63.33	28.0162	63.0933	-1.17122	down	0.000239534	0.00531639	AT1G30880.1|Symbols:|unknown protein; Has 24 Blast hits to 24 proteins in 8 species: Archae - 0; Bacteria - 0; Metazoa - 2; Fungi - 0; Plants - 22; Viruses - 0; Other Eukaryotes - 0 (source: NCBI BLink).|chr1:10993379-10994056 REVERSE LENGTH=120
Glyma.05G136100	1851	25.67	5.67	25.3851	5.65951	2.16523	up	1.48763e-05	0.00050385	AT2G02010.1|Symbols:GAD4|glutamate decarboxylase 4|chr2:474375-476495 REVERSE LENGTH=493
Glyma.05G136400	1263	0.33	12.33	0.332632	12.2725	-5.20535	down	4.27822e-07	2.20628e-05	AT2G02040.1|Symbols:ATPTR2-B, NTR1, PTR2-B, PTR2, ATPTR2|peptide transporter 2|chr2:487542-489707 FORWARD LENGTH=585
Glyma.05G137500	1386	307.67	91	304.186	90.4897	1.74913	up	1.38177e-15	2.48001e-13	AT1G17020.1|Symbols:SRG1, ATSRG1|senescence-related gene 1|chr1:5820258-5821741 FORWARD LENGTH=358
Glyma.05G143100	3454	32.33	239.33	31.9195	238.443	-2.90113	down	2.8786e-30	1.66113e-27	AT1G17210.1|Symbols:ATILP1, ILP1|IAP-like protein 1|chr1:5880502-5884657 REVERSE LENGTH=958
Glyma.05G147000	1043	5.67	49.67	5.57892	49.3471	-3.14491	down	8.34493e-13	1.07466e-10	AT1G67980.1|Symbols:CCOAMT|caffeoyl-CoA 3-O-methyltransferase|chr1:25487724-25488934 FORWARD LENGTH=232
Glyma.05G152300	1879	210.67	80.67	208.383	80.3024	1.37572	up	1.64092e-09	1.29872e-07	AT3G23820.1|Symbols:GAE6|UDP-D-glucuronate 4-epimerase 6|chr3:8603645-8605027 FORWARD LENGTH=460
Glyma.05G158900	2404	151.33	70.33	149.669	70.0799	1.0947	up	5.45089e-06	0.000209524	AT2G38300.1|Symbols:|myb-like HTH transcriptional regulator family protein|chr2:16044175-16045679 REVERSE LENGTH=340
Glyma.05G160700	913	27	64.67	26.6913	64.5156	-1.27328	down	7.13115e-05	0.00192023	AT1G29270.1|Symbols:|unknown protein; BEST Arabidopsis thaliana protein match is: unknown protein (TAIR:AT2G40435.1); Has 98 Blast hits to 98 proteins in 15 species: Archae - 0; Bacteria - 0; Metazoa - 0; Fungi - 0; Plants - 98; Viruses - 0; Other Eukaryotes - 0 (source: NCBI BLink).|chr1:10230140-10231021 FORWARD LENGTH=155
Glyma.05G161400	1069	59.67	6	58.9772	6.00665	3.29552	up	3.51786e-15	5.93971e-13	AT2G29420.1|Symbols:ATGSTU7, GST25, GSTU7|glutathione S-transferase tau 7|chr2:12618111-12618871 REVERSE LENGTH=227
Glyma.05G161900	1434	137	27.67	135.541	27.523	2.30002	up	1.93056e-16	3.86011e-14	AT5G60490.1|Symbols:FLA12|FASCICLIN-like arabinogalactan-protein 12|chr5:24325916-24326665 REVERSE LENGTH=249
Glyma.05G162000	1488	94.33	18	93.3863	17.9111	2.38236	up	8.14874e-14	1.16819e-11	AT5G03170.1|Symbols:FLA11, ATFLA11|FASCICLIN-like arabinogalactan-protein 11|chr5:752898-753638 REVERSE LENGTH=246
Glyma.05G165700	1989	63.67	29.33	62.9527	29.2137	1.10762	up	0.000462719	0.00917948	NA
Glyma.05G169400	3090	96.67	46.33	95.5234	46.1729	1.04881	up	0.000121351	0.00302139	AT1G10900.1|Symbols:|Phosphatidylinositol-4-phosphate 5-kinase family protein|chr1:3632396-3636416 REVERSE LENGTH=754
Glyma.05G179700	2484	66.33	29.33	65.5827	29.1234	1.17114	up	0.000201903	0.00461372	AT4G39720.1|Symbols:|VQ motif-containing protein|chr4:18429992-18430864 REVERSE LENGTH=290
Glyma.05G179900	1863	98.33	210.33	97.2315	209.169	-1.10517	down	7.11008e-07	3.41256e-05	AT4G39780.1|Symbols:|Integrase-type DNA-binding superfamily protein|chr4:18458216-18459034 REVERSE LENGTH=272
Glyma.05G188900	910	31.33	66.67	31.0134	66.4	-1.09829	down	0.000401515	0.00814533	AT1G49230.1|Symbols:|RING/U-box superfamily protein|chr1:18209320-18209979 FORWARD LENGTH=219
Glyma.05G190100	1348	32.33	75.33	31.9469	74.9749	-1.23073	down	4.66514e-05	0.0013401	AT1G77160.1|Symbols:|Protein of unknown function (DUF506) |chr1:28995388-28996523 REVERSE LENGTH=263
Glyma.05G191000	2217	40.67	105.67	40.1539	105.257	-1.3903	down	4.44267e-07	2.26808e-05	NA
Glyma.05G192200	1170	0.33	6.67	0.330191	6.68446	-4.33944	down	0.000339526	0.00711646	AT4G20190.1|Symbols:|unknown protein; BEST Arabidopsis thaliana protein match is: unknown protein (TAIR:AT5G44660.1); Has 271 Blast hits to 209 proteins in 52 species: Archae - 0; Bacteria - 15; Metazoa - 63; Fungi - 14; Plants - 48; Viruses - 3; Other Eukaryotes - 128 (source: NCBI BLink).|chr4:10906508-10907677 REVERSE LENGTH=389
Glyma.05G192300	1996	298.33	75.67	294.999	75.4332	1.96744	up	1.25286e-18	3.12105e-16	NA
Glyma.05G197500	2103	151.67	70	149.937	69.6219	1.10674	up	4.51399e-06	0.000177706	AT5G63640.1|Symbols:|ENTH/VHS/GAT family protein|chr5:25478935-25481221 FORWARD LENGTH=447
Glyma.05G204600	869	14	84.67	13.8432	84.2072	-2.60477	down	1.46017e-14	2.31133e-12	AT4G11650.1|Symbols:ATOSM34, OSM34|osmotin 34|chr4:7025127-7026113 REVERSE LENGTH=244
Glyma.05G222400	1360	101	303.33	99.8324	302.125	-1.59757	down	1.78221e-13	2.47705e-11	AT2G19590.1|Symbols:ACO1, ATACO1|ACC oxidase 1|chr2:8476239-8477354 REVERSE LENGTH=310
Glyma.05G230200	1225	0.33	15.33	0.326026	15.3473	-5.55686	down	1.50158e-08	1.0052e-06	AT2G46225.1|Symbols:ABIL1|ABI-1-like 1|chr2:18982113-18984074 FORWARD LENGTH=298
Glyma.05G231100	2121	1.33	21	1.32565	20.8823	-3.97751	down	7.76451e-09	5.46248e-07	AT4G13260.1|Symbols:YUC2|Flavin-binding monooxygenase family protein|chr4:7721840-7723616 REVERSE LENGTH=415
Glyma.05G233100	2974	10.33	45.33	10.1964	45.3147	-2.15192	down	9.22972e-08	5.40828e-06	AT1G49040.3|Symbols:SCD1|stomatal cytokinesis defective / SCD1 protein (SCD1)|chr1:18140457-18148826 REVERSE LENGTH=1040
Glyma.05G234000	528	100.33	46	99.1987	45.7748	1.11577	up	4.14811e-05	0.00121767	AT5G16110.1|Symbols:|unknown protein; FUNCTIONS IN: molecular_function unknown; INVOLVED IN: biological_process unknown; LOCATED IN: chloroplast; EXPRESSED IN: 24 plant structures; EXPRESSED DURING: 15 growth stages; BEST Arabidopsis thaliana protein match is: unknown protein (TAIR:AT3G02555.1); Has 133 Blast hits to 133 proteins in 18 species: Archae - 0; Bacteria - 0; Metazoa - 0; Fungi - 0; Pl…
Glyma.05G242300	1373	11.33	37.33	11.2176	37.0798	-1.72487	down	2.49435e-05	0.000786937	AT3G18215.1|Symbols:|Protein of unknown function, DUF599|chr3:6240968-6242358 FORWARD LENGTH=244
Glyma.05G247500	3098	36.67	76	36.2621	75.7314	-1.06243	down	0.000332418	0.00699644	AT3G02850.1|Symbols:SKOR|STELAR K+ outward rectifier|chr3:619701-623473 REVERSE LENGTH=828
Glyma.06G013200	1665	286	88.67	282.8	88.1894	1.68111	up	2.43428e-14	3.72395e-12	NA
Glyma.06G015700	1794	24.33	67	24.0542	66.7363	-1.47218	down	5.25085e-06	0.000202873	AT2G39200.1|Symbols:MLO12, ATMLO12|Seven transmembrane MLO family protein|chr2:16356255-16359797 REVERSE LENGTH=576
Glyma.06G020400	1253	38.67	85	38.196	84.4707	-1.14503	down	6.72419e-05	0.00183558	AT1G76100.1|Symbols:PETE1|plastocyanin 1|chr1:28554217-28554732 REVERSE LENGTH=171
Glyma.06G021200	2085	11.33	1	11.219	0.985585	3.50882	up	3.37048e-05	0.00102083	AT1G60420.1|Symbols:|DC1 domain-containing protein|chr1:22261978-22264243 FORWARD LENGTH=578
Glyma.06G031100	787	7	76	6.91046	75.4186	-3.44807	down	8.69674e-19	2.23993e-16	AT1G19530.1|Symbols:|unknown protein; FUNCTIONS IN: molecular_function unknown; INVOLVED IN: N-terminal protein myristoylation, anaerobic respiration; LOCATED IN: cellular_component unknown; EXPRESSED IN: leaf apex, inflorescence meristem, hypocotyl, root, flower; EXPRESSED DURING: petal differentiation and expansion stage; Has 47 Blast hits to 47 proteins in 13 species: Archae - 0; Bacteria - 0;…
Glyma.06G035600	1053	72.33	0	71.5899	0	16.1275	up	2.81001e-32	1.80426e-29	AT4G31940.1|Symbols:CYP82C4|cytochrome P450, family 82, subfamily C, polypeptide 4|chr4:15452040-15453966 FORWARD LENGTH=524
Glyma.06G041300	2002	153	74.67	151.337	74.1769	1.02873	up	1.76536e-05	0.000582759	AT5G42830.1|Symbols:|HXXXD-type acyl-transferase family protein|chr5:17176384-17177906 FORWARD LENGTH=450
Glyma.06G041800	1079	148.67	69.33	147.004	69.0055	1.09107	up	6.58949e-06	0.000248471	AT1G46480.1|Symbols:WOX4|WUSCHEL related homeobox 4|chr1:17236903-17237953 REVERSE LENGTH=251
Glyma.06G046800	771	121.33	55	119.915	54.6101	1.13478	up	1.08355e-05	0.000381717	AT1G59590.1|Symbols:ZCF37|ZCF37|chr1:21887860-21888495 FORWARD LENGTH=211
Glyma.06G050300	1598	928	354	917.818	352.337	1.38125	up	4.0281e-12	4.76969e-10	AT2G19810.1|Symbols:|CCCH-type zinc finger family protein|chr2:8550419-8551498 FORWARD LENGTH=359
Glyma.06G051900	1197	16.33	41	16.1608	40.8052	-1.33625	down	0.000413031	0.00834261	AT5G56840.1|Symbols:|myb-like transcription factor family protein|chr5:22980789-22982152 FORWARD LENGTH=233
Glyma.06G059500	1036	65	20	64.2627	19.9144	1.69017	up	4.66061e-07	2.36601e-05	AT5G57685.1|Symbols:ATGDU3, GDU3, LSB1|glutamine dumper 3|chr5:23366356-23366802 REVERSE LENGTH=148
Glyma.06G060400	570	80.67	165	79.8674	164.458	-1.04204	down	8.72234e-06	0.00031684	AT2G24940.1|Symbols:AtMAPR2, MAPR2|membrane-associated progesterone binding protein 2|chr2:10609447-10609749 FORWARD LENGTH=100
Glyma.06G060600	2343	3.67	24	3.61199	23.8097	-2.72068	down	7.9769e-07	3.77231e-05	AT2G24960.2|Symbols:|unknown protein; FUNCTIONS IN: molecular_function unknown; INVOLVED IN: biological_process unknown; LOCATED IN: cellular_component unknown; EXPRESSED IN: 21 plant structures; EXPRESSED DURING: 12 growth stages; BEST Arabidopsis thaliana protein match is: unknown protein (TAIR:AT4G02210.2); Has 30201 Blast hits to 17322 proteins in 780 species: Archae - 12; Bacteria - 1396; Me…
Glyma.06G061900	1545	24	6	23.7348	5.99301	1.98565	up	7.54117e-05	0.00201398	AT1G80840.1|Symbols:WRKY40, ATWRKY40|WRKY DNA-binding protein 40|chr1:30383834-30385356 FORWARD LENGTH=302
Glyma.06G062400	801	1.33	15.67	1.32809	15.5277	-3.54742	down	1.3269e-06	5.96556e-05	AT2G31270.1|Symbols:ATCDT1A, CDT1A, CDT1|homolog of yeast CDT1 A|chr2:13329037-13331544 FORWARD LENGTH=571
Glyma.06G062500	971	0	16	0	15.9243	-13.9589	down	5.58788e-10	4.74377e-08	AT4G14310.1|Symbols:|Transducin/WD40 repeat-like superfamily protein|chr4:8237137-8240324 REVERSE LENGTH=893
Glyma.06G069400	393	17.67	4.33	17.4625	4.28665	2.02634	up	0.000404737	0.00819688	AT2G18660.1|Symbols:PNP-A|plant natriuretic peptide A|chr2:8091032-8091644 REVERSE LENGTH=130
Glyma.06G078200	1293	11	47.33	10.8686	47.1191	-2.11615	down	7.83473e-08	4.63255e-06	AT4G20325.1|Symbols:|FUNCTIONS IN: molecular_function unknown; INVOLVED IN: biological_process unknown; LOCATED IN: nucleus; CONTAINS InterPro DOMAIN/s: Ribonuclease H2, subunit B (InterPro:IPR019024); Has 30201 Blast hits to 17322 proteins in 780 species: Archae - 12; Bacteria - 1396; Metazoa - 17338; Fungi - 3422; Plants - 5037; Viruses - 0; Other Eukaryotes - 2996 (source: NCBI BLink).|chr4:10…
Glyma.06G085200	2790	125	60.33	123.672	59.9469	1.04476	up	3.79839e-05	0.00113029	AT5G25820.1|Symbols:|Exostosin family protein|chr5:8997248-8999574 REVERSE LENGTH=654
Glyma.06G087300	1143	30	118.33	29.6224	117.842	-1.99209	down	1.86257e-12	2.31365e-10	AT4G32870.1|Symbols:|Polyketide cyclase/dehydrase and lipid transport superfamily protein|chr4:15862168-15862641 FORWARD LENGTH=157
Glyma.06G090100	3497	554	201.67	547.709	200.791	1.44772	up	7.11016e-13	9.20847e-11	AT1G51580.1|Symbols:|RNA-binding KH domain-containing protein|chr1:19125612-19128102 FORWARD LENGTH=621
Glyma.06G099500	1274	1367.33	559.67	1352.46	557.109	1.27956	up	2.54092e-10	2.3307e-08	NA
Glyma.06G107300	1697	37.67	14.33	37.2818	14.2987	1.38259	up	0.000436356	0.00876713	AT1G22070.1|Symbols:TGA3|TGA1A-related gene 3|chr1:7789651-7791821 FORWARD LENGTH=384
Glyma.06G111600	1755	15.33	0.67	15.1389	0.664948	4.50888	up	1.22121e-07	6.95906e-06	AT4G08290.1|Symbols:|nodulin MtN21 /EamA-like transporter family protein|chr4:5239088-5240861 FORWARD LENGTH=384
Glyma.06G111700	840	49	12.67	48.4678	12.6389	1.93916	up	3.69095e-07	1.93406e-05	AT4G08290.1|Symbols:|nodulin MtN21 /EamA-like transporter family protein|chr4:5239088-5240861 FORWARD LENGTH=384
Glyma.06G119700	2118	456.33	211.33	451.061	210.378	1.10034	up	4.52376e-08	2.80966e-06	AT1G21380.1|Symbols:|Target of Myb protein 1|chr1:7485806-7488032 REVERSE LENGTH=506
Glyma.06G127300	1509	98	38.67	96.9677	38.3516	1.33822	up	2.03622e-06	8.75728e-05	AT5G53110.1|Symbols:|RING/U-box superfamily protein|chr5:21529022-21533008 FORWARD LENGTH=382
Glyma.06G130200	2937	95	13.33	93.9769	13.2845	2.82256	up	3.26168e-17	6.98092e-15	AT2G46550.2|Symbols:|unknown protein; FUNCTIONS IN: molecular_function unknown; INVOLVED IN: biological_process unknown; EXPRESSED IN: 23 plant structures; EXPRESSED DURING: 13 growth stages; BEST Arabidopsis thaliana protein match is: unknown protein (TAIR:AT1G01240.3).|chr2:19112264-19113037 REVERSE LENGTH=257
Glyma.06G137000	2104	515.33	1193.67	509.498	1187.78	-1.22112	down	1.09821e-09	8.91165e-08	AT5G24530.1|Symbols:DMR6|2-oxoglutarate (2OG) and Fe(II)-dependent oxygenase superfamily protein|chr5:8378964-8383154 FORWARD LENGTH=341
Glyma.06G143300	1259	15.67	58.67	15.5032	58.4294	-1.91413	down	7.57285e-08	4.4952e-06	AT2G40610.1|Symbols:ATEXPA8, EXP8, ATEXP8, ATHEXP ALPHA 1.11, EXPA8|expansin A8|chr2:16949121-16950472 REVERSE LENGTH=253
Glyma.06G147100	1180	81	30	80.1353	29.8084	1.42672	up	2.37648e-06	0.00010078	AT5G64810.1|Symbols:WRKY51, ATWRKY51|WRKY DNA-binding protein 51|chr5:25908415-25909687 FORWARD LENGTH=194
Glyma.06G156700	2153	4.67	221.67	4.5984	220.547	-5.58381	down	1.5419e-58	2.26749e-55	AT5G09220.1|Symbols:AAP2|amino acid permease 2|chr5:2866867-2868863 FORWARD LENGTH=493
Glyma.06G160400	642	12	45.67	11.8655	45.5401	-1.94037	down	6.97325e-07	3.36398e-05	AT5G63660.1|Symbols:LCR74, PDF2.5|Scorpion toxin-like knottin superfamily protein|chr5:25485692-25486062 FORWARD LENGTH=73
Glyma.06G162300	3357	738.33	355.67	730.021	354.001	1.04418	up	1.16816e-07	6.69864e-06	AT5G47910.1|Symbols:RBOHD, ATRBOHD|respiratory burst oxidase homologue D|chr5:19397585-19401768 FORWARD LENGTH=921
Glyma.06G165300	3123	36	81.67	35.6233	81.1012	-1.1869	down	4.71525e-05	0.00135109	AT5G23720.2|Symbols:PHS1|dual specificity protein phosphatase family protein|chr5:7998816-8002594 FORWARD LENGTH=845
Glyma.06G166800	1564	6	0	5.94875	0	12.5384	up	0.000120881	0.00301626	AT5G23660.1|Symbols:MTN3, SWEET12, AtSWEET12|homolog of Medicago truncatula MTN3|chr5:7971936-7973796 REVERSE LENGTH=285
Glyma.06G170300	2252	9	37.33	8.88571	37.2617	-2.06814	down	1.36334e-06	6.08734e-05	AT5G50400.1|Symbols:ATPAP27, PAP27|purple acid phosphatase 27|chr5:20523575-20526231 REVERSE LENGTH=611
Glyma.06G175200	2788	184.33	71	182.169	70.6275	1.36698	up	5.99302e-09	4.31611e-07	AT3G01680.1|Symbols:|CONTAINS InterPro DOMAIN/s: Mediator complex subunit Med28 (InterPro:IPR021640); BEST Arabidopsis thaliana protein match is: unknown protein (TAIR:AT3G01670.1); Has 122 Blast hits to 112 proteins in 13 species: Archae - 0; Bacteria - 0; Metazoa - 0; Fungi - 0; Plants - 122; Viruses - 0; Other Eukaryotes - 0 (source: NCBI BLink).|chr3:252033-255246 FORWARD LENGTH=740
Glyma.06G176100	1951	69.67	21.33	68.8966	21.2515	1.69686	up	2.20128e-07	1.2047e-05	AT3G48310.1|Symbols:CYP71A22|cytochrome P450, family 71, subfamily A, polypeptide 22|chr3:17888192-17889749 FORWARD LENGTH=490
Glyma.06G183500	1741	58.33	10.67	57.7175	10.6541	2.4376	up	1.43738e-10	1.35387e-08	AT5G50000.1|Symbols:|Protein kinase superfamily protein|chr5:20342838-20345033 REVERSE LENGTH=385
Glyma.06G198400	315	1.67	29	1.6409	28.8135	-4.13419	down	2.07392e-11	2.21419e-09	AT3G52090.1|Symbols:ATRPB13.6, NRPB11, NRPD11, NRPE11|DNA-directed RNA polymerase, RBP11-like|chr3:19318069-19318998 REVERSE LENGTH=116
Glyma.06G198600	1454	0	70.67	0	70.3257	-16.1018	down	5.96319e-32	3.77569e-29	AT2G03430.1|Symbols:|Ankyrin repeat family protein|chr2:1036192-1037536 REVERSE LENGTH=240
Glyma.06G200300	2209	20	5.33	19.7941	5.33089	1.89262	up	0.000382234	0.00785984	AT5G58430.1|Symbols:ATEXO70B1, EXO70B1|exocyst subunit exo70 family protein B1|chr5:23621460-23623334 REVERSE LENGTH=624
Glyma.06G200700	436	0.67	18	0.665264	17.987	-4.75688	down	6.30619e-09	4.51857e-07	NA
Glyma.06G201900	3305	0.67	30.33	0.660383	30.3168	-5.52067	down	3.25667e-14	4.89984e-12	NA
Glyma.06G202200	2633	59	8.67	58.3569	8.64997	2.75414	up	2.59502e-12	3.16314e-10	AT1G74310.1|Symbols:ATHSP101, HSP101, HOT1|heat shock protein 101|chr1:27936715-27939862 REVERSE LENGTH=911
Glyma.06G202300	1914	91	17.67	89.9637	17.5897	2.35461	up	2.51787e-13	3.43667e-11	AT5G07990.1|Symbols:TT7, CYP75B1, D501|Cytochrome P450 superfamily protein|chr5:2560437-2562859 FORWARD LENGTH=513
Glyma.06G202800	519	11	1.33	10.8565	1.31343	3.04715	up	0.000147512	0.00355997	NA
Glyma.06G203800	2929	20.33	49.67	20.1329	49.4619	-1.29676	down	0.000226556	0.00508234	AT1G74230.1|Symbols:GR-RBP5|glycine-rich RNA-binding protein 5|chr1:27915346-27916857 FORWARD LENGTH=289
Glyma.06G205500	1706	34.33	11.33	33.9726	11.266	1.59239	up	0.000139681	0.00340706	AT5G15630.1|Symbols:COBL4, IRX6|COBRA-like extracellular glycosyl-phosphatidyl inositol-anchored protein family|chr5:5084842-5086545 FORWARD LENGTH=431
Glyma.06G205600	1412	13.67	38.33	13.4939	38.1112	-1.49791	down	0.000151994	0.00364306	AT3G08900.1|Symbols:RGP3, RGP|reversibly glycosylated polypeptide 3|chr3:2708347-2709714 REVERSE LENGTH=362
Glyma.06G207400	490	59.33	0.67	58.6515	0.661344	6.47062	up	5.36137e-25	2.32775e-22	AT1G09690.1|Symbols:|Translation protein SH3-like family protein|chr1:3136407-3137430 REVERSE LENGTH=164
Glyma.06G210200	1014	61	154.67	60.2905	153.892	-1.35192	down	3.39295e-08	2.14533e-06	AT1G49000.1|Symbols:|unknown protein; FUNCTIONS IN: molecular_function unknown; INVOLVED IN: biological_process unknown; LOCATED IN: chloroplast; EXPRESSED IN: stem; BEST Arabidopsis thaliana protein match is: unknown protein (TAIR:AT3G18560.1); Has 105 Blast hits to 105 proteins in 13 species: Archae - 0; Bacteria - 0; Metazoa - 0; Fungi - 0; Plants - 105; Viruses - 0; Other Eukaryotes - 0 (sour…
Glyma.06G213600	5148	461	183.67	455.77	183.138	1.31537	up	8.74738e-11	8.52084e-09	AT4G17080.1|Symbols:|Histone H3 K4-specific methyltransferase SET7/9 family protein|chr4:9601570-9603815 FORWARD LENGTH=513
Glyma.06G214300	2141	85	0	83.9054	0	16.3565	up	1.56774e-36	1.23224e-33	AT3G17900.1|Symbols:|unknown protein; FUNCTIONS IN: molecular_function unknown; INVOLVED IN: biological_process unknown; LOCATED IN: cellular_component unknown; EXPRESSED IN: 23 plant structures; EXPRESSED DURING: 13 growth stages; Has 45 Blast hits to 44 proteins in 14 species: Archae - 0; Bacteria - 0; Metazoa - 2; Fungi - 2; Plants - 39; Viruses - 0; Other Eukaryotes - 2 (source: NCBI BLink).|…
Glyma.06G215100	1037	39.33	1	38.9151	0.99562	5.28859	up	1.02346e-16	2.1112e-14	AT2G47470.1|Symbols:ATPDIL2-1, UNE5, MEE30, PDI11, ATPDI11|thioredoxin family protein|chr2:19481503-19483683 FORWARD LENGTH=361
Glyma.06G220600	534	40.33	0	39.8501	0	15.2823	up	1.64696e-20	5.00544e-18	AT1G45248.4|Symbols:|Nucleolar histone methyltransferase-related protein|chr1:17163240-17164229 REVERSE LENGTH=104
Glyma.06G225400	3271	34.67	12.67	34.3042	12.6955	1.43407	up	0.00041281	0.00834183	AT5G17420.1|Symbols:IRX3, CESA7, ATCESA7, MUR10|Cellulose synthase family protein|chr5:5736859-5741407 REVERSE LENGTH=1026
Glyma.06G235500	2241	137	43	135.521	42.8675	1.66056	up	2.08854e-10	1.93915e-08	AT5G53970.1|Symbols:|Tyrosine transaminase family protein|chr5:21910676-21912594 FORWARD LENGTH=414
Glyma.06G235900	1653	2.67	14	2.64469	13.8764	-2.39147	down	0.000264608	0.0057967	AT5G53970.1|Symbols:|Tyrosine transaminase family protein|chr5:21910676-21912594 FORWARD LENGTH=414
Glyma.06G237900	1690	134	7	132.434	6.99584	4.24264	up	9.67762e-34	6.6846e-31	AT4G10720.1|Symbols:|Ankyrin repeat family protein|chr4:6607879-6609358 FORWARD LENGTH=445
Glyma.06G239800	468	0.33	20	0.326026	19.8915	-5.93103	down	1.03596e-10	9.96355e-09	AT3G21260.3|Symbols:|Glycolipid transfer protein (GLTP) family protein|chr3:7464132-7465785 REVERSE LENGTH=233
Glyma.06G241300	1484	0	39.67	0	39.4753	-15.2687	down	2.06322e-20	6.22903e-18	AT4G10720.1|Symbols:|Ankyrin repeat family protein|chr4:6607879-6609358 FORWARD LENGTH=445
Glyma.06G241600	1493	0	70.33	0	69.7791	-16.0905	down	8.1731e-32	5.10405e-29	AT4G10720.1|Symbols:|Ankyrin repeat family protein|chr4:6607879-6609358 FORWARD LENGTH=445
Glyma.06G242000	1702	0	21.67	0	21.5601	-14.3961	down	1.13496e-12	1.44124e-10	AT4G10720.1|Symbols:|Ankyrin repeat family protein|chr4:6607879-6609358 FORWARD LENGTH=445
Glyma.06G242100	3375	17	44.67	16.8045	44.5738	-1.40735	down	0.000148269	0.00357444	AT3G15354.1|Symbols:SPA3|SPA1-related 3|chr3:5169327-5172480 REVERSE LENGTH=837
Glyma.06G242400	390	0	5.33	0	5.26941	-12.3634	down	0.000280127	0.00607537	AT5G52560.1|Symbols:ATUSP, USP|UDP-sugar pyrophosphorylase|chr5:21331230-21334573 FORWARD LENGTH=614
Glyma.06G242500	1001	0	13	0	12.8479	-13.6492	down	1.78162e-08	1.17371e-06	AT3G27530.1|Symbols:GC6, MAG4|golgin candidate 6|chr3:10193778-10199659 REVERSE LENGTH=914
Glyma.06G242900	936	910.33	274.67	900.255	273.277	1.71997	up	1.29137e-17	2.88583e-15	AT3G15353.1|Symbols:MT3, ATMT3|metallothionein 3|chr3:5180825-5181325 REVERSE LENGTH=69
Glyma.06G243000	629	23	0.67	22.7394	0.654913	5.11774	up	5.16383e-11	5.24295e-09	AT1G71980.1|Symbols:|Protease-associated (PA) RING/U-box zinc finger family protein|chr1:27098250-27099881 FORWARD LENGTH=448
Glyma.06G244800	3394	35.33	102	34.9413	101.315	-1.53584	down	5.04085e-08	3.11385e-06	AT4G21700.1|Symbols:|Protein of unknown function (DUF2921)|chr4:11529956-11532844 FORWARD LENGTH=962
Glyma.06G249600	753	4	17.67	3.94218	17.5604	-2.15526	down	0.000199249	0.00456451	AT1G52855.1|Symbols:|unknown protein; BEST Arabidopsis thaliana protein match is: unknown protein (TAIR:AT3G15534.1); Has 35333 Blast hits to 34131 proteins in 2444 species: Archae - 798; Bacteria - 22429; Metazoa - 974; Fungi - 991; Plants - 531; Viruses - 0; Other Eukaryotes - 9610 (source: NCBI BLink).|chr1:19683137-19683343 REVERSE LENGTH=68
Glyma.06G254000	2067	255.33	126.33	252.461	125.58	1.00745	up	2.69173e-06	0.000112065	AT5G54310.1|Symbols:NEV, AGD5|ARF-GAP domain 5|chr5:22057262-22061066 REVERSE LENGTH=483
Glyma.06G254700	1305	79.67	34.67	78.8768	34.5919	1.18917	up	5.63927e-05	0.00157237	AT3G15290.1|Symbols:|3-hydroxyacyl-CoA dehydrogenase family protein|chr3:5145054-5146613 FORWARD LENGTH=294
Glyma.06G256400	3033	74	26	73.1619	25.8969	1.49831	up	1.7633e-06	7.67768e-05	AT4G27290.1|Symbols:|S-locus lectin protein kinase family protein|chr4:13666281-13669202 FORWARD LENGTH=783
Glyma.06G259100	3276	133	31	131.5	30.7726	2.09534	up	3.44075e-14	5.15977e-12	AT5G17680.1|Symbols:|disease resistance protein (TIR-NBS-LRR class), putative|chr5:5822999-5827153 FORWARD LENGTH=1294
Glyma.06G259400	3959	209.33	82.67	207.022	82.3109	1.33063	up	4.98142e-09	3.65034e-07	AT4G12010.1|Symbols:|Disease resistance protein (TIR-NBS-LRR class) family|chr4:7197325-7201393 REVERSE LENGTH=1219
Glyma.06G259800	4077	54.33	236.67	53.767	235.42	-2.13044	down	2.09619e-19	5.79158e-17	AT5G17680.1|Symbols:|disease resistance protein (TIR-NBS-LRR class), putative|chr5:5822999-5827153 FORWARD LENGTH=1294
Glyma.06G260200	1622	404.33	116	399.863	115.297	1.79415	up	2.37638e-17	5.13434e-15	AT1G60710.1|Symbols:ATB2|NAD(P)-linked oxidoreductase superfamily protein|chr1:22355073-22356627 REVERSE LENGTH=345
Glyma.06G260800	2106	1430.67	339.67	1414.38	338.253	2.064	up	1.53537e-23	5.93173e-21	AT5G54510.1|Symbols:GH3.6, DFL1|Auxin-responsive GH3 family protein|chr5:22131321-22133564 REVERSE LENGTH=612
Glyma.06G261100	2740	423.67	209.67	418.934	208.371	1.00757	up	6.19634e-07	3.05382e-05	AT4G27290.1|Symbols:|S-locus lectin protein kinase family protein|chr4:13666281-13669202 FORWARD LENGTH=783
Glyma.06G261800	2905	22.33	5.67	22.0807	5.62658	1.97246	up	0.000135619	0.00332398	AT4G27290.1|Symbols:|S-locus lectin protein kinase family protein|chr4:13666281-13669202 FORWARD LENGTH=783
Glyma.06G263700	1411	128.67	48.33	127.225	48.0988	1.40331	up	6.54946e-08	3.93382e-06	AT1G27180.1|Symbols:|disease resistance protein (TIR-NBS-LRR class), putative|chr1:9439859-9445818 FORWARD LENGTH=1556
Glyma.06G264400	1608	0.33	11.33	0.326026	11.2339	-5.10673	down	1.34328e-06	6.03323e-05	AT3G25510.1|Symbols:|disease resistance protein (TIR-NBS-LRR class), putative|chr3:9260838-9268797 REVERSE LENGTH=1981
Glyma.06G265400	3891	6	22	5.93309	21.9373	-1.88653	down	0.000232113	0.00517688	AT5G17680.1|Symbols:|disease resistance protein (TIR-NBS-LRR class), putative|chr5:5822999-5827153 FORWARD LENGTH=1294
Glyma.06G268100	2049	7	0	6.91046	0	12.7546	up	3.20225e-05	0.000978682	AT5G17680.1|Symbols:|disease resistance protein (TIR-NBS-LRR class), putative|chr5:5822999-5827153 FORWARD LENGTH=1294
Glyma.06G268500	1936	2	14.67	1.96865	14.6137	-2.89204	down	2.86655e-05	0.000891823	AT5G36930.2|Symbols:|Disease resistance protein (TIR-NBS-LRR class) family|chr5:14567771-14571916 REVERSE LENGTH=1191
Glyma.06G268600	2417	63	2.67	62.3565	2.66262	4.54962	up	3.14934e-21	1.02552e-18	AT5G17680.1|Symbols:|disease resistance protein (TIR-NBS-LRR class), putative|chr5:5822999-5827153 FORWARD LENGTH=1294
Glyma.06G268700	5020	469.33	104	463.836	103.509	2.16386	up	2.99688e-24	1.26502e-21	AT5G17680.1|Symbols:|disease resistance protein (TIR-NBS-LRR class), putative|chr5:5822999-5827153 FORWARD LENGTH=1294
Glyma.06G272400	1425	77.33	34	76.4305	33.7896	1.17757	up	8.08071e-05	0.00213227	AT3G58720.1|Symbols:|RING/U-box superfamily protein|chr3:21716920-21717892 REVERSE LENGTH=238
Glyma.06G272500	929	182.33	436.67	180.423	434.54	-1.26811	down	4.46597e-10	3.85596e-08	AT5G45775.2|Symbols:|Ribosomal L5P family protein|chr5:18565281-18566496 REVERSE LENGTH=182
Glyma.06G274200	921	148	35	146.318	34.6885	2.07658	up	8.00001e-15	1.3287e-12	AT5G45775.2|Symbols:|Ribosomal L5P family protein|chr5:18565281-18566496 REVERSE LENGTH=182
Glyma.06G275000	1599	43	14.67	42.4611	14.643	1.53593	up	5.43196e-05	0.00152487	NA
Glyma.06G286400	1553	46.33	12	45.7565	11.8844	1.94491	up	6.52344e-07	3.1855e-05	AT1G17110.1|Symbols:UBP15|ubiquitin-specific protease 15|chr1:5845816-5849889 REVERSE LENGTH=924
Glyma.06G286700	1477	84	0.33	83.0514	0.324241	8.00079	up	1.28998e-34	9.64063e-32	AT4G35160.1|Symbols:|O-methyltransferase family protein|chr4:16730989-16732808 REVERSE LENGTH=382
Glyma.06G290700	1623	43.33	16.33	42.8653	16.2212	1.40193	up	0.000190985	0.00441288	AT4G28380.1|Symbols:|Leucine-rich repeat (LRR) family protein|chr4:14039756-14040931 REVERSE LENGTH=391
Glyma.06G293900	2260	0	5.67	0	5.63018	-12.459	down	0.000176011	0.00412969	AT1G03670.1|Symbols:|ankyrin repeat family protein|chr1:914222-916222 REVERSE LENGTH=616
Glyma.06G300400	1014	13	1.33	12.87	1.31986	3.28555	up	2.06609e-05	0.00066848	AT2G31180.1|Symbols:ATMYB14, MYB14AT, MYB14|myb domain protein 14|chr2:13286806-13288175 REVERSE LENGTH=249
Glyma.06G302700	1280	15.33	76.67	15.1323	76.1638	-2.33147	down	6.98269e-12	7.89893e-10	AT1G05260.1|Symbols:RCI3, RCI3A|Peroxidase superfamily protein|chr1:1529827-1531271 FORWARD LENGTH=326
Glyma.06G303100	897	52.33	112	51.7799	111.389	-1.10514	down	2.43095e-05	0.000770134	AT2G46410.1|Symbols:CPC|Homeodomain-like superfamily protein|chr2:19049315-19050185 REVERSE LENGTH=94
Glyma.06G306400	844	463	193.67	457.632	192.699	1.24784	up	7.08177e-10	5.89131e-08	NA
Glyma.06G307100	2341	52	104	51.4368	103.474	-1.00839	down	0.000145161	0.00351625	AT1G76160.1|Symbols:sks5|SKU5 similar 5|chr1:28578211-28581020 REVERSE LENGTH=541
Glyma.06G310000	4892	0	249.67	0	248.337	-17.9219	down	5.04725e-80	1.53396e-76	AT5G36930.2|Symbols:|Disease resistance protein (TIR-NBS-LRR class) family|chr5:14567771-14571916 REVERSE LENGTH=1191
Glyma.06G311100	5565	99.33	23.67	98.1902	23.6043	2.05653	up	9.22914e-12	1.02121e-09	AT3G07040.1|Symbols:RPM1, RPS3|NB-ARC domain-containing disease resistance protein|chr3:2226244-2229024 REVERSE LENGTH=926
Glyma.06G313600	2345	265.67	53.67	262.639	53.3296	2.30007	up	1.24058e-22	4.48852e-20	AT5G13750.1|Symbols:ZIFL1|zinc induced facilitator-like 1|chr5:4438318-4441289 FORWARD LENGTH=478
Glyma.06G319200	976	4.33	22.33	4.29219	22.2966	-2.37703	down	1.16044e-05	0.000404759	AT5G51520.1|Symbols:|Plant invertase/pectin methylesterase inhibitor superfamily protein|chr5:20925980-20926594 FORWARD LENGTH=204
Glyma.06G324300	2570	284	852	280.823	848.255	-1.59484	down	1.71488e-15	3.05382e-13	AT4G24010.1|Symbols:ATCSLG1, CSLG1|cellulose synthase like G1|chr4:12466391-12469760 FORWARD LENGTH=760
Glyma.07G000100	852	50	20.67	49.4254	20.5207	1.26817	up	0.000311115	0.00660601	AT2G01910.2|Symbols:ATMAP65-6, MAP65-6|Microtubule associated protein (MAP65/ASE1) family protein|chr2:417698-420182 FORWARD LENGTH=567
Glyma.07G011800	1531	0	8.33	0	8.2627	-13.0124	down	5.17338e-06	0.000200524	AT1G17710.1|Symbols:|Pyridoxal phosphate phosphatase-related protein|chr1:6090763-6091975 REVERSE LENGTH=279
Glyma.07G011900	1062	19.33	55.33	19.1455	55.0468	-1.52366	down	1.1282e-05	0.000395635	AT1G17710.1|Symbols:|Pyridoxal phosphate phosphatase-related protein|chr1:6090763-6091975 REVERSE LENGTH=279
Glyma.07G013800	4700	27.33	61.33	27.0409	60.8824	-1.17088	down	0.000266534	0.0058305	AT5G35790.1|Symbols:G6PD1|glucose-6-phosphate dehydrogenase 1|chr5:13956879-13959686 REVERSE LENGTH=576
Glyma.07G014500	1006	38.33	11.33	37.9287	11.3255	1.74372	up	1.84066e-05	0.000604989	AT4G25150.1|Symbols:|HAD superfamily, subfamily IIIB acid phosphatase|chr4:12901736-12902882 REVERSE LENGTH=260
Glyma.07G017000	1325	57	251.33	56.4058	250.222	-2.1493	down	4.01479e-20	1.18081e-17	AT3G16300.1|Symbols:|Uncharacterised protein family (UPF0497)|chr3:5525491-5526207 REVERSE LENGTH=212
Glyma.07G017200	964	6.33	28	6.2574	27.785	-2.15067	down	7.88265e-06	0.000291447	NA
Glyma.07G020700	1732	14	1.67	13.8522	1.6706	3.05168	up	2.31115e-05	0.000737303	AT1G51550.1|Symbols:|Kelch repeat-containing F-box family protein|chr1:19117646-19119291 REVERSE LENGTH=478
Glyma.07G022600	966	1	12	0.984683	11.9647	-3.60298	down	1.48676e-05	0.00050385	AT1G73060.1|Symbols:LPA3|Low PSII Accumulation 3|chr1:27479027-27481258 FORWARD LENGTH=358
Glyma.07G025100	381	8.33	0	8.25836	0	13.0116	up	5.73854e-06	0.000219655	AT1G15880.1|Symbols:GOS11, atgos11|golgi snare 11|chr1:5458718-5460089 REVERSE LENGTH=223
Glyma.07G031000	862	52	15.67	51.4931	15.6679	1.71656	up	2.30607e-06	9.78857e-05	AT1G52565.1|Symbols:|unknown protein; FUNCTIONS IN: molecular_function unknown; INVOLVED IN: biological_process unknown; LOCATED IN: endomembrane system; BEST Arabidopsis thaliana protein match is: unknown protein (TAIR:AT3G15760.1); Has 35333 Blast hits to 34131 proteins in 2444 species: Archae - 798; Bacteria - 22429; Metazoa - 974; Fungi - 991; Plants - 531; Viruses - 0; Other Eukaryotes - 961…
Glyma.07G031700	946	352.33	780.33	348.434	776.129	-1.15541	down	4.85358e-09	3.57455e-07	AT1G80160.1|Symbols:|Lactoylglutathione lyase / glyoxalase I family protein|chr1:30151101-30151930 FORWARD LENGTH=167
Glyma.07G032200	1176	119.67	239.33	118.426	238.047	-1.00726	down	3.081e-06	0.000126196	AT2G43090.1|Symbols:|Aconitase/3-isopropylmalate dehydratase protein|chr2:17918957-17919712 FORWARD LENGTH=251
Glyma.07G033700	1144	11.33	34.33	11.2207	34.2877	-1.61152	down	0.000114336	0.00286729	AT1G52820.1|Symbols:|2-oxoglutarate (2OG) and Fe(II)-dependent oxygenase superfamily protein|chr1:19669216-19670321 FORWARD LENGTH=317
Glyma.07G034800	3357	227	633.33	224.532	630.557	-1.48971	down	1.16118e-13	1.63888e-11	AT1G55020.1|Symbols:LOX1, ATLOX1|lipoxygenase 1|chr1:20525798-20530143 FORWARD LENGTH=859
Glyma.07G035700	1119	10	29.67	9.91003	29.6223	-1.57972	down	0.000323135	0.0068231	AT3G13950.1|Symbols:|unknown protein; BEST Arabidopsis thaliana protein match is: unknown protein (TAIR:AT4G13266.1); Has 339 Blast hits to 265 proteins in 12 species: Archae - 0; Bacteria - 0; Metazoa - 0; Fungi - 0; Plants - 339; Viruses - 0; Other Eukaryotes - 0 (source: NCBI BLink).|chr3:4604149-4605195 FORWARD LENGTH=207
Glyma.07G035800	1123	209.67	659.33	207.451	656.384	-1.66177	down	1.82774e-16	3.68685e-14	AT3G13950.1|Symbols:|unknown protein; BEST Arabidopsis thaliana protein match is: unknown protein (TAIR:AT4G13266.1); Has 339 Blast hits to 265 proteins in 12 species: Archae - 0; Bacteria - 0; Metazoa - 0; Fungi - 0; Plants - 339; Viruses - 0; Other Eukaryotes - 0 (source: NCBI BLink).|chr3:4604149-4605195 FORWARD LENGTH=207
Glyma.07G037500	852	16	0.67	15.8316	0.664948	4.57343	up	6.06881e-08	3.67417e-06	NA
Glyma.07G044200	1431	1	9	0.993015	8.90475	-3.16469	down	0.000345134	0.00719431	AT1G53920.1|Symbols:GLIP5|GDSL-motif lipase 5|chr1:20137725-20139637 FORWARD LENGTH=385
Glyma.07G045400	2213	83.33	269	82.4064	267.388	-1.69811	down	2.27359e-14	3.48985e-12	AT5G12260.1|Symbols:|BEST Arabidopsis thaliana protein match is: glycosyltransferase family protein 2 (TAIR:AT5G60700.1); Has 1807 Blast hits to 1807 proteins in 277 species: Archae - 0; Bacteria - 0; Metazoa - 736; Fungi - 347; Plants - 385; Viruses - 0; Other Eukaryotes - 339 (source: NCBI BLink).|chr5:3966417-3968684 FORWARD LENGTH=624
Glyma.07G045700	1052	2128.67	925.67	2105.01	921.441	1.19186	up	1.78454e-08	1.17394e-06	AT3G14280.1|Symbols:|unknown protein; Has 51 Blast hits to 51 proteins in 13 species: Archae - 0; Bacteria - 0; Metazoa - 0; Fungi - 0; Plants - 51; Viruses - 0; Other Eukaryotes - 0 (source: NCBI BLink).|chr3:4761654-4762286 REVERSE LENGTH=141
Glyma.07G048000	1814	179.67	43.33	177.549	43.1459	2.04092	up	4.85637e-16	9.30219e-14	AT4G35580.2|Symbols:NTL9|NAC transcription factor-like 9|chr4:16888534-16890744 REVERSE LENGTH=534
Glyma.07G048100	1525	30.67	8	30.329	7.93846	1.93377	up	2.13492e-05	0.000687335	AT4G35580.1|Symbols:NTL9|NAC transcription factor-like 9|chr4:16888581-16890744 REVERSE LENGTH=512
Glyma.07G048600	1487	64.33	2.67	63.5884	2.63972	4.59031	up	1.20044e-21	4.02394e-19	AT4G10490.1|Symbols:|2-oxoglutarate (2OG) and Fe(II)-dependent oxygenase superfamily protein|chr4:6483900-6485179 FORWARD LENGTH=348
Glyma.07G050900	1836	10.33	0	10.2211	0	13.3193	up	4.84124e-07	2.44681e-05	AT2G46760.1|Symbols:|D-arabinono-1,4-lactone oxidase family protein|chr2:19213028-19215166 REVERSE LENGTH=603
Glyma.07G051800	1091	3	97	2.96655	96.4125	-5.02236	down	2.78238e-31	1.69124e-28	AT2G46690.1|Symbols:|SAUR-like auxin-responsive protein family|chr2:19180904-19181269 FORWARD LENGTH=121
Glyma.07G052300	2024	427.67	156.33	422.687	155.319	1.44436	up	2.46619e-12	3.01417e-10	AT2G46660.1|Symbols:CYP78A6|cytochrome P450, family 78, subfamily A, polypeptide 6|chr2:19153602-19155417 REVERSE LENGTH=530
Glyma.07G054000	1451	385.67	175	381.323	174.254	1.12983	up	3.3027e-08	2.09407e-06	AT1G22640.1|Symbols:ATMYB3, MYB3|myb domain protein 3|chr1:8006289-8007219 FORWARD LENGTH=257
Glyma.07G062500	2910	232.33	102	229.664	101.817	1.17354	up	8.89621e-08	5.2263e-06	AT3G61570.1|Symbols:GC3, GDAP1|GRIP-related ARF-binding domain-containing protein 1|chr3:22779637-22783642 REVERSE LENGTH=712
Glyma.07G063300	6579	5.67	38.67	5.60951	38.5052	-2.77911	down	1.61314e-09	1.28118e-07	AT4G27220.1|Symbols:|NB-ARC domain-containing disease resistance protein|chr4:13633953-13636712 REVERSE LENGTH=919
Glyma.07G063800	1921	9	0.33	8.90137	0.324241	4.77889	up	2.2544e-05	0.000721723	AT3G09140.2|Symbols:|Protein of unknown function (DUF674)|chr3:2801094-2802773 REVERSE LENGTH=502
Glyma.07G063900	460	14	1.33	13.8282	1.32629	3.38215	up	7.81105e-06	0.000289269	AT2G46150.1|Symbols:|Late embryogenesis abundant (LEA) hydroxyproline-rich glycoprotein family|chr2:18961424-18962089 FORWARD LENGTH=221
Glyma.07G064400	2370	19.33	112.67	19.1041	112.232	-2.55453	down	6.02411e-17	1.27142e-14	AT5G01150.1|Symbols:|Protein of unknown function (DUF674)|chr5:51988-53649 FORWARD LENGTH=501
Glyma.07G065400	1887	6.33	25.67	6.28138	25.5755	-2.02561	down	3.54903e-05	0.00106724	AT3G09140.2|Symbols:|Protein of unknown function (DUF674)|chr3:2801094-2802773 REVERSE LENGTH=502
Glyma.07G069600	2551	14.67	50.33	14.5133	50.2449	-1.7916	down	1.3805e-06	6.14591e-05	AT4G00370.1|Symbols:ANTR2, PHT4;4|Major facilitator superfamily protein|chr4:163153-166111 REVERSE LENGTH=541
Glyma.07G073500	3172	400.67	174	396.087	173.135	1.19392	up	5.30392e-09	3.85638e-07	AT1G01770.1|Symbols:|unknown protein; CONTAINS InterPro DOMAIN/s: Protein of unknown function DUF1446 (InterPro:IPR010839); Has 1597 Blast hits to 1509 proteins in 306 species: Archae - 4; Bacteria - 843; Metazoa - 22; Fungi - 131; Plants - 31; Viruses - 0; Other Eukaryotes - 566 (source: NCBI BLink).|chr1:278759-282490 FORWARD LENGTH=632
Glyma.07G075400	918	52	7.67	51.418	7.68008	2.74308	up	2.48225e-11	2.60802e-09	AT3G61200.1|Symbols:|Thioesterase superfamily protein|chr3:22657599-22658350 REVERSE LENGTH=188
Glyma.07G078000	3561	806.67	240.33	797.217	239.456	1.73521	up	6.5165e-18	1.50301e-15	AT4G27220.1|Symbols:|NB-ARC domain-containing disease resistance protein|chr4:13633953-13636712 REVERSE LENGTH=919
Glyma.07G078100	4442	1703	601.33	1683.88	598.492	1.49238	up	5.17178e-13	6.83395e-11	AT4G27220.1|Symbols:|NB-ARC domain-containing disease resistance protein|chr4:13633953-13636712 REVERSE LENGTH=919
Glyma.07G081400	2405	109	29.33	107.843	29.2595	1.88196	up	5.50599e-11	5.56557e-09	AT3G11920.1|Symbols:|glutaredoxin-related|chr3:3772311-3774887 FORWARD LENGTH=630
Glyma.07G083900	1277	420.67	183.33	415.986	182.348	1.18984	up	5.19867e-09	3.7859e-07	AT4G28940.1|Symbols:|Phosphorylase superfamily protein|chr4:14274414-14276920 FORWARD LENGTH=348
Glyma.07G089900	1910	47.67	10.67	47.1318	10.6533	2.1454	up	5.44546e-08	3.33218e-06	AT3G48310.1|Symbols:CYP71A22|cytochrome P450, family 71, subfamily A, polypeptide 22|chr3:17888192-17889749 FORWARD LENGTH=490
Glyma.07G094000	2079	1	67.33	0.995455	66.8983	-6.07047	down	6.49535e-27	3.29011e-24	NA
Glyma.07G094100	2220	24.67	7	24.3785	6.9822	1.80386	up	0.000201137	0.00460082	AT5G38260.1|Symbols:|Protein kinase superfamily protein|chr5:15283692-15285837 REVERSE LENGTH=638
Glyma.07G096100	2745	139.33	63.33	137.818	63.0354	1.12853	up	5.03396e-06	0.000195642	AT1G18390.2|Symbols:|Protein kinase superfamily protein|chr1:6327463-6329935 FORWARD LENGTH=654
Glyma.07G098700	481	54.33	18.67	53.6679	18.5323	1.53401	up	1.28513e-05	0.000442498	NA
Glyma.07G103800	848	336.67	162.67	332.836	161.873	1.03995	up	4.89399e-07	2.46527e-05	AT2G35980.1|Symbols:YLS9, NHL10, ATNHL10|Late embryogenesis abundant (LEA) hydroxyproline-rich glycoprotein family|chr2:15110635-15111318 FORWARD LENGTH=227
Glyma.07G107000	1863	72	219.67	71.1984	218.568	-1.61817	down	2.06743e-12	2.5542e-10	AT2G01900.1|Symbols:|DNAse I-like superfamily protein|chr2:406136-408933 FORWARD LENGTH=417
Glyma.07G108400	2750	159	66	157.204	65.7546	1.25748	up	1.85353e-07	1.03042e-05	AT2G19130.1|Symbols:|S-locus lectin protein kinase family protein|chr2:8293789-8296275 FORWARD LENGTH=828
Glyma.07G112500	842	9	35.67	8.91774	35.4687	-1.9918	down	3.61361e-06	0.000145399	AT4G01710.1|Symbols:CRK, ARPC5|ARP2/3 complex 16 kDa subunit (p16-Arc)|chr4:735776-736450 FORWARD LENGTH=132
Glyma.07G117700	3074	10	34.67	9.89581	34.5068	-1.80199	down	2.24846e-05	0.000720837	AT2G32800.1|Symbols:AP4.3A|protein kinase family protein|chr2:13916478-13919033 FORWARD LENGTH=851
Glyma.07G118100	1356	6.67	0	6.59419	0	12.687	up	4.9607e-05	0.00141221	AT5G24910.1|Symbols:CYP714A1|cytochrome P450, family 714, subfamily A, polypeptide 1|chr5:8567674-8570260 REVERSE LENGTH=532
Glyma.07G118200	1847	290	9.67	286.729	9.61189	4.89873	up	9.27067e-61	1.5094e-57	AT5G24910.1|Symbols:CYP714A1|cytochrome P450, family 714, subfamily A, polypeptide 1|chr5:8567674-8570260 REVERSE LENGTH=532
Glyma.07G123000	5260	132.67	52	131.14	51.6987	1.34291	up	1.5666e-07	8.81708e-06	AT5G17680.1|Symbols:|disease resistance protein (TIR-NBS-LRR class), putative|chr5:5822999-5827153 FORWARD LENGTH=1294
Glyma.07G124400	1511	1130.33	2619.33	1117.51	2604.81	-1.22089	down	2.0965e-08	1.36147e-06	AT3G13610.1|Symbols:|2-oxoglutarate (2OG) and Fe(II)-dependent oxygenase superfamily protein|chr3:4449448-4450616 FORWARD LENGTH=361
Glyma.07G133500	1898	76.67	254.67	75.7532	253.749	-1.74403	down	1.18702e-14	1.91893e-12	AT5G02230.2|Symbols:|Haloacid dehalogenase-like hydrolase (HAD) superfamily protein|chr5:449132-450507 FORWARD LENGTH=280
Glyma.07G134000	1192	46.67	17	46.1489	17.0508	1.43645	up	7.9784e-05	0.00211219	AT2G37678.1|Symbols:FHY1, PAT3, FRY1|far-red elongated hypocotyl 1|chr2:15801689-15802696 REVERSE LENGTH=202
Glyma.07G134500	1104	1.33	64.33	1.32148	63.9315	-5.5963	down	6.10346e-25	2.62495e-22	AT5G02160.1|Symbols:|unknown protein; FUNCTIONS IN: molecular_function unknown; INVOLVED IN: biological_process unknown; LOCATED IN: chloroplast thylakoid membrane; EXPRESSED IN: 23 plant structures; EXPRESSED DURING: 13 growth stages; Has 121 Blast hits to 121 proteins in 17 species: Archae - 0; Bacteria - 0; Metazoa - 0; Fungi - 0; Plants - 121; Viruses - 0; Other Eukaryotes - 0 (source: NCBI B…
Glyma.07G136100	1488	0	6.67	0	6.61499	-12.6915	down	4.53791e-05	0.00131516	AT5G06060.1|Symbols:|NAD(P)-binding Rossmann-fold superfamily protein|chr5:1824066-1825833 REVERSE LENGTH=264
Glyma.07G139700	938	4	63	3.96545	62.8035	-3.98529	down	4.29927e-19	1.15973e-16	AT3G09270.1|Symbols:ATGSTU8, GSTU8|glutathione S-transferase TAU 8|chr3:2848407-2849226 REVERSE LENGTH=224
Glyma.07G141500	766	508.67	1018.67	503.182	1014.06	-1.01099	down	3.37841e-07	1.78672e-05	AT5G55410.2|Symbols:|Bifunctional inhibitor/lipid-transfer protein/seed storage 2S albumin superfamily protein|chr5:22460677-22461009 FORWARD LENGTH=110
Glyma.07G144200	1418	6	43.33	5.94458	43.1094	-2.85835	down	1.39187e-10	1.31372e-08	AT3G54110.1|Symbols:ATPUMP1, UCP, PUMP1, ATUCP1, UCP1|plant uncoupling mitochondrial protein 1|chr3:20038890-20040996 FORWARD LENGTH=306
Glyma.07G151100	1268	57	12.67	56.3578	12.5831	2.16313	up	5.98784e-09	4.31611e-07	AT2G38250.1|Symbols:|Homeodomain-like superfamily protein|chr2:16018384-16019500 FORWARD LENGTH=289
Glyma.07G151500	1449	6	22.33	5.92893	22.2801	-1.90991	down	0.000187166	0.0043413	AT3G51840.1|Symbols:ACX4, ATSCX, ATG6|acyl-CoA oxidase 4|chr3:19225653-19229008 REVERSE LENGTH=436
Glyma.07G156900	864	31.67	2.67	31.2435	2.65619	3.55613	up	1.24984e-10	1.18951e-08	AT1G68370.1|Symbols:ARG1|Chaperone DnaJ-domain superfamily protein|chr1:25632046-25634527 REVERSE LENGTH=410
Glyma.07G157000	985	36.33	8	35.919	7.98142	2.17003	up	7.2243e-07	3.45635e-05	AT2G05920.1|Symbols:|Subtilase family protein|chr2:2269831-2272207 REVERSE LENGTH=754
Glyma.07G159000	3807	0.67	20.67	0.662823	20.583	-4.95668	down	4.19042e-10	3.64567e-08	AT1G68820.1|Symbols:|Transmembrane Fragile-X-F-associated protein|chr1:25865852-25868800 FORWARD LENGTH=468
Glyma.07G162700	1620	18.33	0	18.0898	0	14.1429	up	5.16191e-11	5.24295e-09	AT5G04885.1|Symbols:|Glycosyl hydrolase family protein|chr5:1423369-1426628 FORWARD LENGTH=665
Glyma.07G167700	1272	8.67	39	8.55035	38.8042	-2.18216	down	3.16464e-07	1.68934e-05	AT5G62420.1|Symbols:|NAD(P)-linked oxidoreductase superfamily protein|chr5:25064835-25066111 FORWARD LENGTH=316
Glyma.07G169900	291	22.67	4	22.3619	3.96241	2.49659	up	5.61317e-06	0.000215398	AT1G02305.1|Symbols:|Cysteine proteinases superfamily protein|chr1:455816-457974 FORWARD LENGTH=362
Glyma.07G176400	1322	29.33	102.67	29.021	102.281	-1.81737	down	3.82969e-10	3.34983e-08	AT5G08350.1|Symbols:|GRAM domain-containing protein / ABA-responsive protein-related|chr5:2686417-2687175 REVERSE LENGTH=222
Glyma.07G179400	2267	50.67	15.67	50.1418	15.5233	1.69157	up	4.28258e-06	0.000169327	AT1G49510.1|Symbols:emb1273|embryo defective 1273|chr1:18327026-18328147 FORWARD LENGTH=240
Glyma.07G190100	1017	133.67	65.33	132.215	64.9443	1.02561	up	3.59474e-05	0.00107956	AT1G61340.1|Symbols:|F-box family protein|chr1:22628526-22629741 FORWARD LENGTH=185
Glyma.07G190700	2731	81	39	80.0978	38.7741	1.04667	up	0.000308643	0.00656269	AT5G57580.1|Symbols:|Calmodulin-binding protein|chr5:23314994-23317683 REVERSE LENGTH=647
Glyma.07G192700	1727	12.33	44.33	12.1891	44.1945	-1.85828	down	2.07043e-06	8.88764e-05	AT1G11080.1|Symbols:scpl31|serine carboxypeptidase-like 31|chr1:3694917-3697759 REVERSE LENGTH=492
Glyma.07G193900	1929	107.33	43.33	106.134	43.2475	1.29519	up	1.70907e-06	7.47011e-05	AT1G51700.1|Symbols:ADOF1, DOF1|DOF zinc finger protein 1|chr1:19174266-19174850 FORWARD LENGTH=194
Glyma.07G201600	3767	99.67	49	98.5523	48.9415	1.00983	up	0.000169779	0.00400615	AT1G28440.1|Symbols:HSL1|HAESA-like 1|chr1:9996914-10000171 FORWARD LENGTH=996
Glyma.07G204800	1466	592	71	585.229	70.5035	3.05323	up	3.2657e-43	3.38356e-40	AT4G18550.1|Symbols:|alpha/beta-Hydrolases superfamily protein|chr4:10225006-10226862 REVERSE LENGTH=419
Glyma.07G205200	1613	54	235.67	53.4674	234.278	-2.13149	down	2.08356e-19	5.79158e-17	AT1G29050.1|Symbols:TBL38|TRICHOME BIREFRINGENCE-LIKE 38|chr1:10136376-10139082 REVERSE LENGTH=380
Glyma.07G211500	627	0	6.67	0	6.63146	-12.6951	down	4.53113e-05	0.00131437	AT1G49670.1|Symbols:NQR|ARP protein (REF)|chr1:18381591-18386021 REVERSE LENGTH=629
Glyma.07G226000	1143	1.33	17.33	1.32392	17.2698	-3.70537	down	2.59959e-07	1.40749e-05	AT1G26480.1|Symbols:GRF12, GF14 IOTA|general regulatory factor 12|chr1:9156573-9157845 REVERSE LENGTH=268
Glyma.07G241000	536	132.33	64.33	131.006	64.0202	1.03303	up	3.33162e-05	0.00101187	NA
Glyma.07G243500	916	346.33	930.33	342.545	924.228	-1.43196	down	6.1683e-13	8.0343e-11	NA
Glyma.07G243700	486	157.67	499	156.043	496.538	-1.66996	down	4.10416e-16	7.92798e-14	NA
Glyma.07G244200	1953	14.67	42.67	14.5283	42.3271	-1.54272	down	5.08942e-05	0.00144261	AT3G06770.2|Symbols:|Pectin lyase-like superfamily protein|chr3:2135119-2137033 REVERSE LENGTH=446
Glyma.07G252900	892	17.67	43	17.5021	42.8016	-1.29014	down	0.000481374	0.00949173	AT5G18850.1|Symbols:|unknown protein; FUNCTIONS IN: molecular_function unknown; INVOLVED IN: biological_process unknown; LOCATED IN: endomembrane system; EXPRESSED IN: 23 plant structures; EXPRESSED DURING: 13 growth stages; Has 1807 Blast hits to 1807 proteins in 277 species: Archae - 0; Bacteria - 0; Metazoa - 736; Fungi - 347; Plants - 385; Viruses - 0; Other Eukaryotes - 339 (source: NCBI BLi…
Glyma.07G260700	1971	55	24	54.3843	23.9479	1.18329	up	0.00041413	0.00835739	AT4G04630.1|Symbols:|Protein of unknown function, DUF584|chr4:2332163-2332669 REVERSE LENGTH=168
Glyma.07G261900	2923	47.67	99.33	47.0724	98.9552	-1.07189	down	8.08232e-05	0.00213227	AT4G28200.1|Symbols:|FUNCTIONS IN: molecular_function unknown; INVOLVED IN: RNA processing; LOCATED IN: intracellular; EXPRESSED IN: 22 plant structures; EXPRESSED DURING: 13 growth stages; CONTAINS InterPro DOMAIN/s: RNA-processing protein, HAT helix (InterPro:IPR003107), U3 small nucleolar RNA-associated protein 6 (InterPro:IPR013949); Has 492 Blast hits to 480 proteins in 206 species: Archae -…
Glyma.07G262200	1011	13.67	2.33	13.5311	2.32834	2.5389	up	0.000186604	0.00433239	AT4G22030.1|Symbols:|F-box family protein with a domain of unknown function (DUF295)|chr4:11672396-11675575 FORWARD LENGTH=626
Glyma.07G262300	1260	0	5.33	0	5.3188	-12.3769	down	0.000279194	0.00606815	AT4G04480.1|Symbols:|unknown protein; LOCATED IN: chloroplast; EXPRESSED IN: flower, pollen tube; EXPRESSED DURING: petal differentiation and expansion stage; BEST Arabidopsis thaliana protein match is: F-box family protein with a domain of unknown function (DUF295) (TAIR:AT4G22030.1); Has 78 Blast hits to 78 proteins in 10 species: Archae - 0; Bacteria - 0; Metazoa - 0; Fungi - 0; Plants - 78; V…
Glyma.07G268500	1746	10	1.33	9.88992	1.31986	2.90557	up	0.000393802	0.00802073	AT5G47720.4|Symbols:|Thiolase family protein|chr5:19331762-19334145 FORWARD LENGTH=415
Glyma.07G272600	2025	121.33	53.33	120.092	52.9748	1.18076	up	5.27964e-06	0.000203628	AT1G59740.1|Symbols:|Major facilitator superfamily protein|chr1:21968227-21972312 FORWARD LENGTH=591
Glyma.08G000700	1782	135.67	44.67	134.234	44.5782	1.59034	up	9.5874e-10	7.81879e-08	NA
Glyma.08G011500	1834	15	3.33	14.8459	3.31393	2.16346	up	0.000508918	0.00990207	AT5G50570.2|Symbols:SPL13A, SPL13|Squamosa promoter-binding protein-like (SBP domain) transcription factor family protein|chr5:20582555-20583791 REVERSE LENGTH=359
Glyma.08G015100	3502	10.33	0.33	10.1964	0.330672	4.94652	up	4.79717e-06	0.000187398	AT4G00440.1|Symbols:|Protein of unknown function (DUF3741)|chr4:195176-198119 FORWARD LENGTH=831
Glyma.08G019700	1314	26	8	25.7223	7.98142	1.6883	up	0.000316558	0.00670286	AT4G23650.1|Symbols:CDPK6, CPK3|calcium-dependent protein kinase 6|chr4:12324967-12327415 REVERSE LENGTH=529
Glyma.08G020600	1115	39.33	86.33	38.8772	85.8094	-1.14221	down	6.34049e-05	0.00174547	AT1G64200.1|Symbols:VHA-E3|vacuolar H+-ATPase subunit E isoform 3|chr1:23828537-23830002 REVERSE LENGTH=237
Glyma.08G022800	619	47.67	17.67	47.1091	17.6628	1.4153	up	8.97148e-05	0.00233576	AT4G23880.1|Symbols:|unknown protein; Has 73 Blast hits to 69 proteins in 22 species: Archae - 0; Bacteria - 4; Metazoa - 9; Fungi - 2; Plants - 18; Viruses - 0; Other Eukaryotes - 40 (source: NCBI BLink).|chr4:12415789-12416388 REVERSE LENGTH=199
Glyma.08G029200	1160	7	37.33	6.91605	37.0834	-2.42275	down	5.70743e-08	3.47384e-06	AT2G19590.1|Symbols:ACO1, ATACO1|ACC oxidase 1|chr2:8476239-8477354 REVERSE LENGTH=310
Glyma.08G045300	943	66.33	29	65.5407	28.8987	1.18139	up	0.000168057	0.00397169	AT1G24600.1|Symbols:|unknown protein; BEST Arabidopsis thaliana protein match is: unknown protein (TAIR:AT1G67920.1); Has 18 Blast hits to 18 proteins in 5 species: Archae - 0; Bacteria - 0; Metazoa - 0; Fungi - 0; Plants - 18; Viruses - 0; Other Eukaryotes - 0 (source: NCBI BLink).|chr1:8720375-8720593 FORWARD LENGTH=72
Glyma.08G068200	1074	107.67	46.33	106.365	46.1593	1.20433	up	7.07359e-06	0.000263888	AT2G22540.1|Symbols:SVP, AGL22|K-box region and MADS-box transcription factor family protein|chr2:9580417-9583603 FORWARD LENGTH=240
Glyma.08G074700	3060	163	374.67	161.242	373.059	-1.21017	down	4.20879e-09	3.12492e-07	AT5G64570.1|Symbols:XYL4, ATBXL4|beta-D-xylosidase 4|chr5:25810227-25813309 REVERSE LENGTH=784
Glyma.08G082400	2085	28.67	8.67	28.2852	8.67287	1.70547	up	0.000154972	0.00370859	AT4G18170.1|Symbols:WRKY28, ATWRKY28|WRKY DNA-binding protein 28|chr4:10061508-10062691 FORWARD LENGTH=318
Glyma.08G087400	1101	143.67	44.67	142.037	44.3714	1.67857	up	8.80433e-11	8.53982e-09	AT4G39720.1|Symbols:|VQ motif-containing protein|chr4:18429992-18430864 REVERSE LENGTH=290
Glyma.08G087800	959	19.67	49	19.5035	48.7216	-1.32083	down	0.00018535	0.00431328	AT4G20030.1|Symbols:|RNA-binding (RRM/RBD/RNP motifs) family protein|chr4:10846362-10847246 FORWARD LENGTH=152
Glyma.08G093500	1244	0	17.67	0	17.521	-14.0968	down	8.78133e-11	8.53568e-09	AT1G14700.1|Symbols:PAP3, ATPAP3|purple acid phosphatase 3|chr1:5058680-5060988 FORWARD LENGTH=366
Glyma.08G093600	1997	2.33	20	2.31206	19.8072	-3.09878	down	6.57174e-07	3.2042e-05	AT2G01890.1|Symbols:PAP8, ATPAP8|purple acid phosphatase 8|chr2:396985-399168 REVERSE LENGTH=335
Glyma.08G096800	1783	52.33	111.67	51.7354	111.484	-1.10761	down	2.61954e-05	0.000823582	AT3G14420.2|Symbols:|Aldolase-type TIM barrel family protein|chr3:4821804-4823899 FORWARD LENGTH=367
Glyma.08G102100	1452	19	77.67	18.769	77.0169	-2.03682	down	4.52698e-10	3.90125e-08	AT1G24360.1|Symbols:|NAD(P)-binding Rossmann-fold superfamily protein|chr1:8640820-8643283 FORWARD LENGTH=319
Glyma.08G103200	2442	72.33	23.67	71.4985	23.5269	1.6036	up	5.51189e-07	2.74319e-05	AT1G67490.1|Symbols:GCS1, KNF|glucosidase 1|chr1:25280633-25286581 REVERSE LENGTH=852
Glyma.08G103300	3138	122.67	38.33	121.232	38.0333	1.67243	up	7.081e-10	5.89131e-08	AT1G67420.2|Symbols:|Zn-dependent exopeptidases superfamily protein|chr1:25255264-25260358 FORWARD LENGTH=922
Glyma.08G109100	2343	4	38.67	3.95195	38.5515	-3.28615	down	2.39695e-11	2.53532e-09	AT3G23820.1|Symbols:GAE6|UDP-D-glucuronate 4-epimerase 6|chr3:8603645-8605027 FORWARD LENGTH=460
Glyma.08G109300	2792	2	25.67	1.99579	25.5948	-3.68082	down	1.46968e-09	1.17132e-07	AT5G13930.1|Symbols:CHS, TT4, ATCHS|Chalcone and stilbene synthase family protein|chr5:4488762-4490035 FORWARD LENGTH=395
Glyma.08G111000	3259	1755.67	800.33	1735.88	796.291	1.1243	up	5.55624e-08	3.39542e-06	AT2G32810.1|Symbols:BGAL9|beta galactosidase 9|chr2:13919410-13925325 REVERSE LENGTH=887
Glyma.08G114000	817	121.33	422.33	119.953	420.654	-1.81016	down	8.3153e-18	1.88596e-15	AT4G18100.1|Symbols:|Ribosomal protein L32e|chr4:10035715-10036475 REVERSE LENGTH=133
Glyma.08G114400	1898	18.33	1.67	18.1385	1.67703	3.43507	up	4.10662e-07	2.13226e-05	AT4G25650.1|Symbols:ACD1-LIKE, PTC52, TIC55-IV|ACD1-like|chr4:13081021-13083153 REVERSE LENGTH=536
Glyma.08G115900	609	0	5.67	0	5.63944	-12.4613	down	0.000175891	0.004129	AT2G34140.1|Symbols:|Dof-type zinc finger DNA-binding family protein|chr2:14414188-14414700 REVERSE LENGTH=170
Glyma.08G116900	1400	1.33	11.33	1.31732	11.2961	-3.10016	down	9.38865e-05	0.00243464	AT5G43060.1|Symbols:|Granulin repeat cysteine protease family protein|chr5:17269784-17272117 REVERSE LENGTH=463
Glyma.08G117200	2104	143.33	39	141.747	38.842	1.86763	up	1.35519e-12	1.70193e-10	AT4G18710.1|Symbols:BIN2, DWF12, UCU1, ATSK21, SK21|Protein kinase superfamily protein|chr4:10296474-10298913 FORWARD LENGTH=380
Glyma.08G117300	1739	98.33	41.33	97.1963	41.1619	1.23959	up	7.74864e-06	0.000287191	AT2G34200.1|Symbols:|RING/FYVE/PHD zinc finger superfamily protein|chr2:14441105-14441882 FORWARD LENGTH=222
Glyma.08G117500	3504	90	24.33	88.9581	24.2986	1.87225	up	8.55814e-10	7.01706e-08	AT4G18780.1|Symbols:CESA8, IRX1, ATCESA8, LEW2|cellulose synthase family protein|chr4:10312846-10316719 REVERSE LENGTH=985
Glyma.08G119000	723	34.33	2.67	34.0039	2.64615	3.68373	up	1.39678e-11	1.50892e-09	AT5G47260.1|Symbols:|ATP binding;GTP binding;nucleotide binding;nucleoside-triphosphatases|chr5:19189411-19192516 FORWARD LENGTH=948
Glyma.08G119200	1077	1	227.33	0.997896	226.316	-7.82523	down	1.6256e-70	3.36854e-67	AT1G12280.1|Symbols:|LRR and NB-ARC domains-containing disease resistance protein|chr1:4174875-4177559 REVERSE LENGTH=894
Glyma.08G119500	867	37.33	9.33	36.9149	9.32135	1.98559	up	2.74817e-06	0.000114206	AT5G60490.1|Symbols:FLA12|FASCICLIN-like arabinogalactan-protein 12|chr5:24325916-24326665 REVERSE LENGTH=249
Glyma.08G119600	1318	49	14.67	48.4759	14.6101	1.73031	up	3.40837e-06	0.000137871	AT5G03170.1|Symbols:FLA11, ATFLA11|FASCICLIN-like arabinogalactan-protein 11|chr5:752898-753638 REVERSE LENGTH=246
Glyma.08G120500	2038	2.67	20.67	2.62731	20.5107	-2.96472	down	9.52044e-07	4.43781e-05	AT1G59740.1|Symbols:|Major facilitator superfamily protein|chr1:21968227-21972312 FORWARD LENGTH=591
Glyma.08G123400	1862	468.67	11.67	463.18	11.6726	5.31038	up	2.35461e-80	7.66728e-77	NA
Glyma.08G125600	1664	110.33	49.33	109.065	49.1153	1.15095	up	1.40675e-05	0.000479305	AT2G43840.2|Symbols:UGT74F1|UDP-glycosyltransferase 74 F1|chr2:18157681-18159166 FORWARD LENGTH=449
Glyma.08G126000	2170	392.67	170.33	388.206	169.685	1.19396	up	5.43765e-09	3.94104e-07	AT2G31800.1|Symbols:|Integrin-linked protein kinase family|chr2:13520605-13523646 REVERSE LENGTH=476
Glyma.08G128800	3263	80.67	31	79.6974	30.8076	1.37125	up	5.08224e-06	0.00019735	AT5G20480.1|Symbols:EFR|EF-TU receptor|chr5:6922497-6925679 FORWARD LENGTH=1031
Glyma.08G128900	3401	84.67	33.67	83.665	33.5806	1.317	up	6.96949e-06	0.000260858	AT5G20480.1|Symbols:EFR|EF-TU receptor|chr5:6922497-6925679 FORWARD LENGTH=1031
Glyma.08G131800	1401	4	21	3.94218	20.8607	-2.40372	down	1.64306e-05	0.000549955	AT1G67840.1|Symbols:CSK|chloroplast sensor kinase|chr1:25434156-25436839 FORWARD LENGTH=611
Glyma.08G137300	2630	293	133.67	289.731	133.337	1.11964	up	1.09759e-07	6.33378e-06	AT5G65170.1|Symbols:|VQ motif-containing protein|chr5:26041218-26042306 FORWARD LENGTH=362
Glyma.08G138600	2395	22.67	61	22.4185	60.8452	-1.44045	down	1.52514e-05	0.000515404	AT5G10180.1|Symbols:AST68, SULTR2;1|slufate transporter 2;1|chr5:3193225-3196818 FORWARD LENGTH=677
Glyma.08G145300	1363	5	39.33	4.94841	39.0695	-2.98101	down	2.14885e-10	1.9911e-08	AT5G61890.1|Symbols:|Integrase-type DNA-binding superfamily protein|chr5:24852639-24853744 REVERSE LENGTH=248
Glyma.08G145900	1363	22.67	65.67	22.4613	65.398	-1.5418	down	2.48238e-06	0.000104978	AT4G39330.1|Symbols:ATCAD9, CAD9|cinnamyl alcohol dehydrogenase 9|chr4:18291268-18292772 FORWARD LENGTH=360
Glyma.08G146200	1864	55	119	54.4058	118.392	-1.12174	down	1.34348e-05	0.000460848	NA
Glyma.08G146400	698	28.33	78.67	27.9989	78.1061	-1.48007	down	1.26514e-06	5.73881e-05	AT5G09830.1|Symbols:|BolA-like family protein|chr5:3057816-3058769 REVERSE LENGTH=93
Glyma.08G146600	897	45.67	100.33	45.185	99.6634	-1.14122	down	2.63381e-05	0.000826361	AT1G49230.1|Symbols:|RING/U-box superfamily protein|chr1:18209320-18209979 FORWARD LENGTH=219
Glyma.08G148800	1666	198	91	195.846	90.6027	1.1121	up	8.97008e-07	4.20708e-05	AT5G06710.1|Symbols:HAT14|homeobox from Arabidopsis thaliana|chr5:2068305-2070284 REVERSE LENGTH=336
Glyma.08G150100	2630	98	28.33	96.9117	28.2124	1.78034	up	1.43968e-09	1.14943e-07	AT5G42260.1|Symbols:BGLU12|beta glucosidase 12|chr5:16898712-16900235 FORWARD LENGTH=507
Glyma.08G158200	1199	0	9.33	0	9.29768	-13.1827	down	1.45914e-06	6.44857e-05	NA
Glyma.08G162700	1246	1.67	14	1.65167	13.8656	-3.06951	down	2.02682e-05	0.000657173	AT1G30870.1|Symbols:|Peroxidase superfamily protein|chr1:10991535-10992885 FORWARD LENGTH=349
Glyma.08G169100	1283	674	1357.67	666.381	1350.02	-1.01856	down	4.40242e-07	2.2525e-05	AT3G12900.1|Symbols:|2-oxoglutarate (2OG) and Fe(II)-dependent oxygenase superfamily protein|chr3:4104576-4106112 FORWARD LENGTH=357
Glyma.08G169300	1278	84.67	30.67	83.8043	30.5199	1.45727	up	1.05415e-06	4.86403e-05	AT3G12900.1|Symbols:|2-oxoglutarate (2OG) and Fe(II)-dependent oxygenase superfamily protein|chr3:4104576-4106112 FORWARD LENGTH=357
Glyma.08G171100	2017	0	78	0	77.7679	-16.2469	down	1.71715e-34	1.2626e-31	AT1G22150.1|Symbols:SULTR1;3|sulfate transporter 1;3|chr1:7818361-7821344 FORWARD LENGTH=656
Glyma.08G173600	2924	25.67	75.67	25.3427	75.3315	-1.57168	down	5.35485e-07	2.67086e-05	AT1G56000.1|Symbols:|FAD/NAD(P)-binding oxidoreductase family protein|chr1:20944149-20946101 FORWARD LENGTH=384
Glyma.08G175200	1025	133.33	63.67	131.956	63.2987	1.05981	up	2.1181e-05	0.000683368	AT1G78380.1|Symbols:ATGSTU19, GST8, GSTU19|glutathione S-transferase TAU 19|chr1:29486659-29487819 REVERSE LENGTH=219
Glyma.08G175400	1201	1235	2723	1221.37	2709.49	-1.14952	down	1.61478e-07	9.06585e-06	AT5G56080.1|Symbols:ATNAS2, NAS2|nicotianamine synthase 2|chr5:22711402-22712364 REVERSE LENGTH=320
Glyma.08G178100	1656	81.33	32	80.3286	31.8992	1.33239	up	7.53985e-06	0.000279908	AT5G64250.2|Symbols:|Aldolase-type TIM barrel family protein|chr5:25697623-25698945 REVERSE LENGTH=333
Glyma.08G179700	1278	100.33	236.67	99.2419	235.285	-1.24539	down	1.5115e-08	1.01035e-06	AT2G41480.1|Symbols:|Peroxidase superfamily protein|chr2:17296986-17298729 REVERSE LENGTH=341
Glyma.08G180500	882	0	5	0	5.0576	-12.3042	down	0.000444268	0.00889993	AT5G02600.1|Symbols:NAKR1|Heavy metal transport/detoxification superfamily protein|chr5:585713-586855 REVERSE LENGTH=319
Glyma.08G184000	1521	16.67	46.67	16.5133	46.4197	-1.49111	down	4.86475e-05	0.00138782	AT2G01080.1|Symbols:|Late embryogenesis abundant (LEA) hydroxyproline-rich glycoprotein family|chr2:78038-79176 FORWARD LENGTH=231
Glyma.08G186500	1822	139.33	288	137.791	286.561	-1.05636	down	5.4301e-07	2.70543e-05	AT4G36090.2|Symbols:|oxidoreductase, 2OG-Fe(II) oxygenase family protein|chr4:17078376-17080185 REVERSE LENGTH=452
Glyma.08G189600	3004	53.33	135.67	52.758	135.179	-1.35741	down	9.26341e-08	5.41984e-06	AT1G55020.1|Symbols:LOX1, ATLOX1|lipoxygenase 1|chr1:20525798-20530143 FORWARD LENGTH=859
Glyma.08G191800	1110	10	38.33	9.90486	38.1099	-1.94396	down	2.99231e-06	0.00012334	AT2G04865.1|Symbols:|Aminotransferase-like, plant mobile domain family protein|chr2:1712149-1714599 FORWARD LENGTH=667
Glyma.08G192400	1363	21	4.33	20.7617	4.30955	2.26831	up	3.68698e-05	0.00110292	NA
Glyma.08G192700	2480	6.33	66.33	6.26745	66.0869	-3.39841	down	6.89451e-17	1.43519e-14	AT3G13860.1|Symbols:HSP60-3A|heat shock protein 60-3A|chr3:4561704-4565133 REVERSE LENGTH=572
Glyma.08G194800	1410	1	9.33	0.99129	9.1832	-3.21162	down	0.000243966	0.00540423	NA
Glyma.08G199300	1686	436.33	955	431.488	950.211	-1.13893	down	8.90999e-09	6.15437e-07	AT1G14520.2|Symbols:MIOX1|myo-inositol oxygenase 1|chr1:4968376-4969954 REVERSE LENGTH=309
Glyma.08G200100	1285	13.33	242.67	13.1884	241.378	-4.19396	down	7.40316e-48	8.23159e-45	AT4G25150.1|Symbols:|HAD superfamily, subfamily IIIB acid phosphatase|chr4:12901736-12902882 REVERSE LENGTH=260
Glyma.08G205900	986	53.33	107.33	52.725	106.95	-1.02037	down	0.000110023	0.00278188	AT3G24506.1|Symbols:|unknown protein; FUNCTIONS IN: molecular_function unknown; INVOLVED IN: biological_process unknown; LOCATED IN: chloroplast; EXPRESSED IN: 22 plant structures; EXPRESSED DURING: 14 growth stages; BEST Arabidopsis thaliana protein match is: unknown protein (TAIR:AT2G17240.1); Has 4864 Blast hits to 709 proteins in 125 species: Archae - 0; Bacteria - 592; Metazoa - 786; Fungi -…
Glyma.08G208000	1952	123.67	57.67	122.185	57.4454	1.0888	up	1.8497e-05	0.000607086	AT1G80370.1|Symbols:CYCA2;4|Cyclin A2;4|chr1:30214694-30216861 FORWARD LENGTH=461
Glyma.08G213400	1335	5	36	4.94597	35.8094	-2.85601	down	2.32408e-09	1.80495e-07	AT1G80030.2|Symbols:|Molecular chaperone Hsp40/DnaJ family protein|chr1:30105398-30108873 REVERSE LENGTH=500
Glyma.08G221300	1452	50.33	15	49.7601	14.9307	1.73671	up	2.57193e-06	0.000108263	AT1G51550.1|Symbols:|Kelch repeat-containing F-box family protein|chr1:19117646-19119291 REVERSE LENGTH=478
Glyma.08G222200	4175	310	98	306.608	97.5141	1.65271	up	2.76543e-14	4.18839e-12	AT3G21180.1|Symbols:ACA9, ATACA9|autoinhibited Ca(2+)-ATPase 9|chr3:7425770-7431941 FORWARD LENGTH=1086
Glyma.08G229100	3020	30.33	78.67	30.013	78.4072	-1.3854	down	4.7592e-06	0.000186554	AT3G03770.2|Symbols:|Leucine-rich repeat protein kinase family protein|chr3:945303-948436 REVERSE LENGTH=802
Glyma.08G229700	1599	15.67	71.67	15.5088	71.3645	-2.20212	down	1.31715e-10	1.24836e-08	AT3G06240.1|Symbols:|F-box family protein|chr3:1887336-1888619 FORWARD LENGTH=427
Glyma.08G230100	920	125.33	315	123.977	313.507	-1.33842	down	2.65341e-10	2.41928e-08	AT1G70890.1|Symbols:MLP43|MLP-like protein 43|chr1:26725912-26726489 REVERSE LENGTH=158
Glyma.08G231500	1763	52.33	22	51.7692	21.8349	1.24545	up	0.000313204	0.00664108	AT1G30280.1|Symbols:|Chaperone DnaJ-domain superfamily protein|chr1:10662851-10664570 REVERSE LENGTH=455
Glyma.08G234400	1627	3.67	15.67	3.61027	15.5362	-2.10546	down	0.000494848	0.00967787	AT1G79380.1|Symbols:|Ca(2)-dependent phospholipid-binding protein (Copine) family|chr1:29860812-29863023 FORWARD LENGTH=401
Glyma.08G234500	1997	0	48.67	0	48.4125	-15.5631	down	6.002e-24	2.3793e-21	AT1G79280.2|Symbols:NUA|nuclear pore anchor|chr1:29819176-29832809 REVERSE LENGTH=2115
Glyma.08G235300	1242	45	16	44.5048	15.8906	1.48579	up	7.16687e-05	0.00192871	AT1G17860.1|Symbols:|Kunitz family trypsin and protease inhibitor protein|chr1:6149343-6149933 FORWARD LENGTH=196
Glyma.08G235800	3375	328.67	115.33	325.134	114.69	1.5033	up	1.85638e-12	2.31226e-10	AT1G56130.1|Symbols:|Leucine-rich repeat transmembrane protein kinase|chr1:20994931-21000887 REVERSE LENGTH=1032
Glyma.08G239900	2423	2990.33	486.67	2957.04	484.378	2.60995	up	8.58624e-31	5.0835e-28	AT1G72160.1|Symbols:|Sec14p-like phosphatidylinositol transfer family protein|chr1:27153823-27155609 REVERSE LENGTH=490
Glyma.08G240400	1293	17.33	62.67	17.166	62.336	-1.86051	down	7.05145e-08	4.20403e-06	AT3G01090.3|Symbols:AKIN10, KIN10|SNF1 kinase homolog 10|chr3:31437-33977 REVERSE LENGTH=512
Glyma.08G261500	2087	0	39.33	0	39.0096	-15.2515	down	2.8975e-20	8.69022e-18	AT1G68550.2|Symbols:|Integrase-type DNA-binding superfamily protein|chr1:25725810-25726784 REVERSE LENGTH=324
Glyma.08G264900	3693	8	35.33	7.91567	35.1452	-2.15054	down	1.0454e-06	4.82855e-05	AT5G58140.1|Symbols:PHOT2, NPL1|phototropin 2|chr5:23524771-23529993 FORWARD LENGTH=915
Glyma.08G273000	1775	1.33	51.67	1.31243	51.4336	-5.29239	down	1.46531e-20	4.48324e-18	AT3G49645.1|Symbols:|unknown protein; FUNCTIONS IN: molecular_function unknown; INVOLVED IN: biological_process unknown; LOCATED IN: cellular_component unknown; Has 30201 Blast hits to 17322 proteins in 780 species: Archae - 12; Bacteria - 1396; Metazoa - 17338; Fungi - 3422; Plants - 5037; Viruses - 0; Other Eukaryotes - 2996 (source: NCBI BLink).|chr3:18403129-18404427 REVERSE LENGTH=220
Glyma.08G279500	1015	6.67	23.67	6.59764	23.61	-1.83938	down	0.000201854	0.00461372	NA
Glyma.08G284000	2093	35.33	1	34.8905	1.00205	5.12181	up	3.54288e-15	5.95989e-13	AT1G12940.1|Symbols:ATNRT2.5, NRT2.5|nitrate transporter2.5|chr1:4416405-4418337 FORWARD LENGTH=502
Glyma.08G285400	3109	55	182.33	54.3752	181.265	-1.73708	down	8.66136e-13	1.11227e-10	AT1G60590.1|Symbols:|Pectin lyase-like superfamily protein|chr1:22314426-22316867 REVERSE LENGTH=540
Glyma.08G289900	1027	42.33	5.67	41.864	5.58362	2.90644	up	1.76497e-10	1.64543e-08	AT2G16790.2|Symbols:|P-loop containing nucleoside triphosphate hydrolases superfamily protein|chr2:7284093-7284901 REVERSE LENGTH=187
Glyma.08G291000	2330	446.33	1192.33	441.308	1187.48	-1.42804	down	1.27723e-12	1.60846e-10	AT1G70210.1|Symbols:CYCD1;1, ATCYCD1;1|CYCLIN D1;1|chr1:26440015-26441980 FORWARD LENGTH=339
Glyma.08G298200	2585	80	35.33	79.0475	35.1689	1.16842	up	7.24665e-05	0.00194673	AT2G02820.1|Symbols:MYB88, AtMYB88|myb domain protein 88|chr2:804890-807139 REVERSE LENGTH=455
Glyma.08G305500	1942	138.67	40.67	137.131	40.4339	1.76191	up	2.29553e-11	2.43369e-09	AT5G35700.1|Symbols:FIM2, FIM5|fimbrin-like protein 2|chr5:13872833-13876432 REVERSE LENGTH=687
Glyma.08G317300	1386	16.33	0	16.1643	0	13.9805	up	4.62945e-10	3.96705e-08	AT4G26930.1|Symbols:MYB97, AtMYB97|myb domain protein 97|chr4:13527770-13529172 FORWARD LENGTH=389
Glyma.08G317400	4364	27.33	148	26.9961	147.03	-2.44529	down	9.06643e-19	2.30905e-16	AT3G07040.1|Symbols:RPM1, RPS3|NB-ARC domain-containing disease resistance protein|chr3:2226244-2229024 REVERSE LENGTH=926
Glyma.08G317500	405	0.67	8.67	0.658658	8.67287	-3.71891	down	0.00014263	0.003466	AT4G26900.1|Symbols:AT-HF, HISN4|HIS HF|chr4:13515514-13519608 FORWARD LENGTH=592
Glyma.08G317600	1374	30.67	0.33	30.3506	0.340707	6.47705	up	3.11752e-15	5.36308e-13	AT4G26930.1|Symbols:MYB97, AtMYB97|myb domain protein 97|chr4:13527770-13529172 FORWARD LENGTH=389
Glyma.08G317800	2412	75.33	0.33	74.4841	0.324241	7.84372	up	9.88553e-32	6.09002e-29	AT4G26930.1|Symbols:MYB97, AtMYB97|myb domain protein 97|chr4:13527770-13529172 FORWARD LENGTH=389
Glyma.08G318000	4726	48.33	139	47.7991	138.116	-1.53083	down	2.31469e-09	1.80072e-07	AT3G07040.1|Symbols:RPM1, RPS3|NB-ARC domain-containing disease resistance protein|chr3:2226244-2229024 REVERSE LENGTH=926
Glyma.08G321400	2000	296.33	64.33	293.059	64.1404	2.19189	up	5.96031e-22	2.043e-19	AT5G10770.1|Symbols:|Eukaryotic aspartyl protease family protein|chr5:3403331-3405331 REVERSE LENGTH=474
Glyma.08G324700	1228	12.33	1.33	12.1888	1.31986	3.20709	up	3.97676e-05	0.00117494	AT1G50590.1|Symbols:|RmlC-like cupins superfamily protein|chr1:18732378-18734053 REVERSE LENGTH=310
Glyma.08G324900	2212	86	33	85.0633	32.9743	1.36719	up	3.02868e-06	0.000124613	AT5G55500.1|Symbols:ATXYLT, XYLT|beta-1,2-xylosyltransferase|chr5:22482386-22484417 FORWARD LENGTH=534
Glyma.08G335700	1520	63	27	62.3302	26.7508	1.22035	up	0.000161397	0.00383817	AT3G20898.1|Symbols:|unknown protein; FUNCTIONS IN: molecular_function unknown; INVOLVED IN: biological_process unknown; LOCATED IN: cellular_component unknown; BEST Arabidopsis thaliana protein match is: unknown protein (TAIR:AT1G51355.1); Has 66 Blast hits to 66 proteins in 10 species: Archae - 0; Bacteria - 0; Metazoa - 0; Fungi - 0; Plants - 66; Viruses - 0; Other Eukaryotes - 0 (source: NCBI…
Glyma.08G337100	1730	18.67	4	18.468	3.98248	2.21329	up	0.000109722	0.00277581	AT3G13310.1|Symbols:|Chaperone DnaJ-domain superfamily protein|chr3:4310827-4311300 REVERSE LENGTH=157
Glyma.08G338500	1398	174.33	56	172.277	55.7912	1.62662	up	2.4297e-11	2.56401e-09	AT4G01070.1|Symbols:GT72B1, UGT72B1|UDP-Glycosyltransferase superfamily protein|chr4:461858-463300 REVERSE LENGTH=480
Glyma.08G338800	1617	52	15.33	51.4091	15.2192	1.75613	up	1.66671e-06	7.29193e-05	AT4G01070.1|Symbols:GT72B1, UGT72B1|UDP-Glycosyltransferase superfamily protein|chr4:461858-463300 REVERSE LENGTH=480
Glyma.08G338900	2211	32	1	31.63	0.979154	5.01361	up	7.10525e-14	1.02504e-11	AT4G01070.1|Symbols:GT72B1, UGT72B1|UDP-Glycosyltransferase superfamily protein|chr4:461858-463300 REVERSE LENGTH=480
Glyma.08G339000	1472	59	15	58.3118	14.8841	1.97001	up	4.16657e-08	2.59134e-06	AT3G60450.1|Symbols:|Phosphoglycerate mutase family protein|chr3:22340982-22342187 FORWARD LENGTH=274
Glyma.08G339200	1423	12	2	11.853	2.00127	2.56626	up	0.000361952	0.00750372	AT3G18990.1|Symbols:VRN1, REM39|AP2/B3-like transcriptional factor family protein|chr3:6549077-6551568 REVERSE LENGTH=341
Glyma.08G339400	594	32.33	111	31.9893	110.302	-1.78579	down	2.3054e-10	2.12321e-08	NA
Glyma.08G339500	510	4040.33	1551	3995.7	1543.06	1.37266	up	5.06429e-09	3.69985e-07	NA
Glyma.08G341200	2873	141.33	65.67	139.678	65.0898	1.1016	up	8.02497e-06	0.00029575	AT3G03060.1|Symbols:|P-loop containing nucleoside triphosphate hydrolases superfamily protein|chr3:692188-695424 FORWARD LENGTH=628
Glyma.08G344300	2528	288.67	733.67	285.463	730.304	-1.35519	down	9.53949e-12	1.05045e-09	AT5G48490.1|Symbols:|Bifunctional inhibitor/lipid-transfer protein/seed storage 2S albumin superfamily protein|chr5:19647932-19648237 REVERSE LENGTH=101
Glyma.08G350800	1949	456	1140.67	450.761	1136.07	-1.33362	down	2.88784e-11	3.01261e-09	AT5G06900.1|Symbols:CYP93D1|cytochrome P450, family 93, subfamily D, polypeptide 1|chr5:2136160-2137925 REVERSE LENGTH=507
Glyma.08G351900	2358	360.33	142	356.03	141.298	1.33326	up	1.56537e-10	1.47138e-08	AT5G59540.1|Symbols:|2-oxoglutarate (2OG) and Fe(II)-dependent oxygenase superfamily protein|chr5:23996293-23997576 REVERSE LENGTH=366
Glyma.08G355000	3075	76	34.67	75.1511	34.3743	1.12847	up	0.000167814	0.00396801	AT2G19130.1|Symbols:|S-locus lectin protein kinase family protein|chr2:8293789-8296275 FORWARD LENGTH=828
Glyma.08G355200	3070	36	13	35.6024	12.9688	1.45693	up	0.000299742	0.0064123	AT2G19130.1|Symbols:|S-locus lectin protein kinase family protein|chr2:8293789-8296275 FORWARD LENGTH=828
Glyma.08G360800	2068	17.33	46	17.1563	45.7162	-1.41397	down	0.000110832	0.00279923	AT5G13140.1|Symbols:|Pollen Ole e 1 allergen and extensin family protein|chr5:4170688-4171744 REVERSE LENGTH=267
Glyma.08G363600	2227	443.67	1055.33	438.871	1051.17	-1.26012	down	2.62037e-10	2.39874e-08	AT5G47900.1|Symbols:|Protein of unknown function (DUF1624)|chr5:19392408-19394963 FORWARD LENGTH=440
Glyma.08G365600	414	19.33	0	19.0975	0	14.2211	up	1.73922e-11	1.87441e-09	NA
Glyma.08G367000	1914	2.67	170	2.62487	169.356	-6.01167	down	6.75415e-52	7.89508e-49	AT4G01070.1|Symbols:GT72B1, UGT72B1|UDP-Glycosyltransferase superfamily protein|chr4:461858-463300 REVERSE LENGTH=480
Glyma.08G367700	1184	10.67	47.67	10.5193	47.5586	-2.17667	down	4.05167e-08	2.52678e-06	NA
Glyma.09G006900	1046	15	1.33	14.8553	1.32629	3.48551	up	2.94275e-06	0.000121407	AT3G21630.1|Symbols:CERK1, LYSM RLK1|chitin elicitor receptor kinase 1|chr3:7615543-7618530 REVERSE LENGTH=617
Glyma.09G021600	1312	12.67	1.67	12.5231	1.68707	2.892	up	8.04774e-05	0.00212561	AT1G31320.1|Symbols:LBD4|LOB domain-containing protein 4|chr1:11213107-11214032 FORWARD LENGTH=172
Glyma.09G022300	1289	2738.67	553	2708.29	549.977	2.29994	up	3.3021e-25	1.49046e-22	AT5G06720.1|Symbols:ATPA2, PA2|peroxidase 2|chr5:2077567-2078857 REVERSE LENGTH=335
Glyma.09G031800	1578	34.33	72.33	33.9299	72.0245	-1.08593	down	0.000321077	0.0067828	AT5G30510.1|Symbols:RPS1, ARRPS1|ribosomal protein S1|chr5:11619262-11621223 REVERSE LENGTH=416
Glyma.09G034900	788	7.33	38	7.24208	37.7726	-2.38286	down	6.71248e-08	4.01586e-06	AT4G16230.1|Symbols:|GDSL-like Lipase/Acylhydrolase superfamily protein|chr4:9185298-9186447 FORWARD LENGTH=251
Glyma.09G036800	979	9.67	0.33	9.55586	0.340707	4.80978	up	1.03308e-05	0.000366221	NA
Glyma.09G037100	1401	812.33	378	803.309	375.924	1.09551	up	2.94754e-08	1.88726e-06	AT4G16260.1|Symbols:|Glycosyl hydrolase superfamily protein|chr4:9200180-9201441 REVERSE LENGTH=344
Glyma.09G040600	936	1361.67	3137.33	1346.71	3121.5	-1.2128	down	6.52427e-08	3.92386e-06	NA
Glyma.09G041900	1228	280.33	137	277.361	136.419	1.02372	up	1.30715e-06	5.89419e-05	NA
Glyma.09G043200	1182	29	0	28.7097	0	14.8092	up	7.96745e-16	1.48253e-13	AT4G15920.1|Symbols:SWEET17, AtSWEET17|Nodulin MtN3 family protein|chr4:9030742-9033343 REVERSE LENGTH=241
Glyma.09G046400	1449	3	48.67	2.9575	48.4784	-4.03489	down	4.0839e-16	7.92243e-14	AT3G21420.1|Symbols:|2-oxoglutarate (2OG) and Fe(II)-dependent oxygenase superfamily protein|chr3:7541579-7543221 FORWARD LENGTH=364
Glyma.09G049200	2147	142.33	389.67	140.784	387.562	-1.46094	down	2.04017e-12	2.52737e-10	AT4G37340.1|Symbols:CYP81D3|cytochrome P450, family 81, subfamily D, polypeptide 3|chr4:17564953-17566706 REVERSE LENGTH=500
Glyma.09G049300	1822	80	15	79.0381	14.9178	2.40551	up	1.2285e-12	1.55569e-10	AT4G37340.1|Symbols:CYP81D3|cytochrome P450, family 81, subfamily D, polypeptide 3|chr4:17564953-17566706 REVERSE LENGTH=500
Glyma.09G051900	735	172	82.67	170.106	82.0822	1.0513	up	6.62551e-06	0.000249623	AT4G20000.1|Symbols:|VQ motif-containing protein|chr4:10838367-10838993 FORWARD LENGTH=208
Glyma.09G052000	3449	116.33	300.33	115.062	298.534	-1.37549	down	1.18961e-10	1.13933e-08	AT5G44790.1|Symbols:RAN1, HMA7|copper-exporting ATPase / responsive-to-antagonist 1 / copper-transporting ATPase (RAN1)|chr5:18075846-18079817 REVERSE LENGTH=1001
Glyma.09G057500	1140	41	15.33	40.5504	15.2814	1.40794	up	0.000231367	0.00516277	AT1G71840.1|Symbols:|transducin family protein / WD-40 repeat family protein|chr1:27022424-27024380 FORWARD LENGTH=407
Glyma.09G063300	1618	202	89.33	199.595	88.9565	1.16591	up	2.50311e-07	1.36009e-05	AT4G26130.1|Symbols:|unknown protein; FUNCTIONS IN: molecular_function unknown; INVOLVED IN: biological_process unknown; LOCATED IN: endomembrane system; EXPRESSED IN: 23 plant structures; EXPRESSED DURING: 13 growth stages; BEST Arabidopsis thaliana protein match is: unknown protein (TAIR:AT5G56980.1); Has 121 Blast hits to 116 proteins in 19 species: Archae - 0; Bacteria - 0; Metazoa - 4; Fungi…
Glyma.09G064600	1652	136.33	64.67	134.771	64.3954	1.06548	up	1.60818e-05	0.000539867	AT1G72880.1|Symbols:|Survival protein SurE-like phosphatase/nucleotidase|chr1:27423678-27425928 REVERSE LENGTH=385
Glyma.09G066200	1992	1	27.67	0.986408	27.5439	-4.8034	down	2.89576e-12	3.49238e-10	AT5G57030.1|Symbols:LUT2|Lycopene beta/epsilon cyclase protein|chr5:23077398-23079818 FORWARD LENGTH=524
Glyma.09G075100	2172	23.33	1.67	23.0466	1.67703	3.78057	up	4.26852e-09	3.16412e-07	AT5G54890.1|Symbols:|RNA-binding CRS1 / YhbY (CRM) domain-containing protein|chr5:22293346-22294909 FORWARD LENGTH=358
Glyma.09G079200	2091	7.33	0.33	7.24136	0.340707	4.40966	up	0.00016459	0.00391003	NA
Glyma.09G084600	3192	58.67	121.67	57.9845	121.358	-1.06553	down	3.07031e-05	0.000945737	AT1G15440.1|Symbols:PWP2, ATPWP2|periodic tryptophan protein 2|chr1:5306159-5309460 REVERSE LENGTH=900
Glyma.09G085000	2949	168	77	166.03	76.531	1.11733	up	2.08464e-06	8.93367e-05	AT2G34670.2|Symbols:|Protein of unknown function (DUF630 and DUF632)|chr2:14612741-14615231 REVERSE LENGTH=694
Glyma.09G093800	2126	106.33	27.67	105.085	27.4471	1.93682	up	3.25864e-11	3.39166e-09	AT1G19250.1|Symbols:FMO1|flavin-dependent monooxygenase 1|chr1:6650656-6653053 REVERSE LENGTH=530
Glyma.09G094400	1812	37.67	3	37.2512	2.97039	3.64856	up	3.11285e-12	3.73444e-10	AT4G35150.1|Symbols:|O-methyltransferase family protein|chr4:16726948-16728531 REVERSE LENGTH=325
Glyma.09G096800	4396	122	32	120.643	31.8462	1.92156	up	5.12672e-12	5.9319e-10	AT5G35170.1|Symbols:|adenylate kinase family protein|chr5:13419278-13423482 FORWARD LENGTH=588
Glyma.09G099400	3044	156.33	0.67	154.44	0.681413	7.8243	up	1.6079e-54	2.15591e-51	AT3G42170.1|Symbols:|BED zinc finger ;hAT family dimerisation domain|chr3:14321838-14323928 FORWARD LENGTH=696
Glyma.09G102400	819	894.67	117.33	884.827	116.66	2.92308	up	1.43834e-42	1.45713e-39	AT1G70850.2|Symbols:MLP34|MLP-like protein 34|chr1:26715673-26716744 REVERSE LENGTH=236
Glyma.09G102800	2182	144.33	420.67	142.687	418	-1.55065	down	6.99242e-14	1.01197e-11	AT3G08040.2|Symbols:FRD3, MAN1, ATFRD3|MATE efflux family protein|chr3:2566593-2569397 REVERSE LENGTH=526
Glyma.09G107600	1140	1	35.33	0.99129	35.2396	-5.15175	down	2.48692e-15	4.34383e-13	AT5G01720.1|Symbols:|RNI-like superfamily protein|chr5:267118-270391 REVERSE LENGTH=665
Glyma.09G107700	573	0	5	0	4.98453	-12.2832	down	0.000446254	0.00892273	NA
Glyma.09G131500	2458	155	76.67	153.277	76.2116	1.00806	up	2.30928e-05	0.000737303	AT5G52640.1|Symbols:HSP81-1, ATHS83, HSP81.1, HSP83, ATHSP90.1, AtHsp90-1, HSP90.1|heat shock protein 90.1|chr5:21352542-21355147 FORWARD LENGTH=705
Glyma.09G134900	2115	51	137	50.4372	136.361	-1.43487	down	1.8838e-08	1.23389e-06	AT1G02260.1|Symbols:|Divalent ion symporter|chr1:440757-442459 REVERSE LENGTH=502
Glyma.09G136200	1401	7	0	6.91534	0	12.7556	up	3.2007e-05	0.000978682	AT4G25610.1|Symbols:|C2H2-like zinc finger protein|chr4:13063801-13066860 FORWARD LENGTH=586
Glyma.09G144300	3082	25	67	24.7105	66.6033	-1.43047	down	8.50611e-06	0.000310968	AT5G36140.1|Symbols:CYP716A2|cytochrome P450, family 716, subfamily A, polypeptide 2|chr5:14212212-14213259 REVERSE LENGTH=318
Glyma.09G144900	885	16.33	0	16.1748	0	13.9815	up	4.62046e-10	3.96681e-08	AT1G06620.1|Symbols:|2-oxoglutarate (2OG) and Fe(II)-dependent oxygenase superfamily protein|chr1:2025618-2027094 FORWARD LENGTH=365
Glyma.09G145000	1116	30	5.33	29.6738	5.2923	2.48722	up	4.24051e-07	2.19428e-05	AT1G06620.1|Symbols:|2-oxoglutarate (2OG) and Fe(II)-dependent oxygenase superfamily protein|chr1:2025618-2027094 FORWARD LENGTH=365
Glyma.09G148100	2121	6.67	68	6.58687	67.6844	-3.36116	down	5.80722e-17	1.23135e-14	AT5G51970.2|Symbols:|GroES-like zinc-binding alcohol dehydrogenase family protein|chr5:21111820-21113284 FORWARD LENGTH=364
Glyma.09G150400	1162	39	82.33	38.5811	81.8248	-1.08465	down	0.000165574	0.0039252	AT3G16530.1|Symbols:|Legume lectin family protein|chr3:5624586-5625416 REVERSE LENGTH=276
Glyma.09G153900	1860	69	233.33	68.2817	232.342	-1.76668	down	1.59911e-14	2.5225e-12	AT2G36530.1|Symbols:LOS2, ENO2|Enolase|chr2:15321081-15323786 REVERSE LENGTH=444
Glyma.09G155500	938	593	1399	586.116	1392.71	-1.24863	down	7.44875e-10	6.18531e-08	AT1G17860.1|Symbols:|Kunitz family trypsin and protease inhibitor protein|chr1:6149343-6149933 FORWARD LENGTH=196
Glyma.09G156200	1892	158	55.33	156.212	55.0705	1.50416	up	1.21056e-09	9.75065e-08	AT1G33340.1|Symbols:|ENTH/ANTH/VHS superfamily protein|chr1:12087628-12088752 FORWARD LENGTH=374
Glyma.09G161400	4557	135.33	488.67	133.882	486.572	-1.86169	down	3.60309e-19	9.8358e-17	AT5G36930.1|Symbols:|Disease resistance protein (TIR-NBS-LRR class) family|chr5:14567771-14571907 REVERSE LENGTH=1188
Glyma.09G168800	1806	2	13.33	1.97282	13.3203	-2.7553	down	9.57957e-05	0.0024715	AT1G20230.1|Symbols:|Pentatricopeptide repeat (PPR) superfamily protein|chr1:7009570-7011852 FORWARD LENGTH=760
Glyma.09G179700	457	120.67	33.67	119.328	33.506	1.83244	up	3.56039e-11	3.68052e-09	NA
Glyma.09G180900	258	69.67	24.33	68.9032	24.2608	1.50594	up	2.57181e-06	0.000108263	NA
Glyma.09G189500	1860	100	27.67	98.9554	27.5402	1.84524	up	3.71286e-10	3.26761e-08	AT3G24503.1|Symbols:ALDH2C4, ALDH1A, REF1|aldehyde dehydrogenase 2C4|chr3:8919732-8923029 REVERSE LENGTH=501
Glyma.09G201900	573	0.67	8	0.658658	8.01796	-3.60563	down	0.000302544	0.00644806	NA
Glyma.09G203500	2513	1849.67	840	1829.21	836.267	1.12918	up	5.73287e-08	3.48003e-06	AT4G37870.1|Symbols:PCK1, PEPCK|phosphoenolpyruvate carboxykinase 1|chr4:17802974-17806332 REVERSE LENGTH=671
Glyma.09G209500	1373	150.33	74	148.65	73.6393	1.01337	up	2.3762e-05	0.000756468	AT4G16070.1|Symbols:|Mono-/di-acylglycerol lipase, N-terminal;Lipase, class 3|chr4:9096808-9100596 REVERSE LENGTH=654
Glyma.09G210400	3595	229.67	86.33	227.209	86.0013	1.40159	up	4.2529e-10	3.68986e-08	AT3G07040.1|Symbols:RPM1, RPS3|NB-ARC domain-containing disease resistance protein|chr3:2226244-2229024 REVERSE LENGTH=926
Glyma.09G216400	4263	361.33	103.67	357.251	103.152	1.79217	up	6.54517e-17	1.36872e-14	AT3G47570.1|Symbols:|Leucine-rich repeat protein kinase family protein|chr3:17527611-17530748 FORWARD LENGTH=1010
Glyma.09G239600	1926	16.33	42.67	16.133	42.4753	-1.39661	down	0.000205413	0.00467751	AT3G49190.1|Symbols:|O-acyltransferase (WSD1-like) family protein|chr3:18231988-18234376 REVERSE LENGTH=522
Glyma.09G240900	672	102.67	29.33	101.532	29.1635	1.7997	up	5.95573e-10	5.0094e-08	AT5G39950.1|Symbols:ATTRX2, ATH2, ATTRXH2, TRXH2, TRX2|thioredoxin 2|chr5:15990885-15991881 REVERSE LENGTH=133
Glyma.09G250400	2131	8.33	33.67	8.24098	33.4939	-2.02301	down	4.6427e-06	0.000182323	AT5G16460.1|Symbols:|Putative adipose-regulatory protein (Seipin)|chr5:5377085-5378533 REVERSE LENGTH=368
Glyma.09G250800	1307	82.67	36.67	81.8187	36.4378	1.16699	up	6.49949e-05	0.00178493	AT4G12800.1|Symbols:PSAL|photosystem I subunit l|chr4:7521469-7522493 FORWARD LENGTH=219
Glyma.09G253900	1473	125	26	123.578	25.8769	2.25569	up	3.29001e-15	5.59645e-13	AT4G36470.1|Symbols:|S-adenosyl-L-methionine-dependent methyltransferases superfamily protein|chr4:17215128-17216475 REVERSE LENGTH=371
Glyma.09G256100	1894	142.67	307.67	141.109	306.419	-1.1187	down	9.84879e-08	5.73419e-06	AT3G61490.3|Symbols:|Pectin lyase-like superfamily protein|chr3:22758439-22760137 FORWARD LENGTH=476
Glyma.09G258000	1643	171.33	365	169.362	363.441	-1.10161	down	8.36743e-08	4.93473e-06	AT3G61440.1|Symbols:ATCYSC1, ARATH;BSAS3;1, CYSC1|cysteine synthase C1|chr3:22735885-22737792 FORWARD LENGTH=368
Glyma.09G261300	1044	23	2.67	22.7783	2.62608	3.11667	up	1.61413e-07	9.06585e-06	AT3G61280.1|Symbols:|Arabidopsis thaliana protein of unknown function (DUF821)|chr3:22681145-22683589 FORWARD LENGTH=536
Glyma.09G263400	2684	65.67	18.33	64.9209	18.2418	1.83144	up	7.05468e-08	4.20403e-06	AT4G22990.1|Symbols:|Major Facilitator Superfamily with SPX (SYG1/Pho81/XPR1) domain-containing protein|chr4:12048240-12050984 REVERSE LENGTH=699
Glyma.09G270500	2259	953.33	1932.67	942.199	1922.94	-1.02921	down	8.98473e-07	4.20962e-05	AT1G09780.1|Symbols:|Phosphoglycerate mutase, 2,3-bisphosphoglycerate-independent|chr1:3165550-3167812 REVERSE LENGTH=557
Glyma.09G277800	1299	76	164.67	75.1813	163.724	-1.12282	down	1.90036e-06	8.23516e-05	AT5G05340.1|Symbols:|Peroxidase superfamily protein|chr5:1579142-1580819 REVERSE LENGTH=324
Glyma.09G278700	1670	7	66	6.92194	65.5707	-3.2438	down	5.12453e-16	9.77478e-14	AT3G08850.1|Symbols:RAPTOR1B, ATRAPTOR1B, RAPTOR1|HEAT repeat ;WD domain, G-beta repeat protein protein|chr3:2686978-2694911 REVERSE LENGTH=1344
Glyma.09G278900	5687	14.67	2	14.5025	1.99767	2.85992	up	3.30376e-05	0.00100475	AT4G35800.1|Symbols:NRPB1, RPB1, RNA_POL_II_LSRNA_POL_II_LS, RNA_POL_II_LS|RNA polymerase II large subunit|chr4:16961115-16967892 REVERSE LENGTH=1839
Glyma.09G282900	1935	1.33	36	1.32809	35.8961	-4.7564	down	8.52745e-15	1.40851e-12	AT2G29090.2|Symbols:CYP707A2|cytochrome P450, family 707, subfamily A, polypeptide 2|chr2:12495038-12499080 REVERSE LENGTH=482
Glyma.09G284700	1345	426.67	190.33	421.702	189.223	1.15613	up	1.2572e-08	8.47831e-07	AT4G11290.1|Symbols:|Peroxidase superfamily protein|chr4:6869993-6871476 FORWARD LENGTH=326
Glyma.10G006700	1926	986.33	2055.33	974.998	2045.03	-1.06865	down	4.0994e-07	2.13094e-05	AT3G54700.1|Symbols:PHT1;7|phosphate transporter 1;7|chr3:20248463-20250070 REVERSE LENGTH=535
Glyma.10G013700	1524	105	219.33	103.792	217.95	-1.07031	down	1.19363e-06	5.44151e-05	AT3G62550.1|Symbols:|Adenine nucleotide alpha hydrolases-like superfamily protein|chr3:23136194-23137074 FORWARD LENGTH=162
Glyma.10G016600	926	3	27.67	2.96899	27.6277	-3.21807	down	7.15988e-09	5.08767e-07	AT2G47540.1|Symbols:|Pollen Ole e 1 allergen and extensin family protein|chr2:19505901-19506504 FORWARD LENGTH=173
Glyma.10G023400	2927	60.33	24.33	59.6636	24.3014	1.29581	up	7.90537e-05	0.00209651	AT2G48010.1|Symbols:RKF3|receptor-like kinase in in flowers 3|chr2:19641465-19643318 FORWARD LENGTH=617
Glyma.10G023900	2272	93.33	406	92.2751	404.208	-2.13108	down	5.89066e-23	2.20118e-20	AT4G02940.1|Symbols:|oxidoreductase, 2OG-Fe(II) oxygenase family protein|chr4:1306658-1310699 FORWARD LENGTH=569
Glyma.10G024900	676	38	78.67	37.5697	78.3145	-1.05971	down	0.00028935	0.00621918	AT3G63088.1|Symbols:RTFL14, DVL14|ROTUNDIFOLIA like 14|chr3:23313053-23313199 FORWARD LENGTH=48
Glyma.10G025800	749	33	98.33	32.5941	97.7167	-1.58399	down	3.41766e-08	2.15796e-06	NA
Glyma.10G028900	2463	18.33	79.67	18.1013	79.3526	-2.13218	down	8.02886e-11	7.88835e-09	AT3G51895.1|Symbols:SULTR3;1, AST12|sulfate transporter 3;1|chr3:19251503-19255677 REVERSE LENGTH=658
Glyma.10G029100	1577	1.33	35.67	1.31904	35.5932	-4.75404	down	1.13942e-14	1.85514e-12	AT3G63290.1|Symbols:|2-oxoglutarate (2OG) and Fe(II)-dependent oxygenase superfamily protein|chr3:23381713-23383059 FORWARD LENGTH=403
Glyma.10G029600	2160	117.33	32.67	116.019	32.4962	1.83601	up	4.96838e-11	5.06708e-09	AT3G22830.1|Symbols:AT-HSFA6B, HSFA6B|heat shock transcription factor A6B|chr3:8078981-8080895 FORWARD LENGTH=406
Glyma.10G044300	1974	7.33	25	7.28029	24.821	-1.7695	down	0.000214213	0.00485124	AT2G37500.1|Symbols:|arginine biosynthesis protein ArgJ family|chr2:15739904-15742689 REVERSE LENGTH=468
Glyma.10G045100	2388	132.67	64.33	131.151	64.1378	1.03198	up	3.10766e-05	0.000954779	AT2G37440.1|Symbols:|DNAse I-like superfamily protein|chr2:15719230-15721885 FORWARD LENGTH=479
Glyma.10G050800	1493	1231	502	1217.3	499.623	1.28477	up	1.59693e-10	1.49796e-08	AT2G37130.1|Symbols:|Peroxidase superfamily protein|chr2:15598225-15600004 REVERSE LENGTH=327
Glyma.10G051900	2416	216.33	99	213.899	98.6394	1.1167	up	4.92853e-07	2.47993e-05	AT3G53400.1|Symbols:|BEST Arabidopsis thaliana protein match is: conserved peptide upstream open reading frame 47 (TAIR:AT5G03190.1); Has 285 Blast hits to 285 proteins in 23 species: Archae - 0; Bacteria - 0; Metazoa - 1; Fungi - 0; Plants - 279; Viruses - 0; Other Eukaryotes - 5 (source: NCBI BLink).|chr3:19798526-19799926 FORWARD LENGTH=466
Glyma.10G054600	2320	13.67	2.67	13.5203	2.67548	2.33726	up	0.000393321	0.00802073	AT5G03420.1|Symbols:|5'-AMP-activated protein kinase-related|chr5:845641-848705 FORWARD LENGTH=598
Glyma.10G063400	967	3.67	19.33	3.61199	19.2495	-2.41395	down	2.9747e-05	0.000920643	AT3G53120.1|Symbols:VPS37-1|Modifier of rudimentary (Mod(r)) protein|chr3:19690729-19692490 REVERSE LENGTH=217
Glyma.10G086800	2818	14.33	3	14.2022	2.99046	2.24768	up	0.000452511	0.00901227	AT5G06530.1|Symbols:|ABC-2 type transporter family protein|chr5:1990060-1994605 REVERSE LENGTH=751
Glyma.10G092800	1247	49.67	17.33	49.0795	17.2498	1.50854	up	2.98633e-05	0.000921738	AT1G52790.1|Symbols:|2-oxoglutarate (2OG) and Fe(II)-dependent oxygenase superfamily protein|chr1:19662194-19663301 REVERSE LENGTH=310
Glyma.10G095700	1487	11.67	2	11.5137	1.98481	2.53628	up	0.000488798	0.00958856	NA
Glyma.10G095900	795	1	22	0.986408	21.9366	-4.47501	down	6.46516e-10	5.4179e-08	NA
Glyma.10G111100	1796	138.33	34.33	136.843	34.1617	2.00208	up	1.25803e-13	1.7701e-11	NA
Glyma.10G111200	1515	131	35.67	129.522	35.4952	1.8675	up	5.31626e-12	6.13564e-10	AT3G54260.1|Symbols:TBL36|TRICHOME BIREFRINGENCE-LIKE 36|chr3:20085097-20086745 REVERSE LENGTH=379
Glyma.10G112900	1338	0	8	0	7.91556	-12.9505	down	7.94146e-06	0.000293146	AT1G49590.1|Symbols:|C2H2 and C2HC zinc fingers superfamily protein|chr1:18354997-18356409 FORWARD LENGTH=242
Glyma.10G116000	1428	8.67	0	8.56112	0	13.0636	up	3.78243e-06	0.000150465	AT3G26310.1|Symbols:CYP71B35|cytochrome P450, family 71, subfamily B, polypeptide 35|chr3:9641089-9642779 REVERSE LENGTH=500
Glyma.10G119300	2258	4.33	24.33	4.28386	24.0902	-2.49146	down	2.69136e-06	0.000112065	AT5G59100.1|Symbols:|Subtilisin-like serine endopeptidase family protein|chr5:23858951-23862087 REVERSE LENGTH=741
Glyma.10G122800	1719	0	41.33	0	41.1454	-15.3284	down	4.40734e-21	1.41494e-18	NA
Glyma.10G123800	744	8.67	0	8.59689	0	13.0696	up	3.76609e-06	0.000149946	AT1G60600.1|Symbols:ABC4|UbiA prenyltransferase family protein|chr1:22324807-22326395 REVERSE LENGTH=287
Glyma.10G124800	1496	97.33	241.67	96.2151	240.5	-1.3217	down	2.13904e-09	1.67263e-07	AT1G04690.1|Symbols:KAB1, KV-BETA1|potassium channel beta subunit 1|chr1:1313662-1315420 FORWARD LENGTH=328
Glyma.10G135700	1235	13	2.33	12.8773	2.34198	2.45903	up	0.000330756	0.00696467	AT3G48950.1|Symbols:|Pectin lyase-like superfamily protein|chr3:18148017-18149987 FORWARD LENGTH=469
Glyma.10G142600	3434	33.67	11.33	33.3004	11.2596	1.56439	up	0.000194603	0.00447381	AT1G09530.2|Symbols:PIF3, POC1, PAP3|phytochrome interacting factor 3|chr1:3077216-3079367 FORWARD LENGTH=524
Glyma.10G143600	858	0	14.67	0	14.5478	-13.8285	down	2.56686e-09	1.97332e-07	AT2G37860.3|Symbols:LCD1|Protein of unknown function (DUF3411)|chr2:15856952-15858793 FORWARD LENGTH=432
Glyma.10G145300	1624	226.33	66.33	223.767	65.8682	1.76434	up	3.1045e-14	4.68635e-12	AT2G47180.1|Symbols:AtGolS1, GolS1|galactinol synthase 1|chr2:19369049-19370372 REVERSE LENGTH=344
Glyma.10G151000	914	222	72.33	219.477	72.1498	1.605	up	2.63535e-12	3.20374e-10	AT1G56220.4|Symbols:|Dormancy/auxin associated family protein|chr1:21043414-21044381 FORWARD LENGTH=109
Glyma.10G157200	1732	77.67	187	76.8059	185.955	-1.27567	down	3.70787e-08	2.32509e-06	AT1G54790.1|Symbols:|GDSL-like Lipase/Acylhydrolase superfamily protein|chr1:20441124-20443997 REVERSE LENGTH=382
Glyma.10G158900	1887	176.67	62.33	174.719	61.8816	1.49746	up	4.98759e-10	4.24999e-08	NA
Glyma.10G161500	991	297.67	145	294.254	144.507	1.02593	up	9.57802e-07	4.45554e-05	AT4G14746.1|Symbols:|CONTAINS InterPro DOMAIN/s: EGF-like (InterPro:IPR006210); Has 259 Blast hits to 234 proteins in 55 species: Archae - 0; Bacteria - 0; Metazoa - 184; Fungi - 0; Plants - 69; Viruses - 0; Other Eukaryotes - 6 (source: NCBI BLink).|chr4:8462720-8464326 REVERSE LENGTH=212
Glyma.10G179000	200	34	4.67	33.558	4.63096	2.85727	up	5.8992e-09	4.26201e-07	ATCG00800.1|Symbols:|structural constituent of ribosome|chrC:82826-83482 REVERSE LENGTH=218
Glyma.10G181000	1082	12	1.67	11.876	1.6706	2.8296	up	0.000150385	0.00361691	AT4G14380.1|Symbols:|unknown protein; Has 22 Blast hits to 22 proteins in 8 species: Archae - 0; Bacteria - 0; Metazoa - 1; Fungi - 1; Plants - 18; Viruses - 0; Other Eukaryotes - 2 (source: NCBI BLink).|chr4:8285815-8286417 FORWARD LENGTH=200
Glyma.10G185900	1965	1191.67	318	1178.09	316.102	1.89799	up	1.20875e-20	3.77428e-18	AT3G01680.1|Symbols:|CONTAINS InterPro DOMAIN/s: Mediator complex subunit Med28 (InterPro:IPR021640); BEST Arabidopsis thaliana protein match is: unknown protein (TAIR:AT3G01670.1); Has 122 Blast hits to 112 proteins in 13 species: Archae - 0; Bacteria - 0; Metazoa - 0; Fungi - 0; Plants - 122; Viruses - 0; Other Eukaryotes - 0 (source: NCBI BLink).|chr3:252033-255246 FORWARD LENGTH=740
Glyma.10G191200	1442	59.67	22.33	58.9792	22.2937	1.40357	up	2.60096e-05	0.000818306	AT2G33255.1|Symbols:|Haloacid dehalogenase-like hydrolase (HAD) superfamily protein|chr2:14098795-14100358 FORWARD LENGTH=245
Glyma.10G200800	2070	54.33	6.33	53.772	6.30079	3.09325	up	2.77271e-13	3.73971e-11	AT2G45550.1|Symbols:CYP76C4|cytochrome P450, family 76, subfamily C, polypeptide 4|chr2:18773541-18775654 REVERSE LENGTH=511
Glyma.10G201100	1985	66.33	133.33	65.5898	132.808	-1.0178	down	3.90253e-05	0.001156	AT3G52990.1|Symbols:|Pyruvate kinase family protein|chr3:19649046-19652237 FORWARD LENGTH=527
Glyma.10G202200	4290	126.33	61.33	124.876	61.0442	1.03257	up	4.09886e-05	0.00120399	AT5G04560.1|Symbols:DME|HhH-GPD base excision DNA repair family protein|chr5:1310671-1318091 FORWARD LENGTH=1729
Glyma.10G204900	2131	570.67	256	564.287	254.564	1.1484	up	8.2026e-09	5.70901e-07	AT1G68820.1|Symbols:|Transmembrane Fragile-X-F-associated protein|chr1:25865852-25868800 FORWARD LENGTH=468
Glyma.10G209800	2855	182	37	179.938	37.0499	2.27996	up	5.06865e-19	1.35128e-16	AT3G53260.1|Symbols:PAL2, ATPAL2|phenylalanine ammonia-lyase 2|chr3:19744256-19746619 REVERSE LENGTH=717
Glyma.10G212900	4071	1346.33	516	1331.46	513.206	1.3754	up	1.10012e-11	1.19981e-09	AT5G60390.3|Symbols:|GTP binding Elongation factor Tu family protein|chr5:24289226-24290675 FORWARD LENGTH=449
Glyma.10G221000	2663	48.67	113.33	48.0928	112.927	-1.23149	down	3.37489e-06	0.000136781	AT1G71710.2|Symbols:|DNAse I-like superfamily protein|chr1:26973796-26976747 REVERSE LENGTH=655
Glyma.10G222400	1050	335.33	94.33	331.606	93.7872	1.82201	up	5.16262e-17	1.09978e-14	AT1G71695.1|Symbols:|Peroxidase superfamily protein|chr1:26964359-26966557 FORWARD LENGTH=358
Glyma.10G223500	4191	96.33	30	95.2907	29.8408	1.67505	up	1.0592e-08	7.21773e-07	AT5G64740.1|Symbols:CESA6, IXR2, E112, PRC1|cellulose synthase 6|chr5:25881555-25886333 FORWARD LENGTH=1084
Glyma.10G229300	2266	273.33	659	270.224	655.819	-1.27914	down	1.25495e-10	1.19189e-08	AT5G24030.1|Symbols:SLAH3|SLAC1 homologue 3|chr5:8118618-8120993 REVERSE LENGTH=635
Glyma.10G230200	1715	138.33	57.67	136.73	57.3844	1.2526	up	5.77223e-07	2.85716e-05	AT5G52830.1|Symbols:WRKY27, ATWRKY27|WRKY DNA-binding protein 27|chr5:21410996-21412218 FORWARD LENGTH=348
Glyma.10G232800	4020	269.33	989.33	266.161	983.844	-1.88613	down	1.25237e-20	3.85764e-18	AT1G63700.1|Symbols:EMB71, YDA, MAPKKK4|Protein kinase superfamily protein|chr1:23625208-23629031 REVERSE LENGTH=883
Glyma.10G236300	1033	142	54.67	140.337	54.3152	1.36947	up	5.43246e-08	3.3287e-06	AT5G23750.2|Symbols:|Remorin family protein|chr5:8010004-8011453 REVERSE LENGTH=201
Glyma.10G249000	1706	210.67	84.33	208.333	84.123	1.30832	up	7.52717e-09	5.3119e-07	AT1G03130.1|Symbols:PSAD-2|photosystem I subunit D-2|chr1:753528-754142 REVERSE LENGTH=204
Glyma.10G249100	1635	168.33	58	166.531	57.6484	1.53044	up	3.73524e-10	3.28096e-08	AT3G22400.1|Symbols:LOX5|PLAT/LH2 domain-containing lipoxygenase family protein|chr3:7927011-7931167 FORWARD LENGTH=886
Glyma.10G249200	1602	87.33	25.33	86.3398	25.1939	1.77695	up	6.31378e-09	4.51857e-07	NA
Glyma.10G255300	1656	10.33	0.33	10.218	0.330672	4.94956	up	4.7844e-06	0.00018722	AT5G49630.1|Symbols:AAP6|amino acid permease 6|chr5:20142681-20146441 REVERSE LENGTH=481
Glyma.10G262800	1921	35.67	174.67	35.2534	173.806	-2.30164	down	7.56122e-19	1.96972e-16	AT2G15230.1|Symbols:ATLIP1, LIP1|lipase 1|chr2:6612666-6615204 FORWARD LENGTH=393
Glyma.10G271400	3247	22.33	3	22.1162	2.96396	2.8995	up	6.98168e-07	3.36449e-05	AT1G25390.1|Symbols:|Protein kinase superfamily protein|chr1:8906640-8908800 REVERSE LENGTH=629
Glyma.10G271700	1221	21.67	2.33	21.4363	2.32191	3.20667	up	1.85571e-07	1.03042e-05	AT1G70250.1|Symbols:|receptor serine/threonine kinase, putative|chr1:26452975-26456088 FORWARD LENGTH=799
Glyma.10G276600	2217	607.33	283.67	600.243	282.309	1.08827	up	3.87493e-08	2.42319e-06	AT2G39210.1|Symbols:|Major facilitator superfamily protein|chr2:16366287-16368231 REVERSE LENGTH=601
Glyma.10G279500	1050	33.67	8.33	33.2813	8.2097	2.01931	up	5.8195e-06	0.000221822	AT5G08415.1|Symbols:|Radical SAM superfamily protein|chr5:2710983-2713101 REVERSE LENGTH=394
Glyma.10G282300	1131	170.67	71	168.72	70.6496	1.25588	up	1.18479e-07	6.78544e-06	AT5G05320.1|Symbols:|FAD/NAD(P)-binding oxidoreductase family protein|chr5:1575093-1576679 REVERSE LENGTH=406
Glyma.10G284500	4437	83.67	175.33	82.7185	174.179	-1.07429	down	3.35e-06	0.000136114	AT4G00990.1|Symbols:|Transcription factor jumonji (jmjC) domain-containing protein|chr4:427035-431535 FORWARD LENGTH=840
Glyma.10G285300	1378	0.33	258.33	0.332632	257.278	-9.59519	down	7.1127e-80	2.02659e-76	AT3G19950.1|Symbols:|RING/U-box superfamily protein|chr3:6942853-6943839 FORWARD LENGTH=328
Glyma.10G285600	633	29.67	3.67	29.279	3.6482	3.00461	up	1.22322e-08	8.27364e-07	NA
Glyma.10G286600	4654	93.67	42.33	92.5681	42.0801	1.13738	up	4.5982e-05	0.00132421	AT5G23340.1|Symbols:|RNI-like superfamily protein|chr5:7856314-7857983 FORWARD LENGTH=405
Glyma.11G010500	1620	384	182.33	379.809	181.531	1.06505	up	1.7946e-07	1.00015e-05	AT1G65060.1|Symbols:4CL3|4-coumarate:CoA ligase 3|chr1:24167385-24171457 REVERSE LENGTH=561
Glyma.11G017500	831	7.33	39	7.24624	38.7834	-2.42013	down	3.5475e-08	2.23375e-06	AT4G23880.1|Symbols:|unknown protein; Has 73 Blast hits to 69 proteins in 22 species: Archae - 0; Bacteria - 4; Metazoa - 9; Fungi - 2; Plants - 18; Viruses - 0; Other Eukaryotes - 40 (source: NCBI BLink).|chr4:12415789-12416388 REVERSE LENGTH=199
Glyma.11G044500	2145	108.33	36.33	107.099	36.1251	1.56787	up	1.83263e-08	1.20383e-06	AT2G22795.1|Symbols:|unknown protein; BEST Arabidopsis thaliana protein match is: unknown protein (TAIR:AT4G37820.1); Has 799854 Blast hits to 188815 proteins in 4452 species: Archae - 4529; Bacteria - 144236; Metazoa - 287749; Fungi - 87083; Plants - 43826; Viruses - 3662; Other Eukaryotes - 228769 (source: NCBI BLink).|chr2:9697380-9699584 REVERSE LENGTH=734
Glyma.11G060500	770	32.67	105	32.3168	104.451	-1.69247	down	2.56328e-09	1.97332e-07	AT5G66985.1|Symbols:|unknown protein; Has 30201 Blast hits to 17322 proteins in 780 species: Archae - 12; Bacteria - 1396; Metazoa - 17338; Fungi - 3422; Plants - 5037; Viruses - 0; Other Eukaryotes - 2996 (source: NCBI BLink).|chr5:26743412-26743663 FORWARD LENGTH=83
Glyma.11G062700	1196	341.67	166	337.813	165.087	1.033	up	5.66203e-07	2.81484e-05	AT3G26300.1|Symbols:CYP71B34|cytochrome P450, family 71, subfamily B, polypeptide 34|chr3:9639199-9640866 REVERSE LENGTH=500
Glyma.11G063200	1905	26.67	4.67	26.3489	4.62453	2.51036	up	1.17693e-06	5.38154e-05	AT2G23770.1|Symbols:|protein kinase family protein / peptidoglycan-binding LysM domain-containing protein|chr2:10120242-10122080 REVERSE LENGTH=612
Glyma.11G064100	1459	0	9.33	0	9.28482	-13.1807	down	1.46149e-06	6.4498e-05	AT4G36790.1|Symbols:|Major facilitator superfamily protein|chr4:17336360-17338304 FORWARD LENGTH=489
Glyma.11G064400	2078	42.33	6.67	41.8153	6.60573	2.66224	up	1.55333e-09	1.23584e-07	AT3G50740.1|Symbols:UGT72E1|UDP-glucosyl transferase 72E1|chr3:18855348-18856811 REVERSE LENGTH=487
Glyma.11G064800	1011	75.67	23.33	74.837	23.2392	1.68719	up	1.11275e-07	6.40508e-06	AT4G36740.1|Symbols:HB-5, ATHB40, HB40|homeobox protein 40|chr4:17314649-17316314 REVERSE LENGTH=216
Glyma.11G073000	637	137	63.67	135.542	63.2585	1.0994	up	9.58074e-06	0.0003431	AT3G51030.1|Symbols:ATTRX1, ATTRX H1, TRX1|thioredoxin H-type 1|chr3:18951123-18951955 REVERSE LENGTH=114
Glyma.11G074700	1477	13	42.33	12.8477	42.0844	-1.71178	down	1.18326e-05	0.000411459	AT1G24430.1|Symbols:|HXXXD-type acyl-transferase family protein|chr1:8658190-8659497 REVERSE LENGTH=435
Glyma.11G077600	1442	43.33	12	42.9094	11.9474	1.84459	up	3.0217e-06	0.000124438	AT5G66190.1|Symbols:ATLFNR1, FNR1|ferredoxin-NADP(+)-oxidoreductase 1|chr5:26451203-26453012 REVERSE LENGTH=360
Glyma.11G078900	1284	22.67	0.67	22.4136	0.671379	5.06111	up	7.14559e-11	7.06622e-09	AT4G30780.1|Symbols:|unknown protein; BEST Arabidopsis thaliana protein match is: unknown protein (TAIR:AT2G24100.1); Has 109 Blast hits to 109 proteins in 18 species: Archae - 0; Bacteria - 0; Metazoa - 1; Fungi - 0; Plants - 95; Viruses - 0; Other Eukaryotes - 13 (source: NCBI BLink).|chr4:14990523-14992855 FORWARD LENGTH=589
Glyma.11G082300	1468	224.67	106.67	222.088	106.116	1.06549	up	1.27442e-06	5.77519e-05	AT4G35770.1|Symbols:SEN1, ATSEN1, DIN1|Rhodanese/Cell cycle control phosphatase superfamily protein|chr4:16945073-16945983 FORWARD LENGTH=182
Glyma.11G083300	816	0.33	6.67	0.326026	6.65435	-4.35124	down	0.00034043	0.00712387	AT3G43660.1|Symbols:|Vacuolar iron transporter (VIT) family protein|chr3:15565332-15565928 FORWARD LENGTH=198
Glyma.11G086300	2733	2.67	16.33	2.63636	16.222	-2.62133	down	3.70949e-05	0.00110745	AT4G35520.1|Symbols:MLH3, ATMLH3|MUTL protein homolog 3|chr4:16865488-16871527 FORWARD LENGTH=1169
Glyma.11G092800	828	11.67	1.67	11.5078	1.68346	2.77311	up	0.000206021	0.00468666	AT2G04940.1|Symbols:|scramblase-related|chr2:1736671-1740254 REVERSE LENGTH=392
Glyma.11G095100	1293	7.67	69	7.57816	68.8143	-3.18279	down	3.88049e-16	7.59243e-14	AT4G16260.1|Symbols:|Glycosyl hydrolase superfamily protein|chr4:9200180-9201441 REVERSE LENGTH=344
Glyma.11G095400	2020	40.33	9.67	39.9537	9.62913	2.05285	up	7.93446e-07	3.75614e-05	AT1G50450.1|Symbols:|Saccharopine dehydrogenase|chr1:18687902-18690348 REVERSE LENGTH=428
Glyma.11G100200	932	80.33	35.33	79.4335	35.1738	1.17525	up	6.55797e-05	0.00179883	AT5G08240.1|Symbols:|unknown protein; BEST Arabidopsis thaliana protein match is: unknown protein (TAIR:AT5G23160.1); Has 69 Blast hits to 69 proteins in 10 species: Archae - 0; Bacteria - 1; Metazoa - 0; Fungi - 0; Plants - 68; Viruses - 0; Other Eukaryotes - 0 (source: NCBI BLink).|chr5:2651382-2652336 REVERSE LENGTH=258
Glyma.11G101300	2321	1.33	15	1.31487	14.9114	-3.50342	down	2.53434e-06	0.000106878	AT1G48930.1|Symbols:AtGH9C1, GH9C1|glycosyl hydrolase 9C1|chr1:18101782-18104587 REVERSE LENGTH=627
Glyma.11G103100	3564	14.67	44	14.4845	43.8844	-1.5992	down	2.73557e-05	0.000854172	AT3G19840.1|Symbols:ATPRP40C, PRP40C|pre-mRNA-processing protein 40C|chr3:6891228-6897227 FORWARD LENGTH=835
Glyma.11G104300	2817	103.67	315.67	102.489	314.27	-1.61653	down	6.88422e-14	9.99483e-12	AT3G19850.1|Symbols:|Phototropic-responsive NPH3 family protein|chr3:6898383-6901157 REVERSE LENGTH=554
Glyma.11G119900	2058	1142.33	566.33	1129.36	564.022	1.00168	up	4.87438e-07	2.45903e-05	AT1G49320.1|Symbols:ATUSPL1, USPL1|unknown seed protein like 1|chr1:18246441-18247817 FORWARD LENGTH=280
Glyma.11G123400	898	6.67	27.33	6.59663	27.0943	-2.03819	down	2.03618e-05	0.000659271	NA
Glyma.11G132800	660	10513.3	4423	10400.5	4406.55	1.23893	up	4.71354e-05	0.00135109	NA
Glyma.11G136600	2236	45	99	44.5281	98.4902	-1.14526	down	2.76279e-05	0.000860903	AT3G46640.2|Symbols:PCL1|Homeodomain-like superfamily protein|chr3:17183248-17184219 FORWARD LENGTH=323
Glyma.11G141700	1055	59.67	119.67	58.984	118.992	-1.01247	down	6.99275e-05	0.00189374	AT3G45980.1|Symbols:H2B, HTB9|Histone superfamily protein|chr3:16897492-16897944 REVERSE LENGTH=150
Glyma.11G144000	1684	96.67	47.67	95.6247	47.3338	1.01451	up	0.000208142	0.00472484	AT2G28670.1|Symbols:|Disease resistance-responsive (dirigent-like protein) family protein|chr2:12300380-12301723 REVERSE LENGTH=447
Glyma.11G145100	1577	40.67	10.67	40.1125	10.5946	1.92072	up	2.49175e-06	0.000105277	AT2G28305.1|Symbols:LOG1, ATLOG1|Putative lysine decarboxylase family protein|chr2:12081186-12084307 FORWARD LENGTH=213
Glyma.11G147800	1730	111.33	24	110.073	23.8969	2.20356	up	8.81498e-14	1.25974e-11	AT3G46550.1|Symbols:SOS5|Fasciclin-like arabinogalactan family protein|chr3:17136612-17137874 REVERSE LENGTH=420
Glyma.11G148300	879	7	0.33	6.90284	0.324241	4.41205	up	0.000247424	0.00546879	AT5G03170.1|Symbols:FLA11, ATFLA11|FASCICLIN-like arabinogalactan-protein 11|chr5:752898-753638 REVERSE LENGTH=246
Glyma.11G148400	888	22.67	6.33	22.4207	6.28072	1.83583	up	0.000282993	0.00611425	AT5G60490.1|Symbols:FLA12|FASCICLIN-like arabinogalactan-protein 12|chr5:24325916-24326665 REVERSE LENGTH=249
Glyma.11G148500	879	30.67	10	30.3662	9.99556	1.60311	up	0.000229468	0.00513044	AT5G03170.1|Symbols:FLA11, ATFLA11|FASCICLIN-like arabinogalactan-protein 11|chr5:752898-753638 REVERSE LENGTH=246
Glyma.11G148700	1365	33.67	7.33	33.2861	7.29563	2.18981	up	1.30393e-06	5.89002e-05	AT5G60490.1|Symbols:FLA12|FASCICLIN-like arabinogalactan-protein 12|chr5:24325916-24326665 REVERSE LENGTH=249
Glyma.11G151700	1197	13.67	0.67	13.5262	0.648482	4.38255	up	7.02442e-07	3.38152e-05	AT1G52340.1|Symbols:ABA2, SIS4, GIN1, SDR1, ISI4, SRE1, ATABA2, ATSDR1|NAD(P)-binding Rossmann-fold superfamily protein|chr1:19489997-19491527 REVERSE LENGTH=285
Glyma.11G151900	2103	0.33	8.67	0.330191	8.66644	-4.71407	down	2.98455e-05	0.000921738	AT3G14470.1|Symbols:|NB-ARC domain-containing disease resistance protein|chr3:4857940-4861104 FORWARD LENGTH=1054
Glyma.11G153000	3628	71.67	22	70.8858	21.9474	1.69145	up	1.74531e-07	9.7626e-06	AT5G17680.1|Symbols:|disease resistance protein (TIR-NBS-LRR class), putative|chr5:5822999-5827153 FORWARD LENGTH=1294
Glyma.11G162500	881	4.67	18.67	4.62483	18.5159	-2.00129	down	0.000297759	0.00638187	AT3G56220.1|Symbols:|transcription regulators|chr3:20858941-20860302 FORWARD LENGTH=156
Glyma.11G164700	2146	79	209	78.1194	207.952	-1.4125	down	6.63869e-10	5.55311e-08	AT5G58490.1|Symbols:|NAD(P)-binding Rossmann-fold superfamily protein|chr5:23643068-23644455 FORWARD LENGTH=324
Glyma.11G168800	2373	5.67	41	5.60808	40.8613	-2.86516	down	3.19927e-10	2.85417e-08	AT2G30090.1|Symbols:|Acyl-CoA N-acyltransferases (NAT) superfamily protein|chr2:12843583-12845597 REVERSE LENGTH=386
Glyma.11G174100	1553	31	67.33	30.6105	67.0436	-1.13107	down	0.000277735	0.0060465	AT5G05580.1|Symbols:FAD8|fatty acid desaturase 8|chr5:1664331-1666345 FORWARD LENGTH=435
Glyma.11G177800	778	58.67	120.67	58.032	120.002	-1.04814	down	3.869e-05	0.00114756	AT5G59970.1|Symbols:|Histone superfamily protein|chr5:24146352-24146663 REVERSE LENGTH=103
Glyma.11G193100	2255	48.67	1	48.1366	1.01209	5.57173	up	3.52058e-20	1.04218e-17	AT1G08130.1|Symbols:ATLIG1, LIG1|DNA ligase 1|chr1:2542913-2547815 REVERSE LENGTH=790
Glyma.11G194500	2379	206	89.33	203.745	89.1042	1.1932	up	1.20071e-07	6.86799e-06	AT4G05160.1|Symbols:|AMP-dependent synthetase and ligase family protein|chr4:2664451-2666547 FORWARD LENGTH=544
Glyma.11G196400	611	71	29	70.153	28.8493	1.28197	up	3.68706e-05	0.00110292	NA
Glyma.11G211900	1912	50.33	127.33	49.7122	126.674	-1.34945	down	1.83213e-07	1.01982e-05	AT1G28520.2|Symbols:VOZ1|vascular plant one zinc finger protein|chr1:10029713-10031479 FORWARD LENGTH=486
Glyma.11G224400	2271	0	12.33	0	12.2789	-13.5839	down	3.84631e-08	2.40859e-06	AT3G53960.1|Symbols:|Major facilitator superfamily protein|chr3:19978306-19980886 REVERSE LENGTH=602
Glyma.11G224500	2083	42.67	13.33	42.1597	13.293	1.6652	up	1.78176e-05	0.000587323	AT2G37900.1|Symbols:|Major facilitator superfamily protein|chr2:15864396-15866408 REVERSE LENGTH=575
Glyma.11G232600	2053	78.67	32.33	77.7826	32.1941	1.27265	up	2.15517e-05	0.000692877	AT2G40300.1|Symbols:ATFER4, FER4|ferritin 4|chr2:16831501-16833214 REVERSE LENGTH=259
Glyma.11G234500	1335	160	515.33	158.235	513.137	-1.69727	down	1.3573e-16	2.76235e-14	AT3G56190.1|Symbols:ALPHA-SNAP2, ASNAP|alpha-soluble NSF attachment protein 2|chr3:20846119-20848356 REVERSE LENGTH=289
Glyma.11G234600	1867	554.67	240	548.492	239.093	1.1979	up	1.9041e-09	1.49662e-07	AT3G56200.1|Symbols:|Transmembrane amino acid transporter family protein|chr3:20850087-20851779 FORWARD LENGTH=435
Glyma.11G235000	667	5	42.33	4.93276	42.1953	-3.09662	down	2.48285e-11	2.60802e-09	AT3G05550.1|Symbols:|Hypoxia-responsive family protein|chr3:1612860-1613748 FORWARD LENGTH=97
Glyma.11G238400	2411	111.33	42	110.03	41.6614	1.40111	up	2.59624e-07	1.40734e-05	AT5G10180.1|Symbols:AST68, SULTR2;1|slufate transporter 2;1|chr5:3193225-3196818 FORWARD LENGTH=677
Glyma.11G239000	1326	15.33	1	15.1514	0.99562	3.92772	up	5.75198e-07	2.85333e-05	AT5G10120.1|Symbols:|Ethylene insensitive 3 family protein|chr5:3169732-3171147 FORWARD LENGTH=471
Glyma.11G243200	1076	302.33	65.33	298.824	64.9814	2.2012	up	3.39613e-22	1.1729e-19	NA
Glyma.11G245800	2141	174.67	62.33	172.665	62.1177	1.47489	up	8.09211e-10	6.69516e-08	AT3G26090.1|Symbols:RGS1, ATRGS1|G-protein coupled receptors;GTPase activators|chr3:9532883-9535410 FORWARD LENGTH=459
Glyma.11G247600	1578	1032.67	2125	1021.38	2114.22	-1.0496	down	7.19995e-07	3.45144e-05	AT3G04120.1|Symbols:GAPC, GAPC-1, GAPC1|glyceraldehyde-3-phosphate dehydrogenase C subunit 1|chr3:1081077-1083131 FORWARD LENGTH=338
Glyma.11G250400	1622	42.67	7.67	42.1813	7.60135	2.47227	up	8.48979e-09	5.8909e-07	AT1G67370.1|Symbols:ASY1, ATASY1|DNA-binding HORMA family protein|chr1:25239347-25243713 REVERSE LENGTH=596
Glyma.11G251200	590	0	7	0	6.99223	-12.7715	down	2.90225e-05	0.00090128	AT1G26750.1|Symbols:|unknown protein; Has 44 Blast hits to 44 proteins in 16 species: Archae - 0; Bacteria - 0; Metazoa - 0; Fungi - 0; Plants - 44; Viruses - 0; Other Eukaryotes - 0 (source: NCBI BLink).|chr1:9246857-9248053 FORWARD LENGTH=195
Glyma.11G254700	1875	88.67	242	87.7208	240.573	-1.45549	down	6.14678e-11	6.17223e-09	AT4G13940.1|Symbols:HOG1, EMB1395, SAHH1, MEE58, ATSAHH1|S-adenosyl-L-homocysteine hydrolase|chr4:8054931-8056676 FORWARD LENGTH=485
Glyma.11G255000	1660	112.33	251.33	111.036	250.005	-1.17093	down	6.68939e-08	4.00731e-06	AT4G13850.4|Symbols:ATGRP2|glycine-rich RNA-binding protein 2|chr4:8021314-8022065 FORWARD LENGTH=129
Glyma.12G012600	629	170	497	168.042	494.337	-1.55667	down	2.50185e-14	3.81452e-12	NA
Glyma.12G015300	2386	24.33	6.67	24.0396	6.63867	1.85645	up	0.000158474	0.00377701	AT1G22440.1|Symbols:|Zinc-binding alcohol dehydrogenase family protein|chr1:7922560-7924759 FORWARD LENGTH=386
Glyma.12G016300	1857	129.33	62.67	127.98	62.097	1.04333	up	3.48741e-05	0.00105009	AT1G32700.1|Symbols:|PLATZ transcription factor family protein|chr1:11827588-11829444 FORWARD LENGTH=213
Glyma.12G016500	1735	16	44.33	15.8727	44.0942	-1.47404	down	7.65764e-05	0.0020415	AT4G27600.1|Symbols:NARA5|pfkB-like carbohydrate kinase family protein|chr4:13782753-13785005 REVERSE LENGTH=471
Glyma.12G017100	904	49	162.33	48.4515	161.44	-1.73638	down	4.15017e-12	4.9015e-10	NA
Glyma.12G018300	2277	95.67	14.67	94.65	14.643	2.69239	up	2.46966e-16	4.89507e-14	AT4G13780.1|Symbols:|methionine--tRNA ligase, putative / methionyl-tRNA synthetase, putative / MetRS, putative|chr4:7993366-7998433 REVERSE LENGTH=797
Glyma.12G022600	1955	2.33	22	2.31206	21.8614	-3.24114	down	1.14345e-07	6.57344e-06	AT5G41920.1|Symbols:|GRAS family transcription factor|chr5:16779982-16781199 FORWARD LENGTH=405
Glyma.12G023100	1780	40.67	9	40.2481	8.94411	2.16991	up	2.52545e-07	1.3706e-05	AT1G47670.1|Symbols:|Transmembrane amino acid transporter family protein|chr1:17536834-17539486 REVERSE LENGTH=519
Glyma.12G025600	1726	11.67	1	11.5277	0.972723	3.56693	up	2.40023e-05	0.00076199	AT5G23210.1|Symbols:SCPL34|serine carboxypeptidase-like 34|chr5:7810892-7814837 FORWARD LENGTH=499
Glyma.12G026100	912	59.67	24.67	58.9298	24.5735	1.2619	up	0.000123921	0.00307362	AT5G23160.1|Symbols:|unknown protein; BEST Arabidopsis thaliana protein match is: unknown protein (TAIR:AT5G08240.1); Has 1807 Blast hits to 1807 proteins in 277 species: Archae - 0; Bacteria - 0; Metazoa - 736; Fungi - 347; Plants - 385; Viruses - 0; Other Eukaryotes - 339 (source: NCBI BLink).|chr5:7795409-7796310 REVERSE LENGTH=271
Glyma.12G027200	2360	1	13.33	0.988849	13.3038	-3.74995	down	3.74595e-06	0.000149275	AT1G48930.1|Symbols:AtGH9C1, GH9C1|glycosyl hydrolase 9C1|chr1:18101782-18104587 REVERSE LENGTH=627
Glyma.12G030600	1559	600.67	197.67	593.907	196.512	1.59562	up	3.2306e-15	5.51597e-13	AT4G38690.1|Symbols:|PLC-like phosphodiesterases superfamily protein|chr4:18074743-18075699 REVERSE LENGTH=318
Glyma.12G030700	1042	118.67	58.33	117.345	58.0578	1.0152	up	7.33997e-05	0.00196948	AT4G36040.1|Symbols:|Chaperone DnaJ-domain superfamily protein|chr4:17049708-17050193 REVERSE LENGTH=161
Glyma.12G038200	1961	60.67	121.33	59.9732	120.783	-1.01003	down	6.93042e-05	0.0018795	AT4G34640.1|Symbols:SQS1, ERG9|squalene synthase 1|chr4:16538489-16541655 FORWARD LENGTH=410
Glyma.12G045500	1061	74	197.67	73.1069	196.614	-1.42729	down	7.70262e-10	6.38449e-08	AT5G48485.1|Symbols:DIR1|Bifunctional inhibitor/lipid-transfer protein/seed storage 2S albumin superfamily protein|chr5:19646317-19646625 REVERSE LENGTH=102
Glyma.12G049300	743	286	118.33	282.768	117.72	1.26426	up	3.5811e-09	2.68954e-07	AT4G28460.1|Symbols:|unknown protein; FUNCTIONS IN: molecular_function unknown; INVOLVED IN: biological_process unknown; LOCATED IN: endomembrane system; EXPRESSED IN: 10 plant structures; EXPRESSED DURING: LP.04 four leaves visible, 4 anthesis, petal differentiation and expansion stage; Has 8 Blast hits to 8 proteins in 3 species: Archae - 0; Bacteria - 0; Metazoa - 0; Fungi - 0; Plants - 8; Vir…
Glyma.12G051700	1662	108.33	262.33	107.14	261.458	-1.28708	down	3.17965e-09	2.3999e-07	AT1G06040.1|Symbols:STO|B-box zinc finger family protein|chr1:1828662-1829659 REVERSE LENGTH=248
Glyma.12G051800	1299	101	49	99.8423	48.7239	1.03502	up	0.000123699	0.00306978	AT1G06030.1|Symbols:|pfkB-like carbohydrate kinase family protein|chr1:1826880-1828130 FORWARD LENGTH=329
Glyma.12G053700	962	35	86.33	34.5892	86.0949	-1.31561	down	6.50991e-06	0.000245877	AT3G57930.2|Symbols:|unknown protein; BEST Arabidopsis thaliana protein match is: unknown protein (TAIR:AT2G42190.1); Has 35333 Blast hits to 34131 proteins in 2444 species: Archae - 798; Bacteria - 22429; Metazoa - 974; Fungi - 991; Plants - 531; Viruses - 0; Other Eukaryotes - 9610 (source: NCBI BLink).|chr3:21447250-21447675 REVERSE LENGTH=141
Glyma.12G058400	1719	87	33.33	85.9909	33.2648	1.37019	up	2.69847e-06	0.000112242	AT5G59050.1|Symbols:|unknown protein; BEST Arabidopsis thaliana protein match is: unknown protein (TAIR:AT3G54000.1); Has 35333 Blast hits to 34131 proteins in 2444 species: Archae - 798; Bacteria - 22429; Metazoa - 974; Fungi - 991; Plants - 531; Viruses - 0; Other Eukaryotes - 9610 (source: NCBI BLink).|chr5:23839494-23842519 REVERSE LENGTH=312
Glyma.12G061300	1333	9	235.67	8.89375	234.382	-4.71992	down	6.37879e-53	7.85936e-50	AT5G59480.1|Symbols:|Haloacid dehalogenase-like hydrolase (HAD) superfamily protein|chr5:23979619-23981156 REVERSE LENGTH=282
Glyma.12G061400	2931	62	19.33	61.3042	19.3205	1.66585	up	9.03768e-07	4.23008e-05	AT1G07510.1|Symbols:ftsh10|FTSH protease 10|chr1:2305689-2309380 FORWARD LENGTH=813
Glyma.12G063400	1553	7	55.33	6.89379	55.0316	-2.99689	down	4.88989e-13	6.48024e-11	AT3G12110.1|Symbols:ACT11|actin-11|chr3:3858116-3859609 FORWARD LENGTH=377
Glyma.12G068900	1114	106.33	30	105.191	29.928	1.81344	up	2.70143e-10	2.45814e-08	AT3G46550.1|Symbols:SOS5|Fasciclin-like arabinogalactan family protein|chr3:17136612-17137874 REVERSE LENGTH=420
Glyma.12G073900	3365	1130.67	517.67	1117.85	514.937	1.11826	up	2.09268e-08	1.36093e-06	AT5G02810.1|Symbols:PRR7, APRR7|pseudo-response regulator 7|chr5:638283-641461 REVERSE LENGTH=727
Glyma.12G075600	1230	3.33	20.33	3.29674	20.3025	-2.62255	down	6.54285e-06	0.000246917	AT3G45210.1|Symbols:|Protein of unknown function, DUF584|chr3:16557482-16557928 REVERSE LENGTH=148
Glyma.12G076900	1012	25.67	57.33	25.3569	57.0722	-1.17041	down	0.000393929	0.00802073	AT4G27490.1|Symbols:|3'-5'-exoribonuclease family protein|chr4:13739961-13741647 FORWARD LENGTH=256
Glyma.12G078900	1341	13.33	1	13.1877	0.985585	3.74207	up	4.34767e-06	0.000171752	AT5G60770.1|Symbols:ATNRT2.4, NRT2.4|nitrate transporter 2.4|chr5:24444396-24447026 FORWARD LENGTH=527
Glyma.12G086100	912	46.33	17.67	45.7693	17.5897	1.37965	up	0.000155185	0.00371174	AT5G22580.1|Symbols:|Stress responsive A/B Barrel Domain|chr5:7502709-7503137 FORWARD LENGTH=111
Glyma.12G087400	1886	40.33	15	39.8817	15.0423	1.4067	up	0.00023455	0.00521847	AT4G33790.1|Symbols:CER4, G7, FAR3|Jojoba acyl CoA reductase-related male sterility protein|chr4:16204325-16207891 REVERSE LENGTH=493
Glyma.12G088400	1630	10	63	9.86034	62.6433	-2.66745	down	2.15818e-12	2.65194e-10	AT1G08290.1|Symbols:WIP3|WIP domain protein 3|chr1:2610680-2613180 REVERSE LENGTH=337
Glyma.12G092300	1432	8	67	7.91984	66.5359	-3.07059	down	3.09458e-15	5.34377e-13	AT5G22300.1|Symbols:NIT4, AtNIT4|nitrilase 4|chr5:7379401-7381764 FORWARD LENGTH=355
Glyma.12G092900	1089	73.33	165.33	72.5155	164.353	-1.18044	down	6.14258e-07	3.03061e-05	AT2G47140.1|Symbols:|NAD(P)-binding Rossmann-fold superfamily protein|chr2:19350970-19352059 REVERSE LENGTH=257
Glyma.12G094100	1496	8	1176	7.91252	1170.16	-7.20836	down	4.54428e-131	1.03582e-126	AT5G22140.2|Symbols:|FAD/NAD(P)-binding oxidoreductase family protein|chr5:7340284-7341398 REVERSE LENGTH=311
Glyma.12G096500	1168	31.33	11	31.0002	10.9783	1.49762	up	0.000444783	0.00890504	AT3G11690.1|Symbols:|unknown protein; FUNCTIONS IN: molecular_function unknown; INVOLVED IN: biological_process unknown; LOCATED IN: chloroplast; EXPRESSED IN: 24 plant structures; EXPRESSED DURING: 15 growth stages; BEST Arabidopsis thaliana protein match is: unknown protein (TAIR:AT5G06380.1); Has 84 Blast hits to 84 proteins in 12 species: Archae - 0; Bacteria - 0; Metazoa - 0; Fungi - 0; Plan…
Glyma.12G111600	2708	322.67	13.67	318.899	13.6975	4.54111	up	1.46557e-59	2.30388e-56	AT2G41540.3|Symbols:GPDHC1|6-phosphogluconate dehydrogenase family protein|chr2:17326801-17328654 FORWARD LENGTH=462
Glyma.12G113800	1694	47	18.67	46.4544	18.5725	1.32265	up	0.000247886	0.00547426	AT4G02340.1|Symbols:|alpha/beta-Hydrolases superfamily protein|chr4:1035722-1037403 FORWARD LENGTH=324
Glyma.12G114200	1480	22	114	21.7522	113.269	-2.38051	down	1.3907e-15	2.48625e-13	AT4G32480.1|Symbols:|Protein of unknown function (DUF506) |chr4:15676488-15677776 FORWARD LENGTH=287
Glyma.12G116200	1254	30.33	9.33	30.0064	9.26553	1.69533	up	0.000133448	0.0032849	AT4G28380.1|Symbols:|Leucine-rich repeat (LRR) family protein|chr4:14039756-14040931 REVERSE LENGTH=391
Glyma.12G122400	1878	30	10.33	29.6327	10.3893	1.5121	up	0.000453487	0.00902775	AT2G31130.1|Symbols:|unknown protein; Has 116 Blast hits to 113 proteins in 44 species: Archae - 0; Bacteria - 3; Metazoa - 21; Fungi - 2; Plants - 40; Viruses - 0; Other Eukaryotes - 50 (source: NCBI BLink).|chr2:13263829-13265534 REVERSE LENGTH=419
Glyma.12G123100	1770	12.67	0	12.5339	0	13.6135	up	3.02526e-08	1.93159e-06	AT2G34930.1|Symbols:|disease resistance family protein / LRR family protein|chr2:14737169-14739886 REVERSE LENGTH=905
Glyma.12G132600	1675	8.33	0.33	8.20034	0.324241	4.66054	up	4.97861e-05	0.00141499	AT4G14480.1|Symbols:|Protein kinase superfamily protein|chr4:8330081-8331544 REVERSE LENGTH=487
Glyma.12G134700	195	0.33	15	0.330191	14.8656	-5.49253	down	2.21543e-08	1.43666e-06	NA
Glyma.12G139700	838	42.33	16	41.8153	15.8761	1.39717	up	0.000224338	0.00504048	NA
Glyma.12G142100	2831	205.33	33.67	202.996	33.4417	2.60173	up	3.92585e-24	1.61236e-21	AT4G27290.1|Symbols:|S-locus lectin protein kinase family protein|chr4:13666281-13669202 FORWARD LENGTH=783
Glyma.12G142300	2624	43	16.33	42.4868	16.2534	1.38627	up	0.000219719	0.00495134	AT4G27290.1|Symbols:|S-locus lectin protein kinase family protein|chr4:13666281-13669202 FORWARD LENGTH=783
Glyma.12G148100	1281	25	3.67	24.7327	3.6747	2.75072	up	4.44282e-07	2.26808e-05	AT3G48750.1|Symbols:CDKA;1, CDC2AAT, CDK2, CDC2, CDC2A, CDKA1|cell division control 2|chr3:18072238-18074296 FORWARD LENGTH=294
Glyma.12G150100	324	0	36	0	35.8861	-15.1311	down	6.39728e-19	1.69345e-16	NA
Glyma.12G153000	1137	0	32.33	0	32.1203	-14.9712	down	2.24246e-17	4.86806e-15	AT2G01140.1|Symbols:|Aldolase superfamily protein|chr2:95006-96491 REVERSE LENGTH=391
Glyma.12G154300	677	755.67	257.33	747.345	256.24	1.54428	up	1.19835e-14	1.9236e-12	AT3G15353.1|Symbols:MT3, ATMT3|metallothionein 3|chr3:5180825-5181325 REVERSE LENGTH=69
Glyma.12G163800	2055	90	33.67	88.9759	33.4244	1.41251	up	1.26102e-06	5.72944e-05	AT1G59740.1|Symbols:|Major facilitator superfamily protein|chr1:21968227-21972312 FORWARD LENGTH=591
Glyma.12G167000	1674	19.33	54	19.0936	53.6997	-1.49182	down	1.96148e-05	0.000639169	AT1G09800.1|Symbols:|Pseudouridine synthase family protein|chr1:3177121-3180336 REVERSE LENGTH=372
Glyma.12G176900	1945	82.33	36.33	81.3008	36.2195	1.1665	up	6.06925e-05	0.00167688	AT5G60770.1|Symbols:ATNRT2.4, NRT2.4|nitrate transporter 2.4|chr5:24444396-24447026 FORWARD LENGTH=527
Glyma.12G181700	951	99.33	40	98.2874	39.9501	1.29881	up	2.85174e-06	0.000118294	AT3G44735.2|Symbols:PSK3|PHYTOSULFOKINE 3 PRECURSOR|chr3:16291388-16292118 REVERSE LENGTH=81
Glyma.12G184300	1540	6	23.33	5.93726	23.2528	-1.96954	down	9.79945e-05	0.00252109	AT5G22460.2|Symbols:|alpha/beta-Hydrolases superfamily protein|chr5:7443659-7445269 REVERSE LENGTH=340
Glyma.12G187200	1035	7	0	6.93272	0	12.7592	up	3.1952e-05	0.000978259	AT5G06270.1|Symbols:|unknown protein; FUNCTIONS IN: molecular_function unknown; INVOLVED IN: biological_process unknown; LOCATED IN: chloroplast; EXPRESSED IN: 21 plant structures; EXPRESSED DURING: 11 growth stages; BEST Arabidopsis thaliana protein match is: unknown protein (TAIR:AT3G11600.1); Has 1807 Blast hits to 1807 proteins in 277 species: Archae - 0; Bacteria - 0; Metazoa - 736; Fungi - …
Glyma.12G191800	2666	192	79.67	189.718	79.2919	1.25861	up	4.73919e-08	2.93946e-06	AT2G32610.1|Symbols:ATCSLB01, CSLB01, ATCSLB1|cellulose synthase-like B1|chr2:13836234-13839513 FORWARD LENGTH=757
Glyma.12G191900	659	16	1	15.8074	1.02212	3.95096	up	2.9376e-07	1.57738e-05	AT5G22010.1|Symbols:AtRFC1, RFC1|replication factor C1|chr5:7280632-7287037 REVERSE LENGTH=956
Glyma.12G194600	1042	1	59.33	0.990574	58.9619	-5.89537	down	3.64222e-24	1.52068e-21	AT3G21710.2|Symbols:|unknown protein; Has 35333 Blast hits to 34131 proteins in 2444 species: Archae - 798; Bacteria - 22429; Metazoa - 974; Fungi - 991; Plants - 531; Viruses - 0; Other Eukaryotes - 9610 (source: NCBI BLink).|chr3:7648380-7649533 FORWARD LENGTH=211
Glyma.12G196500	609	3	20	2.97143	19.8092	-2.73694	down	3.95055e-06	0.000156879	AT3G22060.1|Symbols:|Receptor-like protein kinase-related family protein|chr3:7771065-7772137 FORWARD LENGTH=252
Glyma.12G200400	917	48	134.33	47.4998	133.649	-1.49246	down	7.1648e-09	5.08767e-07	AT4G10265.1|Symbols:|Wound-responsive family protein|chr4:6373226-6373477 REVERSE LENGTH=83
Glyma.12G203600	1406	12.33	35	12.1908	34.8917	-1.51709	down	0.000217319	0.00490938	AT4G28250.1|Symbols:ATEXPB3, EXPB3, ATHEXP BETA 1.6|expansin B3|chr4:14000446-14001945 REVERSE LENGTH=264
Glyma.12G210800	1093	70	141.33	69.2647	140.817	-1.02363	down	2.63044e-05	0.00082587	AT2G42610.2|Symbols:LSH10|Protein of unknown function (DUF640)|chr2:17748005-17748538 FORWARD LENGTH=177
Glyma.12G212500	4651	154	65.33	152.148	65.0768	1.22526	up	4.30685e-07	2.21354e-05	AT5G17680.1|Symbols:|disease resistance protein (TIR-NBS-LRR class), putative|chr5:5822999-5827153 FORWARD LENGTH=1294
Glyma.12G215400	3616	0	13	0	12.9302	-13.6585	down	1.75812e-08	1.16158e-06	AT3G25500.1|Symbols:AFH1, FH1, AHF1, ATFH1|formin homology 1|chr3:9251320-9254826 REVERSE LENGTH=1051
Glyma.12G226400	1584	2675	714.33	2645.27	711.037	1.89542	up	5.16267e-18	1.20695e-15	AT5G57850.1|Symbols:|D-aminoacid aminotransferase-like PLP-dependent enzymes superfamily protein|chr5:23435548-23437287 REVERSE LENGTH=373
Glyma.12G228200	1311	26.67	7	26.3437	6.97937	1.91629	up	5.97958e-05	0.00165411	AT3G15050.1|Symbols:IQD10|IQ-domain 10|chr3:5066879-5067892 REVERSE LENGTH=259
Glyma.12G229000	3236	151	62	149.267	61.8437	1.2712	up	1.99601e-07	1.10296e-05	AT3G50940.1|Symbols:|P-loop containing nucleoside triphosphate hydrolases superfamily protein|chr3:18934086-18935528 FORWARD LENGTH=451
Glyma.12G230100	739	6.67	0.33	6.59175	0.340707	4.27406	up	0.000371106	0.00766907	NA
Glyma.12G233100	3357	51	16.67	50.4382	16.6543	1.59862	up	9.36548e-06	0.00033698	AT3G14840.2|Symbols:|Leucine-rich repeat transmembrane protein kinase|chr3:4988271-4993891 FORWARD LENGTH=1020
Glyma.12G234600	1516	6.33	0	6.24763	0	12.6091	up	7.7412e-05	0.00205896	AT1G78560.1|Symbols:|Sodium Bile acid symporter family|chr1:29546846-29548764 REVERSE LENGTH=401
Glyma.12G235600	1458	214.33	41.67	211.959	41.4095	2.35575	up	2.09481e-21	6.92017e-19	AT2G16385.1|Symbols:|unknown protein; FUNCTIONS IN: molecular_function unknown; INVOLVED IN: biological_process unknown; LOCATED IN: endomembrane system; BEST Arabidopsis thaliana protein match is: unknown protein (TAIR:AT4G34600.1); Has 35333 Blast hits to 34131 proteins in 2444 species: Archae - 798; Bacteria - 22429; Metazoa - 974; Fungi - 991; Plants - 531; Viruses - 0; Other Eukaryotes - 961…
Glyma.12G236700	1623	25.33	4.67	25.0605	4.68036	2.42072	up	3.04434e-06	0.000125145	AT3G63520.1|Symbols:CCD1, ATCCD1, ATNCED1, NCED1|carotenoid cleavage dioxygenase 1|chr3:23452940-23455896 FORWARD LENGTH=538
Glyma.12G239100	1717	12.33	1.33	12.1905	1.30983	3.21831	up	3.98029e-05	0.00117522	AT2G42250.1|Symbols:CYP712A1|cytochrome P450, family 712, subfamily A, polypeptide 1|chr2:17600075-17601709 REVERSE LENGTH=514
Glyma.12G239800	4602	119.33	54	117.931	53.9212	1.12902	up	1.14369e-05	0.000399531	AT4G12010.1|Symbols:|Disease resistance protein (TIR-NBS-LRR class) family|chr4:7197325-7201393 REVERSE LENGTH=1219
Glyma.12G241600	2292	79	24	78.0961	23.9286	1.70652	up	5.25581e-08	3.24225e-06	AT1G71350.1|Symbols:|eukaryotic translation initiation factor SUI1 family protein|chr1:26888525-26891209 REVERSE LENGTH=597
Glyma.13G000200	2238	0	37.67	0	37.4764	-15.1937	down	1.34164e-19	3.8467e-17	AT4G13780.1|Symbols:|methionine--tRNA ligase, putative / methionyl-tRNA synthetase, putative / MetRS, putative|chr4:7993366-7998433 REVERSE LENGTH=797
Glyma.13G000500	624	45.67	18.67	45.2208	18.5524	1.28538	up	0.000415138	0.00837402	AT3G54200.1|Symbols:|Late embryogenesis abundant (LEA) hydroxyproline-rich glycoprotein family|chr3:20065731-20066438 FORWARD LENGTH=235
Glyma.13G001800	1263	31	84	30.6453	83.6449	-1.44861	down	1.19067e-06	5.43576e-05	NA
Glyma.13G028100	4512	213	95	210.582	94.4666	1.15651	up	2.40461e-07	1.31272e-05	AT5G17680.1|Symbols:|disease resistance protein (TIR-NBS-LRR class), putative|chr5:5822999-5827153 FORWARD LENGTH=1294
Glyma.13G030200	872	481.33	62	475.971	61.6991	2.94755	up	2.73682e-39	2.35408e-36	AT5G28010.1|Symbols:|Polyketide cyclase/dehydrase and lipid transport superfamily protein|chr5:10024813-10025382 FORWARD LENGTH=166
Glyma.13G032600	2304	6.67	63.67	6.57854	63.256	-3.26536	down	9.83859e-16	1.81077e-13	AT5G38260.1|Symbols:|Protein kinase superfamily protein|chr5:15283692-15285837 REVERSE LENGTH=638
Glyma.13G032700	2259	3	30.33	2.96655	30.0398	-3.34002	down	8.43378e-10	6.92756e-08	AT1G66910.1|Symbols:|Protein kinase superfamily protein|chr1:24961634-24963941 REVERSE LENGTH=666
Glyma.13G033000	2192	50.33	3.67	49.7372	3.63534	3.77416	up	1.99244e-15	3.507e-13	AT5G38260.1|Symbols:|Protein kinase superfamily protein|chr5:15283692-15285837 REVERSE LENGTH=638
Glyma.13G033900	2045	92	37.33	90.9452	37.0798	1.29436	up	5.87377e-06	0.000223704	AT5G38260.1|Symbols:|Protein kinase superfamily protein|chr5:15283692-15285837 REVERSE LENGTH=638
Glyma.13G034500	3062	48.67	117.33	48.0967	116.768	-1.27963	down	1.16318e-06	5.324e-05	AT1G77280.1|Symbols:|Protein kinase protein with adenine nucleotide alpha hydrolases-like domain|chr1:29031468-29035882 REVERSE LENGTH=794
Glyma.13G037700	4335	5	18.67	4.95085	18.5447	-1.90526	down	0.000496882	0.0097135	NA
Glyma.13G042200	6778	320	101.67	316.241	101.151	1.64452	up	2.63512e-14	4.00433e-12	AT4G21200.3|Symbols:ATGA2OX8, GA2OX8|gibberellin 2-oxidase 8|chr4:11302751-11304032 FORWARD LENGTH=181
Glyma.13G046400	1784	30.67	0	30.3116	0	14.8876	up	1.55769e-16	3.15609e-14	AT5G38450.1|Symbols:CYP735A1|cytochrome P450, family 735, subfamily A, polypeptide 1|chr5:15394000-15397233 REVERSE LENGTH=518
Glyma.13G048200	1490	11	0.67	10.87	0.681413	3.99568	up	1.22169e-05	0.000422888	AT1G14130.1|Symbols:|2-oxoglutarate (2OG) and Fe(II)-dependent oxygenase superfamily protein|chr1:4836041-4837040 REVERSE LENGTH=308
Glyma.13G048300	2525	28	1	27.6412	0.99562	4.79508	up	2.81144e-12	3.39968e-10	NA
Glyma.13G051900	1733	99.33	262	98.2527	261.025	-1.40962	down	1.24765e-10	1.18951e-08	AT5G15780.1|Symbols:|Pollen Ole e 1 allergen and extensin family protein|chr5:5144898-5146297 REVERSE LENGTH=401
Glyma.13G053700	3047	8	30	7.91323	29.8171	-1.9138	down	2.5977e-05	0.000817845	AT3G51550.1|Symbols:FER|Malectin/receptor-like protein kinase family protein|chr3:19117877-19120564 REVERSE LENGTH=895
Glyma.13G054300	2535	161	30.67	159.195	30.5142	2.38324	up	7.02306e-19	1.84004e-16	AT3G51550.1|Symbols:FER|Malectin/receptor-like protein kinase family protein|chr3:19117877-19120564 REVERSE LENGTH=895
Glyma.13G054400	3397	207.33	78.67	205.009	78.3228	1.38818	up	1.36053e-09	1.08814e-07	AT3G51550.1|Symbols:FER|Malectin/receptor-like protein kinase family protein|chr3:19117877-19120564 REVERSE LENGTH=895
Glyma.13G067700	3563	431.33	137	426.355	136.263	1.64567	up	2.66374e-15	4.63491e-13	AT5G02850.1|Symbols:|hydroxyproline-rich glycoprotein family protein|chr5:652159-653439 FORWARD LENGTH=426
Glyma.13G068400	1185	89	8	88.0571	7.94849	3.46969	up	6.88878e-21	2.18087e-18	AT5G43150.1|Symbols:|unknown protein; FUNCTIONS IN: molecular_function unknown; INVOLVED IN: biological_process unknown; LOCATED IN: mitochondrion; EXPRESSED IN: 22 plant structures; EXPRESSED DURING: 13 growth stages; Has 1807 Blast hits to 1807 proteins in 277 species: Archae - 0; Bacteria - 0; Metazoa - 736; Fungi - 347; Plants - 385; Viruses - 0; Other Eukaryotes - 339 (source: NCBI BLink).|c…
Glyma.13G068800	2067	274.33	12.33	271.21	12.3082	4.46172	up	4.3212e-54	5.47208e-51	AT4G31940.1|Symbols:CYP82C4|cytochrome P450, family 82, subfamily C, polypeptide 4|chr4:15452040-15453966 FORWARD LENGTH=524
Glyma.13G070900	2251	5.33	122.33	5.26783	121.669	-4.5296	down	7.58699e-34	5.32117e-31	AT3G01420.1|Symbols:ALPHA-DOX1, DOX1, DIOX1, PADOX-1|Peroxidase superfamily protein|chr3:159689-162726 REVERSE LENGTH=639
Glyma.13G077800	1463	16	78.33	15.8025	78.014	-2.30358	down	7.5531e-12	8.48106e-10	AT4G08290.1|Symbols:|nodulin MtN21 /EamA-like transporter family protein|chr4:5239088-5240861 FORWARD LENGTH=384
Glyma.13G083700	833	118	58.67	116.73	58.2527	1.00278	up	9.60054e-05	0.00247551	AT1G24620.1|Symbols:|EF hand calcium-binding protein family|chr1:8723893-8724453 REVERSE LENGTH=186
Glyma.13G083900	2184	0	7	0	6.92998	-12.7586	down	2.91962e-05	0.000906055	AT1G19260.1|Symbols:|TTF-type zinc finger protein with HAT dimerisation domain|chr1:6657260-6659569 REVERSE LENGTH=769
Glyma.13G087800	3027	281	613	277.804	609.311	-1.13311	down	1.05004e-08	7.16606e-07	AT1G22170.1|Symbols:|Phosphoglycerate mutase family protein|chr1:7826603-7828055 FORWARD LENGTH=334
Glyma.13G094200	1441	273	114.33	269.896	113.753	1.2465	up	7.20184e-09	5.10603e-07	AT4G30320.1|Symbols:|CAP (Cysteine-rich secretory proteins, Antigen 5, and Pathogenesis-related 1 protein) superfamily protein|chr4:14835833-14836318 FORWARD LENGTH=161
Glyma.13G097900	3607	101.33	302.67	100.198	301.162	-1.58768	down	2.32056e-13	3.17686e-11	AT4G30190.1|Symbols:AHA2, PMA2, HA2|H(+)-ATPase 2|chr4:14770820-14775920 REVERSE LENGTH=948
Glyma.13G098600	3415	0.33	28.67	0.326026	28.5137	-6.45053	down	1.6204e-14	2.54726e-12	AT4G30160.1|Symbols:VLN4, ATVLN4|villin 4|chr4:14754528-14759511 FORWARD LENGTH=974
Glyma.13G099400	1283	47	15	46.5183	14.9608	1.63661	up	1.19479e-05	0.000415153	AT2G19080.1|Symbols:|metaxin-related|chr2:8262818-8264746 FORWARD LENGTH=315
Glyma.13G104300	4772	93	191.33	91.9793	190.474	-1.05021	down	3.5782e-06	0.000144102	AT5G56890.1|Symbols:|Protein kinase superfamily protein|chr5:23010801-23015559 REVERSE LENGTH=1113
Glyma.13G109800	1511	25.33	8	25.0879	7.91196	1.66489	up	0.000462397	0.00917948	AT2G06050.3|Symbols:OPR3|oxophytodienoate-reductase 3|chr2:2359240-2361971 REVERSE LENGTH=391
Glyma.13G117900	1187	1054	439	1042.36	436.78	1.25488	up	3.0646e-10	2.7493e-08	AT4G02890.4|Symbols:UBQ14|Ubiquitin family protein|chr4:1278747-1279664 REVERSE LENGTH=305
Glyma.13G118600	3621	1.33	165.67	1.32148	164.669	-6.96127	down	7.40339e-55	1.02274e-51	AT4G28620.1|Symbols:ATATM2, ATM2|ABC transporter of the mitochondrion 2|chr4:14135526-14137953 REVERSE LENGTH=680
Glyma.13G119000	4445	216.67	63	214.369	62.8372	1.77041	up	3.92544e-14	5.84813e-12	AT1G02520.1|Symbols:PGP11|P-glycoprotein 11|chr1:524134-528745 FORWARD LENGTH=1278
Glyma.13G122400	1014	26	5	25.6555	4.9781	2.3656	up	3.64591e-06	0.000145798	AT5G43420.1|Symbols:|RING/U-box superfamily protein|chr5:17451790-17452917 FORWARD LENGTH=375
Glyma.13G132700	2577	139.33	64.67	137.716	64.1448	1.10229	up	8.4635e-06	0.000310156	AT2G37440.1|Symbols:|DNAse I-like superfamily protein|chr2:15719230-15721885 FORWARD LENGTH=479
Glyma.13G135500	1256	323.67	157	319.915	156.127	1.03497	up	6.33172e-07	3.11046e-05	AT5G02790.1|Symbols:GSTL3|Glutathione S-transferase family protein|chr5:632877-634858 FORWARD LENGTH=235
Glyma.13G135700	3279	38.33	8	37.9053	7.8798	2.26617	up	2.16683e-07	1.19177e-05	AT2G37290.1|Symbols:|Ypt/Rab-GAP domain of gyp1p superfamily protein|chr2:15656935-15661335 REVERSE LENGTH=882
Glyma.13G136500	3486	91.33	188.33	90.2533	187.452	-1.05447	down	3.62943e-06	0.0001456	AT3G45630.1|Symbols:|RNA binding (RRM/RBD/RNP motifs) family protein|chr3:16748751-16753190 REVERSE LENGTH=989
Glyma.13G142000	1097	61.33	22.67	60.6059	22.6051	1.42281	up	1.76263e-05	0.000582523	AT2G36895.1|Symbols:|unknown protein; FUNCTIONS IN: molecular_function unknown; INVOLVED IN: biological_process unknown; LOCATED IN: chloroplast; Has 32 Blast hits to 32 proteins in 14 species: Archae - 0; Bacteria - 0; Metazoa - 0; Fungi - 0; Plants - 32; Viruses - 0; Other Eukaryotes - 0 (source: NCBI BLink).|chr2:15489176-15490296 REVERSE LENGTH=232
Glyma.13G143200	543	10.67	0.67	10.5655	0.664948	3.98998	up	1.75312e-05	0.0005804	AT3G09870.1|Symbols:|SAUR-like auxin-responsive protein family|chr3:3027555-3027896 REVERSE LENGTH=113
Glyma.13G146900	3571	78	34.33	77.1131	34.1331	1.1758	up	7.8571e-05	0.00208614	AT4G32180.1|Symbols:ATPANK2, PANK2|pantothenate kinase 2|chr4:15537724-15543715 REVERSE LENGTH=901
Glyma.13G151800	1464	206	529.33	203.655	526.732	-1.37094	down	1.03664e-11	1.13875e-09	AT2G36460.1|Symbols:|Aldolase superfamily protein|chr2:15296929-15298387 REVERSE LENGTH=358
Glyma.13G154000	1287	6.67	28.67	6.59247	28.5845	-2.11634	down	8.5852e-06	0.000312356	AT5G03880.1|Symbols:|Thioredoxin family protein|chr5:1038674-1041453 REVERSE LENGTH=339
Glyma.13G155200	1070	13	2	12.8749	2.0041	2.68353	up	0.0001472	0.00355432	AT5G58070.1|Symbols:ATTIL, TIL|temperature-induced lipocalin|chr5:23500512-23501156 REVERSE LENGTH=186
Glyma.13G155800	1460	45.33	96.67	44.8013	96.2457	-1.10318	down	5.92695e-05	0.00164104	AT4G19810.1|Symbols:|Glycosyl hydrolase family protein with chitinase insertion domain|chr4:10764151-10765753 REVERSE LENGTH=379
Glyma.13G162900	3193	105	47.33	103.8	47.1513	1.13844	up	2.2517e-05	0.000721366	AT5G20380.1|Symbols:PHT4;5|phosphate transporter 4;5|chr5:6887936-6892358 REVERSE LENGTH=517
Glyma.13G164000	1370	32.33	11.67	31.989	11.6698	1.4548	up	0.000507957	0.0098876	AT2G12462.1|Symbols:|BEST Arabidopsis thaliana protein match is: Sterile alpha motif (SAM) domain-containing protein (TAIR:AT1G15760.1); Has 35333 Blast hits to 34131 proteins in 2444 species: Archae - 798; Bacteria - 22429; Metazoa - 974; Fungi - 991; Plants - 531; Viruses - 0; Other Eukaryotes - 9610 (source: NCBI BLink).|chr2:5050583-5051585 REVERSE LENGTH=249
Glyma.13G167700	2250	3.67	26.67	3.61616	26.4816	-2.87246	down	9.93124e-08	5.77481e-06	AT2G26690.1|Symbols:|Major facilitator superfamily protein|chr2:11347347-11350916 REVERSE LENGTH=577
Glyma.13G167800	830	72.33	152.33	71.5308	151.654	-1.08415	down	6.27012e-06	0.000237214	AT5G20160.1|Symbols:|Ribosomal protein L7Ae/L30e/S12e/Gadd45 family protein|chr5:6804075-6805102 REVERSE LENGTH=128
Glyma.13G173100	917	112.33	238	111.06	236.575	-1.09096	down	5.25688e-07	2.62722e-05	AT5G65360.1|Symbols:|Histone superfamily protein|chr5:26120099-26120509 REVERSE LENGTH=136
Glyma.13G183700	1787	181	84.33	178.923	83.8647	1.0932	up	2.16814e-06	9.25478e-05	AT1G11080.1|Symbols:scpl31|serine carboxypeptidase-like 31|chr1:3694917-3697759 REVERSE LENGTH=492
Glyma.13G184900	3468	68.33	23.33	67.5386	23.1777	1.54297	up	2.00235e-06	8.62788e-05	AT3G14470.1|Symbols:|NB-ARC domain-containing disease resistance protein|chr3:4857940-4861104 FORWARD LENGTH=1054
Glyma.13G186100	1977	0.67	10.67	0.658658	10.5782	-4.00542	down	1.56079e-05	0.000526282	AT3G10710.1|Symbols:RHS12|root hair specific 12|chr3:3352289-3354237 FORWARD LENGTH=561
Glyma.13G186400	1879	7.67	26.67	7.58233	26.584	-1.80985	down	0.000120724	0.00301399	AT5G13750.1|Symbols:ZIFL1|zinc induced facilitator-like 1|chr5:4438318-4441289 FORWARD LENGTH=478
Glyma.13G188700	375	9.67	0.33	9.56562	0.324241	4.88272	up	1.03389e-05	0.000366224	NA
Glyma.13G188800	1122	0	9.33	0	9.29408	-13.1821	down	1.4598e-06	6.44857e-05	AT4G23180.1|Symbols:CRK10, RLK4|cysteine-rich RLK (RECEPTOR-like protein kinase) 10|chr4:12138171-12140780 FORWARD LENGTH=669
Glyma.13G188900	2450	247.33	102.67	244.527	102.366	1.25626	up	9.11034e-09	6.28324e-07	AT4G05200.1|Symbols:CRK25|cysteine-rich RLK (RECEPTOR-like protein kinase) 25|chr4:2679793-2682309 REVERSE LENGTH=675
Glyma.13G189800	822	6	22	5.95047	21.812	-1.87405	down	0.000233706	0.00520224	AT5G16080.1|Symbols:AtCXE17, CXE17|carboxyesterase 17|chr5:5252533-5253567 REVERSE LENGTH=344
Glyma.13G190000	3735	73.33	19.67	72.5732	19.5817	1.88993	up	9.26838e-09	6.38258e-07	AT3G14470.1|Symbols:|NB-ARC domain-containing disease resistance protein|chr3:4857940-4861104 FORWARD LENGTH=1054
Glyma.13G190800	6542	48.67	4	48.1824	3.98248	3.59677	up	2.02477e-14	3.15034e-12	AT3G14470.1|Symbols:|NB-ARC domain-containing disease resistance protein|chr3:4857940-4861104 FORWARD LENGTH=1054
Glyma.13G191400	1439	785.33	229.33	776.232	228.071	1.767	up	2.0927e-18	5.02116e-16	AT5G07010.1|Symbols:ATST2A, ST2A|sulfotransferase 2A|chr5:2174960-2176039 REVERSE LENGTH=359
Glyma.13G193100	4069	7.33	29.67	7.25041	29.5917	-2.02906	down	1.24641e-05	0.000430139	AT3G14470.1|Symbols:|NB-ARC domain-containing disease resistance protein|chr3:4857940-4861104 FORWARD LENGTH=1054
Glyma.13G193300	2962	17.67	46.33	17.4691	46.2509	-1.40468	down	0.000124063	0.00307548	AT3G14470.1|Symbols:|NB-ARC domain-containing disease resistance protein|chr3:4857940-4861104 FORWARD LENGTH=1054
Glyma.13G193500	947	53.67	15.33	53.026	15.1919	1.8034	up	7.68489e-07	3.64936e-05	AT2G38730.1|Symbols:|Cyclophilin-like peptidyl-prolyl cis-trans isomerase family protein|chr2:16192579-16194038 REVERSE LENGTH=199
Glyma.13G194500	5141	19.67	4.33	19.4683	4.32962	2.16882	up	9.63181e-05	0.00248216	AT3G14470.1|Symbols:|NB-ARC domain-containing disease resistance protein|chr3:4857940-4861104 FORWARD LENGTH=1054
Glyma.13G195200	5403	389	180.67	384.582	179.792	1.09696	up	7.69349e-08	4.55495e-06	AT5G13530.1|Symbols:KEG|protein kinases;ubiquitin-protein ligases|chr5:4345618-4354369 FORWARD LENGTH=1625
Glyma.13G199300	3274	1295.33	540.33	1280.54	537.627	1.25208	up	5.1085e-10	4.34489e-08	AT3G54500.1|Symbols:|BEST Arabidopsis thaliana protein match is: dentin sialophosphoprotein-related (TAIR:AT5G64170.1); Has 183 Blast hits to 175 proteins in 44 species: Archae - 0; Bacteria - 4; Metazoa - 38; Fungi - 11; Plants - 120; Viruses - 0; Other Eukaryotes - 10 (source: NCBI BLink).|chr3:20175792-20178737 REVERSE LENGTH=648
Glyma.13G203000	2026	54.67	4.67	54.0093	4.68679	3.52654	up	2.28142e-15	4.00021e-13	AT3G08040.2|Symbols:FRD3, MAN1, ATFRD3|MATE efflux family protein|chr3:2566593-2569397 REVERSE LENGTH=526
Glyma.13G205200	929	266	108	262.817	107.49	1.28985	up	2.66034e-09	2.03831e-07	AT4G21920.1|Symbols:|unknown protein; FUNCTIONS IN: molecular_function unknown; INVOLVED IN: N-terminal protein myristoylation; LOCATED IN: cellular_component unknown; BEST Arabidopsis thaliana protein match is: unknown protein (TAIR:AT3G20340.1); Has 40 Blast hits to 40 proteins in 10 species: Archae - 0; Bacteria - 0; Metazoa - 0; Fungi - 0; Plants - 40; Viruses - 0; Other Eukaryotes - 0 (sourc…
Glyma.13G206100	827	9	1	8.91458	0.972723	3.19607	up	0.000380377	0.00783234	AT1G61870.1|Symbols:PPR336|pentatricopeptide repeat 336|chr1:22865326-22866552 REVERSE LENGTH=408
Glyma.13G209600	1576	106.33	30.33	105.151	30.2438	1.79775	up	3.61241e-10	3.19152e-08	AT1G55230.1|Symbols:|Family of unknown function (DUF716) |chr1:20602895-20603797 FORWARD LENGTH=300
Glyma.13G210000	1314	181	71	178.893	70.7098	1.33911	up	1.24674e-08	8.42022e-07	AT3G23600.1|Symbols:|alpha/beta-Hydrolases superfamily protein|chr3:8473833-8475655 FORWARD LENGTH=239
Glyma.13G210900	1089	27.33	7	27.0093	6.92354	1.96387	up	3.98688e-05	0.0011764	AT3G21580.1|Symbols:|cobalt ion transmembrane transporters|chr3:7602009-7603720 REVERSE LENGTH=391
Glyma.13G212800	1014	649	311.33	642.126	309.828	1.05139	up	1.04658e-07	6.06246e-06	AT3G21510.1|Symbols:AHP1|histidine-containing phosphotransmitter 1|chr3:7578432-7579537 REVERSE LENGTH=154
Glyma.13G212900	3266	74.33	36	73.5019	35.8639	1.03525	up	0.000500651	0.00977042	AT5G18860.1|Symbols:|inosine-uridine preferring nucleoside hydrolase family protein|chr5:6291023-6295581 FORWARD LENGTH=890
Glyma.13G213200	3821	18.33	62	18.0888	61.6834	-1.76978	down	2.63079e-07	1.42268e-05	AT5G18840.1|Symbols:|Major facilitator superfamily protein|chr5:6282954-6286399 FORWARD LENGTH=482
Glyma.13G215500	4128	36.67	13	36.2576	12.9202	1.48866	up	0.000220705	0.00496442	AT3G06390.1|Symbols:|Uncharacterised protein family (UPF0497)|chr3:1938913-1939707 REVERSE LENGTH=199
Glyma.13G217400	1945	181.33	40.33	179.352	40.2177	2.15689	up	1.82179e-17	3.99288e-15	AT2G34500.1|Symbols:CYP710A1|cytochrome P450, family 710, subfamily A, polypeptide 1|chr2:14539712-14541199 REVERSE LENGTH=495
Glyma.13G226000	687	43	10	42.5354	9.92765	2.09914	up	2.84248e-07	1.5281e-05	AT5G03170.1|Symbols:FLA11, ATFLA11|FASCICLIN-like arabinogalactan-protein 11|chr5:752898-753638 REVERSE LENGTH=246
Glyma.13G226700	1334	24.67	3.67	24.415	3.64538	2.74363	up	5.75884e-07	2.85363e-05	NA
Glyma.13G230200	1200	41.33	153	40.8563	152.295	-1.89824	down	2.27078e-13	3.11808e-11	AT1G29160.1|Symbols:|Dof-type zinc finger DNA-binding family protein|chr1:10183797-10184324 REVERSE LENGTH=175
Glyma.13G232300	411	5.33	22.67	5.28837	22.5485	-2.09214	down	5.45721e-05	0.00153062	NA
Glyma.13G236100	1726	784	372	774.939	370.21	1.06574	up	6.42738e-08	3.88095e-06	AT2G33850.1|Symbols:|unknown protein; FUNCTIONS IN: molecular_function unknown; INVOLVED IN: biological_process unknown; LOCATED IN: endomembrane system; EXPRESSED IN: 17 plant structures; EXPRESSED DURING: 9 growth stages; BEST Arabidopsis thaliana protein match is: unknown protein (TAIR:AT1G28400.1); Has 3053 Blast hits to 2119 proteins in 133 species: Archae - 6; Bacteria - 52; Metazoa - 135; …
Glyma.13G239100	4361	5282.67	2499.33	5222.92	2487.61	1.0701	up	1.98862e-05	0.000646167	AT2G33770.1|Symbols:UBC24, ATUBC24, PHO2|phosphate 2|chr2:14277785-14281482 REVERSE LENGTH=907
Glyma.13G251600	797	20	57.33	19.8308	57.0048	-1.52334	down	8.50114e-06	0.000310968	AT3G19690.1|Symbols:|CAP (Cysteine-rich secretory proteins, Antigen 5, and Pathogenesis-related 1 protein) superfamily protein|chr3:6842365-6842850 REVERSE LENGTH=161
Glyma.13G262000	1837	285.33	130.67	282.101	130.088	1.11673	up	1.39948e-07	7.91557e-06	AT3G14690.1|Symbols:CYP72A15|cytochrome P450, family 72, subfamily A, polypeptide 15|chr3:4937410-4939310 FORWARD LENGTH=512
Glyma.13G263800	1416	424.33	157.67	419.603	156.634	1.42162	up	5.40477e-12	6.22203e-10	AT1G17020.1|Symbols:SRG1, ATSRG1|senescence-related gene 1|chr1:5820258-5821741 FORWARD LENGTH=358
Glyma.13G264200	1224	41.33	13.67	40.8497	13.6201	1.58459	up	4.63764e-05	0.00133389	AT1G28100.2|Symbols:|unknown protein; Has 64 Blast hits to 64 proteins in 27 species: Archae - 0; Bacteria - 14; Metazoa - 0; Fungi - 6; Plants - 42; Viruses - 0; Other Eukaryotes - 2 (source: NCBI BLink).|chr1:9802120-9803981 FORWARD LENGTH=282
Glyma.13G267100	708	326.67	126.33	322.98	125.706	1.36139	up	1.20668e-10	1.15325e-08	NA
Glyma.13G267300	508	137	52.33	135.409	52.0535	1.37926	up	5.9539e-08	3.60939e-06	NA
Glyma.13G267700	1119	309.33	80.67	305.934	80.2656	1.93037	up	3.08567e-18	7.32653e-16	AT3G56400.1|Symbols:WRKY70, ATWRKY70|WRKY DNA-binding protein 70|chr3:20909082-20910409 REVERSE LENGTH=294
Glyma.13G269100	1375	1225.67	89.33	1211.85	88.9493	3.76808	up	1.69801e-63	3.22537e-60	AT1G78780.2|Symbols:|pathogenesis-related family protein|chr1:29621447-29622431 REVERSE LENGTH=238
Glyma.13G270400	3769	743.33	2134	735.085	2123.78	-1.53065	down	5.25862e-13	6.92861e-11	AT3G14940.1|Symbols:ATPPC3, PPC3|phosphoenolpyruvate carboxylase 3|chr3:5025584-5029476 FORWARD LENGTH=968
Glyma.13G274100	1129	165	73	163.191	72.7253	1.16604	up	8.7124e-07	4.10311e-05	AT3G15210.1|Symbols:ATERF-4, ERF4, RAP2.5, ATERF4|ethylene responsive element binding factor 4|chr3:5121472-5122140 FORWARD LENGTH=222
Glyma.13G277500	3458	390.33	176.33	385.939	175.455	1.13727	up	2.68634e-08	1.72729e-06	AT4G21700.1|Symbols:|Protein of unknown function (DUF2921)|chr4:11529956-11532844 FORWARD LENGTH=962
Glyma.13G283200	2723	33	11.67	32.5816	11.6525	1.48342	up	0.000370264	0.00765861	AT4G27290.1|Symbols:|S-locus lectin protein kinase family protein|chr4:13666281-13669202 FORWARD LENGTH=783
Glyma.13G291000	1681	9	55	8.86905	54.5973	-2.62198	down	3.8481e-11	3.95998e-09	AT4G21470.1|Symbols:ATFMN/FHY, FMN/FHY|riboflavin kinase/FMN hydrolase|chr4:11431284-11433197 FORWARD LENGTH=379
Glyma.13G294400	1667	326.33	156.33	322.601	155.4	1.05376	up	4.03076e-07	2.09765e-05	AT1G03820.1|Symbols:|unknown protein; FUNCTIONS IN: molecular_function unknown; INVOLVED IN: biological_process unknown; LOCATED IN: endomembrane system; EXPRESSED IN: 21 plant structures; EXPRESSED DURING: 13 growth stages; Has 1345 Blast hits to 1122 proteins in 102 species: Archae - 2; Bacteria - 28; Metazoa - 28; Fungi - 30; Plants - 109; Viruses - 0; Other Eukaryotes - 1148 (source: NCBI BLi…
Glyma.13G301900	750	29.67	153.67	29.3297	152.916	-2.38231	down	1.73785e-18	4.23663e-16	AT4G10265.1|Symbols:|Wound-responsive family protein|chr4:6373226-6373477 REVERSE LENGTH=83
Glyma.13G303800	3409	81.33	11.33	80.4211	11.2395	2.83899	up	1.21715e-15	2.19318e-13	AT4G03230.1|Symbols:|S-locus lectin protein kinase family protein|chr4:1419278-1422828 REVERSE LENGTH=1010
Glyma.13G306100	1997	45.33	103.33	44.7623	103.073	-1.20332	down	1.00364e-05	0.000357733	AT1G05280.1|Symbols:|Protein of unknown function (DUF604)|chr1:1535444-1537414 REVERSE LENGTH=461
Glyma.13G306900	1423	2079.33	4515.67	2055.42	4494.12	-1.1286	down	3.06769e-06	0.000125852	AT4G11290.1|Symbols:|Peroxidase superfamily protein|chr4:6869993-6871476 FORWARD LENGTH=326
Glyma.13G322500	1498	395.33	86.67	390.879	86.2489	2.18014	up	1.3267e-23	5.16938e-21	AT2G36870.1|Symbols:XTH32|xyloglucan endotransglucosylase/hydrolase 32|chr2:15472869-15474630 REVERSE LENGTH=299
Glyma.13G324300	863	44	18	43.5566	17.8517	1.28683	up	0.000500393	0.00976957	NA
Glyma.13G327300	1401	62.33	12	61.6437	11.9081	2.37201	up	1.33824e-10	1.26572e-08	AT5G03170.1|Symbols:FLA11, ATFLA11|FASCICLIN-like arabinogalactan-protein 11|chr5:752898-753638 REVERSE LENGTH=246
Glyma.13G328000	1863	8	85.67	7.91008	85.2805	-3.43045	down	2.97721e-20	8.87091e-18	AT5G60450.1|Symbols:ARF4|auxin response factor 4|chr5:24308558-24312187 REVERSE LENGTH=788
Glyma.13G328200	742	136.67	67.33	135.123	66.9842	1.01238	up	3.86899e-05	0.00114756	NA
Glyma.13G335800	1361	137.67	68	136.116	67.5761	1.01025	up	3.9651e-05	0.00117301	AT3G46540.1|Symbols:|ENTH/VHS family protein|chr3:17134204-17135411 REVERSE LENGTH=307
Glyma.13G335900	3321	164	79.67	162.147	79.3241	1.03147	up	1.1107e-05	0.000390699	AT5G02390.1|Symbols:|Protein of unknown function (DUF3741)|chr5:508764-511710 REVERSE LENGTH=835
Glyma.13G341100	2067	90.67	194	89.6308	193.359	-1.10922	down	1.07299e-06	4.94596e-05	AT5G59010.1|Symbols:|Protein kinase protein with tetratricopeptide repeat domain|chr5:23820578-23823099 REVERSE LENGTH=489
Glyma.13G346700	1110	195.67	447.33	193.527	444.723	-1.20038	down	2.87509e-09	2.19547e-07	AT3G54420.1|Symbols:ATEP3, ATCHITIV, CHIV, EP3|homolog of carrot EP3-3 chitinase|chr3:20145935-20147034 FORWARD LENGTH=273
Glyma.13G347800	3133	74.33	288.33	73.4695	287.397	-1.96783	down	2.05876e-18	4.96586e-16	AT1G55020.1|Symbols:LOX1, ATLOX1|lipoxygenase 1|chr1:20525798-20530143 FORWARD LENGTH=859
Glyma.13G350400	2962	12.33	0.33	12.1758	0.330672	5.20248	up	4.96063e-07	2.49333e-05	AT1G72960.1|Symbols:|Root hair defective 3 GTP-binding protein (RHD3)|chr1:27446263-27450862 FORWARD LENGTH=795
Glyma.13G351500	2061	36.33	13	35.9016	12.8808	1.47883	up	0.000258309	0.00567508	AT3G13690.1|Symbols:|Protein kinase protein with adenine nucleotide alpha hydrolases-like domain|chr3:4486920-4490011 FORWARD LENGTH=753
Glyma.13G354200	1136	7.33	0.33	7.21565	0.340707	4.40453	up	0.000164972	0.00391501	AT4G30480.2|Symbols:TPR1, AtTPR1|Tetratricopeptide repeat (TPR)-like superfamily protein|chr4:14897500-14898937 FORWARD LENGTH=277
Glyma.13G354300	2992	0.33	39	0.326026	38.7934	-6.89468	down	9.22681e-19	2.33684e-16	AT5G65820.1|Symbols:|Pentatricopeptide repeat (PPR) superfamily protein|chr5:26339876-26341789 REVERSE LENGTH=637
Glyma.13G357700	2066	118.67	30	117.364	29.9015	1.9727	up	2.71162e-12	3.2877e-10	AT3G16110.1|Symbols:ATPDIL1-6, ATPDI4, PDI4, PDIL1-6|PDI-like 1-6|chr3:5460955-5463666 REVERSE LENGTH=534
Glyma.13G358900	2428	137	310.67	135.438	308.889	-1.18945	down	1.53354e-08	1.02359e-06	AT3G16030.1|Symbols:CES101|lectin protein kinase family protein|chr3:5439609-5442802 FORWARD LENGTH=850
Glyma.13G362800	1512	182.33	382.67	180.402	381.327	-1.07981	down	1.25381e-07	7.13594e-06	AT5G11420.1|Symbols:|Protein of unknown function, DUF642|chr5:3644655-3646991 FORWARD LENGTH=366
Glyma.13G367600	1353	26	63.67	25.715	63.424	-1.30242	down	5.46358e-05	0.00153088	AT1G15760.1|Symbols:|Sterile alpha motif (SAM) domain-containing protein|chr1:5425714-5426322 FORWARD LENGTH=202
Glyma.13G372200	2261	187	451.33	184.946	449.404	-1.28091	down	2.86109e-10	2.5828e-08	AT1G17745.1|Symbols:PGDH|D-3-phosphoglycerate dehydrogenase|chr1:6101157-6104979 FORWARD LENGTH=624
Glyma.14G001600	2010	52.33	15.33	51.7545	15.2585	1.76207	up	1.42295e-06	6.32256e-05	AT4G35270.1|Symbols:|Plant regulator RWP-RK family protein|chr4:16777657-16780824 REVERSE LENGTH=963
Glyma.14G004600	1964	250	524	247.278	521.278	-1.07592	down	6.46697e-08	3.89969e-06	AT5G48230.2|Symbols:EMB1276, ACAT2|acetoacetyl-CoA thiolase 2|chr5:19552570-19555122 REVERSE LENGTH=403
Glyma.14G008700	6215	108	21.67	106.716	21.6424	2.30184	up	2.13796e-14	3.29275e-12	AT1G12210.1|Symbols:RFL1|RPS5-like 1|chr1:4140948-4143605 FORWARD LENGTH=885
Glyma.14G010300	3227	11.33	44.67	11.2183	44.4943	-1.98777	down	5.17051e-07	2.5931e-05	AT5G23810.1|Symbols:AAP7|amino acid permease 7|chr5:8028461-8030730 FORWARD LENGTH=467
Glyma.14G012800	2477	1058	492	1046.02	489.194	1.09643	up	3.56598e-08	2.24229e-06	AT1G55850.1|Symbols:ATCSLE1, CSLE1|cellulose synthase like E1|chr1:20876752-20879414 FORWARD LENGTH=729
Glyma.14G013600	919	0	5.33	0	5.28587	-12.3679	down	0.000279815	0.00607414	NA
Glyma.14G019300	1008	35	11.33	34.6156	11.2066	1.62708	up	0.000100542	0.00258079	NA
Glyma.14G019500	401	21.33	4.67	21.1117	4.63456	2.18754	up	5.29077e-05	0.00149162	AT1G79440.1|Symbols:ALDH5F1, SSADH1, SSADH|aldehyde dehydrogenase 5F1|chr1:29882525-29887275 REVERSE LENGTH=528
Glyma.14G019600	790	43	9.67	42.5435	9.62835	2.14358	up	1.76126e-07	9.82768e-06	AT3G12100.2|Symbols:|Cation efflux family protein|chr3:3855105-3857270 REVERSE LENGTH=333
Glyma.14G024100	2544	40	90	39.5487	89.3688	-1.17614	down	3.10804e-05	0.000954779	AT3G20490.1|Symbols:|unknown protein; Has 754 Blast hits to 165 proteins in 64 species: Archae - 0; Bacteria - 48; Metazoa - 26; Fungi - 25; Plants - 36; Viruses - 0; Other Eukaryotes - 619 (source: NCBI BLink).|chr3:7154178-7156382 REVERSE LENGTH=458
Glyma.14G024200	3016	0	55.67	0	55.3975	-15.7575	down	1.38667e-26	6.72507e-24	AT1G11660.1|Symbols:|heat shock protein 70 (Hsp 70) family protein|chr1:3921056-3924347 FORWARD LENGTH=763
Glyma.14G024300	2656	0.67	104.33	0.665264	103.776	-7.28533	down	4.56965e-40	4.25145e-37	AT5G54910.1|Symbols:|DEA(D/H)-box RNA helicase family protein|chr5:22298668-22301719 REVERSE LENGTH=739
Glyma.14G027500	1679	16	59	15.8233	58.7838	-1.89337	down	9.32949e-08	5.44575e-06	AT3G58800.1|Symbols:|unknown protein; Has 75 Blast hits to 75 proteins in 23 species: Archae - 0; Bacteria - 0; Metazoa - 0; Fungi - 0; Plants - 53; Viruses - 17; Other Eukaryotes - 5 (source: NCBI BLink).|chr3:21748562-21749596 FORWARD LENGTH=344
Glyma.14G038400	1355	223.33	58.67	221.022	58.3185	1.92216	up	3.95637e-16	7.70783e-14	AT3G54070.1|Symbols:|Ankyrin repeat family protein|chr3:20021330-20023603 REVERSE LENGTH=574
Glyma.14G038600	1490	56.33	0.33	55.7493	0.330672	7.39741	up	3.8882e-25	1.7378e-22	AT3G54070.1|Symbols:|Ankyrin repeat family protein|chr3:20021330-20023603 REVERSE LENGTH=574
Glyma.14G038700	1497	69.67	2.33	68.8726	2.29541	4.90711	up	4.76045e-24	1.92053e-21	AT3G12360.1|Symbols:ITN1|Ankyrin repeat family protein|chr3:3934146-3936495 FORWARD LENGTH=590
Glyma.14G041100	3266	31	154.67	30.6895	153.94	-2.32656	down	5.66033e-18	1.31655e-15	AT2G27040.2|Symbols:AGO4|Argonaute family protein|chr2:11536795-11541503 REVERSE LENGTH=924
Glyma.14G042000	1562	71	158.33	70.2051	157.447	-1.16521	down	1.09611e-06	5.04234e-05	AT5G42250.1|Symbols:|Zinc-binding alcohol dehydrogenase family protein|chr5:16894087-16897450 FORWARD LENGTH=390
Glyma.14G043200	808	11	0	10.8871	0	13.4103	up	2.16726e-07	1.19177e-05	NA
Glyma.14G044100	836	11.67	39.33	11.5277	39.0647	-1.76076	down	1.28462e-05	0.000442498	AT3G47370.3|Symbols:|Ribosomal protein S10p/S20e family protein|chr3:17453671-17454437 REVERSE LENGTH=122
Glyma.14G046100	2268	30.33	67.67	29.9988	67.2305	-1.16421	down	0.000177337	0.00415438	AT4G15420.1|Symbols:|Ubiquitin fusion degradation UFD1 family protein|chr4:8823822-8825949 FORWARD LENGTH=561
Glyma.14G049600	2153	86	192	85.0403	191.015	-1.16747	down	3.21276e-07	1.71102e-05	AT1G05000.1|Symbols:|Phosphotyrosine protein phosphatases superfamily protein|chr1:1425660-1428393 FORWARD LENGTH=215
Glyma.14G054900	1552	27.33	69.67	27.025	69.1455	-1.35534	down	1.57139e-05	0.000529463	AT3G56190.1|Symbols:ALPHA-SNAP2, ASNAP|alpha-soluble NSF attachment protein 2|chr3:20846119-20848356 REVERSE LENGTH=289
Glyma.14G061600	1177	48	103	47.455	102.453	-1.11034	down	3.68419e-05	0.00110292	AT2G39990.1|Symbols:EIF2, AteIF3f, eIF3F|eukaryotic translation initiation factor 2|chr2:16698332-16699929 REVERSE LENGTH=293
Glyma.14G064100	955	131	41	129.464	40.761	1.66729	up	3.33816e-10	2.97226e-08	AT2G39855.2|Symbols:|unknown protein; FUNCTIONS IN: molecular_function unknown; INVOLVED IN: biological_process unknown; LOCATED IN: chloroplast; BEST Arabidopsis thaliana protein match is: unknown protein (TAIR:AT3G55646.1); Has 35333 Blast hits to 34131 proteins in 2444 species: Archae - 798; Bacteria - 22429; Metazoa - 974; Fungi - 991; Plants - 531; Viruses - 0; Other Eukaryotes - 9610 (sourc…
Glyma.14G073100	1611	8.33	46.67	8.24515	46.4498	-2.49406	down	1.75088e-09	1.38095e-07	AT1G19600.1|Symbols:|pfkB-like carbohydrate kinase family protein|chr1:6779085-6780898 FORWARD LENGTH=355
Glyma.14G081300	1603	4.67	27	4.61649	26.8653	-2.54087	down	7.46123e-07	3.55426e-05	AT2G26560.1|Symbols:PLP2, PLA IIA, PLA2A|phospholipase A 2A|chr2:11293912-11295708 REVERSE LENGTH=407
Glyma.14G082400	623	209.67	11.33	207.431	11.2568	4.20377	up	5.29339e-44	5.61197e-41	NA
Glyma.14G087200	824	298.67	96.67	295.427	95.9843	1.62193	up	1.10782e-13	1.56843e-11	AT5G59845.1|Symbols:|Gibberellin-regulated family protein|chr5:24111443-24111808 FORWARD LENGTH=89
Glyma.14G089800	2129	141.33	70	139.709	69.601	1.00525	up	3.71786e-05	0.00110923	AT5G09530.1|Symbols:|hydroxyproline-rich glycoprotein family protein|chr5:2960080-2961192 REVERSE LENGTH=370
Glyma.14G098400	2414	62.33	26.33	61.6506	26.1882	1.2352	up	0.000136249	0.00333762	AT3G21200.1|Symbols:PGR7|proton gradient regulation 7|chr3:7436091-7437845 FORWARD LENGTH=317
Glyma.14G103700	1155	35.33	6.33	34.9507	6.2622	2.48058	up	7.93765e-08	4.68733e-06	NA
Glyma.14G116000	2259	123	57.33	121.589	57.0038	1.09288	up	1.89112e-05	0.000619342	AT4G32250.3|Symbols:|Protein kinase superfamily protein|chr4:15570285-15572528 REVERSE LENGTH=611
Glyma.14G118800	2426	27.33	4.67	27.0159	4.64743	2.53931	up	7.25775e-07	3.46671e-05	AT5G24080.1|Symbols:|Protein kinase superfamily protein|chr5:8139334-8141014 REVERSE LENGTH=470
Glyma.14G121200	1687	27	92.33	26.7483	91.7201	-1.77779	down	2.63581e-09	2.02291e-07	AT1G77120.1|Symbols:ADH1, ADH, ATADH, ATADH1|alcohol dehydrogenase 1|chr1:28975509-28977216 FORWARD LENGTH=379
Glyma.14G121400	1850	355	761.67	350.972	758.371	-1.11155	down	1.83749e-08	1.20529e-06	AT1G43800.1|Symbols:|Plant stearoyl-acyl-carrier-protein desaturase family protein|chr1:16577662-16579549 FORWARD LENGTH=391
Glyma.14G122600	2990	60.67	140	60.0004	139.501	-1.21723	down	9.83684e-07	4.56662e-05	AT1G77130.1|Symbols:PGSIP2, GUX3|plant glycogenin-like starch initiation protein 2|chr1:28979066-28981228 REVERSE LENGTH=618
Glyma.14G126900	366	0.33	7	0.326026	6.92715	-4.4092	down	0.000226554	0.00508234	NA
Glyma.14G130600	1971	1380.67	552.67	1364.81	549.779	1.31178	up	9.38001e-11	9.05965e-09	NA
Glyma.14G130700	1456	1278	589.67	1263.54	586.412	1.10749	up	3.65728e-08	2.29653e-06	AT5G25560.1|Symbols:|CHY-type/CTCHY-type/RING-type Zinc finger protein|chr5:8899486-8901391 FORWARD LENGTH=308
Glyma.14G135000	1931	2.33	15.67	2.30961	15.5125	-2.74771	down	2.89188e-05	0.00089867	AT3G21500.2|Symbols:DXPS1|1-deoxy-D-xylulose 5-phosphate synthase 1|chr3:7573907-7576594 REVERSE LENGTH=641
Glyma.14G145900	2073	11.67	1	11.5155	0.985585	3.54645	up	2.40005e-05	0.00076199	AT5G11580.1|Symbols:|Regulator of chromosome condensation (RCC1) family protein|chr5:3718913-3721125 FORWARD LENGTH=553
Glyma.14G148100	1524	34.67	78	34.2291	77.4857	-1.17871	down	7.12875e-05	0.00192023	AT4G08290.1|Symbols:|nodulin MtN21 /EamA-like transporter family protein|chr4:5239088-5240861 FORWARD LENGTH=384
Glyma.14G154500	2550	92	40.67	90.85	40.358	1.17063	up	3.30854e-05	0.00100553	AT4G19610.1|Symbols:|nucleotide binding;nucleic acid binding;RNA binding|chr4:10677482-10681623 FORWARD LENGTH=816
Glyma.14G155700	1682	7.33	35	7.27928	34.8246	-2.25824	down	4.45925e-07	2.27392e-05	AT4G16230.1|Symbols:|GDSL-like Lipase/Acylhydrolase superfamily protein|chr4:9185298-9186447 FORWARD LENGTH=251
Glyma.14G157800	1632	5.33	0	5.27099	0	12.3639	up	0.000301455	0.00643607	AT1G21230.1|Symbols:WAK5|wall associated kinase 5|chr1:7429980-7432346 FORWARD LENGTH=733
Glyma.14G158300	3027	53	21	52.375	20.9137	1.32443	up	0.000126716	0.00313516	AT1G21270.1|Symbols:WAK2|wall-associated kinase 2|chr1:7444997-7447345 FORWARD LENGTH=732
Glyma.14G159300	1914	75.67	36	74.7991	35.7536	1.06493	up	0.000346884	0.00722748	AT3G49260.2|Symbols:iqd21|IQ-domain 21|chr3:18262755-18265859 FORWARD LENGTH=471
Glyma.14G160400	651	10.67	0.33	10.5729	0.340707	4.95569	up	3.24966e-06	0.00013262	NA
Glyma.14G162900	1475	8	0	7.92645	0	12.9525	up	8.76676e-06	0.0003182	NA
Glyma.14G163400	743	8.33	0	8.23509	0	13.0076	up	5.75419e-06	0.000220069	NA
Glyma.14G168900	1503	0	6.67	0	6.5957	-12.6873	down	4.54587e-05	0.00131572	NA
Glyma.14G169900	1555	5	22.67	4.9352	22.6416	-2.1978	down	3.10523e-05	0.000954779	AT1G66230.1|Symbols:MYB20, AtMYB20|myb domain protein 20|chr1:24677322-24678246 FORWARD LENGTH=282
Glyma.14G177800	585	29.33	0	28.9787	0	14.8227	up	5.80343e-16	1.10236e-13	NA
Glyma.14G178800	2521	50.33	133.67	49.7344	133.145	-1.42069	down	3.25015e-08	2.06362e-06	AT1G28210.2|Symbols:ATJ1|DNAJ heat shock family protein|chr1:9854598-9859977 FORWARD LENGTH=427
Glyma.14G182900	2120	212.67	71	210.32	70.5544	1.57578	up	1.05562e-11	1.15682e-09	AT1G74520.1|Symbols:ATHVA22A, HVA22A|HVA22 homologue A|chr1:28008109-28009156 REVERSE LENGTH=177
Glyma.14G183800	1276	14.33	52	14.1716	51.7277	-1.86793	down	4.33811e-07	2.22459e-05	AT3G57230.1|Symbols:AGL16|AGAMOUS-like 16|chr3:21177710-21180671 FORWARD LENGTH=240
Glyma.14G193100	1354	3.67	29.33	3.62276	29.2667	-3.0141	down	1.2203e-08	8.27364e-07	AT5G58770.1|Symbols:|Undecaprenyl pyrophosphate synthetase family protein|chr5:23734396-23735495 FORWARD LENGTH=310
Glyma.14G196200	1659	18.33	51.33	18.1222	50.9218	-1.49053	down	2.66457e-05	0.000833715	AT2G30080.1|Symbols:ZIP6, ATZIP6|ZIP metal ion transporter family|chr2:12838730-12840112 REVERSE LENGTH=341
Glyma.14G198600	1781	13.33	1.33	13.2019	1.32629	3.31527	up	1.49038e-05	0.000504286	AT2G30150.1|Symbols:|UDP-Glycosyltransferase superfamily protein|chr2:12874706-12876122 FORWARD LENGTH=440
Glyma.14G199400	2634	19.33	48.67	19.0995	48.4791	-1.34383	down	0.000166795	0.00395006	AT3G46530.1|Symbols:RPP13|NB-ARC domain-containing disease resistance protein|chr3:17130739-17133246 REVERSE LENGTH=835
Glyma.14G200900	1970	11.33	56	11.2266	55.7339	-2.31163	down	1.07273e-09	8.73283e-08	AT4G35160.1|Symbols:|O-methyltransferase family protein|chr4:16730989-16732808 REVERSE LENGTH=382
Glyma.14G201000	729	6	28.33	5.93482	28.1236	-2.24451	down	3.63456e-06	0.0001456	AT4G35160.1|Symbols:|O-methyltransferase family protein|chr4:16730989-16732808 REVERSE LENGTH=382
Glyma.14G201400	201	43.33	15.33	42.8903	15.2284	1.49389	up	8.39886e-05	0.00220557	NA
Glyma.14G202500	1540	24.67	1.67	24.3913	1.67703	3.86239	up	1.27655e-09	1.02456e-07	AT1G21480.2|Symbols:|Exostosin family protein|chr1:7519372-7521426 REVERSE LENGTH=410
Glyma.14G204500	4531	33	8.33	32.6372	8.26991	1.98057	up	8.5526e-06	0.000311667	AT4G27190.1|Symbols:|NB-ARC domain-containing disease resistance protein|chr4:13620977-13623934 REVERSE LENGTH=985
Glyma.14G204700	4776	72	226.67	71.1265	225.661	-1.6657	down	4.23073e-13	5.62305e-11	AT5G05400.1|Symbols:|LRR and NB-ARC domains-containing disease resistance protein|chr5:1597745-1600369 REVERSE LENGTH=874
Glyma.14G205000	4240	9.67	0.33	9.53604	0.324241	4.87825	up	1.03748e-05	0.000367211	AT4G27190.1|Symbols:|NB-ARC domain-containing disease resistance protein|chr4:13620977-13623934 REVERSE LENGTH=985
Glyma.14G212500	3315	759	345	750.458	343.623	1.12694	up	1.11802e-08	7.60718e-07	AT3G02850.1|Symbols:SKOR|STELAR K+ outward rectifier|chr3:619701-623473 REVERSE LENGTH=828
Glyma.14G212700	1900	47.33	17.67	46.7971	17.6435	1.40728	up	0.000102866	0.00263008	AT1G66180.1|Symbols:|Eukaryotic aspartyl protease family protein|chr1:24647221-24648513 FORWARD LENGTH=430
Glyma.14G213400	913	33.33	124.33	32.9952	123.716	-1.90671	down	4.40746e-12	5.17854e-10	AT2G01670.1|Symbols:atnudt17, NUDT17|nudix hydrolase homolog 17|chr2:296889-297818 REVERSE LENGTH=182
Glyma.14G213700	1270	14.67	0	14.4761	0	13.8214	up	3.04201e-09	2.30747e-07	AT4G23350.1|Symbols:|Protein of Unknown Function (DUF239)|chr4:12197446-12199200 REVERSE LENGTH=404
Glyma.14G213900	893	0	5.67	0	5.66594	-12.4681	down	0.000175547	0.00412305	NA
Glyma.14G214500	1309	69.33	30.67	68.6087	30.5063	1.16929	up	0.000160738	0.00382648	AT5G16600.1|Symbols:MYB43, AtMYB43|myb domain protein 43|chr5:5438291-5440214 FORWARD LENGTH=327
Glyma.14G215900	2524	3	15	2.95161	14.9708	-2.34258	down	0.000232911	0.00519179	AT1G66430.1|Symbols:|pfkB-like carbohydrate kinase family protein|chr1:24778400-24780393 FORWARD LENGTH=384
Glyma.14G216500	1230	228.67	44	226.197	43.8603	2.36659	up	3.05551e-22	1.06457e-19	AT1G75540.1|Symbols:STH2|salt tolerance homolog2|chr1:28366059-28367398 FORWARD LENGTH=331
Glyma.14G222600	1923	67.67	25.67	66.89	25.6249	1.38424	up	1.3915e-05	0.000474463	AT1G76130.1|Symbols:ATAMY2, AMY2|alpha-amylase-like 2|chr1:28561647-28563914 FORWARD LENGTH=413
Glyma.15G000100	1680	4.67	53.33	4.60989	53.0005	-3.5232	down	3.93585e-15	6.59659e-13	AT2G01910.2|Symbols:ATMAP65-6, MAP65-6|Microtubule associated protein (MAP65/ASE1) family protein|chr2:417698-420182 FORWARD LENGTH=567
Glyma.15G002500	531	129	49.33	127.614	49.0566	1.37927	up	1.02933e-07	5.97011e-06	NA
Glyma.15G008400	1395	86.33	31	85.3869	30.9036	1.46624	up	7.46991e-07	3.55468e-05	AT3G15730.1|Symbols:PLDALPHA1, PLD|phospholipase D alpha 1|chr3:5330835-5333474 FORWARD LENGTH=810
Glyma.15G008500	2136	124	42.33	122.545	42.0932	1.54165	up	7.14283e-09	5.08767e-07	AT3G15730.1|Symbols:PLDALPHA1, PLD|phospholipase D alpha 1|chr3:5330835-5333474 FORWARD LENGTH=810
Glyma.15G013900	1213	134.67	45.67	133.133	45.3626	1.55329	up	2.4722e-09	1.90698e-07	AT1G52360.1|Symbols:|Coatomer, beta' subunit|chr1:19499282-19505397 FORWARD LENGTH=926
Glyma.15G021400	2945	45.67	9.33	45.1179	9.27478	2.28232	up	2.31659e-08	1.49587e-06	AT4G29990.1|Symbols:|Leucine-rich repeat transmembrane protein kinase protein|chr4:14665802-14669438 REVERSE LENGTH=876
Glyma.15G021600	2552	0	28.33	0	28.145	-14.7806	down	1.17344e-15	2.1398e-13	AT4G29990.1|Symbols:|Leucine-rich repeat transmembrane protein kinase protein|chr4:14665802-14669438 REVERSE LENGTH=876
Glyma.15G021700	2957	23.67	6.67	23.4724	6.61577	1.82699	up	0.000237511	0.00527921	AT1G51800.1|Symbols:|Leucine-rich repeat protein kinase family protein|chr1:19214203-19217833 FORWARD LENGTH=894
Glyma.15G024600	2055	35.33	7.33	34.9468	7.29075	2.26102	up	4.61497e-07	2.34807e-05	AT3G13790.1|Symbols:ATCWINV1, ATBFRUCT1|Glycosyl hydrolases family 32 protein|chr3:4533084-4535831 REVERSE LENGTH=584
Glyma.15G024800	4230	71.67	30	70.8391	29.8593	1.24636	up	5.31744e-05	0.00149822	AT5G17680.1|Symbols:|disease resistance protein (TIR-NBS-LRR class), putative|chr5:5822999-5827153 FORWARD LENGTH=1294
Glyma.15G026500	3115	728.67	321.33	720.53	319.692	1.17238	up	3.14043e-09	2.37817e-07	AT1G55020.1|Symbols:LOX1, ATLOX1|lipoxygenase 1|chr1:20525798-20530143 FORWARD LENGTH=859
Glyma.15G043800	1878	69.67	30.67	68.7978	30.6051	1.16859	up	0.00014507	0.00351593	AT1G07870.1|Symbols:|Protein kinase superfamily protein|chr1:2429933-2431843 REVERSE LENGTH=423
Glyma.15G054000	1684	10.67	1	10.5471	1.01209	3.38145	up	6.701e-05	0.00183236	AT1G02170.1|Symbols:LOL3, ATMCPB1, MCP1B, ATMC1, MC1|metacaspase 1|chr1:411883-413426 FORWARD LENGTH=367
Glyma.15G062300	868	70	205.67	69.2082	204.324	-1.56185	down	1.75236e-11	1.88412e-09	AT2G19990.1|Symbols:PR-1-LIKE|pathogenesis-related protein-1-like|chr2:8630065-8630595 REVERSE LENGTH=176
Glyma.15G062400	907	100.67	334.33	99.6374	332.359	-1.73799	down	7.1335e-16	1.33828e-13	AT2G14580.1|Symbols:ATPRB1, PRB1|basic pathogenesis-related protein 1|chr2:6225703-6226188 REVERSE LENGTH=161
Glyma.15G062800	757	365.67	926.67	361.588	921.656	-1.34988	down	1.11636e-11	1.21462e-09	AT3G19690.1|Symbols:|CAP (Cysteine-rich secretory proteins, Antigen 5, and Pathogenesis-related 1 protein) superfamily protein|chr3:6842365-6842850 REVERSE LENGTH=161
Glyma.15G071200	1982	533.67	99.33	527.901	98.8906	2.41636	up	1.32014e-29	7.42995e-27	NA
Glyma.15G074200	4390	864.67	363.33	854.91	361.575	1.24148	up	3.74337e-10	3.28178e-08	AT2G33770.1|Symbols:UBC24, ATUBC24, PHO2|phosphate 2|chr2:14277785-14281482 REVERSE LENGTH=907
Glyma.15G077600	1684	51.33	5.67	50.7145	5.67237	3.16037	up	3.83179e-13	5.12269e-11	AT1G28400.1|Symbols:|unknown protein; FUNCTIONS IN: molecular_function unknown; INVOLVED IN: biological_process unknown; LOCATED IN: endomembrane system; EXPRESSED IN: 22 plant structures; EXPRESSED DURING: 13 growth stages; BEST Arabidopsis thaliana protein match is: unknown protein (TAIR:AT2G33850.1); Has 45374 Blast hits to 18870 proteins in 668 species: Archae - 72; Bacteria - 1460; Metazoa -…
Glyma.15G082200	1426	28	87.33	27.6812	86.8673	-1.64991	down	4.07977e-08	2.54082e-06	AT1G09850.1|Symbols:XBCP3|xylem bark cysteine peptidase 3|chr1:3201848-3203875 FORWARD LENGTH=437
Glyma.15G086100	1226	56	21	55.4568	20.9008	1.40781	up	4.01977e-05	0.00118381	AT5G03170.1|Symbols:FLA11, ATFLA11|FASCICLIN-like arabinogalactan-protein 11|chr5:752898-753638 REVERSE LENGTH=246
Glyma.15G091600	3089	542.67	267.33	536.572	265.961	1.01256	up	3.4283e-07	1.80473e-05	AT1G30360.1|Symbols:ERD4|Early-responsive to dehydration stress protein (ERD4)|chr1:10715892-10718799 FORWARD LENGTH=724
Glyma.15G094500	3110	58	173	57.3206	171.971	-1.58504	down	6.7154e-11	6.69895e-09	AT1G30000.1|Symbols:MNS3|alpha-mannosidase 3|chr1:10509532-10512320 REVERSE LENGTH=624
Glyma.15G097200	697	3.33	29.33	3.28353	29.147	-3.15003	down	4.98851e-09	3.65034e-07	NA
Glyma.15G102300	2751	5	18.67	4.94669	18.5403	-1.90613	down	0.000497152	0.00971461	AT5G18980.1|Symbols:|ARM repeat superfamily protein|chr5:6334944-6337943 REVERSE LENGTH=835
Glyma.15G104600	1028	32	5.33	31.6341	5.3417	2.56611	up	1.05406e-07	6.09805e-06	AT3G06120.1|Symbols:MUTE|basic helix-loop-helix (bHLH) DNA-binding superfamily protein|chr3:1846531-1848016 FORWARD LENGTH=202
Glyma.15G104800	1496	36	7.67	35.5983	7.68368	2.21194	up	5.22239e-07	2.61624e-05	AT1G03220.1|Symbols:|Eukaryotic aspartyl protease family protein|chr1:787143-788444 FORWARD LENGTH=433
Glyma.15G107300	749	110	49	108.762	48.7203	1.15858	up	1.32076e-05	0.000453737	AT4G21920.1|Symbols:|unknown protein; FUNCTIONS IN: molecular_function unknown; INVOLVED IN: N-terminal protein myristoylation; LOCATED IN: cellular_component unknown; BEST Arabidopsis thaliana protein match is: unknown protein (TAIR:AT3G20340.1); Has 40 Blast hits to 40 proteins in 10 species: Archae - 0; Bacteria - 0; Metazoa - 0; Fungi - 0; Plants - 40; Viruses - 0; Other Eukaryotes - 0 (sourc…
Glyma.15G108000	4085	115.33	21.67	113.912	21.5508	2.4021	up	8.65164e-16	1.6033e-13	AT1G11720.2|Symbols:SS3|starch synthase 3|chr1:3951597-3956840 FORWARD LENGTH=1094
Glyma.15G109600	1489	20	1.67	19.7738	1.65696	3.57698	up	8.89586e-08	5.2263e-06	AT4G22030.1|Symbols:|F-box family protein with a domain of unknown function (DUF295)|chr4:11672396-11675575 FORWARD LENGTH=626
Glyma.15G115300	983	19.67	1284.33	19.483	1277.52	-6.03499	down	1.37575e-114	1.04529e-110	AT5G47550.1|Symbols:|Cystatin/monellin superfamily protein|chr5:19286596-19286964 REVERSE LENGTH=122
Glyma.15G118400	1339	483.33	966.33	477.899	961.961	-1.00927	down	3.39924e-07	1.79565e-05	AT4G16380.1|Symbols:|Heavy metal transport/detoxification superfamily protein|chr4:9254638-9255955 FORWARD LENGTH=254
Glyma.15G121700	2706	52	19.33	51.4382	19.2181	1.42037	up	5.61199e-05	0.00156668	AT5G47800.1|Symbols:|Phototropic-responsive NPH3 family protein|chr5:19354171-19356126 FORWARD LENGTH=559
Glyma.15G122200	1061	20.67	1.67	20.4415	1.67703	3.60752	up	4.80981e-08	2.97921e-06	AT4G05030.1|Symbols:|Copper transport protein family|chr4:2576790-2577974 REVERSE LENGTH=110
Glyma.15G127600	1395	133.67	42.33	132.121	42.1696	1.64758	up	3.6877e-10	3.25174e-08	AT1G71440.1|Symbols:PFI, TFC E|tubulin folding cofactor E / Pfifferling (PFI)|chr1:26921271-26924373 REVERSE LENGTH=531
Glyma.15G128900	882	457.33	2	452.395	1.98764	7.83039	up	7.66024e-102	4.36519e-98	AT5G06730.1|Symbols:|Peroxidase superfamily protein|chr5:2080207-2081621 REVERSE LENGTH=358
Glyma.15G134200	1626	32.33	0	32.0289	0	14.9671	up	3.02925e-17	6.51402e-15	AT1G30700.1|Symbols:|FAD-binding Berberine family protein|chr1:10892623-10894437 FORWARD LENGTH=527
Glyma.15G136700	2242	3.67	18.33	3.61372	18.2976	-2.3401	down	6.40768e-05	0.00176184	AT1G48100.1|Symbols:|Pectin lyase-like superfamily protein|chr1:17766921-17769625 FORWARD LENGTH=475
Glyma.15G141500	625	189	67	187.029	66.6507	1.48857	up	2.99032e-10	2.69413e-08	NA
Glyma.15G141900	666	718	333	710.075	331.735	1.09794	up	2.59379e-08	1.67014e-06	NA
Glyma.15G142000	733	639.33	80.33	632.087	80.0067	2.98193	up	2.35014e-42	2.32909e-39	NA
Glyma.15G142100	636	82	10.33	81.0313	10.2732	2.97959	up	1.11142e-16	2.27208e-14	NA
Glyma.15G145600	723	0.67	8.33	0.662823	8.29923	-3.64628	down	0.000208321	0.00472484	NA
Glyma.15G146000	790	20	2.33	19.7562	2.31188	3.09517	up	7.85089e-07	3.72044e-05	NA
Glyma.15G149200	4581	61	139	60.3257	138.202	-1.19593	down	1.44254e-06	6.39093e-05	AT3G06880.2|Symbols:|Transducin/WD40 repeat-like superfamily protein|chr3:2170516-2175686 REVERSE LENGTH=1264
Glyma.15G151000	3035	18.33	4.67	18.1451	4.66389	1.95998	up	0.000430263	0.00865615	AT5G49190.1|Symbols:SUS2, SSA, ATSUS2|sucrose synthase 2|chr5:19943369-19947189 REVERSE LENGTH=807
Glyma.15G151100	728	110	19.67	108.781	19.591	2.47317	up	5.89523e-16	1.11515e-13	NA
Glyma.15G154500	1593	50.67	6.33	50.1356	6.36099	2.97851	up	3.07855e-12	3.70304e-10	AT5G07900.1|Symbols:|Mitochondrial transcription termination factor family protein|chr5:2520188-2521405 FORWARD LENGTH=405
Glyma.15G155700	1227	0.67	13.33	0.656217	13.1585	-4.32567	down	8.74761e-07	4.11544e-05	AT1G30870.1|Symbols:|Peroxidase superfamily protein|chr1:10991535-10992885 FORWARD LENGTH=349
Glyma.15G156100	1892	459.33	916.67	454.104	911.873	-1.00581	down	3.47798e-07	1.82877e-05	AT4G37340.1|Symbols:CYP81D3|cytochrome P450, family 81, subfamily D, polypeptide 3|chr4:17564953-17566706 REVERSE LENGTH=500
Glyma.15G156200	1756	5.33	33.33	5.27027	33.2492	-2.65737	down	3.22273e-08	2.04907e-06	AT3G10410.1|Symbols:SCPL49, CPY|SERINE CARBOXYPEPTIDASE-LIKE 49|chr3:3235518-3238063 REVERSE LENGTH=516
Glyma.15G156700	1629	33	73	32.6518	72.4839	-1.1505	down	0.000137179	0.00335499	AT5G44730.1|Symbols:|Haloacid dehalogenase-like hydrolase (HAD) superfamily protein|chr5:18045588-18046519 REVERSE LENGTH=255
Glyma.15G166800	1468	157.67	78	155.872	77.5194	1.00773	up	2.13958e-05	0.000688351	AT5G57150.1|Symbols:|basic helix-loop-helix (bHLH) DNA-binding superfamily protein|chr5:23152361-23154872 FORWARD LENGTH=247
Glyma.15G168800	1281	25	2	24.7518	1.99484	3.63319	up	3.35812e-09	2.53041e-07	AT4G37790.1|Symbols:HAT22|Homeobox-leucine zipper protein family|chr4:17768241-17769272 FORWARD LENGTH=278
Glyma.15G169100	1326	370	174.67	365.881	173.852	1.07351	up	1.61995e-07	9.0837e-06	AT4G25810.1|Symbols:XTR6, XTH23|xyloglucan endotransglycosylase 6|chr4:13128694-13129715 FORWARD LENGTH=286
Glyma.15G169500	2930	167	47.33	165.118	47.2573	1.80489	up	5.56612e-13	7.29162e-11	AT4G26140.1|Symbols:BGAL12|beta-galactosidase 12|chr4:13243219-13247823 REVERSE LENGTH=728
Glyma.15G170900	1369	151	62.33	149.275	62.0004	1.26762	up	2.32527e-07	1.27103e-05	AT5G57000.1|Symbols:|unknown protein; FUNCTIONS IN: molecular_function unknown; INVOLVED IN: biological_process unknown; LOCATED IN: cellular_component unknown; EXPRESSED IN: 24 plant structures; EXPRESSED DURING: 15 growth stages; BEST Arabidopsis thaliana protein match is: unknown protein (TAIR:AT1G72690.1); Has 153 Blast hits to 116 proteins in 29 species: Archae - 0; Bacteria - 6; Metazoa - 3…
Glyma.15G173300	1451	40	89.33	39.554	88.7826	-1.16645	down	3.74661e-05	0.00111634	AT1G72830.1|Symbols:HAP2C, ATHAP2C, NF-YA3|nuclear factor Y, subunit A3|chr1:27405699-27407088 REVERSE LENGTH=340
Glyma.15G176900	1236	1.67	12	1.6409	11.9145	-2.86016	down	0.000133938	0.00329341	AT5G20630.1|Symbols:GLP3, GLP3A, GLP3B, ATGER3, GER3|germin 3|chr5:6975315-6975950 REVERSE LENGTH=211
Glyma.15G179200	1247	5.33	0	5.2595	0	12.3607	up	0.0003017	0.00643607	AT1G72490.1|Symbols:|unknown protein; BEST Arabidopsis thaliana protein match is: unknown protein (TAIR:AT1G17400.1); Has 75 Blast hits to 75 proteins in 21 species: Archae - 0; Bacteria - 0; Metazoa - 3; Fungi - 4; Plants - 58; Viruses - 0; Other Eukaryotes - 10 (source: NCBI BLink).|chr1:27289435-27290732 REVERSE LENGTH=287
Glyma.15G179800	1095	50	20.67	49.4143	20.6074	1.26176	up	0.000310346	0.00659584	AT5G20700.1|Symbols:|Protein of unknown function (DUF581)|chr5:7006178-7007003 REVERSE LENGTH=248
Glyma.15G181200	1632	2	26	1.9843	25.919	-3.70731	down	1.09861e-09	8.91165e-08	AT2G40700.1|Symbols:|P-loop containing nucleoside triphosphate hydrolases superfamily protein|chr2:16976783-16979392 FORWARD LENGTH=609
Glyma.15G187300	615	0	9.33	0	9.35711	-13.1918	down	1.44834e-06	6.41037e-05	AT5G55060.1|Symbols:|unknown protein; FUNCTIONS IN: molecular_function unknown; INVOLVED IN: biological_process unknown; LOCATED IN: cellular_component unknown; EXPRESSED IN: 25 plant structures; EXPRESSED DURING: 15 growth stages; BEST Arabidopsis thaliana protein match is: unknown protein (TAIR:AT5G58510.1); Has 223 Blast hits to 218 proteins in 80 species: Archae - 0; Bacteria - 2; Metazoa - 1…
Glyma.15G196500	3297	23.33	4.33	23.0463	4.31315	2.41772	up	6.74063e-06	0.000253541	AT4G18130.1|Symbols:PHYE|phytochrome E|chr4:10042312-10045948 REVERSE LENGTH=1112
Glyma.15G203500	1749	78.67	158.33	77.8508	157.518	-1.01673	down	1.62532e-05	0.000544818	AT4G31940.1|Symbols:CYP82C4|cytochrome P450, family 82, subfamily C, polypeptide 4|chr4:15452040-15453966 FORWARD LENGTH=524
Glyma.15G206400	2676	172	57	170.09	56.7905	1.58258	up	8.13834e-11	7.97872e-09	AT1G11330.1|Symbols:|S-locus lectin protein kinase family protein|chr1:3810372-3813416 FORWARD LENGTH=840
Glyma.15G208600	1891	12	118	11.8818	117.551	-3.30646	down	5.30338e-24	2.1208e-21	AT5G57090.1|Symbols:EIR1, WAV6, ATPIN2, PIN2, AGR, AGR1|Auxin efflux carrier family protein|chr5:23100765-23104456 FORWARD LENGTH=647
Glyma.15G213000	1886	1.67	48.33	1.65167	48.096	-4.86392	down	1.41023e-18	3.45644e-16	AT5G54280.2|Symbols:ATM2, ATMYOS1, ATM4|myosin 2|chr5:22039606-22045592 REVERSE LENGTH=1220
Glyma.15G214700	1997	652	275	644.757	273.433	1.23757	up	4.90141e-10	4.18437e-08	AT1G79280.2|Symbols:NUA|nuclear pore anchor|chr1:29819176-29832809 REVERSE LENGTH=2115
Glyma.15G215600	3152	118.67	248	117.261	246.927	-1.07436	down	6.78818e-07	3.29212e-05	AT3G03770.2|Symbols:|Leucine-rich repeat protein kinase family protein|chr3:945303-948436 REVERSE LENGTH=802
Glyma.15G217100	823	376	868	371.87	863.685	-1.21571	down	8.19934e-10	6.77159e-08	AT1G70890.1|Symbols:MLP43|MLP-like protein 43|chr1:26725912-26726489 REVERSE LENGTH=158
Glyma.15G222100	1110	0.33	12.33	0.330191	12.2953	-5.21867	down	4.26594e-07	2.20244e-05	AT2G27110.3|Symbols:FRS3|FAR1-related sequence 3|chr2:11576969-11580259 REVERSE LENGTH=706
Glyma.15G222200	679	0	176.67	0	176.011	-17.4253	down	1.60795e-63	3.1871e-60	AT5G65360.1|Symbols:|Histone superfamily protein|chr5:26120099-26120509 REVERSE LENGTH=136
Glyma.15G224500	2790	61.33	26.67	60.672	26.5382	1.19296	up	0.000230635	0.00514896	AT1G20160.1|Symbols:ATSBT5.2|Subtilisin-like serine endopeptidase family protein|chr1:6990852-6993854 REVERSE LENGTH=769
Glyma.15G228400	1823	11	35	10.8676	34.8487	-1.68108	down	5.7908e-05	0.00160774	NA
Glyma.15G228500	829	0.33	17.33	0.332632	17.2771	-5.69879	down	1.73443e-09	1.37035e-07	NA
Glyma.15G231100	3006	67.33	16.67	66.5487	16.529	2.00941	up	5.40543e-09	3.92393e-07	AT3G14470.1|Symbols:|NB-ARC domain-containing disease resistance protein|chr3:4857940-4861104 FORWARD LENGTH=1054
Glyma.15G232800	3945	76.33	28	75.5064	27.8552	1.43865	up	3.12898e-06	0.000127932	AT3G14470.1|Symbols:|NB-ARC domain-containing disease resistance protein|chr3:4857940-4861104 FORWARD LENGTH=1054
Glyma.15G234700	1654	3.33	18.67	3.27936	18.5897	-2.50302	down	2.48673e-05	0.000785077	AT1G22380.1|Symbols:AtUGT85A3, UGT85A3|UDP-glucosyl transferase 85A3|chr1:7900522-7902332 REVERSE LENGTH=488
Glyma.15G236200	1051	61.33	126.33	60.649	125.59	-1.05017	down	2.9507e-05	0.000914458	AT2G41310.1|Symbols:ATRR3, ARR8, RR3|response regulator 3|chr2:17222280-17223536 FORWARD LENGTH=225
Glyma.15G242800	2577	19.67	3	19.4715	2.97322	2.71126	up	6.11054e-06	0.00023156	AT1G78530.1|Symbols:|Protein kinase superfamily protein|chr1:29539274-29540681 REVERSE LENGTH=355
Glyma.15G245300	1825	163.33	19.33	161.591	19.1988	3.07326	up	1.32249e-26	6.48275e-24	AT3G14690.1|Symbols:CYP72A15|cytochrome P450, family 72, subfamily A, polypeptide 15|chr3:4937410-4939310 FORWARD LENGTH=512
Glyma.15G249500	1029	0	5	0	4.9287	-12.267	down	0.000447775	0.00894923	AT1G34070.1|Symbols:|CONTAINS InterPro DOMAIN/s: Retrotransposon gag protein (InterPro:IPR005162); BEST Arabidopsis thaliana protein match is: unknown protein (TAIR:AT5G48050.1); Has 648 Blast hits to 647 proteins in 29 species: Archae - 0; Bacteria - 0; Metazoa - 16; Fungi - 25; Plants - 607; Viruses - 0; Other Eukaryotes - 0 (source: NCBI BLink).|chr1:12402283-12403209 FORWARD LENGTH=308
Glyma.15G250600	1065	0	12	0	12.0334	-13.5548	down	5.63646e-08	3.43523e-06	AT2G20890.1|Symbols:PSB29, THF1|photosystem II reaction center PSB29 protein|chr2:8987783-8989185 FORWARD LENGTH=300
Glyma.15G251500	1036	60.67	143	60.0215	142.364	-1.24603	down	4.83796e-07	2.44681e-05	AT1G78380.1|Symbols:ATGSTU19, GST8, GSTU19|glutathione S-transferase TAU 19|chr1:29486659-29487819 REVERSE LENGTH=219
Glyma.15G252000	1162	27	0.67	26.717	0.654913	5.35031	up	1.05768e-12	1.35064e-10	AT1G78380.1|Symbols:ATGSTU19, GST8, GSTU19|glutathione S-transferase TAU 19|chr1:29486659-29487819 REVERSE LENGTH=219
Glyma.15G252200	1481	134.33	32	132.879	31.7603	2.06482	up	5.69904e-14	8.35395e-12	AT1G78380.1|Symbols:ATGSTU19, GST8, GSTU19|glutathione S-transferase TAU 19|chr1:29486659-29487819 REVERSE LENGTH=219
Glyma.15G257800	2254	14.67	0	14.49	0	13.8228	up	3.03454e-09	2.30564e-07	AT1G70510.1|Symbols:KNAT2, ATK1|KNOTTED-like from Arabidopsis thaliana 2|chr1:26576635-26582145 FORWARD LENGTH=310
Glyma.15G264200	1328	30.33	6.67	30.0016	6.6716	2.16893	up	3.63957e-06	0.000145672	AT1G53920.1|Symbols:GLIP5|GDSL-motif lipase 5|chr1:20137725-20139637 FORWARD LENGTH=385
Glyma.15G264300	1272	29	4.67	28.6717	4.67393	2.61692	up	2.17138e-07	1.19177e-05	AT1G53920.1|Symbols:GLIP5|GDSL-motif lipase 5|chr1:20137725-20139637 FORWARD LENGTH=385
Glyma.15G265500	2073	20	48	19.7829	47.8363	-1.27385	down	0.000341079	0.00713263	AT3G12700.1|Symbols:|Eukaryotic aspartyl protease family protein|chr3:4037136-4039043 FORWARD LENGTH=461
Glyma.15G266300	5305	139	416	137.47	414.182	-1.59115	down	2.05768e-14	3.19066e-12	AT2G31900.1|Symbols:XIF, ATXIF, ATMYO5|myosin-like protein XIF|chr2:13560760-13569623 REVERSE LENGTH=1556
Glyma.15G266400	3002	509.33	61	503.509	60.7943	3.05001	up	6.44511e-42	6.25148e-39	AT1G51800.1|Symbols:|Leucine-rich repeat protein kinase family protein|chr1:19214203-19217833 FORWARD LENGTH=894
Glyma.15G270900	1500	10.67	1	10.5836	0.979154	3.43415	up	6.69857e-05	0.00183236	AT2G44480.1|Symbols:BGLU17|beta glucosidase 17|chr2:18359780-18363001 FORWARD LENGTH=517
Glyma.15G271000	1891	127.67	22.33	126.253	22.2029	2.50749	up	9.88129e-18	2.21906e-15	AT2G44480.1|Symbols:BGLU17|beta glucosidase 17|chr2:18359780-18363001 FORWARD LENGTH=517
Glyma.15G274000	4144	110	44.33	108.819	44.3013	1.2965	up	1.36268e-06	6.08734e-05	AT5G16850.1|Symbols:ATTERT, TERT|telomerase reverse transcriptase|chr5:5538323-5543444 REVERSE LENGTH=1123
Glyma.15G274600	2362	488.67	1364.67	483.021	1357.89	-1.49121	down	2.0384e-13	2.81596e-11	AT3G08040.2|Symbols:FRD3, MAN1, ATFRD3|MATE efflux family protein|chr3:2566593-2569397 REVERSE LENGTH=526
Glyma.16G008800	842	5.67	23.33	5.6029	23.2034	-2.05009	down	5.92873e-05	0.00164104	AT3G14060.1|Symbols:|unknown protein; BEST Arabidopsis thaliana protein match is: unknown protein (TAIR:AT1G54120.1); Has 30 Blast hits to 30 proteins in 8 species: Archae - 0; Bacteria - 0; Metazoa - 0; Fungi - 0; Plants - 30; Viruses - 0; Other Eukaryotes - 0 (source: NCBI BLink).|chr3:4657174-4657551 REVERSE LENGTH=125
Glyma.16G011400	1041	209.67	46.33	207.339	46.069	2.17013	up	8.08435e-19	2.09403e-16	AT1G54070.1|Symbols:|Dormancy/auxin associated family protein|chr1:20182683-20183242 FORWARD LENGTH=123
Glyma.16G013200	515	160	73	158.183	72.751	1.12056	up	2.43805e-06	0.000103199	NA
Glyma.16G021200	2100	161.33	44.33	159.559	44.1058	1.85505	up	3.17448e-13	4.25641e-11	AT2G46660.1|Symbols:CYP78A6|cytochrome P450, family 78, subfamily A, polypeptide 6|chr2:19153602-19155417 REVERSE LENGTH=530
Glyma.16G023200	2400	195.67	87.67	193.51	87.4236	1.14631	up	4.47021e-07	2.27696e-05	AT4G10840.1|Symbols:|Tetratricopeptide repeat (TPR)-like superfamily protein|chr4:6656614-6659033 FORWARD LENGTH=609
Glyma.16G026200	2010	18.33	44	18.1263	43.9205	-1.27681	down	0.000514317	0.00999858	AT4G01050.1|Symbols:TROL|thylakoid rhodanese-like|chr4:455874-458175 FORWARD LENGTH=466
Glyma.16G036000	2395	20.67	58	20.4447	57.4889	-1.49156	down	1.11232e-05	0.000390968	AT5G17860.1|Symbols:CAX7|calcium exchanger 7|chr5:5902638-5904350 REVERSE LENGTH=570
Glyma.16G040700	981	80	3.33	79.1201	3.32113	4.5743	up	3.12656e-25	1.42533e-22	AT3G03890.1|Symbols:|FMN binding|chr3:999667-1001996 REVERSE LENGTH=321
Glyma.16G043200	1690	116	45.33	114.636	45.097	1.34595	up	4.34917e-07	2.22775e-05	AT3G04070.1|Symbols:anac047, NAC047|NAC domain containing protein 47|chr3:1061573-1062976 REVERSE LENGTH=359
Glyma.16G059700	3377	26	65	25.6986	64.696	-1.33199	down	3.42455e-05	0.00103458	AT5G14210.1|Symbols:|Leucine-rich repeat protein kinase family protein|chr5:4578503-4581374 REVERSE LENGTH=775
Glyma.16G062000	1626	54.67	115.33	54.0937	114.81	-1.08572	down	2.81347e-05	0.000876097	AT1G51540.1|Symbols:|Galactose oxidase/kelch repeat superfamily protein|chr1:19115702-19117381 FORWARD LENGTH=415
Glyma.16G062300	3216	54.67	112.33	54.0123	112.076	-1.05311	down	5.69018e-05	0.00158366	AT3G27260.1|Symbols:GTE8|global transcription factor group E8|chr3:10068411-10072403 FORWARD LENGTH=813
Glyma.16G064000	1714	17	3.33	16.8327	3.3147	2.34431	up	0.000107557	0.00273318	AT3G27350.1|Symbols:|unknown protein; FUNCTIONS IN: molecular_function unknown; INVOLVED IN: biological_process unknown; LOCATED IN: plasma membrane; EXPRESSED IN: 24 plant structures; EXPRESSED DURING: 15 growth stages; BEST Arabidopsis thaliana protein match is: unknown protein (TAIR:AT5G40700.1); Has 230 Blast hits to 202 proteins in 35 species: Archae - 0; Bacteria - 3; Metazoa - 77; Fungi - …
Glyma.16G069500	1302	755	3952.67	746.421	3933	-2.39757	down	2.22907e-24	9.49707e-22	AT5G01750.2|Symbols:|Protein of unknown function (DUF567)|chr5:290034-291109 FORWARD LENGTH=217
Glyma.16G069600	476	0	5.33	0	5.3152	-12.3759	down	0.000279262	0.00606815	NA
Glyma.16G069700	1045	0	71.67	0	71.2737	-16.1211	down	2.70522e-32	1.76179e-29	AT5G01750.2|Symbols:|Protein of unknown function (DUF567)|chr5:290034-291109 FORWARD LENGTH=217
Glyma.16G069800	633	15.67	2.67	15.4552	2.62326	2.55866	up	7.52714e-05	0.00201141	AT5G20630.1|Symbols:GLP3, GLP3A, GLP3B, ATGER3, GER3|germin 3|chr5:6975315-6975950 REVERSE LENGTH=211
Glyma.16G070000	735	114	18	112.726	17.8324	2.66025	up	7.5638e-18	1.73276e-15	AT5G01750.2|Symbols:|Protein of unknown function (DUF567)|chr5:290034-291109 FORWARD LENGTH=217
Glyma.16G073400	1239	33.33	10	32.9556	9.97909	1.72354	up	5.65635e-05	0.00157521	AT3G27880.1|Symbols:|Protein of unknown function (DUF1645)|chr3:10338429-10339157 FORWARD LENGTH=242
Glyma.16G082400	2837	322.33	139.33	318.874	138.624	1.20181	up	1.03794e-08	7.09411e-07	AT2G21630.1|Symbols:|Sec23/Sec24 protein transport family protein|chr2:9250346-9253829 FORWARD LENGTH=761
Glyma.16G085200	2843	43.33	0.67	42.8911	0.654913	6.03323	up	3.55273e-19	9.75673e-17	AT5G36930.1|Symbols:|Disease resistance protein (TIR-NBS-LRR class) family|chr5:14567771-14571907 REVERSE LENGTH=1188
Glyma.16G085400	2946	5	0	4.93835	0	12.2698	up	0.000479917	0.00947601	AT5G36930.2|Symbols:|Disease resistance protein (TIR-NBS-LRR class) family|chr5:14567771-14571916 REVERSE LENGTH=1191
Glyma.16G086600	502	7.33	0	7.24969	0	12.8237	up	2.07121e-05	0.000669188	AT5G52790.1|Symbols:|CBS domain-containing protein with a domain of unknown function (DUF21)|chr5:21391740-21394327 REVERSE LENGTH=500
Glyma.16G086800	1025	6.33	0	6.2393	0	12.6072	up	7.74691e-05	0.00205928	NA
Glyma.16G093900	2742	337.67	161.33	333.969	160.629	1.05598	up	3.28964e-07	1.74179e-05	AT1G11330.1|Symbols:|S-locus lectin protein kinase family protein|chr1:3810372-3813416 FORWARD LENGTH=840
Glyma.16G096000	1620	87.67	39.33	86.7139	39.1935	1.14565	up	5.77734e-05	0.00160498	AT4G20310.2|Symbols:|Peptidase M50 family protein|chr4:10961639-10963690 FORWARD LENGTH=488
Glyma.16G098100	2812	13.33	1.67	13.1884	1.68346	2.96976	up	4.30896e-05	0.00126164	AT2G24200.2|Symbols:|Cytosol aminopeptidase family protein|chr2:10287017-10289450 REVERSE LENGTH=520
Glyma.16G107600	2302	43	12.67	42.5007	12.6188	1.75191	up	7.55942e-06	0.000280406	AT4G19420.1|Symbols:|Pectinacetylesterase family protein|chr4:10587504-10589807 REVERSE LENGTH=397
Glyma.16G108700	555	0	8.67	0	8.61704	-13.073	down	3.37843e-06	0.000136781	AT2G35612.1|Symbols:|FUNCTIONS IN: molecular_function unknown; INVOLVED IN: biological_process unknown; LOCATED IN: endomembrane system; EXPRESSED IN: flower; BEST Arabidopsis thaliana protein match is: Copper amine oxidase family protein (TAIR:AT1G31670.1); Has 35333 Blast hits to 34131 proteins in 2444 species: Archae - 798; Bacteria - 22429; Metazoa - 974; Fungi - 991; Plants - 531; Viruses - …
Glyma.16G109600	630	0	21.67	0	21.5658	-14.3965	down	1.13367e-12	1.44124e-10	AT4G14300.1|Symbols:|RNA-binding (RRM/RBD/RNP motifs) family protein|chr4:8231179-8232785 FORWARD LENGTH=411
Glyma.16G119900	1454	2	30	1.98919	29.9136	-3.91055	down	3.3193e-11	3.44693e-09	AT5G28050.1|Symbols:|Cytidine/deoxycytidylate deaminase family protein|chr5:10044209-10045755 REVERSE LENGTH=185
Glyma.16G123600	1229	10	35.33	9.88016	35.0806	-1.82807	down	1.57256e-05	0.000529467	AT4G19350.1|Symbols:EMB3006|embryo defective 3006|chr4:10562214-10563676 REVERSE LENGTH=180
Glyma.16G126500	802	16	0.33	15.8456	0.330672	5.58253	up	8.77638e-09	6.08051e-07	AT5G66170.3|Symbols:STR18|sulfurtransferase 18|chr5:26447828-26448586 FORWARD LENGTH=136
Glyma.16G127700	706	15	2	14.8668	1.9812	2.90764	up	2.44427e-05	0.000772743	AT4G36040.1|Symbols:|Chaperone DnaJ-domain superfamily protein|chr4:17049708-17050193 REVERSE LENGTH=161
Glyma.16G128200	1384	11.67	58	11.5524	57.7359	-2.32128	down	5.91048e-10	4.98541e-08	AT1G73320.1|Symbols:|S-adenosyl-L-methionine-dependent methyltransferases superfamily protein|chr1:27565728-27567206 REVERSE LENGTH=316
Glyma.16G129300	3771	17.67	2.33	17.4507	2.32834	2.90591	up	5.89093e-06	0.00022417	AT5G44700.1|Symbols:EDA23, GSO2|Leucine-rich repeat transmembrane protein kinase|chr5:18033049-18036894 REVERSE LENGTH=1252
Glyma.16G132700	606	42.33	0.33	41.8376	0.324241	7.01159	up	6.66325e-20	1.9348e-17	AT4G36420.1|Symbols:|Ribosomal protein L12 family protein|chr4:17203718-17204257 REVERSE LENGTH=179
Glyma.16G132800	1372	179.33	77.67	177.277	77.1285	1.20067	up	2.78406e-07	1.50379e-05	AT5G66390.1|Symbols:|Peroxidase superfamily protein|chr5:26516063-26517329 REVERSE LENGTH=336
Glyma.16G135500	3580	190.33	90.33	188.153	90.0625	1.06291	up	2.79984e-06	0.000116247	AT5G17680.1|Symbols:|disease resistance protein (TIR-NBS-LRR class), putative|chr5:5822999-5827153 FORWARD LENGTH=1294
Glyma.16G136000	3168	0.67	15.67	0.665264	15.6386	-4.55504	down	7.1851e-08	4.27194e-06	AT5G17680.1|Symbols:|disease resistance protein (TIR-NBS-LRR class), putative|chr5:5822999-5827153 FORWARD LENGTH=1294
Glyma.16G136400	1586	113.33	54	111.957	53.6948	1.06009	up	4.78068e-05	0.00136469	AT1G73020.2|Symbols:|unknown protein; FUNCTIONS IN: molecular_function unknown; INVOLVED IN: biological_process unknown; LOCATED IN: cellular_component unknown; EXPRESSED IN: 22 plant structures; EXPRESSED DURING: 13 growth stages; CONTAINS InterPro DOMAIN/s: Protein of unknown function DUF590 (InterPro:IPR007632).|chr1:27469714-27473181 REVERSE LENGTH=665
Glyma.16G136600	4635	478	82.67	472.617	82.2631	2.52236	up	5.55348e-31	3.33121e-28	AT5G18360.1|Symbols:|Disease resistance protein (TIR-NBS-LRR class) family|chr5:6080049-6083027 REVERSE LENGTH=900
Glyma.16G136900	2913	2	16.67	1.9777	16.6535	-3.07393	down	4.64326e-06	0.000182323	AT5G17680.1|Symbols:|disease resistance protein (TIR-NBS-LRR class), putative|chr5:5822999-5827153 FORWARD LENGTH=1294
Glyma.16G137000	2734	61.67	8.67	60.9349	8.5733	2.82935	up	5.28829e-13	6.94762e-11	AT5G41750.2|Symbols:|Disease resistance protein (TIR-NBS-LRR class) family|chr5:16694047-16697527 FORWARD LENGTH=1068
Glyma.16G137300	3711	2	32.67	1.98847	32.4653	-4.02917	down	3.38223e-12	4.03636e-10	AT5G17680.1|Symbols:|disease resistance protein (TIR-NBS-LRR class), putative|chr5:5822999-5827153 FORWARD LENGTH=1294
Glyma.16G137600	3555	0.67	10	0.660383	9.90963	-3.90746	down	3.254e-05	0.000990937	AT5G17680.1|Symbols:|disease resistance protein (TIR-NBS-LRR class), putative|chr5:5822999-5827153 FORWARD LENGTH=1294
Glyma.16G145600	2563	274.33	118.33	271.204	117.701	1.20426	up	2.04443e-08	1.33527e-06	AT2G39200.1|Symbols:MLO12, ATMLO12|Seven transmembrane MLO family protein|chr2:16356255-16359797 REVERSE LENGTH=576
Glyma.16G155000	1419	282.67	968	279.414	963.189	-1.78541	down	8.91979e-19	2.28447e-16	AT2G37170.1|Symbols:PIP2B, PIP2;2|plasma membrane intrinsic protein 2|chr2:15613624-15614791 REVERSE LENGTH=285
Glyma.16G155100	1790	146.33	391.67	144.72	389.596	-1.42871	down	5.51448e-12	6.33235e-10	AT2G37170.1|Symbols:PIP2B, PIP2;2|plasma membrane intrinsic protein 2|chr2:15613624-15614791 REVERSE LENGTH=285
Glyma.16G157300	2361	79.33	231.67	78.3561	230.649	-1.55758	down	6.58823e-12	7.48989e-10	AT1G71870.1|Symbols:|MATE efflux family protein|chr1:27032456-27034895 REVERSE LENGTH=510
Glyma.16G169900	3305	0.67	44	0.656217	43.9418	-6.06528	down	1.30213e-19	3.75707e-17	AT2G34930.1|Symbols:|disease resistance family protein / LRR family protein|chr2:14737169-14739886 REVERSE LENGTH=905
Glyma.16G170000	861	782.67	254.67	774.335	253.731	1.60966	up	9.85062e-16	1.81077e-13	AT1G21310.1|Symbols:ATEXT3, RSH, EXT3|extensin 3|chr1:7453693-7454988 REVERSE LENGTH=431
Glyma.16G170300	1245	76.33	34	75.5708	33.7945	1.16104	up	0.00010854	0.00275047	AT5G09800.1|Symbols:|ARM repeat superfamily protein|chr5:3043123-3044352 REVERSE LENGTH=409
Glyma.16G170900	3728	10.67	108.33	10.5474	107.515	-3.34958	down	4.67817e-23	1.76255e-20	AT1G74170.1|Symbols:AtRLP13, RLP13|receptor like protein 13|chr1:27891555-27895441 REVERSE LENGTH=1000
Glyma.16G171600	2614	32.67	1.33	32.3209	1.35279	4.57846	up	2.23665e-13	3.08049e-11	AT3G05660.1|Symbols:AtRLP33, RLP33|receptor like protein 33|chr3:1649258-1652001 REVERSE LENGTH=875
Glyma.16G174100	3372	18.67	0.67	18.4809	0.648482	4.83283	up	3.92323e-09	2.932e-07	AT2G34930.1|Symbols:|disease resistance family protein / LRR family protein|chr2:14737169-14739886 REVERSE LENGTH=905
Glyma.16G174400	1314	20	3.33	19.8125	3.34763	2.56519	up	1.01341e-05	0.000360649	AT3G02880.1|Symbols:|Leucine-rich repeat protein kinase family protein|chr3:634819-636982 FORWARD LENGTH=627
Glyma.16G174600	3582	12.33	95.33	12.2165	94.7659	-2.95554	down	2.33067e-18	5.56285e-16	AT2G34930.1|Symbols:|disease resistance family protein / LRR family protein|chr2:14737169-14739886 REVERSE LENGTH=905
Glyma.16G175100	4333	76.67	7	75.837	6.87415	3.46365	up	9.3212e-19	2.34771e-16	AT3G05660.1|Symbols:AtRLP33, RLP33|receptor like protein 33|chr3:1649258-1652001 REVERSE LENGTH=875
Glyma.16G176400	2706	29.67	2.67	29.28	2.64615	3.46795	up	6.44932e-10	5.41458e-08	AT5G63930.1|Symbols:|Leucine-rich repeat protein kinase family protein|chr5:25583006-25586392 FORWARD LENGTH=1102
Glyma.16G176600	3048	44.33	5.67	43.8141	5.61732	2.96344	up	4.49703e-11	4.59665e-09	AT4G13920.1|Symbols:AtRLP50, RLP50|receptor like protein 50|chr4:8043861-8046536 FORWARD LENGTH=891
Glyma.16G176900	3680	47.67	2.67	47.0393	2.63612	4.15738	up	3.59113e-16	7.05657e-14	AT3G11010.1|Symbols:AtRLP34, RLP34|receptor like protein 34|chr3:3450988-3453672 REVERSE LENGTH=894
Glyma.16G182400	3346	23.67	104.33	23.4421	103.978	-2.14911	down	6.86971e-13	8.9224e-11	AT4G24020.1|Symbols:NLP7|NIN like protein 7|chr4:12479904-12483822 FORWARD LENGTH=959
Glyma.16G189500	1229	524.67	100.33	518.824	99.9256	2.37632	up	9.1994e-29	4.99264e-26	AT3G48940.1|Symbols:|Remorin family protein|chr3:18142863-18144163 REVERSE LENGTH=175
Glyma.16G194400	2277	173.33	54	171.155	53.8358	1.66867	up	9.1096e-12	1.01043e-09	AT5G52230.2|Symbols:MBD13|methyl-CPG-binding domain protein 13|chr5:21208097-21211634 REVERSE LENGTH=746
Glyma.16G197500	1023	51.67	14	51.1105	14.0081	1.86735	up	4.62714e-07	2.35164e-05	AT1G06620.1|Symbols:|2-oxoglutarate (2OG) and Fe(II)-dependent oxygenase superfamily protein|chr1:2025618-2027094 FORWARD LENGTH=365
Glyma.16G199800	2824	15.67	3	15.4841	2.96757	2.38343	up	0.000156244	0.00373316	NA
Glyma.16G200600	1515	11.67	37	11.5468	36.8001	-1.67222	down	4.2122e-05	0.0012341	AT5G51830.1|Symbols:|pfkB-like carbohydrate kinase family protein|chr5:21069709-21071450 FORWARD LENGTH=343
Glyma.16G200800	915	65.67	26.33	64.857	26.2124	1.30701	up	4.37196e-05	0.00127598	AT4G25420.1|Symbols:GA5, GA20OX1, AT2301, ATGA20OX1|2-oxoglutarate (2OG) and Fe(II)-dependent oxygenase superfamily protein|chr4:12990982-12992409 REVERSE LENGTH=377
Glyma.16G204600	1854	10.67	245.67	10.5496	244.46	-4.53434	down	3.9463e-52	4.73432e-49	AT2G36530.1|Symbols:LOS2, ENO2|Enolase|chr2:15321081-15323786 REVERSE LENGTH=444
Glyma.16G204700	2238	141.67	61.33	140.097	61.1229	1.19664	up	1.31065e-06	5.90412e-05	AT1G12380.1|Symbols:|unknown protein; BEST Arabidopsis thaliana protein match is: unknown protein (TAIR:AT1G62870.1); Has 173 Blast hits to 170 proteins in 34 species: Archae - 0; Bacteria - 4; Metazoa - 25; Fungi - 8; Plants - 123; Viruses - 7; Other Eukaryotes - 6 (source: NCBI BLink).|chr1:4214499-4216880 REVERSE LENGTH=793
Glyma.16G206900	1860	71	30	70.2364	29.8393	1.23501	up	6.58413e-05	0.00180492	AT1G33340.1|Symbols:|ENTH/ANTH/VHS superfamily protein|chr1:12087628-12088752 FORWARD LENGTH=374
Glyma.16G210300	2064	34.67	9	34.2847	8.93125	1.94063	up	8.02319e-06	0.00029575	AT1G73340.1|Symbols:|Cytochrome P450 superfamily protein|chr1:27573136-27575273 FORWARD LENGTH=514
Glyma.16G210800	4638	91	38.67	89.9975	38.437	1.22739	up	1.60809e-05	0.000539867	AT5G36930.2|Symbols:|Disease resistance protein (TIR-NBS-LRR class) family|chr5:14567771-14571916 REVERSE LENGTH=1191
Glyma.16G215000	3318	133.67	57.67	132.213	57.4132	1.20341	up	1.7713e-06	7.69781e-05	AT5G17680.1|Symbols:|disease resistance protein (TIR-NBS-LRR class), putative|chr5:5822999-5827153 FORWARD LENGTH=1294
Glyma.16G215100	1407	17	125	16.8261	124.319	-2.88528	down	3.95308e-21	1.27811e-18	AT1G72890.1|Symbols:|Disease resistance protein (TIR-NBS class)|chr1:27429947-27431717 FORWARD LENGTH=438
Glyma.16G217200	3137	18.67	4.33	18.4677	4.30312	2.10155	up	0.000198046	0.00454303	AT1G73370.1|Symbols:SUS6, ATSUS6|sucrose synthase 6|chr1:27584533-27588326 REVERSE LENGTH=942
Glyma.16G218100	2796	42.67	93.33	42.217	92.8024	-1.13634	down	4.35743e-05	0.00127337	AT3G17700.1|Symbols:CNBT1, CNGC20, ATCNGC20|cyclic nucleotide-binding transporter 1|chr3:6049074-6052449 FORWARD LENGTH=764
Glyma.16G219900	6017	127.67	50.67	126.218	50.529	1.32073	up	2.94934e-07	1.58182e-05	AT1G17450.2|Symbols:|B-block binding subunit of TFIIIC|chr1:5988579-5996693 REVERSE LENGTH=1844
Glyma.17G002900	2278	1.33	24.33	1.32148	24.1918	-4.19429	down	3.37283e-10	2.99728e-08	AT2G02410.2|Symbols:|unknown protein; FUNCTIONS IN: molecular_function unknown; INVOLVED IN: biological_process unknown; EXPRESSED IN: 21 plant structures; EXPRESSED DURING: 13 growth stages; CONTAINS InterPro DOMAIN/s: Protein of unknown function DUF901 (InterPro:IPR010298).|chr2:633243-634613 FORWARD LENGTH=243
Glyma.17G008500	886	500.33	1541.33	494.726	1534.5	-1.63307	down	1.88235e-15	3.32607e-13	NA
Glyma.17G011800	1260	122.33	57.33	121.035	57.0725	1.08456	up	2.19756e-05	0.000705012	AT4G22030.1|Symbols:|F-box family protein with a domain of unknown function (DUF295)|chr4:11672396-11675575 FORWARD LENGTH=626
Glyma.17G019300	2272	3471.33	7634.67	3432.17	7597.76	-1.14645	down	3.47466e-05	0.00104695	AT1G31710.1|Symbols:|Copper amine oxidase family protein|chr1:11349855-11355339 FORWARD LENGTH=681
Glyma.17G021100	1481	185.33	83	183.311	82.7152	1.14807	up	6.06295e-07	2.99781e-05	AT4G15545.1|Symbols:|unknown protein; BEST Arabidopsis thaliana protein match is: unknown protein (TAIR:AT1G16520.1); Has 30201 Blast hits to 17322 proteins in 780 species: Archae - 12; Bacteria - 1396; Metazoa - 17338; Fungi - 3422; Plants - 5037; Viruses - 0; Other Eukaryotes - 2996 (source: NCBI BLink).|chr4:8875932-8877567 FORWARD LENGTH=337
Glyma.17G021400	3195	25.33	381.33	25.0086	379.753	-3.92456	down	4.04341e-54	5.2666e-51	AT5G18860.1|Symbols:|inosine-uridine preferring nucleoside hydrolase family protein|chr5:6291023-6295581 FORWARD LENGTH=890
Glyma.17G022400	1541	22	5.33	21.7745	5.32524	2.03172	up	0.000100942	0.00258671	AT1G08820.2|Symbols:VAP27-2|vamp/synaptobrevin-associated protein 27-2|chr1:2821810-2824412 REVERSE LENGTH=386
Glyma.17G023000	1358	1092	454.33	1079.95	452.175	1.25601	up	3.09646e-10	2.76787e-08	AT3G06390.1|Symbols:|Uncharacterised protein family (UPF0497)|chr3:1938913-1939707 REVERSE LENGTH=199
Glyma.17G027400	706	37	13.33	36.5627	13.2958	1.4594	up	0.000254076	0.00558747	AT4G15910.1|Symbols:ATDI21, DI21|drought-induced 21|chr4:9028657-9029269 FORWARD LENGTH=104
Glyma.17G031800	2461	227.33	106	224.725	105.404	1.09223	up	6.90994e-07	3.34406e-05	AT3G16910.1|Symbols:AAE7, ACN1|acyl-activating enzyme 7|chr3:5773231-5775411 REVERSE LENGTH=569
Glyma.17G032600	515	447.33	213.33	442.414	212.405	1.05858	up	1.43601e-07	8.1021e-06	NA
Glyma.17G033100	2716	4.33	23	4.27898	22.8205	-2.41499	down	7.18946e-06	0.000267991	AT3G66658.2|Symbols:ALDH22A1|aldehyde dehydrogenase 22A1|chr3:2095341-2099013 REVERSE LENGTH=596
Glyma.17G034700	1637	50	306.67	49.4679	305.213	-2.62525	down	3.82415e-29	2.12604e-26	AT3G53480.1|Symbols:PIS1, PDR9, ATPDR9, ABCG37|pleiotropic drug resistance 9|chr3:19825366-19831644 FORWARD LENGTH=1450
Glyma.17G034800	3207	395.67	1398	391.276	1391.1	-1.82997	down	4.06595e-19	1.10333e-16	AT4G16180.2|Symbols:|unknown protein; FUNCTIONS IN: molecular_function unknown; INVOLVED IN: biological_process unknown; LOCATED IN: plasma membrane; BEST Arabidopsis thaliana protein match is: unknown protein (TAIR:AT3G28720.1); Has 5 Blast hits to 5 proteins in 3 species: Archae - 0; Bacteria - 0; Metazoa - 0; Fungi - 0; Plants - 4; Viruses - 0; Other Eukaryotes - 1 (source: NCBI BLink).|chr4:9…
Glyma.17G034900	1414	52.33	142.67	51.7437	142.194	-1.4584	down	8.38323e-09	5.82584e-07	AT5G49480.1|Symbols:ATCP1, CP1|Ca2+-binding protein 1|chr5:20070812-20071294 FORWARD LENGTH=160
Glyma.17G035400	2503	68.67	23.33	67.8559	23.3123	1.54139	up	1.75039e-06	7.62878e-05	AT2G47260.1|Symbols:WRKY23, ATWRKY23|WRKY DNA-binding protein 23|chr2:19405045-19406446 REVERSE LENGTH=337
Glyma.17G037100	2793	10.33	51.33	10.193	51.0743	-2.32502	down	3.15428e-09	2.3847e-07	AT3G06510.1|Symbols:SFR2, ATSFR2|Glycosyl hydrolase superfamily protein|chr3:2016450-2019533 FORWARD LENGTH=622
Glyma.17G038800	3665	171	57	168.972	56.7647	1.57372	up	1.05993e-10	1.01727e-08	AT5G09410.2|Symbols:EICBP.B, CAMTA1|ethylene induced calmodulin binding protein|chr5:2921457-2927291 FORWARD LENGTH=1007
Glyma.17G045600	2688	11	1.33	10.8906	1.35279	3.00907	up	0.000146488	0.00354088	AT3G43210.1|Symbols:TES, ATNACK2, NACK2|ATP binding microtubule motor family protein|chr3:15191429-15196021 FORWARD LENGTH=938
Glyma.17G051400	1644	158	65.67	156.156	65.4096	1.25541	up	2.01367e-07	1.11137e-05	AT1G17590.4|Symbols:NF-YA8|nuclear factor Y, subunit A8|chr1:6050481-6051984 REVERSE LENGTH=328
Glyma.17G051600	2068	299.67	127.33	296.285	126.495	1.22791	up	7.65288e-09	5.39226e-07	AT5G20510.1|Symbols:AL5|alfin-like 5|chr5:6939991-6942846 REVERSE LENGTH=260
Glyma.17G051800	2340	370	131	366.046	130.143	1.49193	up	1.26985e-12	1.6036e-10	AT5G35460.1|Symbols:|unknown protein; CONTAINS InterPro DOMAIN/s: Protein of unknown function DUF2838 (InterPro:IPR021261); Has 1807 Blast hits to 1807 proteins in 277 species: Archae - 0; Bacteria - 0; Metazoa - 736; Fungi - 347; Plants - 385; Viruses - 0; Other Eukaryotes - 339 (source: NCBI BLink).|chr5:13672598-13674546 FORWARD LENGTH=381
Glyma.17G054200	1594	45.33	162.33	44.7797	161.726	-1.85264	down	2.84779e-13	3.82965e-11	AT1G29840.1|Symbols:|alpha/beta-Hydrolases superfamily protein|chr1:10445735-10447422 REVERSE LENGTH=263
Glyma.17G055100	3172	24.67	60	24.3761	59.6886	-1.29199	down	8.63808e-05	0.00226174	AT3G13750.1|Symbols:BGAL1|beta galactosidase 1|chr3:4511192-4515756 FORWARD LENGTH=847
Glyma.17G058000	1586	38	416	37.5467	413.653	-3.46166	down	1.7006e-47	1.84587e-44	AT5G57120.1|Symbols:|FUNCTIONS IN: molecular_function unknown; INVOLVED IN: biological_process unknown; LOCATED IN: nucleolus; EXPRESSED IN: 21 plant structures; EXPRESSED DURING: 13 growth stages; CONTAINS InterPro DOMAIN/s: LisH dimerisation motif (InterPro:IPR006594), SRP40, C-terminal (InterPro:IPR007718); Has 101969 Blast hits to 55488 proteins in 2506 species: Archae - 424; Bacteria - 13843…
Glyma.17G070300	2861	91.33	40.33	90.2435	40.2257	1.16571	up	3.36852e-05	0.00102083	AT2G23950.1|Symbols:|Leucine-rich repeat protein kinase family protein|chr2:10187204-10189969 REVERSE LENGTH=634
Glyma.17G071900	1170	41	94.67	40.554	94.3147	-1.21764	down	1.34301e-05	0.000460848	AT3G18430.2|Symbols:|Calcium-binding EF-hand family protein|chr3:6326180-6327476 FORWARD LENGTH=175
Glyma.17G078800	1520	5	22.67	4.95085	22.5292	-2.18605	down	3.12918e-05	0.000959334	AT1G66290.1|Symbols:|F-box/RNI-like superfamily protein|chr1:24713306-24714843 REVERSE LENGTH=453
Glyma.17G081200	1145	294	34	290.685	33.8346	3.10288	up	3.71514e-36	2.87061e-33	AT5G60910.1|Symbols:AGL8, FUL|AGAMOUS-like 8|chr5:24502736-24506013 REVERSE LENGTH=242
Glyma.17G081500	718	1	23	0.995455	22.9049	-4.52416	down	2.46043e-10	2.26142e-08	NA
Glyma.17G085500	3927	283	123	279.82	122.447	1.19234	up	2.30387e-08	1.48977e-06	AT2G42490.1|Symbols:|Copper amine oxidase family protein|chr2:17691600-17695526 REVERSE LENGTH=776
Glyma.17G088200	2377	48	102	47.4665	101.67	-1.09891	down	4.73116e-05	0.0013531	AT5G66540.1|Symbols:|FUNCTIONS IN: molecular_function unknown; INVOLVED IN: rRNA processing; LOCATED IN: cytosol, nucleolus, nucleus; EXPRESSED IN: 22 plant structures; EXPRESSED DURING: 12 growth stages; CONTAINS InterPro DOMAIN/s: U3 small nucleolar ribonucleoprotein complex, subunit Mpp10p (InterPro:IPR012173), Mpp10 protein (InterPro:IPR007151); Has 30201 Blast hits to 17322 proteins in 780 s…
Glyma.17G100800	2343	272.67	70.33	269.603	69.8952	1.94757	up	9.54631e-18	2.15444e-15	AT1G74460.1|Symbols:|GDSL-like Lipase/Acylhydrolase superfamily protein|chr1:27988150-27989765 REVERSE LENGTH=366
Glyma.17G101500	1750	67.33	29.67	66.6221	29.5981	1.1705	up	0.000175399	0.0041217	AT5G61430.1|Symbols:ANAC100, ATNAC5, NAC100|NAC domain containing protein 100|chr5:24701328-24702553 REVERSE LENGTH=336
Glyma.17G103900	1577	44.67	94.33	44.1749	93.6948	-1.08474	down	8.18187e-05	0.00215604	AT1G80710.1|Symbols:DRS1|DROUGHT SENSITIVE 1|chr1:30333499-30335796 REVERSE LENGTH=516
Glyma.17G105600	806	279.67	81.33	276.568	81.1032	1.76981	up	1.73222e-15	3.0727e-13	NA
Glyma.17G113500	1731	60.33	21	59.618	20.9373	1.50967	up	7.3717e-06	0.000274335	AT1G02630.1|Symbols:|Nucleoside transporter family protein|chr1:561007-562382 REVERSE LENGTH=389
Glyma.17G117100	709	4.33	21.67	4.29219	21.5449	-2.32756	down	1.91159e-05	0.000625595	AT5G25940.1|Symbols:|early nodulin-related|chr5:9054252-9055151 REVERSE LENGTH=115
Glyma.17G117200	660	19.67	83	19.4607	82.5474	-2.08466	down	8.39822e-11	8.21584e-09	AT5G25940.1|Symbols:|early nodulin-related|chr5:9054252-9055151 REVERSE LENGTH=115
Glyma.17G119000	695	56.67	18	56.0547	17.9176	1.64546	up	2.66238e-06	0.000111069	NA
Glyma.17G125400	1798	107	51	105.752	50.6902	1.0609	up	6.49478e-05	0.00178471	AT4G13310.1|Symbols:CYP71A20|cytochrome P450, family 71, subfamily A, polypeptide 20|chr4:7750453-7753049 FORWARD LENGTH=497
Glyma.17G132600	1396	96.67	42	95.5656	41.7015	1.19639	up	1.72962e-05	0.000573871	AT1G62990.1|Symbols:KNAT7, IXR11|KNOTTED-like homeobox of Arabidopsis thaliana 7|chr1:23337468-23340348 FORWARD LENGTH=291
Glyma.17G132700	1399	42.67	88.67	42.1994	88.3847	-1.06658	down	0.00015127	0.00362953	AT4G22950.1|Symbols:AGL19, GL19|AGAMOUS-like 19|chr4:12023946-12027421 REVERSE LENGTH=219
Glyma.17G138500	2505	37	105	36.5843	104.372	-1.51244	down	5.72468e-08	3.47969e-06	AT1G12240.1|Symbols:ATBETAFRUCT4, VAC-INV|Glycosyl hydrolases family 32 protein|chr1:4153699-4157457 FORWARD LENGTH=664
Glyma.17G139500	758	186.33	418.33	184.229	416.512	-1.17686	down	7.32811e-09	5.18748e-07	AT1G12100.1|Symbols:|Bifunctional inhibitor/lipid-transfer protein/seed storage 2S albumin superfamily protein|chr1:4095246-4095845 FORWARD LENGTH=132
Glyma.17G139800	807	659.67	1359.33	652.31	1353.53	-1.0531	down	1.87311e-07	1.03883e-05	AT4G12510.1|Symbols:|Bifunctional inhibitor/lipid-transfer protein/seed storage 2S albumin superfamily protein|chr4:7417414-7417803 REVERSE LENGTH=129
Glyma.17G140000	849	1115.33	2440	1102.91	2427.41	-1.13811	down	1.33144e-07	7.5401e-06	AT4G12510.1|Symbols:|Bifunctional inhibitor/lipid-transfer protein/seed storage 2S albumin superfamily protein|chr4:7417414-7417803 REVERSE LENGTH=129
Glyma.17G140200	1010	878	2185	868.116	2175.28	-1.32524	down	4.55782e-10	3.92042e-08	AT2G45180.1|Symbols:|Bifunctional inhibitor/lipid-transfer protein/seed storage 2S albumin superfamily protein|chr2:18626377-18626781 FORWARD LENGTH=134
Glyma.17G141000	1018	137.33	43	135.867	42.7514	1.66815	up	1.8923e-10	1.76053e-08	AT2G35730.1|Symbols:|Heavy metal transport/detoxification superfamily protein|chr2:15020559-15021475 REVERSE LENGTH=115
Glyma.17G144300	1080	16.67	41.67	16.4646	41.4946	-1.33356	down	0.000401656	0.00814533	AT4G16770.1|Symbols:|2-oxoglutarate (2OG) and Fe(II)-dependent oxygenase superfamily protein|chr4:9434571-9437168 REVERSE LENGTH=325
Glyma.17G150500	902	31.67	4.33	31.323	4.33605	2.85277	up	1.44092e-08	9.67434e-07	AT4G23180.1|Symbols:CRK10, RLK4|cysteine-rich RLK (RECEPTOR-like protein kinase) 10|chr4:12138171-12140780 FORWARD LENGTH=669
Glyma.17G151600	1193	29.67	68.67	29.3673	68.3511	-1.21875	down	8.9128e-05	0.00232314	AT2G44610.1|Symbols:RAB6, ATRABH1B, ATRAB6A, RAB6A|Ras-related small GTP-binding family protein|chr2:18411778-18413883 REVERSE LENGTH=208
Glyma.17G155000	1168	0.67	8.33	0.652051	8.25627	-3.66243	down	0.000209296	0.0047446	AT1G32560.1|Symbols:|Late embryogenesis abundant protein, group 1 protein|chr1:11774528-11775032 FORWARD LENGTH=134
Glyma.17G165600	1552	154.67	410.33	153.016	408.057	-1.41509	down	6.48242e-12	7.38801e-10	AT1G24625.1|Symbols:ZFP7|zinc finger protein 7|chr1:8726009-8726638 REVERSE LENGTH=209
Glyma.17G167500	1821	6.67	0	6.59419	0	12.687	up	4.9607e-05	0.00141221	AT3G42170.1|Symbols:|BED zinc finger ;hAT family dimerisation domain|chr3:14321838-14323928 FORWARD LENGTH=696
Glyma.17G168300	1578	56.67	24	55.9953	23.9929	1.2227	up	0.000233009	0.00519179	AT1G47128.1|Symbols:RD21, RD21A|Granulin repeat cysteine protease family protein|chr1:17283139-17285609 REVERSE LENGTH=462
Glyma.17G170400	1337	67.67	29.67	66.8649	29.5451	1.17833	up	0.000158494	0.00377701	AT5G67170.1|Symbols:|SEC-C motif-containing protein / OTU-like cysteine protease family protein|chr5:26799851-26801763 FORWARD LENGTH=375
Glyma.17G173200	1112	4	79.67	3.94951	79.2566	-4.32679	down	3.66927e-24	1.52068e-21	AT5G42800.1|Symbols:DFR, TT3, M318|dihydroflavonol 4-reductase|chr5:17164296-17165864 REVERSE LENGTH=382
Glyma.17G174700	1429	24	1.67	23.7647	1.62121	3.87368	up	2.33598e-09	1.8111e-07	AT5G09910.1|Symbols:|Ras-related small GTP-binding family protein|chr5:3093272-3094932 FORWARD LENGTH=333
Glyma.17G178000	561	52.33	7	51.7176	6.98941	2.88741	up	4.86412e-12	5.65678e-10	AT5G66860.1|Symbols:|Ribosomal protein L25/Gln-tRNA synthetase, anti-codon-binding domain|chr5:26701233-26702531 REVERSE LENGTH=249
Glyma.17G178700	1026	0	24.33	0	24.3308	-14.5705	down	6.72983e-14	9.8019e-12	AT1G71710.2|Symbols:|DNAse I-like superfamily protein|chr1:26973796-26976747 REVERSE LENGTH=655
Glyma.17G188200	2133	67.67	20.67	66.855	20.5344	1.70299	up	2.79431e-07	1.50754e-05	AT5G20950.2|Symbols:|Glycosyl hydrolase family protein|chr5:7107609-7110775 REVERSE LENGTH=624
Glyma.17G203700	3143	0	23	0	22.9751	-14.4878	down	2.72447e-13	3.68556e-11	AT5G11490.2|Symbols:|adaptin family protein|chr5:3671964-3676263 FORWARD LENGTH=850
Glyma.17G210100	1432	13.67	39.33	13.5352	39.0747	-1.52951	down	9.5507e-05	0.00246964	AT4G17310.1|Symbols:|unknown protein; LOCATED IN: chloroplast; EXPRESSED IN: 9 plant structures; EXPRESSED DURING: LP.04 four leaves visible, 4 anthesis, petal differentiation and expansion stage; BEST Arabidopsis thaliana protein match is: unknown protein (TAIR:AT5G47455.7); Has 164 Blast hits to 164 proteins in 12 species: Archae - 0; Bacteria - 0; Metazoa - 0; Fungi - 0; Plants - 164; Viruses …
Glyma.17G214100	2081	22.67	1.67	22.3911	1.65696	3.75631	up	7.82893e-09	5.49085e-07	AT5G38260.1|Symbols:|Protein kinase superfamily protein|chr5:15283692-15285837 REVERSE LENGTH=638
Glyma.17G217000	1539	423	198.67	418.261	197.595	1.08186	up	9.27321e-08	5.41984e-06	AT4G19810.1|Symbols:|Glycosyl hydrolase family protein with chitinase insertion domain|chr4:10764151-10765753 REVERSE LENGTH=379
Glyma.17G242100	1646	15	39.33	14.7948	39.2386	-1.40718	down	0.000298012	0.00638429	AT5G42900.2|Symbols:|cold regulated gene 27|chr5:17198366-17199712 REVERSE LENGTH=246
Glyma.17G242600	538	32.33	7.67	32.0123	7.65075	2.06495	up	4.89756e-06	0.000190829	NA
Glyma.17G242700	1103	65	11.33	64.2804	11.2195	2.51838	up	1.0702e-11	1.16998e-09	NA
Glyma.17G244200	1663	157.67	7	155.819	6.93641	4.48954	up	2.02077e-39	1.80633e-36	AT2G26560.1|Symbols:PLP2, PLA IIA, PLA2A|phospholipase A 2A|chr2:11293912-11295708 REVERSE LENGTH=407
Glyma.18G009700	3145	1103.33	2327.33	1091.09	2315.61	-1.08563	down	4.13611e-07	2.14513e-05	AT3G04120.1|Symbols:GAPC, GAPC-1, GAPC1|glyceraldehyde-3-phosphate dehydrogenase C subunit 1|chr3:1081077-1083131 FORWARD LENGTH=338
Glyma.18G015400	2026	14	49.33	13.8258	48.9779	-1.82477	down	1.11313e-06	5.10519e-05	AT4G40020.1|Symbols:|Myosin heavy chain-related protein|chr4:18553453-18555300 REVERSE LENGTH=615
Glyma.18G016300	1700	34.33	5	33.9667	5.02749	2.75621	up	9.90599e-09	6.80427e-07	AT4G39955.1|Symbols:|alpha/beta-Hydrolases superfamily protein|chr4:18530573-18532088 FORWARD LENGTH=328
Glyma.18G016900	1651	65	167.67	64.3235	166.871	-1.37532	down	1.0158e-08	6.96368e-07	AT4G39900.1|Symbols:|unknown protein; Has 30201 Blast hits to 17322 proteins in 780 species: Archae - 12; Bacteria - 1396; Metazoa - 17338; Fungi - 3422; Plants - 5037; Viruses - 0; Other Eukaryotes - 2996 (source: NCBI BLink).|chr4:18508569-18510289 REVERSE LENGTH=245
Glyma.18G018500	843	48	118	47.4474	117.282	-1.30559	down	6.96211e-07	3.36398e-05	AT5G10130.1|Symbols:|Pollen Ole e 1 allergen and extensin family protein|chr5:3171551-3172428 REVERSE LENGTH=164
Glyma.18G019900	1563	83.33	166.33	82.5016	165.333	-1.00288	down	1.58789e-05	0.000533841	AT5G10050.1|Symbols:|NAD(P)-binding Rossmann-fold superfamily protein|chr5:3144254-3145643 FORWARD LENGTH=279
Glyma.18G020500	1301	12.33	42	12.1599	41.8261	-1.78227	down	6.83434e-06	0.000256377	NA
Glyma.18G020600	566	329.33	84	325.61	83.4113	1.96483	up	4.73554e-19	1.26991e-16	AT5G65207.1|Symbols:|unknown protein; BEST Arabidopsis thaliana protein match is: unknown protein (TAIR:AT5G10040.1); Has 30201 Blast hits to 17322 proteins in 780 species: Archae - 12; Bacteria - 1396; Metazoa - 17338; Fungi - 3422; Plants - 5037; Viruses - 0; Other Eukaryotes - 2996 (source: NCBI BLink).|chr5:26052364-26052585 REVERSE LENGTH=73
Glyma.18G022000	835	1	9.67	0.982243	9.59259	-3.28777	down	0.000170754	0.004025	AT3G05550.1|Symbols:|Hypoxia-responsive family protein|chr3:1612860-1613748 FORWARD LENGTH=97
Glyma.18G022400	1902	9538	665	9433.85	662.298	3.83229	up	1.34463e-37	1.07542e-34	AT3G56200.1|Symbols:|Transmembrane amino acid transporter family protein|chr3:20850087-20851779 FORWARD LENGTH=435
Glyma.18G022500	1353	7077	705	6998.07	700.957	3.31956	up	2.99817e-34	2.16953e-31	AT3G56190.1|Symbols:ALPHA-SNAP2, ASNAP|alpha-soluble NSF attachment protein 2|chr3:20846119-20848356 REVERSE LENGTH=289
Glyma.18G022700	477	1129	82.33	1116.6	82.1382	3.76491	up	2.26024e-63	4.12159e-60	AT3G10985.1|Symbols:SAG20, WI12, ATWI-12|senescence associated gene 20|chr3:3442776-3443108 FORWARD LENGTH=110
Glyma.18G025200	525	1.33	11.33	1.31071	11.3419	-3.11325	down	9.3536e-05	0.00242831	AT5G05500.1|Symbols:|Pollen Ole e 1 allergen and extensin family protein|chr5:1629716-1630267 FORWARD LENGTH=183
Glyma.18G030700	1777	43.33	140.33	42.859	139.702	-1.70468	down	5.78246e-11	5.81922e-09	AT1G02800.1|Symbols:ATCEL2, CEL2|cellulase 2|chr1:613386-616103 REVERSE LENGTH=501
Glyma.18G033200	558	1.67	12	1.64995	12.0097	-2.86371	down	0.000132667	0.00326743	AT3G53980.2|Symbols:|Bifunctional inhibitor/lipid-transfer protein/seed storage 2S albumin superfamily protein|chr3:19987760-19988203 REVERSE LENGTH=114
Glyma.18G033300	1242	266.67	93.33	263.814	92.7257	1.50848	up	8.03284e-12	8.97552e-10	AT5G02020.2|Symbols:SIS|Encodes a protein involved in salt tolerance, names SIS (Salt Induced Serine rich).|chr5:386999-387921 REVERSE LENGTH=137
Glyma.18G041800	354	0	20.67	0	20.5488	-14.3268	down	3.31375e-12	3.96502e-10	AT3G05230.1|Symbols:|Signal peptidase subunit|chr3:1492304-1493452 FORWARD LENGTH=167
Glyma.18G043400	1443	0	6	0	5.96008	-12.5411	down	0.000111441	0.00280994	AT5G03800.1|Symbols:EMB175, emb1899, EMB166|Pentatricopeptide repeat (PPR) superfamily protein|chr5:1010894-1013584 REVERSE LENGTH=896
Glyma.18G046300	2489	113	33	111.726	32.7538	1.77023	up	3.06966e-10	2.7493e-08	AT1G70520.1|Symbols:CRK2|cysteine-rich RLK (RECEPTOR-like protein kinase) 2|chr1:26584888-26587334 REVERSE LENGTH=649
Glyma.18G048300	1487	184.33	84.67	182.328	84.2304	1.11412	up	1.30493e-06	5.89002e-05	AT4G16330.2|Symbols:|2-oxoglutarate (2OG) and Fe(II)-dependent oxygenase superfamily protein|chr4:9226298-9227914 REVERSE LENGTH=364
Glyma.18G061000	1513	0	11.33	0	11.3126	-13.4656	down	1.26094e-07	7.15863e-06	AT2G30020.1|Symbols:|Protein phosphatase 2C family protein|chr2:12814437-12815904 FORWARD LENGTH=396
Glyma.18G065700	2768	14.67	44.33	14.5033	44.0363	-1.60232	down	2.36279e-05	0.000752723	AT2G29630.3|Symbols:THIC|thiaminC|chr2:12667395-12669569 FORWARD LENGTH=644
Glyma.18G068200	768	1.67	22	1.63429	21.8735	-3.74245	down	1.16182e-08	7.89345e-07	NA
Glyma.18G068800	3189	80.67	32.67	79.7794	32.4087	1.29963	up	1.38849e-05	0.000473791	AT1G07380.1|Symbols:|Neutral/alkaline non-lysosomal ceramidase|chr1:2264829-2268306 REVERSE LENGTH=779
Glyma.18G069300	2846	50	104.33	49.4657	103.877	-1.07038	down	6.08929e-05	0.0016814	AT3G04580.2|Symbols:EIN4|Signal transduction histidine kinase, hybrid-type, ethylene sensor|chr3:1235576-1237965 REVERSE LENGTH=766
Glyma.18G069400	780	0	10.67	0	10.6484	-13.3784	down	2.82032e-07	1.51977e-05	NA
Glyma.18G070000	774	1.33	11.33	1.31732	11.3484	-3.10681	down	9.34199e-05	0.00242668	AT1G29880.1|Symbols:|glycyl-tRNA synthetase / glycine--tRNA ligase|chr1:10459662-10462781 REVERSE LENGTH=729
Glyma.18G072000	318	33	0	32.632	0	14.994	up	1.61141e-17	3.54884e-15	AT2G38960.1|Symbols:AERO2, ERO2|endoplasmic reticulum oxidoreductins 2|chr2:16265455-16267883 FORWARD LENGTH=472
Glyma.18G082200	3117	70	146.67	69.2048	145.821	-1.07525	down	8.8172e-06	0.000318646	AT3G07040.1|Symbols:RPM1, RPS3|NB-ARC domain-containing disease resistance protein|chr3:2226244-2229024 REVERSE LENGTH=926
Glyma.18G082800	2324	2.67	32	2.64957	31.867	-3.58824	down	7.09327e-11	7.02974e-09	AT3G07040.1|Symbols:RPM1, RPS3|NB-ARC domain-containing disease resistance protein|chr3:2226244-2229024 REVERSE LENGTH=926
Glyma.18G083200	3205	1.67	365	1.64751	363.105	-7.78396	down	5.40012e-92	2.46181e-88	AT3G07040.1|Symbols:RPM1, RPS3|NB-ARC domain-containing disease resistance protein|chr3:2226244-2229024 REVERSE LENGTH=926
Glyma.18G083900	3260	1	10.33	0.984683	10.2897	-3.3854	down	8.45632e-05	0.00221683	AT3G07040.1|Symbols:RPM1, RPS3|NB-ARC domain-containing disease resistance protein|chr3:2226244-2229024 REVERSE LENGTH=926
Glyma.18G084400	3230	4.33	18.67	4.27898	18.5303	-2.11455	down	0.000171572	0.00404009	AT3G07040.1|Symbols:RPM1, RPS3|NB-ARC domain-containing disease resistance protein|chr3:2226244-2229024 REVERSE LENGTH=926
Glyma.18G085200	2330	231	108.33	228.523	107.894	1.08273	up	7.65808e-07	3.64042e-05	AT5G55500.1|Symbols:ATXYLT, XYLT|beta-1,2-xylosyltransferase|chr5:22482386-22484417 FORWARD LENGTH=534
Glyma.18G085500	2851	78	31.33	77.1587	31.129	1.30957	up	1.49113e-05	0.000504286	AT4G26690.1|Symbols:SHV3, MRH5, GPDL2|PLC-like phosphodiesterase family protein|chr4:13456793-13459890 REVERSE LENGTH=759
Glyma.18G086200	3242	97.33	29.67	96.3003	29.5415	1.7048	up	5.62129e-09	4.06767e-07	AT1G59780.1|Symbols:|NB-ARC domain-containing disease resistance protein|chr1:21993581-21997691 REVERSE LENGTH=906
Glyma.18G087000	2457	1.33	36.67	1.3166	36.3863	-4.78851	down	4.91306e-15	8.20427e-13	AT3G07040.1|Symbols:RPM1, RPS3|NB-ARC domain-containing disease resistance protein|chr3:2226244-2229024 REVERSE LENGTH=926
Glyma.18G087700	2694	0	9	0	8.95697	-13.1288	down	2.21698e-06	9.43677e-05	AT3G07040.1|Symbols:RPM1, RPS3|NB-ARC domain-containing disease resistance protein|chr3:2226244-2229024 REVERSE LENGTH=926
Glyma.18G087800	3254	0.33	32	0.332632	31.849	-6.58118	down	6.41212e-16	1.20792e-13	AT3G07040.1|Symbols:RPM1, RPS3|NB-ARC domain-containing disease resistance protein|chr3:2226244-2229024 REVERSE LENGTH=926
Glyma.18G088300	3070	3	20.67	2.97488	20.5308	-2.78689	down	2.2693e-06	9.64145e-05	AT3G07040.1|Symbols:RPM1, RPS3|NB-ARC domain-containing disease resistance protein|chr3:2226244-2229024 REVERSE LENGTH=926
Glyma.18G088500	732	0	13.67	0	13.5421	-13.7252	down	8.14834e-09	5.686e-07	AT3G07040.1|Symbols:RPM1, RPS3|NB-ARC domain-containing disease resistance protein|chr3:2226244-2229024 REVERSE LENGTH=926
Glyma.18G088700	3106	4	18.33	3.94218	18.2554	-2.21126	down	0.000121071	0.00301791	AT3G51560.1|Symbols:|Disease resistance protein (TIR-NBS-LRR class) family|chr3:19121808-19125913 REVERSE LENGTH=1253
Glyma.18G090500	687	10.33	0.33	10.217	0.324241	4.97775	up	4.7888e-06	0.000187232	AT4G26810.2|Symbols:|SWIB/MDM2 domain superfamily protein|chr4:13492247-13492649 REVERSE LENGTH=106
Glyma.18G091700	639	32.33	1	31.9814	0.972723	5.03906	up	5.23491e-14	7.72327e-12	NA
Glyma.18G091800	2859	199.67	1.33	197.438	1.30983	7.23588	up	1.28343e-62	2.25036e-59	NA
Glyma.18G092200	2581	17	42.67	16.7941	42.4115	-1.3365	down	0.000341636	0.00713772	AT1G62300.1|Symbols:WRKY6, ATWRKY6|WRKY family transcription factor|chr1:23016887-23019155 REVERSE LENGTH=553
Glyma.18G093300	2715	54	193.33	53.5283	192.355	-1.8454	down	2.13193e-14	3.29275e-12	AT3G07040.1|Symbols:RPM1, RPS3|NB-ARC domain-containing disease resistance protein|chr3:2226244-2229024 REVERSE LENGTH=926
Glyma.18G093400	3173	67.33	21	66.5133	20.9839	1.66436	up	4.29701e-07	2.21097e-05	AT3G46730.1|Symbols:|NB-ARC domain-containing disease resistance protein|chr3:17213069-17215612 REVERSE LENGTH=847
Glyma.18G093500	3060	82	5.33	81.0957	5.3152	3.93143	up	1.83041e-22	6.46858e-20	AT3G07040.1|Symbols:RPM1, RPS3|NB-ARC domain-containing disease resistance protein|chr3:2226244-2229024 REVERSE LENGTH=926
Glyma.18G093600	3369	71.67	22	70.9303	21.8643	1.69783	up	1.74883e-07	9.77031e-06	AT3G07040.1|Symbols:RPM1, RPS3|NB-ARC domain-containing disease resistance protein|chr3:2226244-2229024 REVERSE LENGTH=926
Glyma.18G093800	3071	2.33	29	2.30545	28.8007	-3.64298	down	2.7825e-10	2.51684e-08	AT3G07040.1|Symbols:RPM1, RPS3|NB-ARC domain-containing disease resistance protein|chr3:2226244-2229024 REVERSE LENGTH=926
Glyma.18G095300	843	0	8.33	0	8.25627	-13.0113	down	5.17717e-06	0.000200524	AT3G20480.2|Symbols:|tetraacyldisaccharide 4'-kinase family protein|chr3:7151835-7153369 REVERSE LENGTH=363
Glyma.18G096700	738	55.33	24	54.6853	23.7065	1.20587	up	0.0003724	0.00769234	AT3G20340.1|Symbols:|Expression of the gene is downregulated in the presence of paraquat, an inducer of photoxidative stress.|chr3:7093075-7093422 REVERSE LENGTH=115
Glyma.18G100800	919	16.33	3.33	16.1493	3.3376	2.27459	up	0.000180926	0.00422545	AT3G50360.1|Symbols:ATCEN2, CEN1, CEN2|centrin2|chr3:18674421-18675502 FORWARD LENGTH=169
Glyma.18G101100	965	68.67	13.33	67.9672	13.2243	2.36164	up	3.46223e-11	3.58718e-09	AT3G50360.1|Symbols:ATCEN2, CEN1, CEN2|centrin2|chr3:18674421-18675502 FORWARD LENGTH=169
Glyma.18G103500	2073	55.67	112.33	55.0238	111.757	-1.02224	down	8.3595e-05	0.00219886	AT2G19070.1|Symbols:SHT|spermidine hydroxycinnamoyl transferase|chr2:8260185-8261958 REVERSE LENGTH=451
Glyma.18G111300	543	113	33	111.76	32.8117	1.76813	up	3.05637e-10	2.7482e-08	AT2G30860.1|Symbols:ATGSTF9, GLUTTR, ATGSTF7, GSTF9|glutathione S-transferase PHI 9|chr2:13139132-13140057 FORWARD LENGTH=215
Glyma.18G112500	267	0.33	7.67	0.326026	7.58489	-4.54007	down	0.000100322	0.00257662	AT4G32820.2|Symbols:|Tetratricopeptide repeat (TPR)-like superfamily protein|chr4:15831679-15841454 REVERSE LENGTH=1872
Glyma.18G113300	1480	7	0	6.90801	0	12.7541	up	3.20302e-05	0.000978682	AT4G19645.2|Symbols:|TRAM, LAG1 and CLN8 (TLC) lipid-sensing domain containing protein|chr4:10689941-10691298 REVERSE LENGTH=268
Glyma.18G116400	1683	71.67	277.67	70.9375	276.442	-1.96236	down	3.65799e-18	8.64043e-16	AT4G23820.1|Symbols:|Pectin lyase-like superfamily protein|chr4:12397217-12400050 REVERSE LENGTH=444
Glyma.18G124200	2487	29	9	28.6801	8.96135	1.67826	up	0.000188812	0.00437377	AT2G02790.1|Symbols:IQD29|IQ-domain 29|chr2:788708-790946 FORWARD LENGTH=636
Glyma.18G124300	357	0.67	8.33	0.660383	8.30489	-3.65259	down	0.000208263	0.00472484	NA
Glyma.18G125300	2144	9.67	29	9.583	28.8609	-1.59057	down	0.000326435	0.00688004	AT1G69830.1|Symbols:ATAMY3, AMY3|alpha-amylase-like 3|chr1:26288518-26293003 REVERSE LENGTH=887
Glyma.18G131800	372	0	11.33	0	11.3182	-13.4664	down	1.25991e-07	7.15863e-06	AT2G37500.2|Symbols:|arginine biosynthesis protein ArgJ family|chr2:15739904-15742430 REVERSE LENGTH=409
Glyma.18G131900	378	0	9	0	9.0128	-13.1378	down	2.202e-06	9.38177e-05	AT4G12420.2|Symbols:SKU5|Cupredoxin superfamily protein|chr4:7349941-7352868 REVERSE LENGTH=587
Glyma.18G135200	351	330.33	0.67	326.568	0.671379	8.92604	up	2.35275e-90	9.75064e-87	NA
Glyma.18G135700	761	5.67	0	5.61195	0	12.4543	up	0.00019035	0.00440456	AT2G22370.1|Symbols:|unknown protein; Has 127 Blast hits to 127 proteins in 48 species: Archae - 0; Bacteria - 0; Metazoa - 87; Fungi - 0; Plants - 39; Viruses - 0; Other Eukaryotes - 1 (source: NCBI BLink).|chr2:9501019-9502078 REVERSE LENGTH=219
Glyma.18G137800	855	7.33	0	7.25803	0	12.8254	up	2.06942e-05	0.000669084	AT1G60230.1|Symbols:|Radical SAM superfamily protein|chr1:22212223-22214346 REVERSE LENGTH=458
Glyma.18G138700	2915	10	0.33	9.91492	0.340707	4.863	up	6.99535e-06	0.000261397	AT1G70460.1|Symbols:RHS10|root hair specific 10|chr1:26556155-26558994 FORWARD LENGTH=710
Glyma.18G143700	2075	33	9.67	32.5657	9.65485	1.75403	up	4.62742e-05	0.00133179	AT3G26590.1|Symbols:|MATE efflux family protein|chr3:9761927-9765259 REVERSE LENGTH=500
Glyma.18G147700	3257	89	23	87.9982	22.8069	1.948	up	3.47724e-10	3.07807e-08	AT4G38050.1|Symbols:|Xanthine/uracil permease family protein|chr4:17869529-17872461 REVERSE LENGTH=709
Glyma.18G152400	976	63.33	231	62.6353	230.171	-1.87766	down	7.49729e-16	1.40076e-13	AT5G48490.1|Symbols:|Bifunctional inhibitor/lipid-transfer protein/seed storage 2S albumin superfamily protein|chr5:19647932-19648237 REVERSE LENGTH=101
Glyma.18G156000	3896	100.67	38	99.5641	37.9195	1.39269	up	6.0982e-07	3.01197e-05	AT1G03080.1|Symbols:|kinase interacting (KIP1-like) family protein|chr1:731794-737332 REVERSE LENGTH=1733
Glyma.18G165700	1292	8	0	7.9049	0	12.9485	up	8.7881e-06	0.000318228	AT4G13090.1|Symbols:XTH2|xyloglucan endotransglucosylase/hydrolase 2|chr4:7631535-7632870 REVERSE LENGTH=292
Glyma.18G165800	225	5.67	0	5.60635	0	12.4528	up	0.000190431	0.00440456	AT4G09720.2|Symbols:ATRABG3A, RABG3A|RAB GTPase homolog G3A|chr4:6133405-6134959 FORWARD LENGTH=172
Glyma.18G182400	2813	39	13.33	38.6016	13.248	1.54289	up	0.000100809	0.00258621	AT3G46590.1|Symbols:TRFL1, ATTRP2, TRP2|TRF-like 1|chr3:17153642-17155946 FORWARD LENGTH=552
Glyma.18G183500	2109	10	1.33	9.89093	1.3034	2.92383	up	0.000394319	0.00802509	AT5G60020.1|Symbols:LAC17, ATLAC17|laccase 17|chr5:24168072-24170223 FORWARD LENGTH=577
Glyma.18G190900	2709	47.67	15	47.1412	14.9515	1.65669	up	8.821e-06	0.000318646	AT3G07040.1|Symbols:RPM1, RPS3|NB-ARC domain-containing disease resistance protein|chr3:2226244-2229024 REVERSE LENGTH=926
Glyma.18G191400	804	80.67	0.33	79.7159	0.340707	7.87019	up	1.63553e-33	1.11285e-30	AT1G73260.1|Symbols:ATKTI1, KTI1|kunitz trypsin inhibitor 1|chr1:27547410-27548057 REVERSE LENGTH=215
Glyma.18G191800	732	508.33	1109.67	502.866	1104.79	-1.13553	down	1.22288e-08	8.27364e-07	AT5G55410.1|Symbols:|Bifunctional inhibitor/lipid-transfer protein/seed storage 2S albumin superfamily protein|chr5:22460677-22461081 FORWARD LENGTH=107
Glyma.18G192000	984	232.67	105.33	230.172	104.689	1.1366	up	2.41615e-07	1.31598e-05	AT1G07400.1|Symbols:|HSP20-like chaperones superfamily protein|chr1:2275148-2275621 FORWARD LENGTH=157
Glyma.18G194000	2123	32.33	10.67	31.9702	10.644	1.58668	up	0.000194584	0.00447381	NA
Glyma.18G203100	1698	65.33	30.33	64.587	30.1069	1.10115	up	0.000463135	0.00918373	AT5G01360.1|Symbols:TBL3|Plant protein of unknown function (DUF828)|chr5:147608-149316 REVERSE LENGTH=434
Glyma.18G204200	2393	320	712.33	316.561	709.168	-1.16364	down	3.99309e-09	2.97446e-07	AT5G54960.1|Symbols:PDC2|pyruvate decarboxylase-2|chr5:22310858-22312681 REVERSE LENGTH=607
Glyma.18G205500	3570	3	18	2.97976	17.8854	-2.58551	down	2.02365e-05	0.000656612	AT1G47890.1|Symbols:AtRLP7, RLP7|receptor like protein 7|chr1:17643976-17647035 FORWARD LENGTH=1019
Glyma.18G206500	1782	3.33	15.33	3.29918	15.285	-2.21194	down	0.000344872	0.00719431	AT2G38330.1|Symbols:|MATE efflux family protein|chr2:16064571-16067318 FORWARD LENGTH=521
Glyma.18G208300	1878	16	0.33	15.8125	0.330672	5.57952	up	8.82558e-09	6.10532e-07	AT2G15480.2|Symbols:UGT73B5|UDP-glucosyl transferase 73B5|chr2:6758817-6763398 FORWARD LENGTH=494
Glyma.18G208500	1869	9.33	0	9.209	0	13.1688	up	1.65109e-06	7.23055e-05	AT4G34131.1|Symbols:UGT73B3|UDP-glucosyl transferase 73B3|chr4:16343268-16344713 REVERSE LENGTH=481
Glyma.18G208600	1497	167.67	35	165.796	34.7644	2.25373	up	8.27745e-18	1.88596e-15	AT4G34131.1|Symbols:UGT73B3|UDP-glucosyl transferase 73B3|chr4:16343268-16344713 REVERSE LENGTH=481
Glyma.18G208800	2764	419.67	188.33	414.977	187.371	1.14713	up	1.66694e-08	1.10454e-06	AT2G38470.1|Symbols:WRKY33, ATWRKY33|WRKY DNA-binding protein 33|chr2:16108476-16110539 FORWARD LENGTH=519
Glyma.18G209000	1749	11	0	10.8707	0	13.4082	up	2.17241e-07	1.19177e-05	AT2G38450.1|Symbols:|CONTAINS InterPro DOMAIN/s: Sel1-like (InterPro:IPR006597); BEST Arabidopsis thaliana protein match is: unknown protein (TAIR:AT5G05360.1); Has 88 Blast hits to 88 proteins in 25 species: Archae - 0; Bacteria - 16; Metazoa - 0; Fungi - 0; Plants - 70; Viruses - 0; Other Eukaryotes - 2 (source: NCBI BLink).|chr2:16102016-16102683 FORWARD LENGTH=138
Glyma.18G209600	3437	133.33	45	131.959	44.7772	1.55925	up	2.38339e-09	1.84472e-07	AT3G08840.2|Symbols:|D-alanine--D-alanine ligase family|chr3:2679648-2686157 REVERSE LENGTH=937
Glyma.18G210500	2140	158	75	156.188	74.5619	1.06678	up	7.43157e-06	0.000276338	AT3G08860.1|Symbols:PYD4|PYRIMIDINE 4|chr3:2696754-2699087 REVERSE LENGTH=481
Glyma.18G218600	1785	181.67	68	179.507	67.5053	1.41097	up	2.68916e-09	2.05694e-07	AT5G24900.1|Symbols:CYP714A2|cytochrome P450, family 714, subfamily A, polypeptide 2|chr5:8563853-8566771 REVERSE LENGTH=525
Glyma.18G226300	9435	217.67	16.33	215.2	16.2228	3.72958	up	1.93025e-39	1.75992e-36	AT4G27220.1|Symbols:|NB-ARC domain-containing disease resistance protein|chr4:13633953-13636712 REVERSE LENGTH=919
Glyma.18G226600	2209	59.33	0.67	58.6944	0.661344	6.47168	up	5.3133e-25	2.32775e-22	AT5G01150.1|Symbols:|Protein of unknown function (DUF674)|chr5:51988-53649 FORWARD LENGTH=501
Glyma.18G226700	445	26.33	6.67	26.0194	6.67237	1.96332	up	4.57218e-05	0.00132005	NA
Glyma.18G226800	6246	258.33	1.67	255.4	1.65696	7.26807	up	9.23695e-74	2.00521e-70	AT4G27220.1|Symbols:|NB-ARC domain-containing disease resistance protein|chr4:13633953-13636712 REVERSE LENGTH=919
Glyma.18G226900	4664	58.67	24.33	58.0596	24.3215	1.2553	up	0.000141972	0.00345368	AT1G12210.1|Symbols:RFL1|RPS5-like 1|chr1:4140948-4143605 FORWARD LENGTH=885
Glyma.18G228500	3184	77.33	34.67	76.4841	34.4429	1.15095	up	0.000113385	0.00284793	AT1G62910.1|Symbols:|Pentatricopeptide repeat (PPR) superfamily protein|chr1:23299060-23300958 FORWARD LENGTH=632
Glyma.18G228700	2682	16.67	0.33	16.4761	0.340707	5.5957	up	4.30261e-09	3.18421e-07	AT4G22990.1|Symbols:|Major Facilitator Superfamily with SPX (SYG1/Pho81/XPR1) domain-containing protein|chr4:12048240-12050984 REVERSE LENGTH=699
Glyma.18G235100	1110	25.67	64.33	25.3608	63.968	-1.33475	down	3.5087e-05	0.00105581	AT5G51510.1|Symbols:|unknown protein; CONTAINS InterPro DOMAIN/s: Protein of unknown function DUF1352 (InterPro:IPR009787); Has 30201 Blast hits to 17322 proteins in 780 species: Archae - 12; Bacteria - 1396; Metazoa - 17338; Fungi - 3422; Plants - 5037; Viruses - 0; Other Eukaryotes - 2996 (source: NCBI BLink).|chr5:20921512-20922818 FORWARD LENGTH=170
Glyma.18G235700	476	13	0	12.8658	0	13.6513	up	2.05122e-08	1.33778e-06	AT2G13680.1|Symbols:CALS5, GLS2, ATGSL02|callose synthase 5|chr2:5695124-5706134 FORWARD LENGTH=1923
Glyma.18G236700	1999	219.67	869	217.139	865.398	-1.99475	down	1.1533e-22	4.20614e-20	AT3G61490.3|Symbols:|Pectin lyase-like superfamily protein|chr3:22758439-22760137 FORWARD LENGTH=476
Glyma.18G245400	1139	21.67	128.67	21.4245	128.204	-2.58111	down	1.31657e-18	3.26196e-16	NA
Glyma.18G247500	1328	56.67	128.67	56.0418	127.922	-1.19068	down	2.63887e-06	0.000110571	AT2G20940.1|Symbols:|Protein of unknown function (DUF1279)|chr2:9002264-9002653 REVERSE LENGTH=129
Glyma.18G247700	480	22.33	0	22.0494	0	14.4285	up	7.19046e-13	9.28608e-11	AT5G51160.1|Symbols:|Ankyrin repeat family protein|chr5:20792280-20793681 FORWARD LENGTH=442
Glyma.18G250000	816	0.33	6.67	0.326026	6.65153	-4.35063	down	0.000340504	0.00712387	AT2G04160.1|Symbols:AIR3|Subtilisin-like serine endopeptidase family protein|chr2:1401450-1407694 REVERSE LENGTH=772
Glyma.18G252100	1370	88.67	41.33	87.717	41.1282	1.09273	up	0.000111292	0.00280772	AT1G02090.1|Symbols:FUS5, CSN7, COP15, ATCSN7|Proteasome component (PCI) domain protein|chr1:387479-389568 REVERSE LENGTH=260
Glyma.18G253100	778	11.33	34.33	11.2051	34.1131	-1.60617	down	0.000115401	0.00288902	AT4G17480.1|Symbols:|alpha/beta-Hydrolases superfamily protein|chr4:9745313-9746847 REVERSE LENGTH=304
Glyma.18G256800	1934	15	2	14.8247	2.02417	2.8726	up	2.44404e-05	0.000772743	NA
Glyma.18G258000	1950	410.33	818	405.54	814.275	-1.00567	down	3.40422e-07	1.7962e-05	AT3G29590.1|Symbols:AT5MAT|HXXXD-type acyl-transferase family protein|chr3:11398917-11400266 REVERSE LENGTH=449
Glyma.18G260000	2118	19.33	4	19.1173	3.98608	2.26184	up	6.70435e-05	0.00183236	AT1G32450.1|Symbols:NRT1.5|nitrate transporter 1.5|chr1:11715337-11719807 REVERSE LENGTH=614
Glyma.18G260200	1256	21	49.33	20.7867	49.1971	-1.24292	down	0.000397413	0.00807365	AT3G28970.1|Symbols:AAR3|Domain of unknown function (DUF298)|chr3:10987970-10989782 REVERSE LENGTH=295
Glyma.18G263900	2822	48	16.67	47.4669	16.5848	1.51706	up	3.45759e-05	0.00104318	AT5G15410.1|Symbols:DND1, ATCNGC2, CNGC2|Cyclic nucleotide-regulated ion channel family protein|chr5:5003460-5006763 REVERSE LENGTH=726
Glyma.18G266300	1005	0.67	11.33	0.658658	11.3383	-4.10553	down	7.43937e-06	0.000276403	AT1G09700.1|Symbols:HYL1, DRB1|dsRNA-binding domain-like superfamily protein|chr1:3137960-3140118 REVERSE LENGTH=419
Glyma.18G266900	2891	905.67	384	895.214	382.171	1.22801	up	5.76698e-10	4.88671e-08	AT5G15870.1|Symbols:|glycosyl hydrolase family 81 protein|chr5:5182641-5184878 REVERSE LENGTH=745
Glyma.18G268100	1440	97.67	42	96.5058	41.8654	1.20486	up	1.30686e-05	0.0004493	AT5G39050.1|Symbols:|HXXXD-type acyl-transferase family protein|chr5:15634596-15636005 FORWARD LENGTH=469
Glyma.18G268200	1940	231	114	228.409	113.755	1.00569	up	3.62636e-06	0.0001456	AT5G39050.1|Symbols:|HXXXD-type acyl-transferase family protein|chr5:15634596-15636005 FORWARD LENGTH=469
Glyma.18G270200	1772	0	6.67	0	6.62863	-12.6945	down	4.5323e-05	0.00131437	NA
Glyma.18G270300	883	0	49	0	48.8641	-15.5765	down	4.35706e-24	1.77348e-21	NA
Glyma.18G270400	381	0	13	0	12.9073	-13.6559	down	1.76462e-08	1.16419e-06	AT5G46290.1|Symbols:KASI, KAS1|3-ketoacyl-acyl carrier protein synthase I|chr5:18774439-18776629 REVERSE LENGTH=473
Glyma.18G270600	3591	4.33	314	4.29219	312.555	-6.18625	down	3.63671e-76	9.21057e-73	AT3G51550.1|Symbols:FER|Malectin/receptor-like protein kinase family protein|chr3:19117877-19120564 REVERSE LENGTH=895
Glyma.18G270700	3085	6.33	132	6.26156	131.247	-4.38962	down	1.19606e-34	9.08764e-32	AT3G51550.1|Symbols:FER|Malectin/receptor-like protein kinase family protein|chr3:19117877-19120564 REVERSE LENGTH=895
Glyma.18G271900	1770	24.33	100.33	24.0626	100.028	-2.05554	down	7.73733e-12	8.66657e-10	AT5G60920.1|Symbols:COB|COBRA-like extracellular glycosyl-phosphatidyl inositol-anchored protein family|chr5:24511466-24513932 REVERSE LENGTH=456
Glyma.18G272500	1631	20.33	47.67	20.1169	47.4884	-1.23916	down	0.000481326	0.00949173	AT3G51550.1|Symbols:FER|Malectin/receptor-like protein kinase family protein|chr3:19117877-19120564 REVERSE LENGTH=895
Glyma.18G272600	914	14.67	0.67	14.5331	0.654913	4.4719	up	2.43839e-07	1.32651e-05	NA
Glyma.18G273100	1570	54	10.67	53.3604	10.6569	2.32398	up	1.63266e-09	1.29443e-07	AT5G28680.1|Symbols:ANX2|Malectin/receptor-like protein kinase family protein|chr5:10719437-10722013 REVERSE LENGTH=858
Glyma.18G273600	1003	27	1	26.6791	0.989189	4.75332	up	7.11287e-12	8.02628e-10	AT5G60910.1|Symbols:AGL8, FUL|AGAMOUS-like 8|chr5:24502736-24506013 REVERSE LENGTH=242
Glyma.18G277100	937	272.67	119	269.659	118.309	1.18857	up	3.19512e-08	2.03719e-06	AT3G30530.1|Symbols:ATBZIP42, bZIP42|basic leucine-zipper 42|chr3:12139512-12140033 FORWARD LENGTH=173
Glyma.18G281400	1385	29	88.33	28.6759	87.9452	-1.61677	down	6.12025e-08	3.7004e-06	AT5G13330.1|Symbols:Rap2.6L|related to AP2 6l|chr5:4272384-4274461 FORWARD LENGTH=212
Glyma.18G281500	4414	36.33	75.67	35.8961	75.2441	-1.06775	down	0.000314889	0.00667372	AT1G09730.2|Symbols:|Cysteine proteinases superfamily protein|chr1:3148017-3154236 REVERSE LENGTH=931
Glyma.18G281600	3793	40.67	9.67	40.2151	9.5998	2.06666	up	6.62354e-07	3.22256e-05	AT1G09730.2|Symbols:|Cysteine proteinases superfamily protein|chr1:3148017-3154236 REVERSE LENGTH=931
Glyma.18G281700	4047	36.67	195.67	36.2722	194.54	-2.42314	down	1.76521e-21	5.8739e-19	AT1G09730.2|Symbols:|Cysteine proteinases superfamily protein|chr1:3148017-3154236 REVERSE LENGTH=931
Glyma.18G283200	2511	26.67	90	26.2999	89.5499	-1.76763	down	4.87505e-09	3.58458e-07	AT3G46530.1|Symbols:RPP13|NB-ARC domain-containing disease resistance protein|chr3:17130739-17133246 REVERSE LENGTH=835
Glyma.18G284100	3817	220.67	445.33	218.196	443.014	-1.02173	down	3.60904e-07	1.89549e-05	AT3G28040.1|Symbols:|Leucine-rich receptor-like protein kinase family protein|chr3:10435139-10438268 FORWARD LENGTH=1016
Glyma.18G284700	2030	217.67	31	215.159	30.973	2.79632	up	1.54634e-27	8.01072e-25	AT1G69040.1|Symbols:ACR4|ACT domain repeat 4|chr1:25958196-25960079 FORWARD LENGTH=451
Glyma.18G287700	328	7.67	0.67	7.57989	0.654913	3.5328	up	0.000486728	0.00957399	AT5G02500.2|Symbols:HSC70-1, HSP70-1, AT-HSC70-1, HSC70|heat shock cognate protein 70-1|chr5:554055-556334 REVERSE LENGTH=521
Glyma.18G287800	2331	173	510.33	171.026	507.592	-1.56945	down	1.40712e-14	2.2508e-12	AT3G12580.1|Symbols:HSP70, ATHSP70|heat shock protein 70|chr3:3991487-3993689 REVERSE LENGTH=650
Glyma.18G287900	2439	345.33	745.67	341.353	742.354	-1.12084	down	1.41502e-08	9.51442e-07	AT3G12580.1|Symbols:HSP70, ATHSP70|heat shock protein 70|chr3:3991487-3993689 REVERSE LENGTH=650
Glyma.18G289900	801	159.67	48.67	157.786	48.2936	1.70806	up	1.23163e-11	1.33368e-09	AT2G39518.1|Symbols:|Uncharacterised protein family (UPF0497)|chr2:16496029-16496937 REVERSE LENGTH=174
Glyma.18G290600	2146	5.33	0	5.29182	0	12.3695	up	0.000301013	0.00643416	AT3G12580.1|Symbols:HSP70, ATHSP70|heat shock protein 70|chr3:3991487-3993689 REVERSE LENGTH=650
Glyma.18G292400	913	62	130.33	61.3716	129.578	-1.07818	down	1.55792e-05	0.000525702	NA
Glyma.18G293800	1666	118	51.33	116.662	50.9362	1.19558	up	4.98024e-06	0.000193719	AT3G02600.1|Symbols:LPP3, ATLPP3|lipid phosphate phosphatase 3|chr3:551534-554411 FORWARD LENGTH=364
Glyma.18G294600	837	104	23	102.85	22.9358	2.16487	up	6.07485e-13	7.93525e-11	AT1G67025.1|Symbols:|BEST Arabidopsis thaliana protein match is: Protein kinase superfamily protein (TAIR:AT1G18390.1); Has 221 Blast hits to 191 proteins in 10 species: Archae - 0; Bacteria - 0; Metazoa - 0; Fungi - 0; Plants - 221; Viruses - 0; Other Eukaryotes - 0 (source: NCBI BLink).|chr1:25013344-25014435 REVERSE LENGTH=221
Glyma.18G298500	2070	223.33	547	220.874	544.377	-1.30138	down	8.57333e-11	8.36919e-09	AT5G47900.1|Symbols:|Protein of unknown function (DUF1624)|chr5:19392408-19394963 FORWARD LENGTH=440
Glyma.19G006200	1678	88.67	254	87.7164	252.468	-1.52518	down	6.03459e-12	6.89486e-10	AT5G14650.1|Symbols:|Pectin lyase-like superfamily protein|chr5:4724509-4726328 FORWARD LENGTH=435
Glyma.19G007700	3671	93	41.67	92.0352	41.3644	1.15379	up	4.02855e-05	0.00118563	AT3G01500.2|Symbols:CA1|carbonic anhydrase 1|chr3:194853-197873 REVERSE LENGTH=347
Glyma.19G010800	1587	2.33	37.67	2.30372	37.472	-4.02377	down	1.92815e-13	2.67175e-11	AT1G23800.1|Symbols:ALDH2B7, ALDH2B|aldehyde dehydrogenase 2B7|chr1:8412238-8414804 REVERSE LENGTH=534
Glyma.19G011400	1186	19.67	3	19.4235	2.99329	2.698	up	6.12861e-06	0.000232052	AT4G10250.1|Symbols:ATHSP22.0|HSP20-like chaperones superfamily protein|chr4:6370537-6371124 FORWARD LENGTH=195
Glyma.19G021100	1533	58	116.67	57.332	116.107	-1.01804	down	7.42406e-05	0.00198736	AT5G15150.1|Symbols:ATHB-3, HAT7, ATHB3, HB-3|homeobox 3|chr5:4913951-4915609 REVERSE LENGTH=314
Glyma.19G022100	1692	6.67	0.33	6.60324	0.330672	4.3197	up	0.000371062	0.00766907	AT3G28910.1|Symbols:ATMYB30, MYB30|myb domain protein 30|chr3:10911443-10912856 FORWARD LENGTH=323
Glyma.19G025200	1635	97	40.33	95.9288	40.0567	1.25992	up	6.7683e-06	0.000254163	AT2G43840.2|Symbols:UGT74F1|UDP-glycosyltransferase 74 F1|chr2:18157681-18159166 FORWARD LENGTH=449
Glyma.19G027900	3556	30	84.67	29.6297	84.2463	-1.50757	down	4.78723e-07	2.42489e-05	AT5G15450.1|Symbols:APG6, CLPB3, CLPB-P|casein lytic proteinase B3|chr5:5014399-5018255 REVERSE LENGTH=968
Glyma.19G028000	786	0.67	9.67	0.656217	9.62192	-3.87408	down	4.68842e-05	0.00134594	AT1G22340.1|Symbols:AtUGT85A7, UGT85A7|UDP-glucosyl transferase 85A7|chr1:7890464-7892090 REVERSE LENGTH=487
Glyma.19G030800	1395	11	37.67	10.869	37.5358	-1.78805	down	1.43674e-05	0.000488063	AT5G39050.1|Symbols:|HXXXD-type acyl-transferase family protein|chr5:15634596-15636005 FORWARD LENGTH=469
Glyma.19G031100	4969	79.67	39	78.7384	38.797	1.02112	up	0.000440498	0.00883478	AT1G74160.1|Symbols:|unknown protein; BEST Arabidopsis thaliana protein match is: unknown protein (TAIR:AT1G18620.1); Has 3407 Blast hits to 2217 proteins in 314 species: Archae - 0; Bacteria - 264; Metazoa - 1296; Fungi - 318; Plants - 346; Viruses - 34; Other Eukaryotes - 1149 (source: NCBI BLink).|chr1:27887164-27891151 FORWARD LENGTH=1025
Glyma.19G031300	952	0	6.33	0	6.28432	-12.6175	down	7.09596e-05	0.0019163	NA
Glyma.19G033100	4011	0	18.33	0	18.3077	-14.1602	down	4.11213e-11	4.21267e-09	AT3G51550.1|Symbols:FER|Malectin/receptor-like protein kinase family protein|chr3:19117877-19120564 REVERSE LENGTH=895
Glyma.19G033800	1813	4	29.67	3.96028	29.5644	-2.90019	down	2.22535e-08	1.44104e-06	AT5G15650.1|Symbols:RGP2, ATRGP2|reversibly glycosylated polypeptide 2|chr5:5092203-5094093 FORWARD LENGTH=360
Glyma.19G034900	1719	111	254.33	109.817	253.214	-1.20525	down	2.7592e-08	1.77164e-06	AT5G15780.1|Symbols:|Pollen Ole e 1 allergen and extensin family protein|chr5:5144898-5146297 REVERSE LENGTH=401
Glyma.19G037400	1897	28.67	62	28.3937	61.8035	-1.12212	down	0.000437203	0.00877641	AT5G38820.1|Symbols:|Transmembrane amino acid transporter family protein|chr5:15543481-15545182 FORWARD LENGTH=456
Glyma.19G053800	1721	117.33	45.33	116.005	45.1091	1.3627	up	2.98294e-07	1.59454e-05	AT3G27400.1|Symbols:|Pectin lyase-like superfamily protein|chr3:10140323-10143023 FORWARD LENGTH=412
Glyma.19G054700	3742	0	55.33	0	55.0118	-15.7475	down	1.8641e-26	8.94531e-24	AT5G36930.1|Symbols:|Disease resistance protein (TIR-NBS-LRR class) family|chr5:14567771-14571907 REVERSE LENGTH=1188
Glyma.19G054800	2172	19.67	1	19.4558	1.02212	4.25057	up	7.78455e-09	5.46813e-07	AT1G72930.2|Symbols:TIR|toll/interleukin-1 receptor-like|chr1:27439476-27439934 FORWARD LENGTH=152
Glyma.19G055000	3751	11.33	101	11.1985	100.582	-3.16699	down	1.23724e-20	3.83695e-18	AT5G36930.2|Symbols:|Disease resistance protein (TIR-NBS-LRR class) family|chr5:14567771-14571916 REVERSE LENGTH=1191
Glyma.19G055200	1270	0	25.67	0	25.5053	-14.6385	down	1.75397e-14	2.74777e-12	AT5G40670.1|Symbols:|PQ-loop repeat family protein / transmembrane family protein|chr5:16285968-16287591 FORWARD LENGTH=270
Glyma.19G059000	884	0.33	12	0.326026	11.9374	-5.19436	down	6.25005e-07	3.07697e-05	AT3G05950.1|Symbols:|RmlC-like cupins superfamily protein|chr3:1781130-1781964 REVERSE LENGTH=229
Glyma.19G061400	3381	0.67	11	0.658658	10.9361	-4.05343	down	1.07985e-05	0.00038073	AT3G20970.1|Symbols:NFU4, ATNFU2|NFU domain protein 4|chr3:7348277-7350069 FORWARD LENGTH=283
Glyma.19G069300	2634	0.33	165	0.332632	164.234	-8.94761	down	1.00485e-58	1.52698e-55	AT5G38260.1|Symbols:|Protein kinase superfamily protein|chr5:15283692-15285837 REVERSE LENGTH=638
Glyma.19G073200	2694	141	62.67	139.402	62.3419	1.16098	up	2.66124e-06	0.000111069	AT1G18390.2|Symbols:|Protein kinase superfamily protein|chr1:6327463-6329935 FORWARD LENGTH=654
Glyma.19G076700	1104	45	16.33	44.5045	16.2212	1.45607	up	9.44984e-05	0.00244633	AT5G14280.1|Symbols:|DNA-binding storekeeper protein-related|chr5:4609123-4611444 FORWARD LENGTH=572
Glyma.19G078900	462	0.33	12.67	0.330191	12.5164	-5.24438	down	2.97514e-07	1.59378e-05	AT5G60390.3|Symbols:|GTP binding Elongation factor Tu family protein|chr5:24289226-24290675 FORWARD LENGTH=449
Glyma.19G079700	1098	202.33	50.33	199.977	50.0988	1.99699	up	2.05894e-16	4.09883e-14	AT1G53920.1|Symbols:GLIP5|GDSL-motif lipase 5|chr1:20137725-20139637 FORWARD LENGTH=385
Glyma.19G079900	291	27	2	26.6982	1.96834	3.76169	up	5.91627e-10	4.98541e-08	AT2G36330.1|Symbols:|Uncharacterised protein family (UPF0497)|chr2:15233620-15235298 FORWARD LENGTH=283
Glyma.19G083900	1865	248	111	245.195	110.397	1.15123	up	1.2077e-07	6.8993e-06	AT5G40780.1|Symbols:LHT1|lysine histidine transporter 1|chr5:16323823-16327082 FORWARD LENGTH=446
Glyma.19G085200	1473	1.33	44.33	1.32148	44.1379	-5.06179	down	6.52795e-18	1.50301e-15	AT2G26690.1|Symbols:|Major facilitator superfamily protein|chr2:11347347-11350916 REVERSE LENGTH=577
Glyma.19G086100	932	123.67	56	122.268	55.5684	1.13771	up	9.439e-06	0.00033909	AT3G05950.1|Symbols:|RmlC-like cupins superfamily protein|chr3:1781130-1781964 REVERSE LENGTH=229
Glyma.19G086500	821	8	391.33	7.91151	389.252	-5.62061	down	8.44737e-79	2.26529e-75	AT5G39160.1|Symbols:|RmlC-like cupins superfamily protein|chr5:15679195-15679970 REVERSE LENGTH=222
Glyma.19G089600	1037	24.67	6.67	24.3862	6.65513	1.87352	up	0.000128767	0.00317996	AT1G14990.1|Symbols:|unknown protein; FUNCTIONS IN: molecular_function unknown; INVOLVED IN: biological_process unknown; LOCATED IN: endomembrane system; EXPRESSED IN: 22 plant structures; EXPRESSED DURING: 13 growth stages; Has 34 Blast hits to 34 proteins in 12 species: Archae - 0; Bacteria - 0; Metazoa - 0; Fungi - 0; Plants - 34; Viruses - 0; Other Eukaryotes - 0 (source: NCBI BLink).|chr1:51…
Glyma.19G100700	2335	10	30.33	9.89266	30.2065	-1.61043	down	0.000228961	0.00512413	AT2G02220.1|Symbols:ATPSKR1, PSKR1|phytosulfokin receptor 1|chr2:584098-587124 REVERSE LENGTH=1008
Glyma.19G104100	836	29	2.67	28.6585	2.67908	3.41915	up	1.10564e-09	8.95274e-08	AT5G14500.1|Symbols:|aldose 1-epimerase family protein|chr5:4674503-4676368 REVERSE LENGTH=306
Glyma.19G113500	2193	82	430.33	81.135	428.024	-2.39929	down	4.36877e-28	2.31585e-25	AT5G20950.2|Symbols:|Glycosyl hydrolase family protein|chr5:7107609-7110775 REVERSE LENGTH=624
Glyma.19G115300	1911	41.67	225	41.1215	223.759	-2.44398	down	3.6375e-23	1.3935e-20	AT5G39890.1|Symbols:|Protein of unknown function (DUF1637)|chr5:15974543-15976013 FORWARD LENGTH=276
Glyma.19G127300	1164	0	6	0	5.94722	-12.538	down	0.000111555	0.00281035	AT5G06150.1|Symbols:CYC1BAT, CYCB1;2|Cyclin family protein|chr5:1859542-1861570 REVERSE LENGTH=445
Glyma.19G132700	741	22.33	54.67	22.0665	54.3746	-1.30108	down	0.000132495	0.00326497	NA
Glyma.19G145200	1432	16.67	113.33	16.5182	112.586	-2.76891	down	6.42641e-19	1.69345e-16	AT5G06860.1|Symbols:PGIP1, ATPGIP1|polygalacturonase inhibiting protein 1|chr5:2132373-2133434 FORWARD LENGTH=330
Glyma.19G151500	1600	39.33	134.33	38.8738	133.862	-1.78388	down	2.01729e-11	2.15878e-09	AT1G20770.1|Symbols:|unknown protein; Has 59 Blast hits to 59 proteins in 24 species: Archae - 0; Bacteria - 0; Metazoa - 26; Fungi - 4; Plants - 29; Viruses - 0; Other Eukaryotes - 0 (source: NCBI BLink).|chr1:7215345-7216648 REVERSE LENGTH=215
Glyma.19G169400	4601	208.67	456.67	206.309	454.609	-1.13982	down	1.57922e-08	1.04947e-06	AT1G15520.1|Symbols:PDR12, ATPDR12, ABCG40, ATABCG40|pleiotropic drug resistance 12|chr1:5331993-5338175 REVERSE LENGTH=1423
Glyma.19G169800	688	0	91.67	0	91.2463	-16.4775	down	4.84801e-39	4.09279e-36	AT4G32760.1|Symbols:|ENTH/VHS/GAT family protein|chr4:15799376-15803832 FORWARD LENGTH=675
Glyma.19G173000	1910	11.33	33	11.211	32.8266	-1.54995	down	0.000224679	0.00504565	AT3G09470.2|Symbols:|Major facilitator superfamily protein|chr3:2911668-2914410 REVERSE LENGTH=437
Glyma.19G173800	1482	9	97.67	8.90696	97.2622	-3.44887	down	3.0591e-22	1.06457e-19	AT2G37460.1|Symbols:|nodulin MtN21 /EamA-like transporter family protein|chr2:15726667-15729010 REVERSE LENGTH=380
Glyma.19G177000	552	6.67	26.33	6.60913	26.287	-1.99182	down	3.78662e-05	0.00112753	AT5G02780.1|Symbols:GSTL1|glutathione transferase lambda 1|chr5:630957-632485 FORWARD LENGTH=237
Glyma.19G177100	1788	87	213.67	86.0177	212.6	-1.30543	down	7.39186e-09	5.2245e-07	AT1G09795.1|Symbols:ATATP-PRT2, HISN1B, ATP-PRT2|ATP phosphoribosyl transferase 2|chr1:3173588-3176690 FORWARD LENGTH=413
Glyma.19G187100	1693	152.67	54.67	150.858	54.4613	1.46988	up	3.38257e-09	2.54463e-07	AT2G36800.1|Symbols:DOGT1, UGT73C5|don-glucosyltransferase 1|chr2:15423493-15424980 REVERSE LENGTH=495
Glyma.19G187200	623	56.67	23.67	56.0115	23.4976	1.25321	up	0.000190698	0.00440849	AT2G36770.1|Symbols:|UDP-Glycosyltransferase superfamily protein|chr2:15415227-15416717 REVERSE LENGTH=496
Glyma.19G187500	2402	63.67	8.33	62.9422	8.21047	2.93849	up	7.79545e-14	1.12107e-11	AT2G36780.1|Symbols:|UDP-Glycosyltransferase superfamily protein|chr2:15417618-15419108 REVERSE LENGTH=496
Glyma.19G187600	1308	17	3.33	16.8056	3.35407	2.32496	up	0.000107445	0.00273184	AT2G36750.1|Symbols:UGT73C1|UDP-glucosyl transferase 73C1|chr2:15410531-15412006 REVERSE LENGTH=491
Glyma.19G188400	821	0.33	11	0.330191	10.9683	-5.05389	down	1.95086e-06	8.42994e-05	AT3G09925.1|Symbols:|Pollen Ole e 1 allergen and extensin family protein|chr3:3051868-3052784 REVERSE LENGTH=171
Glyma.19G188700	2706	0.33	48.67	0.332632	48.3896	-7.18463	down	1.67332e-22	5.95964e-20	AT2G36660.1|Symbols:PAB7|poly(A) binding protein 7|chr2:15361476-15364398 REVERSE LENGTH=609
Glyma.19G190100	2227	40.33	81.33	39.8734	80.9172	-1.02102	down	0.000388282	0.00794382	AT3G52990.1|Symbols:|Pyruvate kinase family protein|chr3:19649046-19652237 FORWARD LENGTH=527
Glyma.19G194300	1026	2.67	14.67	2.63392	14.6823	-2.4788	down	0.000149571	0.00360204	AT5G03840.1|Symbols:TFL1, TFL-1|PEBP (phosphatidylethanolamine-binding protein) family protein|chr5:1024760-1025796 REVERSE LENGTH=177
Glyma.19G207300	728	105.33	45	104.117	44.6753	1.22066	up	6.97589e-06	0.000260884	AT2G47880.1|Symbols:|Glutaredoxin family protein|chr2:19605124-19605432 FORWARD LENGTH=102
Glyma.19G213100	984	68	237.67	67.2422	236.653	-1.81534	down	3.13831e-15	5.37855e-13	AT2G47520.1|Symbols:HRE2|Integrase-type DNA-binding superfamily protein|chr2:19502891-19503490 REVERSE LENGTH=171
Glyma.19G213800	1350	23.67	0	23.446	0	14.5171	up	1.76394e-13	2.45916e-11	AT4G02210.2|Symbols:|unknown protein; FUNCTIONS IN: molecular_function unknown; INVOLVED IN: biological_process unknown; LOCATED IN: cellular_component unknown; EXPRESSED IN: 22 plant structures; EXPRESSED DURING: 13 growth stages; BEST Arabidopsis thaliana protein match is: unknown protein (TAIR:AT2G24960.2).|chr4:974320-975917 REVERSE LENGTH=439
Glyma.19G213900	1313	51.67	12	51.1494	11.9338	2.09966	up	3.96405e-08	2.47552e-06	AT4G02200.1|Symbols:|Drought-responsive family protein|chr4:972776-974203 FORWARD LENGTH=214
Glyma.19G218300	2397	33	10.33	32.6393	10.284	1.6662	up	9.74961e-05	0.00250968	AT2G47240.2|Symbols:LACS1|AMP-dependent synthetase and ligase family protein|chr2:19393835-19397616 FORWARD LENGTH=660
Glyma.19G223900	726	0.33	6.67	0.330191	6.65513	-4.33309	down	0.000340299	0.00712387	AT3G05936.1|Symbols:|unknown protein; FUNCTIONS IN: molecular_function unknown; INVOLVED IN: biological_process unknown; LOCATED IN: cellular_component unknown; Has 30201 Blast hits to 17322 proteins in 780 species: Archae - 12; Bacteria - 1396; Metazoa - 17338; Fungi - 3422; Plants - 5037; Viruses - 0; Other Eukaryotes - 2996 (source: NCBI BLink).|chr3:1774062-1774403 REVERSE LENGTH=113
Glyma.19G226900	1386	86.33	173.67	85.4042	173.13	-1.01947	down	1.05296e-05	0.000371822	AT1G09390.1|Symbols:|GDSL-like Lipase/Acylhydrolase superfamily protein|chr1:3031264-3033415 FORWARD LENGTH=370
Glyma.19G227800	1360	35	7	34.5941	6.99944	2.30521	up	3.24865e-07	1.72208e-05	AT1G56600.1|Symbols:AtGolS2, GolS2|galactinol synthase 2|chr1:21207620-21209291 FORWARD LENGTH=335
Glyma.19G228000	549	169	80	167.037	79.8508	1.06479	up	4.81745e-06	0.000188029	AT1G09250.1|Symbols:|basic helix-loop-helix (bHLH) DNA-binding superfamily protein|chr1:2989509-2990132 FORWARD LENGTH=207
Glyma.19G232000	1284	98.67	28	97.6021	27.9661	1.80323	up	8.30598e-10	6.84074e-08	AT3G05600.1|Symbols:|alpha/beta-Hydrolases superfamily protein|chr3:1623485-1624704 REVERSE LENGTH=331
Glyma.19G237000	3094	73.67	22	72.8846	21.9129	1.73383	up	7.69092e-08	4.55495e-06	AT5G27410.1|Symbols:|D-aminoacid aminotransferase-like PLP-dependent enzymes superfamily protein|chr5:9678821-9682468 FORWARD LENGTH=559
Glyma.19G239800	1497	249	107	246.129	106.425	1.20958	up	2.95699e-08	1.89065e-06	AT3G06350.1|Symbols:EMB3004, MEE32|dehydroquinate dehydratase, putative / shikimate dehydrogenase, putative|chr3:1924536-1927701 REVERSE LENGTH=603
Glyma.19G243700	1998	19.67	2.67	19.4759	2.62969	2.88873	up	2.62936e-06	0.000110273	AT4G14750.1|Symbols:IQD19|IQ-domain 19|chr4:8470449-8471903 FORWARD LENGTH=387
Glyma.19G245400	1094	33.33	111.67	32.9876	111.211	-1.7533	down	4.06714e-10	3.54518e-08	AT3G04720.1|Symbols:PR4, HEL, PR-4|pathogenesis-related 4|chr3:1285691-1286531 REVERSE LENGTH=212
Glyma.19G255500	2735	2.67	683.33	2.63564	680.257	-8.01178	down	8.74501e-121	9.96669e-117	AT5G53130.1|Symbols:CNGC1, ATCNGC1|cyclic nucleotide gated channel 1|chr5:21537830-21540490 REVERSE LENGTH=716
Glyma.19G256800	1055	60.33	21.67	59.643	21.583	1.46646	up	1.23407e-05	0.000426203	AT1G01250.1|Symbols:|Integrase-type DNA-binding superfamily protein|chr1:104731-105309 REVERSE LENGTH=192
Glyma.19G259300	2120	8190	3910	8097.57	3889.76	1.05781	up	0.000191771	0.00442655	AT2G46760.1|Symbols:|D-arabinono-1,4-lactone oxidase family protein|chr2:19213028-19215166 REVERSE LENGTH=603
Glyma.19G262700	1366	311.67	55.67	308.333	55.3947	2.47667	up	8.80885e-27	4.36498e-24	AT3G14230.3|Symbols:RAP2.2|related to AP2 2|chr3:4737616-4739000 REVERSE LENGTH=374
Glyma.19G262900	1346	764	145	755.493	144.063	2.39072	up	1.96884e-30	1.15071e-27	AT1G53920.1|Symbols:GLIP5|GDSL-motif lipase 5|chr1:20137725-20139637 FORWARD LENGTH=385
Glyma.19G264200	1483	46.33	96	45.7681	95.6417	-1.0633	down	0.000107666	0.00273442	AT5G49620.1|Symbols:AtMYB78, MYB78|myb domain protein 78|chr5:20137491-20139384 REVERSE LENGTH=307
Glyma.20G007800	1330	69.67	158.33	68.9216	157.343	-1.19089	down	6.50674e-07	3.1855e-05	AT1G47740.2|Symbols:|PPPDE putative thiol peptidase family protein|chr1:17567903-17569035 FORWARD LENGTH=279
Glyma.20G015100	1338	49.33	19.33	48.7689	19.2619	1.34021	up	0.000160302	0.00381809	AT1G15000.1|Symbols:scpl50|serine carboxypeptidase-like 50|chr1:5168613-5169947 FORWARD LENGTH=444
Glyma.20G017900	1145	84	17.33	83.0271	17.1638	2.27421	up	4.53708e-12	5.30349e-10	AT1G14930.1|Symbols:|Polyketide cyclase/dehydrase and lipid transport superfamily protein|chr1:5152465-5153035 REVERSE LENGTH=155
Glyma.20G021000	951	164.67	74.67	162.778	74.1646	1.13411	up	1.7472e-06	7.62216e-05	AT4G19840.1|Symbols:ATPP2-A1, ATPP2A-1, PP2-A1|phloem protein 2-A1|chr4:10774336-10775701 FORWARD LENGTH=246
Glyma.20G021600	2527	112	50.67	110.717	50.4259	1.13465	up	1.66142e-05	0.00055358	AT1G76430.1|Symbols:PHT1;9|phosphate transporter 1;9|chr1:28679115-28681874 REVERSE LENGTH=532
Glyma.20G026300	1946	537	226.67	530.891	225.293	1.23661	up	7.04412e-10	5.88145e-08	AT1G26560.1|Symbols:BGLU40|beta glucosidase 40|chr1:9178513-9181726 FORWARD LENGTH=510
Glyma.20G029600	429	0.33	8.33	0.326026	8.27916	-4.66643	down	4.47386e-05	0.00130156	AT5G47910.1|Symbols:RBOHD, ATRBOHD|respiratory burst oxidase homologue D|chr5:19397585-19401768 FORWARD LENGTH=921
Glyma.20G032400	3116	83.67	411	82.7742	409.381	-2.30619	down	4.43819e-26	2.06457e-23	AT1G14040.1|Symbols:|EXS (ERD1/XPR1/SYG1) family protein|chr1:4810488-4814543 FORWARD LENGTH=813
Glyma.20G033700	980	46.67	98.67	46.1496	98.1289	-1.08836	down	6.29445e-05	0.00173489	AT5G15290.1|Symbols:|Uncharacterised protein family (UPF0497)|chr5:4967094-4967846 FORWARD LENGTH=187
Glyma.20G033800	1016	92.33	36.67	91.308	36.6382	1.31739	up	3.62022e-06	0.000145537	AT5G15290.1|Symbols:|Uncharacterised protein family (UPF0497)|chr5:4967094-4967846 FORWARD LENGTH=187
Glyma.20G038400	504	8	0.67	7.90764	0.664948	3.57193	up	0.000334305	0.00702641	AT4G27960.2|Symbols:UBC9|ubiquitin conjugating enzyme 9|chr4:13916065-13917293 REVERSE LENGTH=178
Glyma.20G038500	1237	19.67	1.67	19.4245	1.667	3.54256	up	1.20969e-07	6.90207e-06	AT2G47115.1|Symbols:|unknown protein; FUNCTIONS IN: molecular_function unknown; INVOLVED IN: biological_process unknown; LOCATED IN: endomembrane system; BEST Arabidopsis thaliana protein match is: unknown protein (TAIR:AT1G10660.1); Has 35333 Blast hits to 34131 proteins in 2444 species: Archae - 798; Bacteria - 22429; Metazoa - 974; Fungi - 991; Plants - 531; Viruses - 0; Other Eukaryotes - 961…
Glyma.20G039600	525	32.67	11.33	32.3234	11.2853	1.51813	up	0.000317704	0.00672087	NA
Glyma.20G041100	2481	24.67	0	24.4387	0	14.5769	up	6.285e-14	9.18335e-12	AT4G13970.1|Symbols:|zinc ion binding|chr4:8070696-8074134 REVERSE LENGTH=778
Glyma.20G045600	1146	1.33	9.67	1.32565	9.60546	-2.85716	down	0.000493749	0.00966883	AT3G14470.1|Symbols:|NB-ARC domain-containing disease resistance protein|chr3:4857940-4861104 FORWARD LENGTH=1054
Glyma.20G047400	2059	97.67	24	96.604	23.8118	2.02041	up	2.64652e-11	2.76719e-09	AT4G09520.1|Symbols:|Cofactor-independent phosphoglycerate mutase|chr4:6024970-6026751 REVERSE LENGTH=492
Glyma.20G054000	3078	136.33	50.67	134.748	50.4246	1.41806	up	2.90812e-08	1.86463e-06	AT3G45140.1|Symbols:LOX2, ATLOX2|lipoxygenase 2|chr3:16525437-16529233 FORWARD LENGTH=896
Glyma.20G055900	2766	0.67	648	0.658658	644.516	-9.93447	down	4.52697e-126	6.87918e-122	AT5G17920.2|Symbols:ATCIMS|Cobalamin-independent synthase family protein|chr5:5935771-5939195 FORWARD LENGTH=765
Glyma.20G060900	3285	112.67	50.33	111.427	49.9743	1.15684	up	1.21761e-05	0.000422027	AT2G04235.1|Symbols:|unknown protein; FUNCTIONS IN: molecular_function unknown; INVOLVED IN: biological_process unknown; LOCATED IN: cellular_component unknown; EXPRESSED IN: cultured cell; Has 713 Blast hits to 345 proteins in 122 species: Archae - 2; Bacteria - 262; Metazoa - 138; Fungi - 55; Plants - 39; Viruses - 0; Other Eukaryotes - 217 (source: NCBI BLink).|chr2:1449414-1455018 FORWARD LEN…
Glyma.20G061600	2096	22	1.33	21.7488	1.29696	4.06772	up	3.75897e-09	2.81386e-07	AT4G12680.1|Symbols:|unknown protein; INVOLVED IN: vegetative to reproductive phase transition of meristem; LOCATED IN: endomembrane system; BEST Arabidopsis thaliana protein match is: unknown protein (TAIR:AT5G40640.1); Has 103 Blast hits to 103 proteins in 14 species: Archae - 0; Bacteria - 0; Metazoa - 0; Fungi - 0; Plants - 103; Viruses - 0; Other Eukaryotes - 0 (source: NCBI BLink).|chr4:747…
Glyma.20G062400	390	0	21.33	0	21.2178	-14.373	down	1.62202e-12	2.03145e-10	AT2G25910.1|Symbols:|3'-5' exonuclease domain-containing protein / K homology domain-containing protein / KH domain-containing protein|chr2:11049379-11051997 REVERSE LENGTH=341
Glyma.20G062700	1519	1343	3044.67	1328.25	3030.82	-1.19018	down	1.0074e-07	5.85035e-06	AT3G22142.1|Symbols:|Bifunctional inhibitor/lipid-transfer protein/seed storage 2S albumin superfamily protein|chr3:7803604-7808046 REVERSE LENGTH=1480
Glyma.20G066400	1504	0	13.67	0	13.5357	-13.7245	down	8.15707e-09	5.686e-07	NA
Glyma.20G074700	1558	12.67	0.33	12.5019	0.330672	5.2406	up	3.41858e-07	1.80169e-05	AT2G32900.1|Symbols:ATZW10|centromere/kinetochore protein, putative (ZW10)|chr2:13953807-13957470 FORWARD LENGTH=742
Glyma.20G085700	1115	0.67	12	0.652051	11.9338	-4.19392	down	3.63396e-06	0.0001456	NA
Glyma.20G094500	1647	49.67	19	49.0993	18.9425	1.37408	up	0.000110369	0.00278909	AT2G47180.1|Symbols:AtGolS1, GolS1|galactinol synthase 1|chr2:19369049-19370372 REVERSE LENGTH=344
Glyma.20G099400	1360	0.33	9.33	0.330191	9.27478	-4.81194	down	1.36184e-05	0.000466442	AT4G35550.1|Symbols:HB-4, WOX13, ATWOX13|WUSCHEL related homeobox 13|chr4:16875814-16877167 REVERSE LENGTH=268
Glyma.20G101400	2728	1.67	17.67	1.64751	17.5503	-3.41314	down	6.43985e-07	3.15677e-05	AT4G17970.1|Symbols:ALMT12, ATALMT12|aluminum-activated, malate transporter 12|chr4:9975482-9977722 FORWARD LENGTH=560
Glyma.20G102000	1555	0	37.33	0	37.2216	-15.1839	down	1.80593e-19	5.08201e-17	AT5G23370.1|Symbols:|GRAM domain-containing protein / ABA-responsive protein-related|chr5:7863542-7864201 REVERSE LENGTH=219
Glyma.20G102200	1627	32.33	136.67	31.98	136.144	-2.08989	down	1.90324e-14	2.9714e-12	AT5G08350.1|Symbols:|GRAM domain-containing protein / ABA-responsive protein-related|chr5:2686417-2687175 REVERSE LENGTH=222
Glyma.20G105300	2327	92.33	23.67	91.3442	23.5542	1.95533	up	1.6988e-10	1.58699e-08	AT4G38470.1|Symbols:|ACT-like protein tyrosine kinase family protein|chr4:17999432-18003551 FORWARD LENGTH=575
Glyma.20G110000	1598	92.67	33.33	91.669	33.1761	1.46629	up	4.2139e-07	2.18299e-05	AT3G54260.1|Symbols:TBL36|TRICHOME BIREFRINGENCE-LIKE 36|chr3:20085097-20086745 REVERSE LENGTH=379
Glyma.20G111300	1702	101	43	99.8752	42.753	1.2241	up	8.51795e-06	0.000311151	AT3G54290.1|Symbols:|FUNCTIONS IN: molecular_function unknown; INVOLVED IN: N-terminal protein myristoylation; LOCATED IN: chloroplast; EXPRESSED IN: 23 plant structures; EXPRESSED DURING: 13 growth stages; CONTAINS InterPro DOMAIN/s: Haemerythrin/HHE cation-binding motif (InterPro:IPR012312); Has 59 Blast hits to 59 proteins in 14 species: Archae - 0; Bacteria - 2; Metazoa - 0; Fungi - 0; Plants…
Glyma.20G113100	2317	87	19.67	86.0908	19.538	2.13958	up	2.09101e-11	2.22722e-09	AT2G39210.1|Symbols:|Major facilitator superfamily protein|chr2:16366287-16368231 REVERSE LENGTH=601
Glyma.20G113300	2541	92.33	37.33	91.2634	37.1056	1.2984	up	5.31036e-06	0.00020464	AT3G10420.2|Symbols:SPD1|P-loop containing nucleoside triphosphate hydrolases superfamily protein|chr3:3239307-3242274 FORWARD LENGTH=684
Glyma.20G114200	1925	630	2436	622.945	2423.63	-1.96	down	1.5415e-19	4.39212e-17	AT2G30490.1|Symbols:ATC4H, C4H, CYP73A5, REF3|cinnamate-4-hydroxylase|chr2:12993861-12995683 REVERSE LENGTH=505
Glyma.20G117800	1053	32.33	8.67	32.0238	8.59697	1.89724	up	1.95584e-05	0.000637789	AT1G68360.1|Symbols:|C2H2 and C2HC zinc fingers superfamily protein|chr1:25621678-25622412 REVERSE LENGTH=244
Glyma.20G118400	495	41	0	40.5672	0	15.308	up	8.82512e-21	2.77462e-18	AT3G45860.1|Symbols:CRK4|cysteine-rich RLK (RECEPTOR-like protein kinase) 4|chr3:16863401-16866041 REVERSE LENGTH=676
Glyma.20G118700	2001	16.33	0.33	16.1393	0.330672	5.60903	up	6.16928e-09	4.43604e-07	AT5G38260.1|Symbols:|Protein kinase superfamily protein|chr5:15283692-15285837 REVERSE LENGTH=638
Glyma.20G120000	414	2.33	16.67	2.31277	16.5339	-2.83773	down	1.20271e-05	0.000417269	AT3G62020.2|Symbols:GLP10|germin-like protein 10|chr3:22971443-22972018 REVERSE LENGTH=191
Glyma.20G131100	665	24	59	23.6935	58.944	-1.31486	down	8.01233e-05	0.00211748	AT2G14900.1|Symbols:|Gibberellin-regulated family protein|chr2:6404210-6405043 FORWARD LENGTH=108
Glyma.20G136300	1703	331.33	142.67	327.527	142.004	1.20569	up	7.95129e-09	5.5681e-07	AT4G08170.2|Symbols:|Inositol 1,3,4-trisphosphate 5/6-kinase family protein|chr4:5163707-5167000 REVERSE LENGTH=353
Glyma.20G137400	2973	23	6	22.7411	6.03032	1.91499	up	0.000143176	0.00347555	AT4G05200.1|Symbols:CRK25|cysteine-rich RLK (RECEPTOR-like protein kinase) 25|chr4:2679793-2682309 REVERSE LENGTH=675
Glyma.20G138600	2207	143.67	20.67	142.025	20.6103	2.78471	up	7.47909e-22	2.54445e-19	AT4G21410.1|Symbols:CRK29|cysteine-rich RLK (RECEPTOR-like protein kinase) 29|chr4:11402463-11405025 REVERSE LENGTH=679
Glyma.20G138700	2124	132.67	14	131.249	13.9387	3.23514	up	4.85496e-25	2.14881e-22	AT4G38830.1|Symbols:CRK26|cysteine-rich RLK (RECEPTOR-like protein kinase) 26|chr4:18122339-18124943 FORWARD LENGTH=665
Glyma.20G139000	2411	31.33	9.67	31.0352	9.6492	1.68543	up	0.000112672	0.00283159	AT4G38830.1|Symbols:CRK26|cysteine-rich RLK (RECEPTOR-like protein kinase) 26|chr4:18122339-18124943 FORWARD LENGTH=665
Glyma.20G139300	2476	50.33	146.67	49.7383	145.998	-1.55352	down	8.75413e-10	7.15203e-08	AT4G05200.1|Symbols:CRK25|cysteine-rich RLK (RECEPTOR-like protein kinase) 25|chr4:2679793-2682309 REVERSE LENGTH=675
Glyma.20G139700	2397	12	112.33	11.8616	111.899	-3.23782	down	1.11507e-22	4.09949e-20	AT4G05200.1|Symbols:CRK25|cysteine-rich RLK (RECEPTOR-like protein kinase) 25|chr4:2679793-2682309 REVERSE LENGTH=675
Glyma.20G142000	1513	47	114.33	46.4943	113.692	-1.29	down	1.1393e-06	5.21994e-05	AT5G54770.1|Symbols:THI1, TZ, THI4|thiazole biosynthetic enzyme, chloroplast (ARA6) (THI1) (THI4)|chr5:22246634-22247891 FORWARD LENGTH=349
Glyma.20G146000	2365	304.67	141	301.205	140.382	1.10139	up	1.55376e-07	8.7556e-06	AT3G22430.1|Symbols:|CONTAINS InterPro DOMAIN/s: Domain of unknown function XS (InterPro:IPR005380); BEST Arabidopsis thaliana protein match is: XS domain-containing protein / XS zinc finger domain-containing protein-related (TAIR:AT5G23570.1); Has 565 Blast hits to 510 proteins in 121 species: Archae - 2; Bacteria - 90; Metazoa - 191; Fungi - 32; Plants - 51; Viruses - 4; Other Eukaryotes - 195 …
Glyma.20G155500	2172	87.67	18.67	86.693	18.5632	2.22347	up	4.52068e-12	5.29791e-10	AT4G23030.1|Symbols:|MATE efflux family protein|chr4:12072857-12074365 FORWARD LENGTH=502
Glyma.20G158500	1930	16.33	0.33	16.1334	0.324241	5.63684	up	6.18231e-09	4.43841e-07	AT5G52300.2|Symbols:RD29B, LTI65|CAP160 protein|chr5:21237205-21239404 FORWARD LENGTH=618
Glyma.20G163500	1716	37.67	80	37.2833	79.6524	-1.09519	down	0.000171364	0.00403727	AT5G52860.1|Symbols:|ABC-2 type transporter family protein|chr5:21419776-21421545 REVERSE LENGTH=589
Glyma.20G167500	1179	257.67	106	254.835	105.466	1.27278	up	5.18457e-09	3.78167e-07	NA
Glyma.20G176100	1288	70.67	154.67	69.8718	153.869	-1.13892	down	2.09963e-06	8.97742e-05	AT5G54160.1|Symbols:ATOMT1, OMT1|O-methyltransferase 1|chr5:21982075-21984167 FORWARD LENGTH=363
Glyma.20G186500	2219	227.33	500.67	224.802	498.311	-1.14839	down	9.91059e-09	6.80427e-07	AT1G25550.1|Symbols:|myb-like transcription factor family protein|chr1:8976644-8977942 FORWARD LENGTH=344
Glyma.20G187000	2247	5.33	21.33	5.26366	21.2688	-2.0146	down	0.000134769	0.00330708	AT3G20930.1|Symbols:|RNA-binding (RRM/RBD/RNP motifs) family protein|chr3:7331739-7333749 FORWARD LENGTH=374
Glyma.20G188300	6602	448.33	195	443.109	194.429	1.18842	up	3.94727e-09	2.94514e-07	AT5G04560.1|Symbols:DME|HhH-GPD base excision DNA repair family protein|chr5:1310671-1318091 FORWARD LENGTH=1729
Glyma.20G190200	1951	46	91.67	45.4717	91.2362	-1.00464	down	0.000278955	0.00606726	AT3G10530.1|Symbols:|Transducin/WD40 repeat-like superfamily protein|chr3:3286277-3288670 FORWARD LENGTH=536
Glyma.20G191600	1089	54	190	53.4233	188.943	-1.82241	down	5.36749e-14	7.89333e-12	AT2G37470.1|Symbols:|Histone superfamily protein|chr2:15736832-15737248 FORWARD LENGTH=138
Glyma.20G195100	1059	0	6	0	5.94439	-12.5373	down	0.000111581	0.00281035	AT5G10030.2|Symbols:TGA4|TGACG motif-binding factor 4|chr5:3137648-3139295 REVERSE LENGTH=364
Glyma.20G197600	1292	1.33	10.67	1.32392	10.5481	-2.99409	down	0.000183381	0.0042762	AT2G29460.1|Symbols:ATGSTU4, GST22, GSTU4|glutathione S-transferase tau 4|chr2:12626689-12627600 REVERSE LENGTH=224
Glyma.20G198700	1407	15	70.67	14.8682	70.3547	-2.24242	down	8.91383e-11	8.62768e-09	AT4G27510.1|Symbols:|unknown protein; Has 25 Blast hits to 23 proteins in 8 species: Archae - 0; Bacteria - 0; Metazoa - 0; Fungi - 0; Plants - 25; Viruses - 0; Other Eukaryotes - 0 (source: NCBI BLink).|chr4:13746284-13748996 REVERSE LENGTH=728
Glyma.20G203800	1041	35.67	11	35.2799	10.8952	1.69515	up	5.05419e-05	0.00143379	AT3G22142.1|Symbols:|Bifunctional inhibitor/lipid-transfer protein/seed storage 2S albumin superfamily protein|chr3:7803604-7808046 REVERSE LENGTH=1480
Glyma.20G204000	2283	593.33	168.67	586.863	167.695	1.80719	up	1.07193e-18	2.68501e-16	AT3G54700.1|Symbols:PHT1;7|phosphate transporter 1;7|chr3:20248463-20250070 REVERSE LENGTH=535
Glyma.20G204800	2252	27.33	7	27.0347	6.95648	1.95838	up	3.97053e-05	0.00117385	AT3G01680.1|Symbols:|CONTAINS InterPro DOMAIN/s: Mediator complex subunit Med28 (InterPro:IPR021640); BEST Arabidopsis thaliana protein match is: unknown protein (TAIR:AT3G01670.1); Has 122 Blast hits to 112 proteins in 13 species: Archae - 0; Bacteria - 0; Metazoa - 0; Fungi - 0; Plants - 122; Viruses - 0; Other Eukaryotes - 0 (source: NCBI BLink).|chr3:252033-255246 FORWARD LENGTH=740
Glyma.20G215300	1009	20	59.67	19.7867	59.3021	-1.58355	down	3.25238e-06	0.00013262	AT5G10580.1|Symbols:|Protein of unknown function, DUF599|chr5:3347511-3348657 FORWARD LENGTH=246
Glyma.20G220800	937	161.33	483.67	159.543	480.965	-1.59199	down	8.01512e-15	1.3287e-12	AT3G05950.1|Symbols:|RmlC-like cupins superfamily protein|chr3:1781130-1781964 REVERSE LENGTH=229
Glyma.20G221400	1449	185	52	183.021	51.7413	1.82262	up	9.4592e-14	1.34758e-11	AT1G64780.1|Symbols:ATAMT1;2, AMT1;2|ammonium transporter 1;2|chr1:24061021-24062565 REVERSE LENGTH=514
Glyma.20G222900	2421	17.67	153.67	17.46	153.006	-3.13146	down	1.90349e-26	9.03919e-24	AT1G08610.1|Symbols:|Pentatricopeptide repeat (PPR) superfamily protein|chr1:2733788-2735467 REVERSE LENGTH=559
Glyma.20G229700	1529	322.33	100.67	318.707	100.197	1.66939	up	1.11888e-14	1.82823e-12	NA
Glyma.20G243800	1263	0	8.67	0	8.6528	-13.079	down	3.36423e-06	0.000136571	AT2G34860.2|Symbols:EDA3|DnaJ/Hsp40 cysteine-rich domain superfamily protein|chr2:14708380-14709804 FORWARD LENGTH=186
Glyma.20G245100	1655	341	166.33	337.22	165.629	1.02574	up	6.51716e-07	3.1855e-05	AT2G18950.1|Symbols:HPT1, TPT1, ATHPT, VTE2|homogentisate phytyltransferase 1|chr2:8207491-8210047 FORWARD LENGTH=393
Glyma.U000100	1553	7.67	42.67	7.58649	42.4292	-2.48355	down	6.3393e-09	4.52972e-07	AT2G45550.1|Symbols:CYP76C4|cytochrome P450, family 76, subfamily C, polypeptide 4|chr2:18773541-18775654 REVERSE LENGTH=511
Glyma.U003000	1348	74.33	32.67	73.5075	32.5163	1.17673	up	9.95056e-05	0.00255708	AT5G10730.1|Symbols:|NAD(P)-binding Rossmann-fold superfamily protein|chr5:3390822-3392947 REVERSE LENGTH=287
Glyma.U004700	1438	27	0.33	26.719	0.330672	6.33632	up	1.09404e-13	1.55374e-11	AT3G04770.2|Symbols:RPSAb|40s ribosomal protein SA B|chr3:1309544-1310846 REVERSE LENGTH=280
Glyma.U005500	1040	11.33	32.33	11.1999	32.2528	-1.52593	down	0.000311731	0.00661601	AT1G55840.2|Symbols:|Sec14p-like phosphatidylinositol transfer family protein|chr1:20873943-20876018 FORWARD LENGTH=298
Glyma.U007700	2604	174.67	13.67	172.668	13.5743	3.66905	up	3.45992e-34	2.46455e-31	AT1G56440.1|Symbols:TPR5|Tetratricopeptide repeat (TPR)-like superfamily protein|chr1:21138765-21141482 REVERSE LENGTH=476
Glyma.U008900	2589	34.67	92.33	34.3042	91.8868	-1.42147	down	7.82561e-07	3.71232e-05	AT3G46530.1|Symbols:RPP13|NB-ARC domain-containing disease resistance protein|chr3:17130739-17133246 REVERSE LENGTH=835
Glyma.U016800	786	15	0.67	14.8202	0.648482	4.51436	up	1.73177e-07	9.69876e-06	AT5G18170.1|Symbols:GDH1|glutamate dehydrogenase 1|chr5:6006172-6008248 FORWARD LENGTH=411
Glyma.U019000	1236	55.67	11.67	55.0711	11.6325	2.24314	up	2.94766e-09	2.24712e-07	AT5G03170.1|Symbols:FLA11, ATFLA11|FASCICLIN-like arabinogalactan-protein 11|chr5:752898-753638 REVERSE LENGTH=246
Glyma.U019100	1529	39.33	8	38.9008	7.99789	2.28211	up	1.16645e-07	6.69726e-06	AT5G03170.1|Symbols:FLA11, ATFLA11|FASCICLIN-like arabinogalactan-protein 11|chr5:752898-753638 REVERSE LENGTH=246
Glyma.U022700	1306	96.33	35	95.2133	34.7916	1.45242	up	3.7635e-07	1.9653e-05	NA
Glyma.U028500	1566	0	5.33	0	5.23365	-12.3536	down	0.000280805	0.00608428	AT4G04790.1|Symbols:|Tetratricopeptide repeat (TPR)-like superfamily protein|chr4:2435007-2439344 REVERSE LENGTH=821
Glyma.U033800	909	19.67	1.33	19.4454	1.32269	3.87788	up	3.3687e-08	2.13295e-06	NA
Glyma.U034800	240	14.67	47.33	14.4928	47.1104	-1.70071	down	5.79701e-06	0.000221335	NA
Glyma.U039200	2212	66.67	29	65.9543	28.7685	1.19698	up	0.000151266	0.00362953	AT4G08150.1|Symbols:KNAT1, BP, BP1|KNOTTED-like from Arabidopsis thaliana|chr4:5147969-5150610 REVERSE LENGTH=398
Glyma.U039300	1553	148.33	35.33	146.689	35.1123	2.06271	up	9.73109e-15	1.59576e-12	AT3G22400.1|Symbols:LOX5|PLAT/LH2 domain-containing lipoxygenase family protein|chr3:7927011-7931167 FORWARD LENGTH=886
Glyma.U041300	1594	0	61.67	0	61.2825	-15.9032	down	9.19338e-29	4.99264e-26	AT2G19600.1|Symbols:ATKEA4, KEA4|K+ efflux antiporter 4|chr2:8479275-8483482 FORWARD LENGTH=592
Glyma.U043300	1023	0	10.67	0	10.5954	-13.3712	down	2.8411e-07	1.5281e-05	AT1G49670.1|Symbols:NQR|ARP protein (REF)|chr1:18381591-18386021 REVERSE LENGTH=629
