# Supplementary material for: Comparisons of constitutive resistances to soybean cyst nematode between PI 88788- and Peking-type sources of resistance in soybean by transcriptomic and metabolomic profilings
Source: Front Genet. 2022 Nov 10;13:1055867. doi: 10.3389/fgene.2022.1055867 (PMC9686325; doi:10.3389/fgene.2022.1055867)
Supplement: Supplementary file 4 [file Table2.XLS]

## Sheet: Pool-a vs. Pool-c
Table S2 Significant differentially expressed genes (DEGs) in the comparison of Pool-a vs. Pool-c.
GeneID	length	ReadsMeanPeking-pool	ReadsMeanCk	baseMeanPeking-pool	baseMeanCk	log2Ratio	Regulation	P-value	FDR	Annotation
Glyma.01G005100	1862	30.67	74	30.237	74.0391	-1.29197	down	1.02632e-06	4.94162e-05	AT2G19800.1|Symbols:MIOX2|myo-inositol oxygenase 2|chr2:8531106-8533354 REVERSE LENGTH=317
Glyma.01G005200	3217	70.33	25.33	69.3623	25.4219	1.44808	up	1.67201e-07	9.3694e-06	AT4G29210.1|Symbols:GGT3, GGT4|gamma-glutamyl transpeptidase 4|chr4:14400990-14403319 FORWARD LENGTH=637
Glyma.01G006000	1085	404	147	398.615	147.387	1.43538	up	4.27203e-17	9.10796e-15	AT5G56550.1|Symbols:OXS3, ATOXS3|oxidative stress 3|chr5:22895847-22896502 REVERSE LENGTH=172
Glyma.01G008200	4143	279.67	119.67	275.903	120.084	1.20012	up	1.85903e-11	2.0784e-09	AT3G28345.1|Symbols:|ABC transporter family protein|chr3:10593921-10598775 REVERSE LENGTH=1240
Glyma.01G009000	816	91.33	24	90.1789	24.1597	1.90019	up	7.88023e-13	1.047e-10	AT4G29110.1|Symbols:|unknown protein; FUNCTIONS IN: molecular_function unknown; INVOLVED IN: response to chitin; LOCATED IN: vacuole; BEST Arabidopsis thaliana protein match is: unknown protein (TAIR:AT1G52140.1); Has 109 Blast hits to 109 proteins in 16 species: Archae - 0; Bacteria - 0; Metazoa - 0; Fungi - 0; Plants - 109; Viruses - 0; Other Eukaryotes - 0 (source: NCBI BLink).|chr4:14348866-1…
Glyma.01G009200	1493	240.67	115.33	237.547	115.659	1.03833	up	1.19544e-08	8.25249e-07	AT2G25770.2|Symbols:|Polyketide cyclase/dehydrase and lipid transport superfamily protein|chr2:10992987-10993490 FORWARD LENGTH=167
Glyma.01G012100	2215	11.33	0.67	11.1466	0.66192	4.07381	up	3.23488e-06	0.000136037	AT4G16070.1|Symbols:|Mono-/di-acylglycerol lipase, N-terminal;Lipase, class 3|chr4:9096808-9100596 REVERSE LENGTH=654
Glyma.01G013200	2190	136	50.67	134.206	50.7728	1.40232	up	1.43403e-10	1.37805e-08	AT3G49050.1|Symbols:|alpha/beta-Hydrolases superfamily protein|chr3:18181498-18183613 FORWARD LENGTH=477
Glyma.01G015200	1434	25	2.67	24.711	2.67002	3.21023	up	2.22073e-09	1.7581e-07	AT1G32230.3|Symbols:AtRCD1|WWE protein-protein interaction domain protein family|chr1:11613427-11615748 FORWARD LENGTH=570
Glyma.01G018000	935	194	78.67	191.556	78.9188	1.27932	up	6.49689e-11	6.5886e-09	NA
Glyma.01G023000	1284	111	225.67	109.544	226.349	-1.04704	down	1.26484e-08	8.66633e-07	AT4G38060.2|Symbols:|unknown protein; BEST Arabidopsis thaliana protein match is: unknown protein (TAIR:AT5G65480.1); Has 35333 Blast hits to 34131 proteins in 2444 species: Archae - 798; Bacteria - 22429; Metazoa - 974; Fungi - 991; Plants - 531; Viruses - 0; Other Eukaryotes - 9610 (source: NCBI BLink).|chr4:17873709-17874379 REVERSE LENGTH=136
Glyma.01G025500	1425	51	124.67	50.294	125.192	-1.31569	down	2.88777e-09	2.24736e-07	AT4G10500.1|Symbols:|2-oxoglutarate (2OG) and Fe(II)-dependent oxygenase superfamily protein|chr4:6491089-6492342 FORWARD LENGTH=349
Glyma.01G025800	1364	218.33	104.33	215.433	104.598	1.04238	up	2.17487e-08	1.42213e-06	AT3G26510.4|Symbols:|Octicosapeptide/Phox/Bem1p family protein|chr3:9711886-9712588 REVERSE LENGTH=196
Glyma.01G032300	1473	60	162.33	59.1526	162.74	-1.46005	down	2.42146e-12	2.95987e-10	NA
Glyma.01G032600	1597	59.33	17.33	58.5601	17.3913	1.75155	up	1.16007e-08	8.02901e-07	AT1G60060.1|Symbols:|Serine/threonine-protein kinase WNK (With No Lysine)-related|chr1:22139282-22141585 FORWARD LENGTH=386
Glyma.01G033200	4826	16	36.67	15.8185	36.8202	-1.21888	down	0.000394142	0.00870264	AT1G69550.1|Symbols:|disease resistance protein (TIR-NBS-LRR class)|chr1:26148836-26153374 REVERSE LENGTH=1400
Glyma.01G033300	3606	5	173	4.92738	173.38	-5.13697	down	1.50022e-60	2.37127e-57	AT5G17680.1|Symbols:|disease resistance protein (TIR-NBS-LRR class), putative|chr5:5822999-5827153 FORWARD LENGTH=1294
Glyma.01G033400	472	0	16	0	16.0264	-13.9682	down	5.60844e-11	5.77708e-09	NA
Glyma.01G041400	2250	37	9	36.4368	9.00605	2.01643	up	1.50975e-07	8.49396e-06	AT1G69870.1|Symbols:NRT1.7|nitrate transporter 1.7|chr1:26316208-26320097 FORWARD LENGTH=620
Glyma.01G043600	1109	46	19.67	45.3853	19.675	1.20587	up	0.000143691	0.00370029	AT1G14400.2|Symbols:UBC1, ATUBC1|ubiquitin carrier protein 1|chr1:4927294-4928136 REVERSE LENGTH=152
Glyma.01G046300	1482	17.33	50.33	17.052	50.3931	-1.56328	down	8.42974e-07	4.14595e-05	AT2G15480.2|Symbols:UGT73B5|UDP-glucosyl transferase 73B5|chr2:6758817-6763398 FORWARD LENGTH=494
Glyma.01G046900	3108	389.67	5.67	384.423	5.66652	6.08409	up	7.14521e-109	4.09403e-105	AT5G36930.1|Symbols:|Disease resistance protein (TIR-NBS-LRR class) family|chr5:14567771-14571907 REVERSE LENGTH=1188
Glyma.01G048400	1070	124.33	56.33	122.682	56.5447	1.11746	up	2.88319e-07	1.53674e-05	AT1G14220.1|Symbols:|Ribonuclease T2 family protein|chr1:4858642-4859601 REVERSE LENGTH=228
Glyma.01G050900	936	4	16	3.94264	16.0706	-2.02719	down	0.000219666	0.00533602	AT1G14150.1|Symbols:PQL1, PQL2|PsbQ-like 2|chr1:4839885-4840632 FORWARD LENGTH=190
Glyma.01G053600	2275	0	8.33	0	8.34951	-13.0275	down	2.10094e-06	9.33169e-05	AT1G13970.1|Symbols:|Protein of unknown function (DUF1336)|chr1:4779742-4781882 REVERSE LENGTH=504
Glyma.01G055700	1986	267.33	687.33	263.75	688.78	-1.38488	down	4.60889e-18	1.04585e-15	AT1G15460.1|Symbols:ATBOR4, BOR4|HCO3- transporter family|chr1:5310196-5313376 REVERSE LENGTH=683
Glyma.01G069000	679	38.67	76.33	38.1517	76.5618	-1.00488	down	7.15289e-05	0.00204666	NA
Glyma.01G070500	2886	21	46.67	20.7276	46.8553	-1.17666	down	0.000157431	0.00400463	NA
Glyma.01G105700	361	156	0.33	154.007	0.330065	8.86603	up	1.01025e-68	1.7151e-65	AT3G53980.2|Symbols:|Bifunctional inhibitor/lipid-transfer protein/seed storage 2S albumin superfamily protein|chr3:19987760-19988203 REVERSE LENGTH=114
Glyma.01G105800	231	41.33	0.33	40.8075	0.330065	6.94994	up	1.51874e-22	4.90254e-20	AT5G05960.1|Symbols:|Bifunctional inhibitor/lipid-transfer protein/seed storage 2S albumin superfamily protein|chr5:1790256-1790694 FORWARD LENGTH=116
Glyma.01G105900	2439	0	8.67	0	8.70191	-13.0871	down	1.29867e-06	6.14327e-05	AT5G02010.1|Symbols:ATROPGEF7, ROPGEF7|RHO guanyl-nucleotide exchange factor 7|chr5:383493-385698 FORWARD LENGTH=546
Glyma.01G107300	533	14.67	36.67	14.4569	36.7845	-1.34734	down	0.000119861	0.00317217	ATCG01130.1|Symbols:YCF1.2|Ycf1 protein|chrC:123884-129244 REVERSE LENGTH=1786
Glyma.01G112200	4034	0	156	0	156.689	-17.2575	down	4.60458e-72	8.79437e-69	AT5G36930.2|Symbols:|Disease resistance protein (TIR-NBS-LRR class) family|chr5:14567771-14571916 REVERSE LENGTH=1191
Glyma.01G114500	1781	0.33	10.67	0.325231	10.7087	-5.04117	down	8.68615e-07	4.26323e-05	AT1G61800.1|Symbols:GPT2, ATGPT2|glucose-6-phosphate/phosphate translocator 2|chr1:22824527-22826459 FORWARD LENGTH=388
Glyma.01G115500	1161	308	1015.33	303.898	1018.44	-1.7447	down	7.2735e-28	3.26865e-25	NA
Glyma.01G115700	1807	108.67	37.33	107.307	37.4919	1.51709	up	1.98377e-10	1.85576e-08	AT3G50170.1|Symbols:|Plant protein of unknown function (DUF247)|chr3:18601857-18603738 REVERSE LENGTH=541
Glyma.01G122300	1959	9.33	46.33	9.1978	46.5426	-2.33919	down	1.13676e-10	1.1063e-08	AT1G27090.1|Symbols:|glycine-rich protein|chr1:9404041-9406098 REVERSE LENGTH=420
Glyma.01G125300	3192	107	29.33	105.572	29.4341	1.84266	up	1.42322e-13	2.08426e-11	AT5G41750.2|Symbols:|Disease resistance protein (TIR-NBS-LRR class) family|chr5:16694047-16697527 FORWARD LENGTH=1068
Glyma.01G129200	541	22.67	54.67	22.341	54.818	-1.29495	down	1.3196e-05	0.000463864	NA
Glyma.01G130800	1209	86	170.33	84.9374	170.785	-1.00771	down	2.81471e-07	1.50725e-05	AT5G05340.1|Symbols:|Peroxidase superfamily protein|chr5:1579142-1580819 REVERSE LENGTH=324
Glyma.01G133600	1338	0	16.33	0	16.3582	-13.9977	down	3.60448e-11	3.82458e-09	NA
Glyma.01G135800	609	34.67	11.67	34.2227	11.7002	1.54842	up	2.93444e-05	0.000941938	NA
Glyma.01G145200	2272	21	96.67	20.7278	97.0068	-2.22652	down	1.25033e-16	2.52479e-14	NA
Glyma.01G145600	1009	5.67	20.67	5.58224	20.7679	-1.89544	down	8.11472e-05	0.00228198	AT4G28840.1|Symbols:|unknown protein; FUNCTIONS IN: molecular_function unknown; INVOLVED IN: biological_process unknown; LOCATED IN: chloroplast; BEST Arabidopsis thaliana protein match is: unknown protein (TAIR:AT2G20080.1); Has 71 Blast hits to 69 proteins in 15 species: Archae - 0; Bacteria - 0; Metazoa - 2; Fungi - 0; Plants - 67; Viruses - 0; Other Eukaryotes - 2 (source: NCBI BLink).|chr4:1…
Glyma.01G158400	4133	53.33	105.33	52.6044	105.689	-1.00657	down	8.66531e-06	0.000322403	AT4G35520.1|Symbols:MLH3, ATMLH3|MUTL protein homolog 3|chr4:16865488-16871527 FORWARD LENGTH=1169
Glyma.01G165400	1743	75.67	220.67	74.6471	221.453	-1.56884	down	5.82154e-16	1.11652e-13	AT4G38660.1|Symbols:|Pathogenesis-related thaumatin superfamily protein|chr4:18066448-18067984 REVERSE LENGTH=345
Glyma.01G171600	855	14.67	2.67	14.4632	2.66644	2.4394	up	6.49387e-05	0.00188755	AT5G66430.1|Symbols:|S-adenosyl-L-methionine-dependent methyltransferases superfamily protein|chr5:26525410-26526799 REVERSE LENGTH=354
Glyma.01G173500	2224	16	37	15.7984	37.0555	-1.22991	down	0.000333002	0.00753785	AT5G03260.1|Symbols:LAC11|laccase 11|chr5:777198-779338 REVERSE LENGTH=557
Glyma.01G178800	2145	149.33	395.67	147.37	396.918	-1.42939	down	5.54411e-17	1.17111e-14	AT4G36850.1|Symbols:|PQ-loop repeat family protein / transmembrane family protein|chr4:17353415-17355822 REVERSE LENGTH=392
Glyma.01G182200	569	32.33	11.33	31.8492	11.4059	1.48148	up	8.31092e-05	0.0023229	AT5G66985.1|Symbols:|unknown protein; Has 30201 Blast hits to 17322 proteins in 780 species: Archae - 12; Bacteria - 1396; Metazoa - 17338; Fungi - 3422; Plants - 5037; Viruses - 0; Other Eukaryotes - 2996 (source: NCBI BLink).|chr5:26743412-26743663 FORWARD LENGTH=83
Glyma.01G187800	1024	30	61.67	29.6111	61.8508	-1.06266	down	0.000115613	0.00307393	AT5G67140.1|Symbols:|F-box/RNI-like superfamily protein|chr5:26794009-26795213 REVERSE LENGTH=228
Glyma.01G190300	964	728.33	119	718.734	119.332	2.59047	up	2.28872e-51	2.7608e-48	AT4G37300.1|Symbols:MEE59|maternal effect embryo arrest 59|chr4:17554805-17555498 FORWARD LENGTH=173
Glyma.01G203400	2041	101.33	40.33	100.005	40.4558	1.30565	up	4.38308e-08	2.71502e-06	AT4G17090.1|Symbols:CT-BMY, BAM3, BMY8|chloroplast beta-amylase|chr4:9605266-9607250 REVERSE LENGTH=548
Glyma.01G204400	1572	53	19	52.3098	19.0921	1.45411	up	2.41887e-06	0.000105067	AT1G74950.1|Symbols:JAZ2, TIFY10B|TIFY domain/Divergent CCT motif family protein|chr1:28148919-28150258 REVERSE LENGTH=249
Glyma.01G204600	1629	152.33	45.33	150.32	45.4948	1.72426	up	2.83339e-15	5.05357e-13	AT5G07440.2|Symbols:GDH2|glutamate dehydrogenase 2|chr5:2356153-2358012 FORWARD LENGTH=411
Glyma.01G219400	820	3.67	22.33	3.59748	22.4384	-2.64091	down	3.10743e-07	1.64969e-05	AT4G11600.1|Symbols:ATGPX6, PHGPX, LSC803, GPX6|glutathione peroxidase 6|chr4:7010021-7011330 REVERSE LENGTH=232
Glyma.01G221900	1006	19.67	51.33	19.3866	51.3645	-1.40571	down	5.08315e-06	0.00020314	AT1G69230.2|Symbols:SP1L2|SPIRAL1-like2|chr1:26026543-26027085 REVERSE LENGTH=110
Glyma.02G002200	4987	135.67	58.33	133.839	58.6288	1.19081	up	2.32321e-08	1.51266e-06	NA
Glyma.02G003600	2526	8.67	29.33	8.55406	29.3653	-1.77943	down	1.15615e-05	0.000413704	AT2G33440.1|Symbols:|RNA-binding (RRM/RBD/RNP motifs) family protein|chr2:14171619-14173226 FORWARD LENGTH=322
Glyma.02G004800	1113	63.67	27.67	62.8087	27.7409	1.17895	up	2.26748e-05	0.000749967	AT4G14746.1|Symbols:|CONTAINS InterPro DOMAIN/s: EGF-like (InterPro:IPR006210); Has 259 Blast hits to 234 proteins in 55 species: Archae - 0; Bacteria - 0; Metazoa - 184; Fungi - 0; Plants - 69; Viruses - 0; Other Eukaryotes - 6 (source: NCBI BLink).|chr4:8462720-8464326 REVERSE LENGTH=212
Glyma.02G005700	2938	51	105.67	50.3654	105.983	-1.07333	down	2.32616e-06	0.000101356	AT1G04400.1|Symbols:CRY2, FHA, AT-PHH1, PHH1, ATCRY2|cryptochrome 2|chr1:1185719-1187901 REVERSE LENGTH=612
Glyma.02G007400	1208	13.33	32.33	13.1583	32.3765	-1.29898	down	0.000381043	0.00845413	AT1G02360.1|Symbols:|Chitinase family protein|chr1:472138-473116 REVERSE LENGTH=272
Glyma.02G007500	1889	0.33	7.33	0.329636	7.35573	-4.47992	down	7.73161e-05	0.0021887	AT4G04450.1|Symbols:WRKY42, AtWRKY42|WRKY family transcription factor|chr4:2218379-2221113 FORWARD LENGTH=528
Glyma.02G008200	249	8.33	34.33	8.21747	34.4445	-2.06751	down	1.70758e-07	9.54538e-06	AT1G75250.2|Symbols:ATRL6, RSM3, RL6|RAD-like 6|chr1:28244463-28245453 REVERSE LENGTH=97
Glyma.02G017200	1074	23	52.67	22.6294	53.0029	-1.22787	down	4.41278e-05	0.001353	AT4G02390.1|Symbols:APP, PARP1, ATPARP1, PP|poly(ADP-ribose) polymerase|chr4:1050104-1053960 FORWARD LENGTH=637
Glyma.02G020300	2010	27.67	65	27.2985	65.1578	-1.25511	down	5.65534e-06	0.000222335	AT5G15130.1|Symbols:WRKY72, ATWRKY72|WRKY DNA-binding protein 72|chr5:4904426-4906879 FORWARD LENGTH=548
Glyma.02G020400	1721	25	72.67	24.6545	72.8685	-1.56344	down	1.40024e-08	9.50878e-07	AT1G14410.1|Symbols:ATWHY1, PTAC1, WHY1|ssDNA-binding transcriptional regulator|chr1:4929352-4930810 REVERSE LENGTH=263
Glyma.02G021600	1653	147.67	391.67	145.731	392.803	-1.4305	down	5.78086e-17	1.21552e-14	AT1G07040.1|Symbols:|unknown protein; INVOLVED IN: biological_process unknown; LOCATED IN: chloroplast; EXPRESSED IN: 24 plant structures; EXPRESSED DURING: 14 growth stages; BEST Arabidopsis thaliana protein match is: unknown protein (TAIR:AT1G27030.1); Has 540 Blast hits to 538 proteins in 187 species: Archae - 0; Bacteria - 333; Metazoa - 0; Fungi - 0; Plants - 67; Viruses - 0; Other Eukaryote…
Glyma.02G024600	955	57.67	121.67	56.8966	121.772	-1.09777	down	4.36264e-07	2.27244e-05	AT1G10360.1|Symbols:ATGSTU18, GST29, GSTU18|glutathione S-transferase TAU 18|chr1:3395738-3396806 REVERSE LENGTH=227
Glyma.02G024800	1107	61.33	20	60.5926	20.0649	1.59447	up	8.18618e-08	4.84178e-06	AT1G10370.1|Symbols:GST30, ATGSTU17, GST30B, ERD9|Glutathione S-transferase family protein|chr1:3397274-3398273 REVERSE LENGTH=227
Glyma.02G024900	1333	67.67	28.67	66.7961	28.7806	1.21467	up	8.55682e-06	0.000318884	AT1G10380.1|Symbols:|Putative membrane lipoprotein|chr1:3400706-3402110 FORWARD LENGTH=305
Glyma.02G027900	909	27.67	3.67	27.3208	3.6678	2.89701	up	3.67724e-09	2.81869e-07	AT1G70170.1|Symbols:MMP|matrix metalloproteinase|chr1:26424005-26425141 FORWARD LENGTH=378
Glyma.02G028000	1292	32	12	31.5803	12.0843	1.38589	up	0.000207492	0.00508136	AT1G59970.1|Symbols:|Matrixin family protein|chr1:22073601-22074683 FORWARD LENGTH=360
Glyma.02G028200	1589	202	65	199.266	65.3507	1.60842	up	7.69969e-16	1.46448e-13	AT1G59970.1|Symbols:|Matrixin family protein|chr1:22073601-22074683 FORWARD LENGTH=360
Glyma.02G028400	815	40.33	766	39.744	768.633	-4.27349	down	1.98912e-105	1.01308e-101	NA
Glyma.02G028700	2813	433.67	1531.67	427.997	1536.66	-1.84413	down	8.83431e-31	4.70869e-28	AT1G59970.1|Symbols:|Matrixin family protein|chr1:22073601-22074683 FORWARD LENGTH=360
Glyma.02G028800	1912	360.67	65	355.971	65.2033	2.44874	up	2.43355e-38	1.99195e-35	AT1G59970.1|Symbols:|Matrixin family protein|chr1:22073601-22074683 FORWARD LENGTH=360
Glyma.02G032600	1441	20.33	2	20.0772	1.98755	3.33649	up	2.73553e-08	1.76359e-06	AT3G28050.1|Symbols:|nodulin MtN21 /EamA-like transporter family protein|chr3:10442984-10445216 FORWARD LENGTH=367
Glyma.02G036100	2138	45.33	93.67	44.788	93.8482	-1.06722	down	6.2844e-06	0.000244953	AT1G10660.1|Symbols:|unknown protein; LOCATED IN: endomembrane system; EXPRESSED IN: 24 plant structures; EXPRESSED DURING: 15 growth stages; BEST Arabidopsis thaliana protein match is: unknown protein (TAIR:AT5G62960.1); Has 155 Blast hits to 154 proteins in 22 species: Archae - 0; Bacteria - 0; Metazoa - 10; Fungi - 4; Plants - 139; Viruses - 0; Other Eukaryotes - 2 (source: NCBI BLink).|chr1:3…
Glyma.02G048600	1511	20.67	6	20.4177	6.05065	1.75466	up	0.000212556	0.00518527	AT3G51240.1|Symbols:F3H, TT6, F3'H|flavanone 3-hydroxylase|chr3:19025409-19026658 FORWARD LENGTH=358
Glyma.02G053600	1812	56.67	114	55.8838	114.29	-1.0322	down	2.96622e-06	0.000125545	AT3G50930.1|Symbols:BCS1|cytochrome BC1 synthesis|chr3:18929817-18931547 FORWARD LENGTH=576
Glyma.02G059900	2964	104.67	209.33	103.206	210.105	-1.02558	down	4.30027e-08	2.67095e-06	AT4G36860.1|Symbols:|LIM domain-containing protein|chr4:17358580-17361189 REVERSE LENGTH=553
Glyma.02G061200	2069	6	22.33	5.94085	22.4129	-1.91559	down	3.7209e-05	0.00116264	NA
Glyma.02G069400	1044	0	5	0	4.99164	-12.2853	down	0.000302457	0.0069844	AT4G18710.2|Symbols:BIN2|Protein kinase superfamily protein|chr4:10296474-10301148 FORWARD LENGTH=280
Glyma.02G069500	1001	0	62.33	0	62.4998	-15.9316	down	1.42491e-34	1.00484e-31	AT1G65480.1|Symbols:FT|PEBP (phosphatidylethanolamine-binding protein) family protein|chr1:24331510-24333689 FORWARD LENGTH=175
Glyma.02G070000	1759	25	64.33	24.6768	64.4668	-1.3854	down	8.89809e-07	4.34367e-05	AT3G04070.1|Symbols:anac047, NAC047|NAC domain containing protein 47|chr3:1061573-1062976 REVERSE LENGTH=359
Glyma.02G074500	3978	33	89.33	32.5291	89.7565	-1.46428	down	6.99115e-09	5.07861e-07	AT1G34355.1|Symbols:ATPS1, PS1|forkhead-associated (FHA) domain-containing protein|chr1:12536497-12541730 FORWARD LENGTH=1477
Glyma.02G075000	1909	13.33	1.33	13.1606	1.34439	3.2912	up	4.97145e-06	0.000199023	AT1G22710.1|Symbols:SUC2, SUT1, ATSUC2|sucrose-proton symporter 2|chr1:8030911-8032970 REVERSE LENGTH=512
Glyma.02G078200	1248	28	60	27.6511	60.083	-1.11962	down	6.29472e-05	0.00184062	AT5G11290.1|Symbols:|Plant protein of unknown function (DUF247)|chr5:3599166-3600227 FORWARD LENGTH=353
Glyma.02G082700	1469	50.33	17.33	49.6511	17.3372	1.51795	up	1.85131e-06	8.32782e-05	AT1G34060.1|Symbols:|Pyridoxal phosphate (PLP)-dependent transferases superfamily protein|chr1:12396561-12398299 REVERSE LENGTH=463
Glyma.02G086000	1162	104.33	233.67	102.903	234.372	-1.18751	down	1.32202e-10	1.27576e-08	AT1G14820.3|Symbols:|Sec14p-like phosphatidylinositol transfer family protein|chr1:5105237-5106793 REVERSE LENGTH=252
Glyma.02G090100	2542	57.67	23	56.9098	23.0319	1.30505	up	8.99178e-06	0.00033266	AT1G71140.1|Symbols:|MATE efflux family protein|chr1:26824762-26826748 FORWARD LENGTH=485
Glyma.02G093200	2173	517.33	36.67	510.379	36.7518	3.79568	up	6.67954e-80	1.80104e-76	AT3G12580.1|Symbols:HSP70, ATHSP70|heat shock protein 70|chr3:3991487-3993689 REVERSE LENGTH=650
Glyma.02G093300	279	0	6.33	0	6.35079	-12.6327	down	3.95598e-05	0.00122545	AT3G15460.1|Symbols:|Ribosomal RNA processing Brix domain protein|chr3:5214279-5216188 REVERSE LENGTH=315
Glyma.02G094600	1155	4.67	17.67	4.59334	17.7361	-1.94908	down	0.000175062	0.00439218	AT2G39490.1|Symbols:|F-box family protein|chr2:16487151-16488464 REVERSE LENGTH=387
Glyma.02G096900	2177	0	5	0	5.01578	-12.2923	down	0.000301885	0.00697864	NA
Glyma.02G107800	1697	49.33	3	48.7237	3.00009	4.02155	up	2.96396e-19	7.50619e-17	NA
Glyma.02G111700	1179	16	57.67	15.7601	57.9204	-1.87779	down	2.1169e-09	1.68755e-07	AT1G26660.1|Symbols:|Prefoldin chaperone subunit family protein|chr1:9212298-9213765 FORWARD LENGTH=152
Glyma.02G116900	535	3.67	44.67	3.62182	44.8334	-3.62979	down	1.22482e-16	2.48422e-14	AT4G05530.1|Symbols:IBR1, SDRA|indole-3-butyric acid response 1|chr4:2816462-2818074 FORWARD LENGTH=254
Glyma.02G130400	1568	87	40	85.9472	40.153	1.09794	up	7.85758e-06	0.00029693	AT5G13930.1|Symbols:CHS, TT4, ATCHS|Chalcone and stilbene synthase family protein|chr5:4488762-4490035 FORWARD LENGTH=395
Glyma.02G144400	2154	1	9.67	0.993541	9.70729	-3.28842	down	7.1871e-05	0.00205388	AT4G02670.1|Symbols:AtIDD12, IDD12|indeterminate(ID)-domain 12|chr4:1176190-1178489 REVERSE LENGTH=402
Glyma.02G146400	615	15	3	14.7759	3.00767	2.29652	up	0.000103227	0.00279817	AT1G05420.1|Symbols:ATOFP12, OFP12|ovate family protein 12|chr1:1590073-1590753 FORWARD LENGTH=226
Glyma.02G153100	707	39.67	14	39.19	14.0013	1.48493	up	2.06991e-05	0.000690088	AT3G62950.1|Symbols:|Thioredoxin superfamily protein|chr3:23266303-23266614 FORWARD LENGTH=103
Glyma.02G156100	1575	48	200	47.3293	200.698	-2.08422	down	2.50068e-23	8.61852e-21	AT5G25120.1|Symbols:CYP71B11|ytochrome p450, family 71, subfamily B, polypeptide 11|chr5:8662851-8664432 FORWARD LENGTH=496
Glyma.02G159900	5216	30.33	71	29.927	71.2691	-1.25183	down	2.93998e-06	0.00012478	AT1G66950.1|Symbols:PDR11, ATPDR11|pleiotropic drug resistance 11|chr1:24978239-24984461 FORWARD LENGTH=1454
Glyma.02G163900	1642	0.33	42	0.331953	42.1816	-6.98949	down	2.15098e-23	7.52645e-21	AT2G35035.1|Symbols:URED|urease accessory protein D|chr2:14763387-14765045 REVERSE LENGTH=294
Glyma.02G165100	3712	46	8.67	45.3809	8.64785	2.39167	up	1.02332e-10	1.00228e-08	NA
Glyma.02G166900	870	7.33	0	7.26426	0	12.8266	up	1.17164e-05	0.000417617	AT5G05800.2|Symbols:|unknown protein; FUNCTIONS IN: molecular_function unknown; INVOLVED IN: biological_process unknown; LOCATED IN: cellular_component unknown; EXPRESSED IN: 24 plant structures; EXPRESSED DURING: 15 growth stages; BEST Arabidopsis thaliana protein match is: unknown protein (TAIR:AT3G11290.1); Has 881 Blast hits to 512 proteins in 30 species: Archae - 0; Bacteria - 2; Metazoa - 0…
Glyma.02G177800	1210	103.67	216	102.331	216.596	-1.08177	down	6.34091e-09	4.62826e-07	AT5G06800.1|Symbols:|myb-like HTH transcriptional regulator family protein|chr5:2103374-2105680 FORWARD LENGTH=375
Glyma.02G179400	698	0.33	7.33	0.329636	7.34456	-4.47773	down	7.74005e-05	0.0021887	NA
Glyma.02G182300	847	58.67	24.67	57.9034	24.7913	1.22382	up	2.14999e-05	0.000714656	AT3G20898.1|Symbols:|unknown protein; FUNCTIONS IN: molecular_function unknown; INVOLVED IN: biological_process unknown; LOCATED IN: cellular_component unknown; BEST Arabidopsis thaliana protein match is: unknown protein (TAIR:AT1G51355.1); Has 66 Blast hits to 66 proteins in 10 species: Archae - 0; Bacteria - 0; Metazoa - 0; Fungi - 0; Plants - 66; Viruses - 0; Other Eukaryotes - 0 (source: NCBI…
Glyma.02G188300	2932	5.33	34.67	5.26373	34.7486	-2.7228	down	2.5206e-10	2.31541e-08	AT5G06530.1|Symbols:|ABC-2 type transporter family protein|chr5:1990060-1994605 REVERSE LENGTH=751
Glyma.02G189700	1285	0.67	24.33	0.661588	24.392	-5.20433	down	2.54514e-13	3.58966e-11	AT2G27040.2|Symbols:AGO4|Argonaute family protein|chr2:11536795-11541503 REVERSE LENGTH=924
Glyma.02G189800	1077	0	15	0	15.0326	-13.8758	down	2.12543e-10	1.96819e-08	AT4G27290.1|Symbols:|S-locus lectin protein kinase family protein|chr4:13666281-13669202 FORWARD LENGTH=783
Glyma.02G197100	1575	0	31.33	0	31.3814	-14.9376	down	2.05471e-19	5.23243e-17	NA
Glyma.02G211300	1613	81	37.67	79.995	37.8385	1.08005	up	1.71598e-05	0.000584812	AT3G21110.2|Symbols:PUR7, PURC|purin 7|chr3:7402696-7405273 REVERSE LENGTH=411
Glyma.02G213700	1762	310	110	305.937	110.341	1.47126	up	2.12782e-16	4.22229e-14	AT4G33580.1|Symbols:ATBCA5, BCA5|beta carbonic anhydrase 5|chr4:16139406-16141363 FORWARD LENGTH=301
Glyma.02G214800	1050	4	17.67	3.94519	17.6503	-2.16153	down	5.06173e-05	0.00152344	NA
Glyma.02G215300	2193	210	72.33	207.305	72.5778	1.51416	up	1.16958e-14	1.90786e-12	AT4G24480.1|Symbols:|Protein kinase superfamily protein|chr4:12650410-12654755 FORWARD LENGTH=956
Glyma.02G215800	7521	41	11	40.4522	11.0124	1.87709	up	2.08444e-07	1.14154e-05	AT1G58250.1|Symbols:SAB|Golgi-body localisation protein domain ;RNA pol II promoter Fmp27 protein domain|chr1:21587317-21601373 REVERSE LENGTH=2607
Glyma.02G219300	1937	30	61	29.6106	61.2469	-1.04852	down	0.000150508	0.00384772	AT5G05200.1|Symbols:|Protein kinase superfamily protein|chr5:1544206-1547082 REVERSE LENGTH=540
Glyma.02G221400	492	17.67	40.67	17.3705	40.7193	-1.22907	down	0.000207635	0.00508147	ATCG00170.1|Symbols:RPOC2|DNA-directed RNA polymerase family protein|chrC:15938-20068 REVERSE LENGTH=1376
Glyma.02G226700	1635	0.33	33.33	0.325231	33.4637	-6.68499	down	4.74166e-19	1.16229e-16	AT2G18410.1|Symbols:|FUNCTIONS IN: molecular_function unknown; INVOLVED IN: biological_process unknown; LOCATED IN: cellular_component unknown; EXPRESSED IN: 22 plant structures; EXPRESSED DURING: 13 growth stages; CONTAINS InterPro DOMAIN/s: Histone acetylation protein 2 (InterPro:IPR019519); Has 35333 Blast hits to 34131 proteins in 2444 species: Archae - 798; Bacteria - 22429; Metazoa - 974; F…
Glyma.02G233900	1399	128.67	319.67	126.95	320.577	-1.33641	down	2.72468e-14	4.23368e-12	AT5G05340.1|Symbols:|Peroxidase superfamily protein|chr5:1579142-1580819 REVERSE LENGTH=324
Glyma.02G234000	1560	77.33	154	76.3194	154.506	-1.01755	down	4.91252e-07	2.53296e-05	AT5G05340.1|Symbols:|Peroxidase superfamily protein|chr5:1579142-1580819 REVERSE LENGTH=324
Glyma.02G239400	1668	6.67	0	6.5781	0	12.6835	up	3.08113e-05	0.000983516	AT5G16370.1|Symbols:AAE5|acyl activating enzyme 5|chr5:5356823-5358481 REVERSE LENGTH=552
Glyma.02G240000	2073	61.33	22.67	60.5557	22.6978	1.41571	up	1.15431e-06	5.5116e-05	AT1G65840.1|Symbols:ATPAO4, PAO4|polyamine oxidase 4|chr1:24490173-24492728 FORWARD LENGTH=497
Glyma.02G241000	2480	24.67	50	24.3652	50.1868	-1.04248	down	0.000466475	0.00998217	AT5G17300.1|Symbols:RVE1|Homeodomain-like superfamily protein|chr5:5690435-5692435 REVERSE LENGTH=387
Glyma.02G255200	2400	52.33	16.33	51.6334	16.4364	1.65141	up	1.97223e-07	1.08534e-05	AT1G07280.3|Symbols:|Tetratricopeptide repeat (TPR)-like superfamily protein|chr1:2238505-2240991 FORWARD LENGTH=552
Glyma.02G259300	1261	68.33	153.33	67.4327	153.783	-1.18938	down	7.70988e-09	5.55669e-07	AT5G05340.1|Symbols:|Peroxidase superfamily protein|chr5:1579142-1580819 REVERSE LENGTH=324
Glyma.02G262500	1189	154.67	68	152.547	68.295	1.15941	up	1.70066e-08	1.13142e-06	AT2G40300.1|Symbols:ATFER4, FER4|ferritin 4|chr2:16831501-16833214 REVERSE LENGTH=259
Glyma.02G272100	2421	9.67	1	9.54969	1.00316	3.25091	up	9.7083e-05	0.00266154	AT5G20950.2|Symbols:|Glycosyl hydrolase family protein|chr5:7107609-7110775 REVERSE LENGTH=624
Glyma.02G284100	4934	262.67	108.33	259.139	108.726	1.25303	up	5.34885e-12	6.31909e-10	AT5G17680.1|Symbols:|disease resistance protein (TIR-NBS-LRR class), putative|chr5:5822999-5827153 FORWARD LENGTH=1294
Glyma.02G304500	2015	42.67	88.67	42.0923	88.8292	-1.07748	down	8.18075e-06	0.000306865	AT5G48300.1|Symbols:ADG1, APS1|ADP glucose pyrophosphorylase 1|chr5:19570326-19572557 FORWARD LENGTH=520
Glyma.02G309000	781	19.67	47	19.416	47.0232	-1.27612	down	4.63045e-05	0.00141406	AT2G04515.1|Symbols:|unknown protein; FUNCTIONS IN: molecular_function unknown; INVOLVED IN: biological_process unknown; LOCATED IN: endomembrane system; BEST Arabidopsis thaliana protein match is: unknown protein (TAIR:AT2G04495.1); Has 30201 Blast hits to 17322 proteins in 780 species: Archae - 12; Bacteria - 1396; Metazoa - 17338; Fungi - 3422; Plants - 5037; Viruses - 0; Other Eukaryotes - 29…
Glyma.03G002700	2687	28	89.33	27.6156	89.6127	-1.69822	down	6.08885e-11	6.21605e-09	AT5G35370.1|Symbols:|S-locus lectin protein kinase family protein|chr5:13588564-13591182 REVERSE LENGTH=872
Glyma.03G003000	2898	55	127.67	54.2774	128.144	-1.23934	down	1.27356e-08	8.71305e-07	AT2G19130.1|Symbols:|S-locus lectin protein kinase family protein|chr2:8293789-8296275 FORWARD LENGTH=828
Glyma.03G006800	2053	72.67	2	71.7682	1.99872	5.1662	up	3.81752e-31	2.16034e-28	AT3G45400.1|Symbols:|exostosin family protein|chr3:16651963-16653479 FORWARD LENGTH=475
Glyma.03G016000	687	4.33	22.33	4.27042	22.4089	-2.39162	down	1.52291e-06	7.06548e-05	AT2G45760.1|Symbols:BAP2, BAL|BON association protein 2|chr2:18847125-18847748 REVERSE LENGTH=207
Glyma.03G016200	816	7.33	24.67	7.25731	24.7546	-1.77019	down	4.9447e-05	0.00149509	AT2G45760.1|Symbols:BAP2, BAL|BON association protein 2|chr2:18847125-18847748 REVERSE LENGTH=207
Glyma.03G019300	1561	3.67	16.67	3.62877	16.6843	-2.20094	down	6.29901e-05	0.00184062	AT2G45660.1|Symbols:AGL20, SOC1, ATSOC1|AGAMOUS-like 20|chr2:18807799-18810193 REVERSE LENGTH=214
Glyma.03G026000	1079	24.67	58.67	24.3202	58.7645	-1.27279	down	9.99638e-06	0.000365986	AT5G62280.1|Symbols:|Protein of unknown function (DUF1442)|chr5:25017165-25017985 FORWARD LENGTH=236
Glyma.03G027200	2857	0	6	0	6.03948	-12.5602	down	6.51897e-05	0.00189244	AT4G08850.1|Symbols:|Leucine-rich repeat receptor-like protein kinase family protein|chr4:5636693-5640496 REVERSE LENGTH=1045
Glyma.03G029300	1229	0.33	14.33	0.325231	14.4189	-5.47035	down	7.13463e-09	5.15831e-07	AT4G32760.1|Symbols:|ENTH/VHS/GAT family protein|chr4:15799376-15803832 FORWARD LENGTH=675
Glyma.03G035400	2032	5	21.67	4.92483	21.7483	-2.14276	down	1.08771e-05	0.000391046	AT3G42630.1|Symbols:|Pentatricopeptide repeat (PPR) superfamily protein|chr3:14722314-14723635 FORWARD LENGTH=415
Glyma.03G039200	4267	28.67	7.67	28.261	7.66345	1.88275	up	7.46641e-06	0.00028355	AT1G58400.1|Symbols:|Disease resistance protein (CC-NBS-LRR class) family|chr1:21696165-21699118 REVERSE LENGTH=900
Glyma.03G039300	4037	33.67	11.33	33.251	11.3983	1.54458	up	3.66089e-05	0.00114609	AT3G14470.1|Symbols:|NB-ARC domain-containing disease resistance protein|chr3:4857940-4861104 FORWARD LENGTH=1054
Glyma.03G040600	2253	33.67	99.33	33.2378	99.6169	-1.58357	down	1.27784e-10	1.23573e-08	AT3G08860.1|Symbols:PYD4|PYRIMIDINE 4|chr3:2696754-2699087 REVERSE LENGTH=481
Glyma.03G047700	2490	144	50	142.131	50.0407	1.50605	up	4.34852e-12	5.19081e-10	AT5G17680.1|Symbols:|disease resistance protein (TIR-NBS-LRR class), putative|chr5:5822999-5827153 FORWARD LENGTH=1294
Glyma.03G047800	1555	51.33	6.33	50.6781	6.37134	2.99169	up	5.3393e-15	9.06454e-13	AT2G38770.1|Symbols:EMB2765|P-loop containing nucleoside triphosphate hydrolases superfamily protein|chr2:16203185-16210253 REVERSE LENGTH=1509
Glyma.03G047900	3313	44.67	19	44.147	19.1292	1.20654	up	0.00015729	0.00400326	AT5G41750.2|Symbols:|Disease resistance protein (TIR-NBS-LRR class) family|chr5:16694047-16697527 FORWARD LENGTH=1068
Glyma.03G048000	1919	51.33	18	50.7073	18.0478	1.49037	up	2.14072e-06	9.48079e-05	AT1G18950.1|Symbols:|DDT domain superfamily|chr1:6546539-6551549 FORWARD LENGTH=750
Glyma.03G052000	726	48	16	47.4255	16.0246	1.56538	up	1.59626e-06	7.3537e-05	AT5G10770.1|Symbols:|Eukaryotic aspartyl protease family protein|chr5:3403331-3405331 REVERSE LENGTH=474
Glyma.03G058900	1311	0	13	0	13.0281	-13.6693	down	3.15457e-09	2.44669e-07	NA
Glyma.03G061200	1813	52.33	137.67	51.6125	138.114	-1.42006	down	5.85358e-11	5.9892e-09	AT4G31980.1|Symbols:|unknown protein; CONTAINS InterPro DOMAIN/s: Protein of unknown function DUF247, plant (InterPro:IPR004158), Protein of unknown function DUF862, eukaryotic (InterPro:IPR008580); BEST Arabidopsis thaliana protein match is: Plant protein of unknown function (DUF247) (TAIR:AT5G11290.1); Has 1967 Blast hits to 1844 proteins in 183 species: Archae - 0; Bacteria - 6; Metazoa - 223;…
Glyma.03G061300	1302	3254	6627.33	3210.71	6646.27	-1.04965	down	3.00164e-08	1.91896e-06	NA
Glyma.03G065500	1249	1.33	15	1.30765	15.092	-3.52874	down	4.85867e-07	2.50801e-05	AT3G23730.1|Symbols:XTH16|xyloglucan endotransglucosylase/hydrolase 16|chr3:8550222-8551248 FORWARD LENGTH=291
Glyma.03G067100	1378	7.67	29.67	7.58949	29.6846	-1.96764	down	1.94834e-06	8.73854e-05	AT3G53850.1|Symbols:|Uncharacterised protein family (UPF0497)|chr3:19948262-19948994 REVERSE LENGTH=154
Glyma.03G068200	927	8.67	0.67	8.5675	0.67309	3.67	up	8.63025e-05	0.00240045	AT1G73330.1|Symbols:ATDR4, DR4|drought-repressed 4|chr1:27569022-27569651 REVERSE LENGTH=209
Glyma.03G068900	639	17.33	38.67	17.0856	38.8171	-1.18391	down	0.000428246	0.00930057	AT4G09550.1|Symbols:ATGIP1, GIP1|AtGCP3 interacting protein 1|chr4:6039706-6039921 FORWARD LENGTH=71
Glyma.03G074200	1407	0	5	0	5.02874	-12.296	down	0.000301578	0.00697864	AT3G54060.2|Symbols:|unknown protein; BEST Arabidopsis thaliana protein match is: unknown protein (TAIR:AT2G37960.2); Has 35333 Blast hits to 34131 proteins in 2444 species: Archae - 798; Bacteria - 22429; Metazoa - 974; Fungi - 991; Plants - 531; Viruses - 0; Other Eukaryotes - 9610 (source: NCBI BLink).|chr3:20018902-20020826 REVERSE LENGTH=442
Glyma.03G083600	327	0	7.33	0	7.37807	-12.849	down	8.95519e-06	0.000331573	AT2G33820.1|Symbols:ATMBAC1, MBAC1|Mitochondrial substrate carrier family protein|chr2:14306293-14308293 REVERSE LENGTH=311
Glyma.03G100500	2140	86.33	40	85.2026	40.1021	1.08722	up	1.00252e-05	0.000366749	NA
Glyma.03G103300	414	27.67	0.67	27.3553	0.66192	5.36902	up	1.08981e-14	1.7841e-12	AT3G25520.2|Symbols:ATL5|ribosomal protein L5|chr3:9269573-9270434 REVERSE LENGTH=190
Glyma.03G105200	4046	20	4.67	19.7032	4.67454	2.07554	up	3.81793e-05	0.00118568	AT5G55390.2|Symbols:EDM2|ENHANCED DOWNY MILDEW 2|chr5:22448152-22454414 REVERSE LENGTH=1297
Glyma.03G108000	1542	55.33	123.67	54.5716	124.143	-1.18579	down	6.1273e-08	3.69557e-06	NA
Glyma.03G121400	1757	0.33	13.33	0.329636	13.317	-5.33625	down	2.65499e-08	1.71892e-06	AT3G17850.1|Symbols:|Protein kinase superfamily protein|chr3:6109854-6116245 REVERSE LENGTH=1296
Glyma.03G131200	1658	263	127.67	259.37	128.109	1.01764	up	1.12939e-08	7.85569e-07	AT1G52800.1|Symbols:|2-oxoglutarate (2OG) and Fe(II)-dependent oxygenase superfamily protein|chr1:19664044-19665362 FORWARD LENGTH=314
Glyma.03G153700	614	3	13.67	2.95351	13.6654	-2.21003	down	0.000252116	0.00600963	AT1G09960.1|Symbols:SUT4, ATSUT4, SUC4, ATSUC4|sucrose transporter 4|chr1:3244258-3246718 FORWARD LENGTH=510
Glyma.03G165800	4009	32	172	31.5629	172.597	-2.4511	down	2.8586e-27	1.23615e-24	AT4G08850.1|Symbols:|Leucine-rich repeat receptor-like protein kinase family protein|chr4:5636693-5640496 REVERSE LENGTH=1045
Glyma.03G171700	1332	663.67	0.67	654.762	0.66192	9.9501	up	8.42345e-169	9.65285e-165	AT3G53720.1|Symbols:ATCHX20, CHX20|cation/H+ exchanger 20|chr3:19905826-19910027 REVERSE LENGTH=842
Glyma.03G173700	981	15.33	37.67	15.1278	37.738	-1.31882	down	0.000129474	0.00338361	AT5G02580.1|Symbols:|Plant protein 1589 of unknown function|chr5:579965-580454 FORWARD LENGTH=91
Glyma.03G176300	1939	62.67	140.67	61.9165	141.056	-1.18787	down	1.46784e-08	9.92371e-07	AT5G02790.1|Symbols:GSTL3|Glutathione S-transferase family protein|chr5:632877-634858 FORWARD LENGTH=235
Glyma.03G190200	2566	31.33	67.67	30.8608	67.8036	-1.13559	down	2.41376e-05	0.00079143	AT5G03760.1|Symbols:ATCSLA09, CSLA09, ATCSLA9, CSLA9, RAT4|Nucleotide-diphospho-sugar transferases superfamily protein|chr5:985910-990087 REVERSE LENGTH=533
Glyma.03G201100	928	57	147	56.2139	147.449	-1.39122	down	5.08947e-11	5.30207e-09	AT2G35980.1|Symbols:YLS9, NHL10, ATNHL10|Late embryogenesis abundant (LEA) hydroxyproline-rich glycoprotein family|chr2:15110635-15111318 FORWARD LENGTH=227
Glyma.03G218800	1302	7.67	22.67	7.56006	22.688	-1.58546	down	0.000331689	0.00752511	AT4G02090.1|Symbols:|unknown protein; FUNCTIONS IN: molecular_function unknown; INVOLVED IN: N-terminal protein myristoylation; LOCATED IN: cellular_component unknown; EXPRESSED IN: root; Has 132 Blast hits to 132 proteins in 12 species: Archae - 0; Bacteria - 0; Metazoa - 0; Fungi - 0; Plants - 132; Viruses - 0; Other Eukaryotes - 0 (source: NCBI BLink).|chr4:923122-923730 FORWARD LENGTH=202
Glyma.03G219000	877	105.67	44.33	104.3	44.5918	1.22589	up	1.308e-07	7.45725e-06	AT1G02610.1|Symbols:|RING/FYVE/PHD zinc finger superfamily protein|chr1:553181-555854 REVERSE LENGTH=221
Glyma.03G219100	4456	259	124.67	255.385	125.065	1.03	up	8.65038e-09	6.12854e-07	AT2G47430.1|Symbols:CKI1|Signal transduction histidine kinase|chr2:19459167-19463122 REVERSE LENGTH=1122
Glyma.03G224700	1957	128.67	254	126.993	254.801	-1.00462	down	1.93569e-08	1.2785e-06	AT4G04450.1|Symbols:WRKY42, AtWRKY42|WRKY family transcription factor|chr4:2218379-2221113 FORWARD LENGTH=528
Glyma.03G225500	2108	38	98.67	37.4968	98.8769	-1.39886	down	6.97653e-09	5.07603e-07	AT3G62040.1|Symbols:|Haloacid dehalogenase-like hydrolase (HAD) superfamily protein|chr3:22975328-22976518 REVERSE LENGTH=249
Glyma.03G231200	1479	113	230.67	111.441	231.2	-1.05287	down	9.06256e-09	6.40077e-07	AT1G09240.1|Symbols:NAS3, ATNAS3|nicotianamine synthase 3|chr1:2984950-2985912 FORWARD LENGTH=320
Glyma.03G233900	869	21.67	105	21.369	105.349	-2.30158	down	2.42564e-18	5.64398e-16	AT1G09155.1|Symbols:AtPP2-B15, PP2-B15|phloem protein 2-B15|chr1:2949831-2950842 REVERSE LENGTH=289
Glyma.03G242100	2311	23.33	51.33	22.9954	51.491	-1.16297	down	0.000104803	0.00283086	AT1G08860.1|Symbols:BON3|Calcium-dependent phospholipid-binding Copine family protein|chr1:2842153-2846138 FORWARD LENGTH=584
Glyma.03G242200	2146	17.33	77.67	17.103	77.8454	-2.18636	down	5.04108e-14	7.70244e-12	AT1G08860.1|Symbols:BON3|Calcium-dependent phospholipid-binding Copine family protein|chr1:2842153-2846138 FORWARD LENGTH=584
Glyma.03G247100	1848	995.67	483.33	982.627	484.492	1.02017	up	5.52611e-11	5.70509e-09	AT5G28770.2|Symbols:BZO2H3|bZIP transcription factor family protein|chr5:10796648-10798147 REVERSE LENGTH=314
Glyma.03G247500	904	86.67	304	85.4551	304.882	-1.83502	down	2.81158e-23	9.61771e-21	AT3G04720.1|Symbols:PR4, HEL, PR-4|pathogenesis-related 4|chr3:1285691-1286531 REVERSE LENGTH=212
Glyma.03G248400	773	288.33	816.67	284.545	819.395	-1.5259	down	1.00412e-21	3.08904e-19	AT1G60750.1|Symbols:|NAD(P)-linked oxidoreductase superfamily protein|chr1:22362293-22363854 REVERSE LENGTH=330
Glyma.03G248500	1422	41	94	40.3787	94.3533	-1.22448	down	4.00719e-07	2.09443e-05	AT1G60690.1|Symbols:|NAD(P)-linked oxidoreductase superfamily protein|chr1:22349892-22351668 REVERSE LENGTH=345
Glyma.03G249100	725	32	104.67	31.5602	104.949	-1.73351	down	1.93741e-12	2.41981e-10	AT3G56710.1|Symbols:SIB1|sigma factor binding protein 1|chr3:21007053-21007508 REVERSE LENGTH=151
Glyma.03G253600	2276	5	0	4.92274	0	12.2652	up	0.000366419	0.00819712	AT1G56720.3|Symbols:|Protein kinase superfamily protein|chr1:21263630-21265559 REVERSE LENGTH=492
Glyma.03G259400	1202	9.67	0.33	9.53624	0.341235	4.80458	up	4.55825e-06	0.000183604	AT3G61870.1|Symbols:|unknown protein; FUNCTIONS IN: molecular_function unknown; INVOLVED IN: biological_process unknown; LOCATED IN: chloroplast, chloroplast inner membrane, chloroplast envelope; EXPRESSED IN: 23 plant structures; EXPRESSED DURING: 14 growth stages; Has 200 Blast hits to 200 proteins in 73 species: Archae - 0; Bacteria - 112; Metazoa - 0; Fungi - 0; Plants - 53; Viruses - 0; Othe…
Glyma.03G262700	2205	51.67	24	50.9664	24.0927	1.08095	up	0.000278226	0.00652678	AT1G53730.1|Symbols:SRF6|STRUBBELIG-receptor family 6|chr1:20061771-20065475 FORWARD LENGTH=719
Glyma.03G264900	1923	15.67	1	15.4572	1.00495	3.94309	up	8.65607e-08	5.06379e-06	AT4G11860.1|Symbols:|Protein of unknown function (DUF544)|chr4:7134237-7138361 REVERSE LENGTH=682
Glyma.04G007300	2018	232.33	82.33	229.199	82.6067	1.47227	up	1.06903e-14	1.75635e-12	AT2G16570.1|Symbols:ATASE, ATASE1, ASE1|GLN phosphoribosyl pyrophosphate amidotransferase 1|chr2:7180424-7182124 REVERSE LENGTH=566
Glyma.04G014000	2127	9.67	41.33	9.51608	41.5005	-2.12469	down	8.9227e-09	6.31171e-07	AT3G18830.1|Symbols:ATPLT5, PMT5, ATPMT5|polyol/monosaccharide transporter 5|chr3:6489000-6491209 REVERSE LENGTH=539
Glyma.04G017200	1968	54.67	111.67	53.9033	111.966	-1.05462	down	2.25494e-06	9.88163e-05	AT1G76360.1|Symbols:|Protein kinase superfamily protein|chr1:28643242-28646483 REVERSE LENGTH=484
Glyma.04G017600	1992	79.33	230.67	78.318	231.276	-1.5622	down	3.30303e-16	6.44274e-14	AT5G54770.1|Symbols:THI1, TZ, THI4|thiazole biosynthetic enzyme, chloroplast (ARA6) (THI1) (THI4)|chr5:22246634-22247891 FORWARD LENGTH=349
Glyma.04G027500	2046	7.33	0.67	7.27561	0.6713	3.43804	up	0.000454683	0.00976195	AT4G39080.1|Symbols:VHA-A3|vacuolar proton ATPase A3|chr4:18209513-18214752 FORWARD LENGTH=821
Glyma.04G030900	958	868.67	347.33	856.923	348.401	1.29842	up	1.59397e-16	3.17672e-14	AT1G19530.1|Symbols:|unknown protein; FUNCTIONS IN: molecular_function unknown; INVOLVED IN: N-terminal protein myristoylation, anaerobic respiration; LOCATED IN: cellular_component unknown; EXPRESSED IN: leaf apex, inflorescence meristem, hypocotyl, root, flower; EXPRESSED DURING: petal differentiation and expansion stage; Has 47 Blast hits to 47 proteins in 13 species: Archae - 0; Bacteria - 0;…
Glyma.04G035000	2191	57.33	221	56.6342	221.883	-1.97005	down	1.2959e-22	4.21286e-20	AT5G42650.1|Symbols:AOS, CYP74A, DDE2|allene oxide synthase|chr5:17097803-17099359 REVERSE LENGTH=518
Glyma.04G049200	1798	44	6	43.3862	6.01893	2.84966	up	1.05726e-12	1.37288e-10	AT1G10070.2|Symbols:ATBCAT-2, BCAT-2|branched-chain amino acid transaminase 2|chr1:3288255-3290164 FORWARD LENGTH=388
Glyma.04G049300	1917	31.33	83	30.9118	83.2471	-1.42924	down	3.06019e-08	1.95094e-06	AT5G06710.1|Symbols:HAT14|homeobox from Arabidopsis thaliana|chr5:2068305-2070284 REVERSE LENGTH=336
Glyma.04G050300	1876	1332	365.33	1314.44	366.672	1.84188	up	7.5822e-31	4.08886e-28	AT2G25900.2|Symbols:ATCTH|Zinc finger C-x8-C-x5-C-x3-H type family protein|chr2:11041817-11042764 FORWARD LENGTH=315
Glyma.04G053100	3228	95.33	10	94.033	10.0186	3.23049	up	1.75429e-25	6.8729e-23	AT5G12000.1|Symbols:|Protein kinase protein with adenine nucleotide alpha hydrolases-like domain|chr5:3874151-3876780 REVERSE LENGTH=701
Glyma.04G061200	1916	130.67	50.67	128.844	50.8644	1.34089	up	1.00747e-09	8.48908e-08	AT4G31805.1|Symbols:|WRKY family transcription factor|chr4:15385454-15386775 FORWARD LENGTH=344
Glyma.04G062600	1128	85.33	39	84.2211	39.0967	1.10714	up	7.90178e-06	0.000298108	AT5G10970.1|Symbols:|C2H2 and C2HC zinc fingers superfamily protein|chr5:3469268-3470086 FORWARD LENGTH=272
Glyma.04G078500	1314	375	160.33	369.984	160.722	1.20289	up	1.5038e-12	1.90945e-10	AT4G31340.1|Symbols:|myosin heavy chain-related|chr4:15205662-15208950 FORWARD LENGTH=437
Glyma.04G083500	1740	4	17.33	3.9584	17.4248	-2.13815	down	6.74699e-05	0.00194876	AT3G63520.1|Symbols:CCD1, ATCCD1, ATNCED1, NCED1|carotenoid cleavage dioxygenase 1|chr3:23452940-23455896 FORWARD LENGTH=538
Glyma.04G091600	2251	59.67	27.67	58.8909	27.7681	1.08462	up	0.000118448	0.00314202	AT5G49700.1|Symbols:|Predicted AT-hook DNA-binding family protein|chr5:20192599-20193429 FORWARD LENGTH=276
Glyma.04G104400	2254	22.67	2.33	22.3781	2.32699	3.26555	up	7.73652e-09	5.56714e-07	AT1G22180.2|Symbols:|Sec14p-like phosphatidylinositol transfer family protein|chr1:7828434-7829745 REVERSE LENGTH=314
Glyma.04G105400	329	5.67	0	5.59569	0	12.4501	up	0.00013427	0.00349499	NA
Glyma.04G105900	684	14.67	0	14.4903	0	13.8228	up	5.42295e-10	4.78033e-08	AT1G55020.1|Symbols:LOX1, ATLOX1|lipoxygenase 1|chr1:20525798-20530143 FORWARD LENGTH=859
Glyma.04G115300	1273	0	10	0	10.0052	-13.2885	down	1.97235e-07	1.08534e-05	AT3G16520.1|Symbols:UGT88A1|UDP-glucosyl transferase 88A1|chr3:5618807-5620833 REVERSE LENGTH=451
Glyma.04G121900	567	7.33	0	7.24178	0	12.8221	up	1.17483e-05	0.000418431	AT5G07040.1|Symbols:|RING/U-box superfamily protein|chr5:2190344-2190823 FORWARD LENGTH=159
Glyma.04G130600	2235	0	8.33	0	8.35309	-13.0281	down	2.1e-06	9.33169e-05	NA
Glyma.04G131100	1232	17	1.67	16.7511	1.65032	3.34344	up	2.94601e-07	1.5684e-05	AT1G75280.1|Symbols:|NmrA-like negative transcriptional regulator family protein|chr1:28252030-28253355 FORWARD LENGTH=310
Glyma.04G132300	892	0	32.67	0	32.8169	-15.0022	down	4.01135e-20	1.07528e-17	AT4G39235.1|Symbols:|unknown protein; BEST Arabidopsis thaliana protein match is: unknown protein (TAIR:AT3G05570.1); Has 30201 Blast hits to 17322 proteins in 780 species: Archae - 12; Bacteria - 1396; Metazoa - 17338; Fungi - 3422; Plants - 5037; Viruses - 0; Other Eukaryotes - 2996 (source: NCBI BLink).|chr4:18268514-18269034 FORWARD LENGTH=86
Glyma.04G134200	968	32.33	90.67	31.9083	90.7954	-1.50869	down	2.14299e-09	1.70539e-07	AT3G56710.1|Symbols:SIB1|sigma factor binding protein 1|chr3:21007053-21007508 REVERSE LENGTH=151
Glyma.04G137100	1922	65.33	223	64.4949	223.585	-1.79356	down	9.91379e-20	2.59673e-17	NA
Glyma.04G137200	458	3.67	31	3.60397	31.1612	-3.11209	down	7.10791e-11	7.145e-09	NA
Glyma.04G150600	660	32.67	66	32.2152	66.0148	-1.03504	down	0.000107673	0.00289473	ATCG00170.1|Symbols:RPOC2|DNA-directed RNA polymerase family protein|chrC:15938-20068 REVERSE LENGTH=1376
Glyma.04G151500	1144	32.67	71.67	32.2236	71.8466	-1.1568	down	1.13932e-05	0.00040832	AT5G22950.1|Symbols:VPS24.1|SNF7 family protein|chr5:7681380-7682720 FORWARD LENGTH=229
Glyma.04G152400	1924	15	0.33	14.7884	0.330065	5.48557	up	4.96718e-09	3.71428e-07	AT3G18550.2|Symbols:BRC1, TCP18, ATTCP18|TCP family transcription factor|chr3:6383769-6385604 FORWARD LENGTH=429
Glyma.04G157800	1322	4.33	20.33	4.27019	20.399	-2.25612	down	9.19698e-06	0.000339537	AT4G04180.1|Symbols:|P-loop containing nucleoside triphosphate hydrolases superfamily protein|chr4:2020471-2023673 FORWARD LENGTH=609
Glyma.04G159300	2379	12.67	1	12.4967	1.00316	3.63893	up	2.89854e-06	0.00012325	AT5G60910.1|Symbols:AGL8, FUL|AGAMOUS-like 8|chr5:24502736-24506013 REVERSE LENGTH=242
Glyma.04G165200	255	0	11.67	0	11.6779	-13.5115	down	1.95447e-08	1.28905e-06	NA
Glyma.04G165300	360	0.33	21.67	0.325231	21.7595	-6.06403	down	6.44146e-13	8.63344e-11	AT2G45990.2|Symbols:|unknown protein; FUNCTIONS IN: molecular_function unknown; INVOLVED IN: biological_process unknown; LOCATED IN: chloroplast; EXPRESSED IN: 22 plant structures; EXPRESSED DURING: 13 growth stages; Has 312 Blast hits to 312 proteins in 90 species: Archae - 0; Bacteria - 131; Metazoa - 0; Fungi - 0; Plants - 67; Viruses - 0; Other Eukaryotes - 114 (source: NCBI BLink).|chr2:1891…
Glyma.04G177500	369	0	5	0	5.01578	-12.2923	down	0.000301885	0.00697864	AT4G17190.2|Symbols:FPS2|farnesyl diphosphate synthase 2|chr4:9648743-9650346 REVERSE LENGTH=247
Glyma.04G189800	435	21.67	5	21.3809	5.00819	2.09396	up	1.78418e-05	0.000605019	AT4G24750.1|Symbols:|Rhodanese/Cell cycle control phosphatase superfamily protein|chr4:12758422-12760749 REVERSE LENGTH=292
Glyma.04G190000	2668	72.67	29	71.6706	29.1188	1.29943	up	1.27546e-06	6.04597e-05	AT3G57520.1|Symbols:AtSIP2, SIP2|seed imbibition 2|chr3:21288982-21292694 REVERSE LENGTH=773
Glyma.04G190400	2363	126.67	270.67	125.053	271.462	-1.11822	down	3.37145e-10	3.05416e-08	AT2G31880.1|Symbols:SOBIR1, EVR|Leucine-rich repeat protein kinase family protein|chr2:13554920-13556845 FORWARD LENGTH=641
Glyma.04G190800	1281	699.33	1652.33	690.05	1656.53	-1.26339	down	1.18832e-15	2.18756e-13	AT5G61640.1|Symbols:PMSR1, ATMSRA1|peptidemethionine sulfoxide reductase 1|chr5:24775107-24776147 FORWARD LENGTH=202
Glyma.04G195600	2034	1	211.67	0.980098	212.372	-7.75945	down	3.96446e-85	1.21149e-81	AT4G24890.1|Symbols:ATPAP24, PAP24|purple acid phosphatase 24|chr4:12811510-12814440 REVERSE LENGTH=615
Glyma.04G196400	2511	81.33	161.67	80.294	162.133	-1.01381	down	3.65009e-07	1.92076e-05	AT3G01930.2|Symbols:|Major facilitator superfamily protein|chr3:319289-321488 REVERSE LENGTH=584
Glyma.04G212000	831	90	43.67	88.82	43.7601	1.02127	up	2.23394e-05	0.000740714	AT5G64530.1|Symbols:ANAC104, XND1|xylem NAC domain 1|chr5:25795360-25796699 FORWARD LENGTH=187
Glyma.04G215200	1551	11.33	29.33	11.1958	29.405	-1.39311	down	0.000301287	0.00697864	AT3G18750.2|Symbols:WNK6, ZIK5|with no lysine (K) kinase 6|chr3:6454307-6456830 REVERSE LENGTH=500
Glyma.04G215800	1219	45	14	44.3869	13.9767	1.66711	up	9.05893e-07	4.41279e-05	AT5G64040.2|Symbols:PSAN|photosystem I reaction center subunit PSI-N, chloroplast, putative / PSI-N, putative (PSAN)|chr5:25628690-25629409 REVERSE LENGTH=181
Glyma.04G230000	762	5	51.33	4.92088	51.566	-3.38943	down	2.73845e-17	5.97738e-15	NA
Glyma.04G230400	661	67.67	364.33	66.778	365.719	-2.45329	down	6.56589e-39	5.57347e-36	NA
Glyma.04G230500	3118	8.33	30.67	8.20171	30.749	-1.90654	down	2.6665e-06	0.000114231	AT3G47570.1|Symbols:|Leucine-rich repeat protein kinase family protein|chr3:17527611-17530748 FORWARD LENGTH=1010
Glyma.04G236400	1407	63	124.33	62.1608	124.653	-1.00384	down	2.72134e-06	0.000116254	AT5G53420.1|Symbols:|CCT motif family protein|chr5:21673683-21675469 FORWARD LENGTH=264
Glyma.04G245500	926	5	21.67	4.9341	21.7541	-2.14043	down	1.08631e-05	0.000390851	AT5G20240.1|Symbols:PI|K-box region and MADS-box transcription factor family protein|chr5:6829203-6831208 FORWARD LENGTH=208
Glyma.04G257400	1860	6	0	5.9033	0	12.5273	up	8.20468e-05	0.00229601	AT4G11860.1|Symbols:|Protein of unknown function (DUF544)|chr4:7134237-7138361 REVERSE LENGTH=682
Glyma.05G000100	510	8	0	7.88784	0	12.9454	up	4.54688e-06	0.000183468	AT4G30860.1|Symbols:ASHR3, SDG4|SET domain group 4|chr4:15024546-15027427 FORWARD LENGTH=497
Glyma.05G002000	2303	8	46	7.88992	46.0701	-2.54575	down	9.47764e-12	1.09155e-09	AT1G66840.1|Symbols:PMI2, WEB2|Plant protein of unknown function (DUF827)|chr1:24933998-24936116 REVERSE LENGTH=607
Glyma.05G004400	1014	49.67	17.67	49.026	17.7365	1.46682	up	3.72318e-06	0.000153198	AT3G27650.1|Symbols:LBD25|LOB domain-containing protein 25|chr3:10238731-10240346 FORWARD LENGTH=159
Glyma.05G007100	1498	21.67	380	21.3804	381.528	-4.15743	down	6.03986e-79	1.38428e-75	AT3G01500.2|Symbols:CA1|carbonic anhydrase 1|chr3:194853-197873 REVERSE LENGTH=347
Glyma.05G007900	324	8	0	7.87208	0	12.9425	up	4.5562e-06	0.000183604	AT1G23740.1|Symbols:|Oxidoreductase, zinc-binding dehydrogenase family protein|chr1:8398245-8399656 REVERSE LENGTH=386
Glyma.05G009000	781	77.33	31.67	76.279	31.8098	1.26182	up	1.31867e-06	6.19315e-05	AT5G25940.1|Symbols:|early nodulin-related|chr5:9054252-9055151 REVERSE LENGTH=115
Glyma.05G013700	785	25.67	62.67	25.3147	62.8951	-1.31297	down	3.42659e-06	0.00014253	AT1G49000.1|Symbols:|unknown protein; FUNCTIONS IN: molecular_function unknown; INVOLVED IN: biological_process unknown; LOCATED IN: chloroplast; EXPRESSED IN: stem; BEST Arabidopsis thaliana protein match is: unknown protein (TAIR:AT3G18560.1); Has 105 Blast hits to 105 proteins in 13 species: Archae - 0; Bacteria - 0; Metazoa - 0; Fungi - 0; Plants - 105; Viruses - 0; Other Eukaryotes - 0 (sour…
Glyma.05G014800	2118	111	51.67	109.577	51.8657	1.07909	up	1.64912e-06	7.55922e-05	AT3G18600.1|Symbols:|P-loop containing nucleoside triphosphate hydrolases superfamily protein|chr3:6399724-6403007 REVERSE LENGTH=568
Glyma.05G022100	1917	162	449	159.967	450.257	-1.49297	down	6.87469e-19	1.65854e-16	AT5G07990.1|Symbols:TT7, CYP75B1, D501|Cytochrome P450 superfamily protein|chr5:2560437-2562859 FORWARD LENGTH=513
Glyma.05G065700	1834	162.33	21	160.252	21.0922	2.92556	up	1.05728e-32	6.82589e-30	AT4G17030.1|Symbols:ATEXLB1, EXPR, AT-EXPR, ATEXPR1, ATHEXP BETA 3.1, EXLB1|expansin-like B1|chr4:9581817-9583181 REVERSE LENGTH=250
Glyma.05G101100	1362	5.33	0	5.25933	0	12.3607	up	0.000221308	0.00536453	AT4G36630.1|Symbols:EMB2754|Vacuolar sorting protein 39|chr4:17272088-17276524 REVERSE LENGTH=1000
Glyma.05G104800	1667	74	25.67	73.0353	25.735	1.50486	up	3.868e-08	2.42546e-06	AT2G23060.1|Symbols:|Acyl-CoA N-acyltransferases (NAT) superfamily protein|chr2:9812839-9814633 REVERSE LENGTH=413
Glyma.05G122500	2262	44.33	19.67	43.7161	19.7665	1.1451	up	0.000311778	0.00711718	AT4G15570.1|Symbols:MAA3|P-loop containing nucleoside triphosphate hydrolases superfamily protein|chr4:8893043-8898858 FORWARD LENGTH=818
Glyma.05G124900	1995	154	481	151.818	482.548	-1.66833	down	5.15417e-23	1.68755e-20	AT2G34790.1|Symbols:MEE23, EDA28|FAD-binding Berberine family protein|chr2:14673998-14677237 REVERSE LENGTH=532
Glyma.05G130600	1282	25	4.33	24.6883	4.36503	2.49977	up	2.43461e-07	1.31601e-05	AT1G30040.1|Symbols:ATGA2OX2, GA2OX2|gibberellin 2-oxidase|chr1:10537769-10539570 FORWARD LENGTH=341
Glyma.05G130900	536	6.67	22.33	6.5737	22.3396	-1.76483	down	0.000106343	0.00286402	NA
Glyma.05G131000	606	12.33	51.67	12.1981	51.7987	-2.08626	down	4.8223e-10	4.26727e-08	NA
Glyma.05G142500	2130	7.67	0.33	7.54939	0.341235	4.46752	up	6.39608e-05	0.00186148	AT1G30220.1|Symbols:ATINT2, INT2|inositol transporter 2|chr1:10632957-10635439 REVERSE LENGTH=580
Glyma.05G142900	794	17.33	56.67	17.0833	56.852	-1.73462	down	2.14055e-08	1.4037e-06	NA
Glyma.05G143700	765	723	355.67	713.45	356.636	1.00036	up	1.91466e-10	1.79913e-08	AT3G59540.1|Symbols:|Ribosomal L38e protein family|chr3:21995897-21996742 REVERSE LENGTH=69
Glyma.05G144600	1128	68	138.33	67.1012	138.767	-1.04825	down	4.71381e-07	2.44149e-05	AT3G26040.1|Symbols:|HXXXD-type acyl-transferase family protein|chr3:9519741-9521069 FORWARD LENGTH=442
Glyma.05G144900	840	13	35.33	12.8486	35.3896	-1.46171	down	4.81213e-05	0.00146272	AT1G67660.2|Symbols:|Restriction endonuclease, type II-like superfamily protein|chr1:25364152-25365069 FORWARD LENGTH=305
Glyma.05G147000	1043	1.33	29	1.31437	29.0732	-4.46725	down	5.34781e-14	8.11698e-12	AT1G67980.1|Symbols:CCOAMT|caffeoyl-CoA 3-O-methyltransferase|chr1:25487724-25488934 FORWARD LENGTH=232
Glyma.05G147600	1369	43.33	87.67	42.7515	87.8221	-1.03861	down	1.69223e-05	0.000578436	AT1G27930.1|Symbols:|Protein of unknown function (DUF579)|chr1:9731510-9732379 REVERSE LENGTH=289
Glyma.05G149100	1166	55	17	54.2793	17.0612	1.66968	up	9.38675e-08	5.46721e-06	AT3G07880.1|Symbols:SCN1|Immunoglobulin E-set superfamily protein|chr3:2514175-2515544 FORWARD LENGTH=240
Glyma.05G154600	1137	210	74.67	207.142	74.9651	1.46633	up	5.54778e-14	8.39272e-12	AT2G44300.1|Symbols:|Bifunctional inhibitor/lipid-transfer protein/seed storage 2S albumin superfamily protein|chr2:18307468-18308286 REVERSE LENGTH=204
Glyma.05G157700	2172	36	14.33	35.4736	14.4171	1.29896	up	0.000221638	0.00536968	AT4G28590.1|Symbols:|FUNCTIONS IN: molecular_function unknown; INVOLVED IN: biological_process unknown; LOCATED IN: chloroplast; EXPRESSED IN: 21 plant structures; EXPRESSED DURING: 10 growth stages; BEST Arabidopsis thaliana protein match is: Thioredoxin superfamily protein (TAIR:AT2G31840.1); Has 114 Blast hits to 112 proteins in 39 species: Archae - 2; Bacteria - 0; Metazoa - 17; Fungi - 6; Pl…
Glyma.05G165600	3400	191	81.67	188.268	81.9049	1.20077	up	7.28871e-10	6.28007e-08	AT4G27190.1|Symbols:|NB-ARC domain-containing disease resistance protein|chr4:13620977-13623934 REVERSE LENGTH=985
Glyma.05G168600	5778	33.33	90.33	32.9081	90.6667	-1.46213	down	5.91365e-09	4.35256e-07	AT1G71220.1|Symbols:EBS1, UGGT, PSL2|UDP-glucose:glycoprotein glucosyltransferases;transferases, transferring hexosyl groups;transferases, transferring glycosyl groups|chr1:26841664-26851730 FORWARD LENGTH=1613
Glyma.05G176200	2412	101.67	42.67	100.369	42.8569	1.22771	up	1.9246e-07	1.06546e-05	AT2G22400.1|Symbols:|S-adenosyl-L-methionine-dependent methyltransferases superfamily protein|chr2:9504823-9508788 REVERSE LENGTH=808
Glyma.05G176900	942	29.33	5.33	28.9319	5.34405	2.43665	up	5.58182e-08	3.39336e-06	AT1G23850.1|Symbols:|unknown protein; BEST Arabidopsis thaliana protein match is: unknown protein (TAIR:AT1G23840.1); Has 47 Blast hits to 40 proteins in 5 species: Archae - 0; Bacteria - 0; Metazoa - 0; Fungi - 0; Plants - 47; Viruses - 0; Other Eukaryotes - 0 (source: NCBI BLink).|chr1:8425981-8427045 REVERSE LENGTH=354
Glyma.05G178700	1370	336.67	147.33	332.204	147.712	1.16929	up	1.25029e-11	1.42919e-09	AT5G65020.1|Symbols:ANNAT2|annexin 2|chr5:25973915-25975554 FORWARD LENGTH=317
Glyma.05G179700	2484	22.67	70	22.3538	70.165	-1.65023	down	5.11695e-09	3.80765e-07	AT4G39720.1|Symbols:|VQ motif-containing protein|chr4:18429992-18430864 REVERSE LENGTH=290
Glyma.05G182100	837	83	40.33	81.8122	40.5496	1.01263	up	3.92491e-05	0.00121808	AT5G65207.1|Symbols:|unknown protein; BEST Arabidopsis thaliana protein match is: unknown protein (TAIR:AT5G10040.1); Has 30201 Blast hits to 17322 proteins in 780 species: Archae - 12; Bacteria - 1396; Metazoa - 17338; Fungi - 3422; Plants - 5037; Viruses - 0; Other Eukaryotes - 2996 (source: NCBI BLink).|chr5:26052364-26052585 REVERSE LENGTH=73
Glyma.05G182600	2027	314.33	146.33	310.247	146.796	1.07961	up	4.85774e-10	4.29035e-08	AT4G39660.1|Symbols:AGT2|alanine:glyoxylate aminotransferase 2|chr4:18406797-18409262 FORWARD LENGTH=476
Glyma.05G188900	910	64.33	27	63.4221	27.0794	1.22779	up	1.04645e-05	0.000380392	AT1G49230.1|Symbols:|RING/U-box superfamily protein|chr1:18209320-18209979 FORWARD LENGTH=219
Glyma.05G190100	1348	90	35.67	88.9278	35.7348	1.3153	up	1.34843e-07	7.66866e-06	AT1G77160.1|Symbols:|Protein of unknown function (DUF506) |chr1:28995388-28996523 REVERSE LENGTH=263
Glyma.05G196200	2116	30	11.33	29.5865	11.3518	1.38202	up	0.000334294	0.00756336	NA
Glyma.05G202700	1280	19.33	4.67	19.0903	4.69151	2.02472	up	6.62001e-05	0.00191692	AT5G50800.1|Symbols:SWEET13, AtSWEET13|Nodulin MtN3 family protein|chr5:20665280-20667140 REVERSE LENGTH=294
Glyma.05G204600	869	17.67	144	17.4466	144.314	-3.0482	down	2.87578e-32	1.80576e-29	AT4G11650.1|Symbols:ATOSM34, OSM34|osmotin 34|chr4:7025127-7026113 REVERSE LENGTH=244
Glyma.05G204800	858	12.33	52	12.1828	52.2534	-2.10068	down	3.80138e-10	3.40328e-08	AT4G11650.1|Symbols:ATOSM34, OSM34|osmotin 34|chr4:7025127-7026113 REVERSE LENGTH=244
Glyma.05G205700	2199	89	40	87.9053	40.1276	1.13136	up	3.80017e-06	0.000156086	AT1G12800.1|Symbols:|Nucleic acid-binding, OB-fold-like protein|chr1:4361778-4365189 REVERSE LENGTH=767
Glyma.05G220500	1733	10.33	38.67	10.1642	38.6715	-1.92777	down	1.8161e-07	1.01273e-05	AT5G36110.1|Symbols:CYP716A1|cytochrome P450, family 716, subfamily A, polypeptide 1|chr5:14195377-14197613 FORWARD LENGTH=477
Glyma.05G224400	1934	296.33	129.67	292.507	129.938	1.17064	up	3.48074e-11	3.70186e-09	AT2G19810.1|Symbols:|CCCH-type zinc finger family protein|chr2:8550419-8551498 FORWARD LENGTH=359
Glyma.05G224500	1497	1063.67	422.33	1049.68	424.003	1.30781	up	6.53594e-17	1.35563e-14	AT4G26260.2|Symbols:MIOX4|myo-inositol oxygenase 4|chr4:13297939-13300146 FORWARD LENGTH=318
Glyma.05G225900	1113	260.67	92	257.26	92.2934	1.47893	up	1.64306e-15	2.97687e-13	AT5G56550.1|Symbols:OXS3, ATOXS3|oxidative stress 3|chr5:22895847-22896502 REVERSE LENGTH=172
Glyma.05G237200	2018	102	236.67	100.669	237.23	-1.23667	down	2.21639e-11	2.43633e-09	AT1G73805.1|Symbols:|Calmodulin binding protein-like|chr1:27745761-27749178 REVERSE LENGTH=451
Glyma.05G238100	998	15.67	4	15.4525	4.0162	1.94394	up	0.000424132	0.00923581	AT2G01670.1|Symbols:atnudt17, NUDT17|nudix hydrolase homolog 17|chr2:296889-297818 REVERSE LENGTH=182
Glyma.05G245200	1214	18.33	3.67	18.0725	3.71428	2.28264	up	2.11905e-05	0.000705395	AT1G18170.1|Symbols:|FKBP-like peptidyl-prolyl cis-trans isomerase family protein|chr1:6254291-6255507 FORWARD LENGTH=247
Glyma.06G018700	3073	179.67	80.33	177.284	80.5235	1.13858	up	7.86594e-09	5.63373e-07	AT1G42430.1|Symbols:|unknown protein; BEST Arabidopsis thaliana protein match is: unknown protein (TAIR:AT3G55760.3); Has 186 Blast hits to 143 proteins in 47 species: Archae - 0; Bacteria - 23; Metazoa - 14; Fungi - 6; Plants - 87; Viruses - 0; Other Eukaryotes - 56 (source: NCBI BLink).|chr1:15891512-15894322 FORWARD LENGTH=426
Glyma.06G022500	2556	48.33	22	47.7141	22.073	1.11213	up	0.000288785	0.00676111	AT1G20160.1|Symbols:ATSBT5.2|Subtilisin-like serine endopeptidase family protein|chr1:6990852-6993854 REVERSE LENGTH=769
Glyma.06G031000	907	258.33	87	254.98	87.3384	1.5457	up	1.40458e-16	2.82381e-14	AT1G19530.1|Symbols:|unknown protein; FUNCTIONS IN: molecular_function unknown; INVOLVED IN: N-terminal protein myristoylation, anaerobic respiration; LOCATED IN: cellular_component unknown; EXPRESSED IN: leaf apex, inflorescence meristem, hypocotyl, root, flower; EXPRESSED DURING: petal differentiation and expansion stage; Has 47 Blast hits to 47 proteins in 13 species: Archae - 0; Bacteria - 0;…
Glyma.06G035600	1053	130.33	0	128.667	0	16.9733	up	1.96734e-61	3.22068e-58	AT4G31940.1|Symbols:CYP82C4|cytochrome P450, family 82, subfamily C, polypeptide 4|chr4:15452040-15453966 FORWARD LENGTH=524
Glyma.06G050100	1649	741	308.67	731.139	309.324	1.24103	up	4.85777e-15	8.35783e-13	AT1G10070.2|Symbols:ATBCAT-2, BCAT-2|branched-chain amino acid transaminase 2|chr1:3288255-3290164 FORWARD LENGTH=388
Glyma.06G050300	1598	974	197.67	961.171	198.384	2.27649	up	1.24104e-43	1.23667e-40	AT2G19810.1|Symbols:|CCCH-type zinc finger family protein|chr2:8550419-8551498 FORWARD LENGTH=359
Glyma.06G052000	3606	735.67	1457	726.04	1461.47	-1.0093	down	1.08266e-10	1.05814e-08	AT1G60960.1|Symbols:IRT3, ATIRT3|iron regulated transporter 3|chr1:22445410-22447060 REVERSE LENGTH=425
Glyma.06G056600	1532	16	1.33	15.7889	1.32563	3.57416	up	2.47684e-07	1.33568e-05	AT5G21940.1|Symbols:|unknown protein; BEST Arabidopsis thaliana protein match is: unknown protein (TAIR:AT3G43850.1); Has 30201 Blast hits to 17322 proteins in 780 species: Archae - 12; Bacteria - 1396; Metazoa - 17338; Fungi - 3422; Plants - 5037; Viruses - 0; Other Eukaryotes - 2996 (source: NCBI BLink).|chr5:7249446-7250353 REVERSE LENGTH=264
Glyma.06G059500	1036	68.33	10.67	67.3824	10.6899	2.65612	up	4.42162e-16	8.55182e-14	AT5G57685.1|Symbols:ATGDU3, GDU3, LSB1|glutamine dumper 3|chr5:23366356-23366802 REVERSE LENGTH=148
Glyma.06G060500	2354	10.67	29.33	10.5277	29.498	-1.48643	down	0.000145767	0.00374743	AT1G63770.4|Symbols:|Peptidase M1 family protein|chr1:23657791-23663476 REVERSE LENGTH=895
Glyma.06G060600	2343	10.67	30.67	10.5321	30.7458	-1.5456	down	6.27445e-05	0.00183841	AT2G24960.2|Symbols:|unknown protein; FUNCTIONS IN: molecular_function unknown; INVOLVED IN: biological_process unknown; LOCATED IN: cellular_component unknown; EXPRESSED IN: 21 plant structures; EXPRESSED DURING: 12 growth stages; BEST Arabidopsis thaliana protein match is: unknown protein (TAIR:AT4G02210.2); Has 30201 Blast hits to 17322 proteins in 780 species: Archae - 12; Bacteria - 1396; Me…
Glyma.06G065600	1983	51.33	133	50.6621	133.504	-1.39791	down	1.6415e-10	1.56106e-08	AT5G25250.1|Symbols:|SPFH/Band 7/PHB domain-containing membrane-associated protein family|chr5:8749774-8751430 FORWARD LENGTH=470
Glyma.06G083000	1668	36.33	79.67	35.8486	79.7173	-1.15297	down	5.13974e-06	0.000204532	AT5G25770.1|Symbols:|alpha/beta-Hydrolases superfamily protein|chr5:8969308-8971389 REVERSE LENGTH=360
Glyma.06G085000	1884	76.67	187	75.6369	187.373	-1.30875	down	3.13866e-11	3.36144e-09	AT3G63520.1|Symbols:CCD1, ATCCD1, ATNCED1, NCED1|carotenoid cleavage dioxygenase 1|chr3:23452940-23455896 FORWARD LENGTH=538
Glyma.06G085200	2790	147.33	70.67	145.368	70.8319	1.03724	up	5.09394e-07	2.6089e-05	AT5G25820.1|Symbols:|Exostosin family protein|chr5:8997248-8999574 REVERSE LENGTH=654
Glyma.06G090000	705	64.33	17	63.4594	17.0666	1.89466	up	3.96047e-10	3.53879e-08	AT2G33770.1|Symbols:UBC24, ATUBC24, PHO2|phosphate 2|chr2:14277785-14281482 REVERSE LENGTH=907
Glyma.06G090100	3497	122.67	444.33	120.958	445.342	-1.8804	down	1.88244e-27	8.29686e-25	AT1G51580.1|Symbols:|RNA-binding KH domain-containing protein|chr1:19125612-19128102 FORWARD LENGTH=621
Glyma.06G106100	2884	55.67	129.33	54.9807	129.749	-1.23872	down	1.07505e-08	7.48908e-07	AT1G22150.1|Symbols:SULTR1;3|sulfate transporter 1;3|chr1:7818361-7821344 FORWARD LENGTH=656
Glyma.06G109200	3133	2178	4536.67	2149.39	4550.72	-1.08217	down	6.36715e-10	5.5381e-08	AT1G77760.1|Symbols:NIA1, GNR1, NR1|nitrate reductase 1|chr1:29236005-29239367 REVERSE LENGTH=917
Glyma.06G147100	1180	84.33	41	83.2023	41.0516	1.01919	up	3.58773e-05	0.00112563	AT5G64810.1|Symbols:WRKY51, ATWRKY51|WRKY DNA-binding protein 51|chr5:25908415-25909687 FORWARD LENGTH=194
Glyma.06G149300	1074	2.33	17	2.31	17.0634	-2.88495	down	1.63489e-06	7.50903e-05	NA
Glyma.06G149600	1564	14	64.67	13.8039	64.8442	-2.2319	down	1.07266e-12	1.38803e-10	AT5G64700.1|Symbols:|nodulin MtN21 /EamA-like transporter family protein|chr5:25865190-25866845 REVERSE LENGTH=359
Glyma.06G154100	1185	23	50.67	22.7432	50.8152	-1.15983	down	0.00011084	0.00295915	AT3G19380.1|Symbols:PUB25|plant U-box 25|chr3:6714602-6715867 REVERSE LENGTH=421
Glyma.06G154400	984	66.67	22.67	65.8431	22.7854	1.53092	up	7.97715e-08	4.73036e-06	AT5G64530.1|Symbols:ANAC104, XND1|xylem NAC domain 1|chr5:25795360-25796699 FORWARD LENGTH=187
Glyma.06G156700	2153	57.33	227.33	56.612	227.934	-2.00944	down	1.24107e-23	4.40993e-21	AT5G09220.1|Symbols:AAP2|amino acid permease 2|chr5:2866867-2868863 FORWARD LENGTH=493
Glyma.06G158700	851	51.67	19	50.998	19.0318	1.42203	up	4.84741e-06	0.000194567	AT5G53590.1|Symbols:|SAUR-like auxin-responsive protein family|chr5:21772107-21772535 FORWARD LENGTH=142
Glyma.06G165000	2288	26.33	6	25.9513	5.99838	2.11316	up	2.61014e-06	0.000112341	AT3G26744.4|Symbols:ICE1, ATICE1, SCRM|basic helix-loop-helix (bHLH) DNA-binding superfamily protein|chr3:9832953-9834790 REVERSE LENGTH=494
Glyma.06G165700	1976	61	16.67	60.2176	16.699	1.85042	up	1.85603e-09	1.50313e-07	AT5G50915.2|Symbols:|basic helix-loop-helix (bHLH) DNA-binding superfamily protein|chr5:20710764-20712252 REVERSE LENGTH=286
Glyma.06G170100	1405	275	117.67	271.463	118.025	1.20166	up	2.15795e-11	2.38352e-09	AT1G67340.1|Symbols:|HCP-like superfamily protein with MYND-type zinc finger|chr1:25230323-25231622 FORWARD LENGTH=379
Glyma.06G182700	1324	14.67	3	14.4481	2.9965	2.26953	up	0.000140963	0.0036382	AT5G14740.2|Symbols:CA2, CA18, BETA CA2|carbonic anhydrase 2|chr5:4760536-4762382 FORWARD LENGTH=259
Glyma.06G183500	1741	35.33	8	34.8725	8.05159	2.11474	up	9.15869e-08	5.34797e-06	AT5G50000.1|Symbols:|Protein kinase superfamily protein|chr5:20342838-20345033 REVERSE LENGTH=385
Glyma.06G191400	3222	154	70	151.936	70.1503	1.11494	up	5.76803e-08	3.49257e-06	AT3G47780.1|Symbols:ATATH6, ATH6|ABC2 homolog 6|chr3:17624500-17628972 FORWARD LENGTH=935
Glyma.06G194600	592	44.33	166.33	43.7272	166.638	-1.93011	down	3.92681e-19	9.72957e-17	AT3G47510.1|Symbols:|unknown protein; FUNCTIONS IN: molecular_function unknown; INVOLVED IN: biological_process unknown; LOCATED IN: endomembrane system; EXPRESSED IN: 19 plant structures; EXPRESSED DURING: 11 growth stages; Has 15 Blast hits to 15 proteins in 7 species: Archae - 0; Bacteria - 0; Metazoa - 0; Fungi - 0; Plants - 15; Viruses - 0; Other Eukaryotes - 0 (source: NCBI BLink).|chr3:175…
Glyma.06G200700	436	0	8	0	7.98815	-12.9636	down	3.41163e-06	0.000142166	NA
Glyma.06G201900	3305	15	61	14.7933	61.1464	-2.04733	down	6.11861e-11	6.23255e-09	NA
Glyma.06G205600	1412	21.67	161	21.3806	161.539	-2.91751	down	7.39107e-33	4.83989e-30	AT3G08900.1|Symbols:RGP3, RGP|reversibly glycosylated polypeptide 3|chr3:2708347-2709714 REVERSE LENGTH=362
Glyma.06G205800	1444	13.33	2.33	13.1601	2.3252	2.50075	up	0.000104721	0.0028303	AT5G60910.1|Symbols:AGL8, FUL|AGAMOUS-like 8|chr5:24502736-24506013 REVERSE LENGTH=242
Glyma.06G207400	490	62.33	1	61.4482	0.993775	5.95031	up	9.58818e-30	4.93824e-27	AT1G09690.1|Symbols:|Translation protein SH3-like family protein|chr1:3136407-3137430 REVERSE LENGTH=164
Glyma.06G207700	1014	0.33	7.67	0.331953	7.65007	-4.52642	down	4.91711e-05	0.00148935	AT3G52140.1|Symbols:|tetratricopeptide repeat (TPR)-containing protein|chr3:19333232-19341295 FORWARD LENGTH=1403
Glyma.06G207900	2719	0	19	0	19.0693	-14.219	down	1.07498e-12	1.38803e-10	AT1G27090.1|Symbols:|glycine-rich protein|chr1:9404041-9406098 REVERSE LENGTH=420
Glyma.06G208900	4459	21.67	46.33	21.3957	46.5391	-1.12112	down	0.000299982	0.0069729	AT1G68710.1|Symbols:|ATPase E1-E2 type family protein / haloacid dehalogenase-like hydrolase family protein|chr1:25793498-25797975 REVERSE LENGTH=1200
Glyma.06G220600	534	0	18	0	18.0434	-14.1392	down	3.99149e-12	4.80215e-10	AT1G45248.4|Symbols:|Nucleolar histone methyltransferase-related protein|chr1:17163240-17164229 REVERSE LENGTH=104
Glyma.06G221400	2571	58.33	23	57.549	23.0721	1.31864	up	6.56288e-06	0.000255156	AT2G24230.1|Symbols:|Leucine-rich repeat protein kinase family protein|chr2:10301979-10304540 REVERSE LENGTH=853
Glyma.06G222500	1329	4	24	3.94728	24.0909	-2.60956	down	1.48881e-07	8.4356e-06	AT5G16970.1|Symbols:AT-AER, AER|alkenal reductase|chr5:5576291-5578001 REVERSE LENGTH=345
Glyma.06G234000	4497	4.67	17	4.60887	17.0407	-1.8865	down	0.000305552	0.00703107	AT5G27100.1|Symbols:ATGLR2.1, GLR2.1|glutamate receptor 2.1|chr5:9535160-9538311 REVERSE LENGTH=901
Glyma.06G234200	1347	138.67	35.33	136.856	35.3601	1.95246	up	3.20017e-17	6.91932e-15	AT5G54080.2|Symbols:HGO|homogentisate 1,2-dioxygenase|chr5:21945920-21948070 FORWARD LENGTH=461
Glyma.06G235900	1653	2	28.33	1.98268	28.4555	-3.84319	down	2.59953e-12	3.16067e-10	AT5G53970.1|Symbols:|Tyrosine transaminase family protein|chr5:21910676-21912594 FORWARD LENGTH=414
Glyma.06G236900	1172	0	5.33	0	5.33109	-12.3802	down	0.000180695	0.00451373	AT5G33406.1|Symbols:|hAT dimerisation domain-containing protein / transposase-related|chr5:12676126-12678403 REVERSE LENGTH=509
Glyma.06G237000	778	0	5	0	5.02157	-12.2939	down	0.000301747	0.00697864	AT5G20450.2|Symbols:|CONTAINS InterPro DOMAIN/s: Dilute (InterPro:IPR002710); BEST Arabidopsis thaliana protein match is: Myosin family protein with Dil domain (TAIR:AT5G20490.2); Has 1630 Blast hits to 1368 proteins in 340 species: Archae - 22; Bacteria - 344; Metazoa - 403; Fungi - 100; Plants - 359; Viruses - 3; Other Eukaryotes - 399 (source: NCBI BLink).|chr5:6910968-6912639 REVERSE LENGTH=3…
Glyma.06G239500	2035	13.33	35.33	13.1738	35.4852	-1.42954	down	6.80551e-05	0.00196443	AT3G50740.1|Symbols:UGT72E1|UDP-glucosyl transferase 72E1|chr3:18855348-18856811 REVERSE LENGTH=487
Glyma.06G239800	468	1	17.67	0.988907	17.6932	-4.16122	down	4.92812e-09	3.69109e-07	AT3G21260.3|Symbols:|Glycolipid transfer protein (GLTP) family protein|chr3:7464132-7465785 REVERSE LENGTH=233
Glyma.06G241300	1484	0.33	129	0.329636	129.521	-8.6181	down	2.37144e-60	3.6234e-57	AT4G10720.1|Symbols:|Ankyrin repeat family protein|chr4:6607879-6609358 FORWARD LENGTH=445
Glyma.06G241600	1493	0	17.67	0	17.7826	-14.1182	down	6.08997e-12	7.15775e-10	AT4G10720.1|Symbols:|Ankyrin repeat family protein|chr4:6607879-6609358 FORWARD LENGTH=445
Glyma.06G242000	1702	0	8.67	0	8.67198	-13.0821	down	1.30371e-06	6.16076e-05	AT4G10720.1|Symbols:|Ankyrin repeat family protein|chr4:6607879-6609358 FORWARD LENGTH=445
Glyma.06G242100	3375	41	17.33	40.5022	17.3837	1.22027	up	0.000237964	0.00570193	AT3G15354.1|Symbols:SPA3|SPA1-related 3|chr3:5169327-5172480 REVERSE LENGTH=837
Glyma.06G243500	440	0	5	0	5.01757	-12.2928	down	0.000301842	0.00697864	AT2G46370.4|Symbols:JAR1|Auxin-responsive GH3 family protein|chr2:19034233-19036369 FORWARD LENGTH=586
Glyma.06G244800	3394	24	78.33	23.6943	78.628	-1.7305	down	2.47915e-10	2.28192e-08	AT4G21700.1|Symbols:|Protein of unknown function (DUF2921)|chr4:11529956-11532844 FORWARD LENGTH=962
Glyma.06G247100	1806	27.33	9.67	26.9244	9.68094	1.4757	up	0.000272586	0.00642406	AT5G54190.1|Symbols:PORA|protochlorophyllide oxidoreductase A|chr5:21991183-21992773 REVERSE LENGTH=405
Glyma.06G248700	1013	1.33	13	1.32086	13.0392	-3.30331	down	4.91386e-06	0.000197062	AT1G52900.1|Symbols:|Toll-Interleukin-Resistance (TIR) domain family protein|chr1:19702211-19702916 REVERSE LENGTH=199
Glyma.06G248900	1786	54	22.33	53.3017	22.4272	1.24893	up	2.87706e-05	0.000924816	AT4G27410.2|Symbols:RD26, ANAC072|NAC (No Apical Meristem) domain transcriptional regulator superfamily protein|chr4:13707928-13709013 REVERSE LENGTH=297
Glyma.06G254700	1305	63.67	25.33	62.7869	25.4152	1.30477	up	3.81734e-06	0.000156511	AT3G15290.1|Symbols:|3-hydroxyacyl-CoA dehydrogenase family protein|chr3:5145054-5146613 FORWARD LENGTH=294
Glyma.06G259100	3276	92	6.67	90.7869	6.71257	3.75755	up	4.76966e-29	2.30138e-26	AT5G17680.1|Symbols:|disease resistance protein (TIR-NBS-LRR class), putative|chr5:5822999-5827153 FORWARD LENGTH=1294
Glyma.06G259800	4077	43.67	347.33	43.0524	348.356	-3.0164	down	3.08147e-51	3.62175e-48	AT5G17680.1|Symbols:|disease resistance protein (TIR-NBS-LRR class), putative|chr5:5822999-5827153 FORWARD LENGTH=1294
Glyma.06G260200	1622	324	56.67	319.735	56.8663	2.49123	up	1.08495e-37	8.57451e-35	AT1G60710.1|Symbols:ATB2|NAD(P)-linked oxidoreductase superfamily protein|chr1:22355073-22356627 REVERSE LENGTH=345
Glyma.06G260900	2762	171.67	372.33	169.38	373.455	-1.14067	down	1.46991e-11	1.66776e-09	AT4G27290.1|Symbols:|S-locus lectin protein kinase family protein|chr4:13666281-13669202 FORWARD LENGTH=783
Glyma.06G261200	2541	14	0.33	13.7993	0.331855	5.37789	up	1.75786e-08	1.16272e-06	AT4G27290.1|Symbols:|S-locus lectin protein kinase family protein|chr4:13666281-13669202 FORWARD LENGTH=783
Glyma.06G263500	5018	115.33	52.67	113.804	52.8671	1.10611	up	6.96991e-07	3.46515e-05	AT5G17680.1|Symbols:|disease resistance protein (TIR-NBS-LRR class), putative|chr5:5822999-5827153 FORWARD LENGTH=1294
Glyma.06G263700	1411	39.67	83.67	39.1142	83.8308	-1.09979	down	8.78709e-06	0.000326669	AT1G27180.1|Symbols:|disease resistance protein (TIR-NBS-LRR class), putative|chr1:9439859-9445818 FORWARD LENGTH=1556
Glyma.06G275900	1456	7	21.33	6.9235	21.349	-1.6246	down	0.000355406	0.007978	AT5G05340.1|Symbols:|Peroxidase superfamily protein|chr5:1579142-1580819 REVERSE LENGTH=324
Glyma.06G286200	1203	32.33	13	31.9099	13.0115	1.29422	up	0.000463615	0.00992581	AT4G35160.1|Symbols:|O-methyltransferase family protein|chr4:16730989-16732808 REVERSE LENGTH=382
Glyma.06G286600	1380	589	245.33	581.084	246.04	1.23985	up	1.41352e-14	2.28144e-12	AT4G35160.1|Symbols:|O-methyltransferase family protein|chr4:16730989-16732808 REVERSE LENGTH=382
Glyma.06G293900	2260	2.67	27.33	2.63291	27.4193	-3.38046	down	1.02013e-10	1.0013e-08	AT1G03670.1|Symbols:|ankyrin repeat family protein|chr1:914222-916222 REVERSE LENGTH=616
Glyma.06G298400	841	111.33	37	109.75	37.0756	1.56568	up	4.70957e-11	4.91748e-09	AT4G28240.1|Symbols:|Wound-responsive family protein|chr4:13997979-13998239 REVERSE LENGTH=86
Glyma.06G298700	747	318.67	128.33	314.61	128.471	1.29213	up	2.22716e-13	3.15089e-11	AT4G10265.1|Symbols:|Wound-responsive family protein|chr4:6373226-6373477 REVERSE LENGTH=83
Glyma.06G303900	1718	1.67	13.33	1.65072	13.4363	-3.02497	down	1.05745e-05	0.000382871	AT4G31980.1|Symbols:|unknown protein; CONTAINS InterPro DOMAIN/s: Protein of unknown function DUF247, plant (InterPro:IPR004158), Protein of unknown function DUF862, eukaryotic (InterPro:IPR008580); BEST Arabidopsis thaliana protein match is: Plant protein of unknown function (DUF247) (TAIR:AT5G11290.1); Has 1967 Blast hits to 1844 proteins in 183 species: Archae - 0; Bacteria - 6; Metazoa - 223;…
Glyma.06G304100	1633	5.67	25	5.61376	25.1271	-2.16221	down	2.31997e-06	0.000101182	AT4G31980.1|Symbols:|unknown protein; CONTAINS InterPro DOMAIN/s: Protein of unknown function DUF247, plant (InterPro:IPR004158), Protein of unknown function DUF862, eukaryotic (InterPro:IPR008580); BEST Arabidopsis thaliana protein match is: Plant protein of unknown function (DUF247) (TAIR:AT5G11290.1); Has 1967 Blast hits to 1844 proteins in 183 species: Archae - 0; Bacteria - 6; Metazoa - 223;…
Glyma.06G310000	4892	0.33	173.67	0.329636	174.168	-9.04539	down	3.44112e-76	7.16973e-73	AT5G36930.2|Symbols:|Disease resistance protein (TIR-NBS-LRR class) family|chr5:14567771-14571916 REVERSE LENGTH=1191
Glyma.06G310100	1922	46	97.33	45.345	97.5597	-1.10534	down	2.53438e-06	0.000109492	AT1G68620.1|Symbols:|alpha/beta-Hydrolases superfamily protein|chr1:25766018-25767028 FORWARD LENGTH=336
Glyma.06G310600	2583	6.67	27.67	6.5781	27.7212	-2.07525	down	1.67521e-06	7.67116e-05	AT5G17600.1|Symbols:|RING/U-box superfamily protein|chr5:5800029-5801117 REVERSE LENGTH=362
Glyma.06G313500	1879	128.33	276	126.541	276.942	-1.12999	down	2.12393e-10	1.96819e-08	AT5G13750.1|Symbols:ZIFL1|zinc induced facilitator-like 1|chr5:4438318-4441289 FORWARD LENGTH=478
Glyma.06G317200	2116	37.67	74.67	37.1855	74.9419	-1.01103	down	7.48678e-05	0.0021342	AT5G61520.1|Symbols:|Major facilitator superfamily protein|chr5:24739358-24741175 REVERSE LENGTH=514
Glyma.06G321600	1953	144	316.67	142.026	317.706	-1.16153	down	2.34753e-11	2.56205e-09	AT4G20860.1|Symbols:|FAD-binding Berberine family protein|chr4:11172726-11174318 FORWARD LENGTH=530
Glyma.06G324300	2570	406	811.67	400.367	814.036	-1.02377	down	5.73258e-11	5.89171e-09	AT4G24010.1|Symbols:ATCSLG1, CSLG1|cellulose synthase like G1|chr4:12466391-12469760 FORWARD LENGTH=760
Glyma.07G000100	852	62.33	0.67	61.5335	0.66192	6.53857	up	6.57177e-31	3.58615e-28	AT2G01910.2|Symbols:ATMAP65-6, MAP65-6|Microtubule associated protein (MAP65/ASE1) family protein|chr2:417698-420182 FORWARD LENGTH=567
Glyma.07G000500	2821	40	97.33	39.4999	97.5405	-1.30415	down	5.40473e-08	3.29883e-06	AT1G16720.1|Symbols:HCF173|high chlorophyll fluorescence phenotype 173|chr1:5723161-5726248 FORWARD LENGTH=598
Glyma.07G000600	1600	124.33	0	122.587	0	16.9034	up	3.5227e-59	5.04605e-56	AT5G06660.1|Symbols:|Protein of unknown function DUF106, transmembrane|chr5:2046863-2047453 FORWARD LENGTH=196
Glyma.07G006700	1792	2416.67	1116.67	2384.16	1119.66	1.09042	up	1.64701e-11	1.85493e-09	AT1G55020.1|Symbols:LOX1, ATLOX1|lipoxygenase 1|chr1:20525798-20530143 FORWARD LENGTH=859
Glyma.07G006800	950	847	396.67	835.843	397.987	1.07051	up	7.28845e-12	8.45793e-10	AT3G22400.1|Symbols:LOX5|PLAT/LH2 domain-containing lipoxygenase family protein|chr3:7927011-7931167 FORWARD LENGTH=886
Glyma.07G006900	2919	51.33	22	50.5728	22.0976	1.19448	up	7.56806e-05	0.00215469	AT1G55020.1|Symbols:LOX1, ATLOX1|lipoxygenase 1|chr1:20525798-20530143 FORWARD LENGTH=859
Glyma.07G011800	1531	0.67	16.67	0.654867	16.7106	-4.67342	down	2.88563e-09	2.24736e-07	AT1G17710.1|Symbols:|Pyridoxal phosphate phosphatase-related protein|chr1:6090763-6091975 REVERSE LENGTH=279
Glyma.07G013900	1625	837	260.67	825.858	261.336	1.65999	up	4.16062e-25	1.57615e-22	AT1G14520.2|Symbols:MIOX1|myo-inositol oxygenase 1|chr1:4968376-4969954 REVERSE LENGTH=309
Glyma.07G025100	381	8.33	0	8.20635	0	13.0025	up	2.84298e-06	0.000121	AT1G15880.1|Symbols:GOS11, atgos11|golgi snare 11|chr1:5458718-5460089 REVERSE LENGTH=223
Glyma.07G035700	1119	2.33	15.33	2.28983	15.3457	-2.74452	down	9.35784e-06	0.000344534	AT3G13950.1|Symbols:|unknown protein; BEST Arabidopsis thaliana protein match is: unknown protein (TAIR:AT4G13266.1); Has 339 Blast hits to 265 proteins in 12 species: Archae - 0; Bacteria - 0; Metazoa - 0; Fungi - 0; Plants - 339; Viruses - 0; Other Eukaryotes - 0 (source: NCBI BLink).|chr3:4604149-4605195 FORWARD LENGTH=207
Glyma.07G035800	1123	261.33	556	257.846	557.707	-1.113	down	4.33521e-12	5.18844e-10	AT3G13950.1|Symbols:|unknown protein; BEST Arabidopsis thaliana protein match is: unknown protein (TAIR:AT4G13266.1); Has 339 Blast hits to 265 proteins in 12 species: Archae - 0; Bacteria - 0; Metazoa - 0; Fungi - 0; Plants - 339; Viruses - 0; Other Eukaryotes - 0 (source: NCBI BLink).|chr3:4604149-4605195 FORWARD LENGTH=207
Glyma.07G043000	937	201.67	96.33	198.969	96.6718	1.04137	up	3.90872e-08	2.44765e-06	AT1G54070.1|Symbols:|Dormancy/auxin associated family protein|chr1:20182683-20183242 FORWARD LENGTH=123
Glyma.07G050300	1362	60.33	17	59.4924	17.0836	1.8001	up	4.26044e-09	3.24402e-07	AT1G68290.1|Symbols:ENDO 2|endonuclease 2|chr1:25596718-25598264 FORWARD LENGTH=290
Glyma.07G050600	1854	51.67	105.67	50.981	106.03	-1.05644	down	3.3179e-06	0.000139018	AT2G46770.1|Symbols:NST1, EMB2301, ANAC043|NAC (No Apical Meristem) domain transcriptional regulator superfamily protein|chr2:19220917-19222822 REVERSE LENGTH=365
Glyma.07G050900	1836	6.67	0	6.56025	0	12.6795	up	3.08732e-05	0.000984122	AT2G46760.1|Symbols:|D-arabinono-1,4-lactone oxidase family protein|chr2:19213028-19215166 REVERSE LENGTH=603
Glyma.07G051800	1091	7	88.33	6.88989	88.6501	-3.68557	down	4.48652e-28	2.05653e-25	AT2G46690.1|Symbols:|SAUR-like auxin-responsive protein family|chr2:19180904-19181269 FORWARD LENGTH=121
Glyma.07G062900	8215	213.67	41	210.767	41.0597	2.35986	up	1.53263e-28	7.31798e-26	AT4G27220.1|Symbols:|NB-ARC domain-containing disease resistance protein|chr4:13633953-13636712 REVERSE LENGTH=919
Glyma.07G063000	1661	58.67	4	57.8675	3.98269	3.86094	up	3.39253e-21	9.78031e-19	AT3G09140.1|Symbols:|Protein of unknown function (DUF674)|chr3:2801094-2802773 REVERSE LENGTH=530
Glyma.07G063100	1626	58.33	22.33	57.5137	22.3342	1.36465	up	3.71017e-06	0.0001528	AT1G12220.2|Symbols:RPS5|Disease resistance protein (CC-NBS-LRR class) family|chr1:4145011-4147680 FORWARD LENGTH=889
Glyma.07G063600	6075	175.67	653.33	173.384	655.067	-1.91767	down	4.70362e-31	2.62932e-28	AT1G51480.1|Symbols:|Disease resistance protein (CC-NBS-LRR class) family|chr1:19090847-19094306 REVERSE LENGTH=941
Glyma.07G063700	1497	0	13.33	0	13.3729	-13.707	down	2.00279e-09	1.60424e-07	AT1G12220.2|Symbols:RPS5|Disease resistance protein (CC-NBS-LRR class) family|chr1:4145011-4147680 FORWARD LENGTH=889
Glyma.07G063800	1921	8.67	61.33	8.54525	61.3559	-2.84401	down	2.21324e-16	4.37288e-14	AT3G09140.2|Symbols:|Protein of unknown function (DUF674)|chr3:2801094-2802773 REVERSE LENGTH=502
Glyma.07G063900	460	39	0.67	38.4811	0.67309	5.83721	up	3.06477e-20	8.31261e-18	AT2G46150.1|Symbols:|Late embryogenesis abundant (LEA) hydroxyproline-rich glycoprotein family|chr2:18961424-18962089 FORWARD LENGTH=221
Glyma.07G064100	9014	185	74.33	182.536	74.5282	1.29232	up	7.62004e-11	7.62636e-09	AT4G27220.1|Symbols:|NB-ARC domain-containing disease resistance protein|chr4:13633953-13636712 REVERSE LENGTH=919
Glyma.07G064400	2370	148.67	45	146.706	45.2331	1.69747	up	9.37188e-15	1.55648e-12	AT5G01150.1|Symbols:|Protein of unknown function (DUF674)|chr5:51988-53649 FORWARD LENGTH=501
Glyma.07G064600	1957	65.33	14	64.3899	13.9897	2.20247	up	2.27918e-12	2.80089e-10	AT3G61530.2|Symbols:PANB2|Phosphoenolpyruvate carboxylase family protein|chr3:22771692-22773313 REVERSE LENGTH=354
Glyma.07G064900	2718	879.33	133.33	867.663	133.734	2.69777	up	1.15228e-56	1.60055e-53	AT5G01150.1|Symbols:|Protein of unknown function (DUF674)|chr5:51988-53649 FORWARD LENGTH=501
Glyma.07G065000	8012	162.33	34.67	160.252	34.7263	2.20624	up	1.72047e-22	5.5149e-20	AT4G27220.1|Symbols:|NB-ARC domain-containing disease resistance protein|chr4:13633953-13636712 REVERSE LENGTH=919
Glyma.07G065300	537	25.67	1	25.3006	0.991985	4.67271	up	8.47202e-13	1.11592e-10	AT2G46150.1|Symbols:|Late embryogenesis abundant (LEA) hydroxyproline-rich glycoprotein family|chr2:18961424-18962089 FORWARD LENGTH=221
Glyma.07G065500	8004	585.33	1625	577.617	1630.49	-1.49712	down	3.6892e-21	1.05034e-18	AT4G27220.1|Symbols:|NB-ARC domain-containing disease resistance protein|chr4:13633953-13636712 REVERSE LENGTH=919
Glyma.07G065600	8165	292.67	729.67	288.687	731.935	-1.34221	down	3.24983e-17	6.99369e-15	AT4G27190.1|Symbols:|NB-ARC domain-containing disease resistance protein|chr4:13620977-13623934 REVERSE LENGTH=985
Glyma.07G065800	1003	72.33	143.33	71.3635	143.694	-1.00974	down	9.81086e-07	4.73878e-05	AT1G01490.2|Symbols:|Heavy metal transport/detoxification superfamily protein|chr1:180401-182066 REVERSE LENGTH=177
Glyma.07G075400	918	56.67	8	55.863	8.03641	2.79727	up	5.77418e-15	9.73076e-13	AT3G61200.1|Symbols:|Thioesterase superfamily protein|chr3:22657599-22658350 REVERSE LENGTH=188
Glyma.07G076000	2638	42.33	15.33	41.7717	15.3975	1.43983	up	1.86627e-05	0.000629943	AT2G31890.1|Symbols:ATRAP, RAP|RAP|chr2:13557100-13559715 REVERSE LENGTH=671
Glyma.07G076400	984	16.33	58.67	16.1097	58.8016	-1.86792	down	1.79458e-09	1.4611e-07	AT2G45760.1|Symbols:BAP2, BAL|BON association protein 2|chr2:18847125-18847748 REVERSE LENGTH=207
Glyma.07G076500	808	4.67	25.33	4.5887	25.4634	-2.47227	down	2.14765e-07	1.17475e-05	NA
Glyma.07G077500	156	33.33	12	32.91	12.0267	1.45229	up	9.52915e-05	0.00261712	NA
Glyma.07G077600	1799	248.67	111	245.318	111.214	1.14132	up	3.99155e-10	3.55962e-08	AT3G61060.1|Symbols:AtPP2-A13, PP2-A13|phloem protein 2-A13|chr3:22603166-22604336 FORWARD LENGTH=290
Glyma.07G080300	1008	102	47	100.653	47.1353	1.0945	up	2.45373e-06	0.000106308	AT2G45680.1|Symbols:|TCP family transcription factor|chr2:18820717-18821787 REVERSE LENGTH=356
Glyma.07G083000	2035	264	572.67	260.499	574.074	-1.13996	down	1.16644e-12	1.49768e-10	AT2G45550.1|Symbols:CYP76C4|cytochrome P450, family 76, subfamily C, polypeptide 4|chr2:18773541-18775654 REVERSE LENGTH=511
Glyma.07G083100	1135	0.67	10.33	0.661588	10.3656	-3.96973	down	7.86694e-06	0.000297039	AT2G45540.1|Symbols:|WD-40 repeat family protein / beige-related|chr2:18757881-18772229 REVERSE LENGTH=2946
Glyma.07G088200	1998	70	175.33	69.0352	175.863	-1.34904	down	2.21042e-11	2.43561e-09	AT5G19600.1|Symbols:SULTR3;5|sulfate transporter 3;5|chr5:6613113-6616891 REVERSE LENGTH=634
Glyma.07G089500	940	0.67	7.67	0.663905	7.69518	-3.53491	down	0.000233582	0.00561455	AT1G68660.1|Symbols:|Ribosomal protein L12/ ATP-dependent Clp protease adaptor protein ClpS family protein|chr1:25778058-25779083 REVERSE LENGTH=159
Glyma.07G089700	1802	0	10.33	0	10.3822	-13.3418	down	1.22949e-07	7.04527e-06	AT3G26330.1|Symbols:CYP71B37|cytochrome P450, family 71, subfamily B, polypeptide 37|chr3:9646873-9648536 REVERSE LENGTH=500
Glyma.07G090700	1086	50.33	18.33	49.6776	18.3364	1.43789	up	5.0938e-06	0.000203388	AT1G73885.1|Symbols:|unknown protein; FUNCTIONS IN: molecular_function unknown; INVOLVED IN: biological_process unknown; LOCATED IN: chloroplast thylakoid membrane, chloroplast; Has 37 Blast hits to 37 proteins in 13 species: Archae - 0; Bacteria - 0; Metazoa - 0; Fungi - 0; Plants - 37; Viruses - 0; Other Eukaryotes - 0 (source: NCBI BLink).|chr1:27786864-27787708 FORWARD LENGTH=192
Glyma.07G094000	2079	1.33	93.67	1.31877	93.845	-6.15301	down	1.64024e-42	1.56636e-39	NA
Glyma.07G098600	202	3	14.67	2.94933	14.7003	-2.31738	down	9.70198e-05	0.0026614	NA
Glyma.07G098700	481	30.67	108.33	30.2462	108.802	-1.84688	down	7.24283e-14	1.09209e-11	NA
Glyma.07G099000	1407	11.67	35.33	11.4985	35.4012	-1.62235	down	1.05001e-05	0.000381081	NA
Glyma.07G099300	901	7.67	0	7.55357	0	12.8829	up	7.30793e-06	0.000278454	NA
Glyma.07G103700	1218	121.33	238.67	119.599	239.318	-1.00072	down	3.39852e-08	2.15168e-06	AT2G35980.1|Symbols:YLS9, NHL10, ATNHL10|Late embryogenesis abundant (LEA) hydroxyproline-rich glycoprotein family|chr2:15110635-15111318 FORWARD LENGTH=227
Glyma.07G103900	880	77.67	153.33	76.5301	153.847	-1.00739	down	6.77398e-07	3.3898e-05	AT2G35980.1|Symbols:YLS9, NHL10, ATNHL10|Late embryogenesis abundant (LEA) hydroxyproline-rich glycoprotein family|chr2:15110635-15111318 FORWARD LENGTH=227
Glyma.07G107000	1863	70.67	163.33	69.7577	163.852	-1.23197	down	1.31682e-09	1.08953e-07	AT2G01900.1|Symbols:|DNAse I-like superfamily protein|chr2:406136-408933 FORWARD LENGTH=417
Glyma.07G111300	1731	9.67	32	9.54946	32.0509	-1.74687	down	7.22184e-06	0.000276323	AT2G44930.1|Symbols:|Plant protein of unknown function (DUF247)|chr2:18529700-18531671 REVERSE LENGTH=515
Glyma.07G117700	3074	3	48	2.96046	48.1295	-4.02303	down	3.17455e-19	7.95163e-17	AT2G32800.1|Symbols:AP4.3A|protein kinase family protein|chr2:13916478-13919033 FORWARD LENGTH=851
Glyma.07G118200	1847	228.33	4	225.234	3.99028	5.81879	up	3.83521e-77	8.37136e-74	AT5G24910.1|Symbols:CYP714A1|cytochrome P450, family 714, subfamily A, polypeptide 1|chr5:8567674-8570260 REVERSE LENGTH=532
Glyma.07G125600	1045	372.33	147.33	367.507	147.753	1.31458	up	1.80099e-14	2.85653e-12	AT5G56550.1|Symbols:OXS3, ATOXS3|oxidative stress 3|chr5:22895847-22896502 REVERSE LENGTH=172
Glyma.07G125700	1224	34.67	4	34.2132	4.03496	3.08393	up	1.39101e-11	1.5861e-09	AT4G29340.1|Symbols:PRF4|profilin 4|chr4:14447718-14448467 FORWARD LENGTH=134
Glyma.07G129300	1411	259.67	558.67	256.154	560.305	-1.1292	down	2.16019e-12	2.67618e-10	AT2G19570.1|Symbols:CDA1, AT-CDA1, DESZ|cytidine deaminase 1|chr2:8470598-8471503 REVERSE LENGTH=301
Glyma.07G131900	585	88	195.67	86.8545	196.218	-1.17578	down	9.984e-10	8.42811e-08	AT2G20480.1|Symbols:|unknown protein; Has 19 Blast hits to 19 proteins in 10 species: Archae - 0; Bacteria - 0; Metazoa - 0; Fungi - 0; Plants - 19; Viruses - 0; Other Eukaryotes - 0 (source: NCBI BLink).|chr2:8830715-8831496 REVERSE LENGTH=63
Glyma.07G133500	1898	82.33	360.67	81.2542	361.906	-2.1551	down	7.45783e-32	4.55803e-29	AT5G02230.2|Symbols:|Haloacid dehalogenase-like hydrolase (HAD) superfamily protein|chr5:449132-450507 FORWARD LENGTH=280
Glyma.07G133900	2048	32	69.33	31.5982	69.5281	-1.13775	down	1.8916e-05	0.000636618	AT5G60020.1|Symbols:LAC17, ATLAC17|laccase 17|chr5:24168072-24170223 FORWARD LENGTH=577
Glyma.07G134500	1104	0.67	36	0.654867	36.0403	-5.78227	down	3.05548e-19	7.69544e-17	AT5G02160.1|Symbols:|unknown protein; FUNCTIONS IN: molecular_function unknown; INVOLVED IN: biological_process unknown; LOCATED IN: chloroplast thylakoid membrane; EXPRESSED IN: 23 plant structures; EXPRESSED DURING: 13 growth stages; Has 121 Blast hits to 121 proteins in 17 species: Archae - 0; Bacteria - 0; Metazoa - 0; Fungi - 0; Plants - 121; Viruses - 0; Other Eukaryotes - 0 (source: NCBI B…
Glyma.07G136000	1276	1.33	13.33	1.30765	13.3707	-3.35403	down	3.35209e-06	0.000140194	AT5G06060.1|Symbols:|NAD(P)-binding Rossmann-fold superfamily protein|chr5:1824066-1825833 REVERSE LENGTH=264
Glyma.07G136100	1488	0	12	0	12.0213	-13.5533	down	1.2354e-08	8.47732e-07	AT5G06060.1|Symbols:|NAD(P)-binding Rossmann-fold superfamily protein|chr5:1824066-1825833 REVERSE LENGTH=264
Glyma.07G138100	321	6	19.67	5.92973	19.7857	-1.73842	down	0.000297515	0.00693315	NA
Glyma.07G139300	1253	440	136.33	434.209	136.796	1.66636	up	2.2873e-22	7.28093e-20	AT5G02020.1|Symbols:SIS|Encodes a protein involved in salt tolerance, names SIS (Salt Induced Serine rich).|chr5:386557-387921 REVERSE LENGTH=149
Glyma.07G139700	938	10.33	150.33	10.2245	150.764	-3.88219	down	2.54731e-43	2.48433e-40	AT3G09270.1|Symbols:ATGSTU8, GSTU8|glutathione S-transferase TAU 8|chr3:2848407-2849226 REVERSE LENGTH=224
Glyma.07G139800	1724	24.33	58	24.0084	58.145	-1.27611	down	1.04508e-05	0.000380195	AT1G17170.1|Symbols:ATGSTU24, GST, GSTU24|glutathione S-transferase TAU 24|chr1:5869895-5870691 FORWARD LENGTH=218
Glyma.07G154100	2046	0.33	9.33	0.331953	9.37722	-4.82011	down	5.12188e-06	0.000204331	AT5G01550.1|Symbols:LECRKA4.2|lectin receptor kinase a4.1|chr5:214517-216583 REVERSE LENGTH=688
Glyma.07G154200	2690	4	18.33	3.9584	18.3699	-2.21435	down	2.76739e-05	0.0008928	AT3G05420.1|Symbols:ACBP4|acyl-CoA binding protein 4|chr3:1561880-1567047 FORWARD LENGTH=668
Glyma.07G154300	1949	10.67	44.67	10.5254	44.8584	-2.09151	down	4.27081e-09	3.24652e-07	AT5G66770.1|Symbols:|GRAS family transcription factor|chr5:26660723-26662477 FORWARD LENGTH=584
Glyma.07G155600	1641	31.67	65.67	31.208	65.8916	-1.07818	down	6.65252e-05	0.00192512	AT2G38320.1|Symbols:TBL34|TRICHOME BIREFRINGENCE-LIKE 34|chr2:16055488-16057874 FORWARD LENGTH=410
Glyma.07G167700	1272	4	21.33	3.94728	21.4057	-2.43906	down	1.78525e-06	8.07026e-05	AT5G62420.1|Symbols:|NAD(P)-linked oxidoreductase superfamily protein|chr5:25064835-25066111 FORWARD LENGTH=316
Glyma.07G178500	2188	20	6	19.7431	6.05244	1.70576	up	0.00035009	0.00786639	AT4G37180.1|Symbols:|Homeodomain-like superfamily protein|chr4:17504648-17506107 FORWARD LENGTH=356
Glyma.07G191200	2947	0.67	7.67	0.661588	7.67463	-3.53609	down	0.000234051	0.00561991	AT2G29990.1|Symbols:NDA2|alternative NAD(P)H dehydrogenase 2|chr2:12793562-12795913 REVERSE LENGTH=508
Glyma.07G191300	497	22.67	7	22.3355	7.05023	1.6636	up	0.000211268	0.00515936	NA
Glyma.07G191400	673	226.67	88	223.608	88.295	1.34057	up	1.41443e-12	1.80597e-10	NA
Glyma.07G191700	1918	67.67	133.33	66.7697	133.77	-1.00249	down	1.70971e-06	7.80576e-05	AT1G11170.1|Symbols:|Protein of unknown function (DUF707)|chr1:3741724-3744459 FORWARD LENGTH=438
Glyma.07G192200	2613	4.33	17.33	4.28132	17.3466	-2.01853	down	0.000128362	0.0033603	AT4G03390.1|Symbols:SRF3|STRUBBELIG-receptor family 3|chr4:1490912-1494553 REVERSE LENGTH=776
Glyma.07G193400	1665	47.67	0	47.0581	0	15.5222	up	4.36338e-27	1.86924e-24	NA
Glyma.07G195300	1410	493.33	233.33	486.975	234.117	1.05661	up	7.86446e-11	7.85384e-09	AT4G27450.1|Symbols:|Aluminium induced protein with YGL and LRDR motifs|chr4:13727665-13728683 REVERSE LENGTH=250
Glyma.07G195700	3466	273.67	99	269.874	99.4263	1.44059	up	3.28624e-15	5.79364e-13	AT1G65070.2|Symbols:|DNA mismatch repair protein MutS, type 2|chr1:24173047-24176244 REVERSE LENGTH=876
Glyma.07G196000	1175	122	50	120.392	50.1801	1.26256	up	1.44217e-08	9.76456e-07	AT4G03510.2|Symbols:RMA1, ATRMA1|RING membrane-anchor 1|chr4:1557905-1558654 REVERSE LENGTH=249
Glyma.07G196100	1104	27	7.33	26.6087	7.35036	1.85601	up	1.50331e-05	0.00052046	AT2G33793.1|Symbols:|unknown protein; Has 35333 Blast hits to 34131 proteins in 2444 species: Archae - 798; Bacteria - 22429; Metazoa - 974; Fungi - 991; Plants - 531; Viruses - 0; Other Eukaryotes - 9610 (source: NCBI BLink).|chr2:14297107-14299217 FORWARD LENGTH=212
Glyma.07G196500	4326	4372.67	1676.67	4314.25	1681.2	1.35962	up	3.77118e-15	6.57274e-13	AT2G33770.1|Symbols:UBC24, ATUBC24, PHO2|phosphate 2|chr2:14277785-14281482 REVERSE LENGTH=907
Glyma.07G196700	1360	382	116	376.995	116.304	1.69664	up	4.53217e-22	1.41324e-19	AT4G30930.1|Symbols:NFD1|Ribosomal protein L21|chr4:15050170-15051630 REVERSE LENGTH=270
Glyma.07G196800	3109	1263	341	1246.07	342.067	1.86503	up	1.65378e-31	9.71874e-29	AT1G17420.1|Symbols:LOX3|lipoxygenase 3|chr1:5977512-5981384 FORWARD LENGTH=919
Glyma.07G196900	2032	98	36.33	96.7957	36.3954	1.41119	up	8.1093e-09	5.78093e-07	AT2G22870.1|Symbols:EMB2001|P-loop containing nucleoside triphosphate hydrolases superfamily protein|chr2:9739476-9740921 FORWARD LENGTH=300
Glyma.07G197100	1276	502.67	102.67	495.889	103.113	2.26579	up	4.24023e-38	3.40989e-35	AT4G32480.1|Symbols:|Protein of unknown function (DUF506) |chr4:15676488-15677776 FORWARD LENGTH=287
Glyma.07G199000	949	0.67	11.33	0.650462	11.3237	-4.12173	down	2.24874e-06	9.8639e-05	AT2G33810.1|Symbols:SPL3|squamosa promoter binding protein-like 3|chr2:14305342-14305828 FORWARD LENGTH=131
Glyma.07G204800	1466	281	40.67	277.185	40.747	2.76608	up	6.27196e-41	5.74988e-38	AT4G18550.1|Symbols:|alpha/beta-Hydrolases superfamily protein|chr4:10225006-10226862 REVERSE LENGTH=419
Glyma.07G205200	1613	58.67	177	57.9129	177.655	-1.61713	down	4.81192e-15	8.32335e-13	AT1G29050.1|Symbols:TBL38|TRICHOME BIREFRINGENCE-LIKE 38|chr1:10136376-10139082 REVERSE LENGTH=380
Glyma.07G208700	1149	1216	553	1199.71	554.553	1.11329	up	9.02277e-13	1.17831e-10	AT2G15890.1|Symbols:MEE14|maternal effect embryo arrest 14|chr2:6921196-6921978 REVERSE LENGTH=203
Glyma.07G211500	627	1	12.67	0.984503	12.7355	-3.69332	down	1.95333e-06	8.74382e-05	AT1G49670.1|Symbols:NQR|ARP protein (REF)|chr1:18381591-18386021 REVERSE LENGTH=629
Glyma.07G221000	1572	6	0	5.92532	0	12.5327	up	8.18619e-05	0.00229504	AT2G35110.2|Symbols:GRL, NAP1, NAPP|transcription activators|chr2:14795970-14803525 REVERSE LENGTH=1396
Glyma.07G226000	1143	8.67	24	8.56541	24.0668	-1.49045	down	0.000456892	0.00979561	AT1G26480.1|Symbols:GRF12, GF14 IOTA|general regulatory factor 12|chr1:9156573-9157845 REVERSE LENGTH=268
Glyma.07G248800	3698	163	69.67	160.805	69.9837	1.20022	up	3.58181e-09	2.75014e-07	AT2G47820.2|Symbols:|unknown protein; FUNCTIONS IN: molecular_function unknown; INVOLVED IN: biological_process unknown; LOCATED IN: cellular_component unknown; EXPRESSED IN: 17 plant structures; EXPRESSED DURING: 13 growth stages; BEST Arabidopsis thaliana protein match is: unknown protein (TAIR:AT1G09040.1).|chr2:19588122-19590629 FORWARD LENGTH=805
Glyma.07G259300	1367	78	33	76.98	33.1202	1.21677	up	2.62711e-06	0.000112966	AT4G21790.1|Symbols:TOM1, ATTOM1|tobamovirus multiplication 1|chr4:11569924-11572163 FORWARD LENGTH=291
Glyma.08G009900	1301	0.67	8.33	0.654867	8.38302	-3.6782	down	9.94811e-05	0.00271764	AT5G23660.1|Symbols:MTN3, SWEET12, AtSWEET12|homolog of Medicago truncatula MTN3|chr5:7971936-7973796 REVERSE LENGTH=285
Glyma.08G017900	1028	99	225.67	97.6592	226.521	-1.21382	down	8.20637e-11	8.14207e-09	AT1G01490.2|Symbols:|Heavy metal transport/detoxification superfamily protein|chr1:180401-182066 REVERSE LENGTH=177
Glyma.08G029400	1339	57.67	26.33	56.9119	26.5073	1.10234	up	0.000110164	0.00294442	AT5G56840.1|Symbols:|myb-like transcription factor family protein|chr5:22980789-22982152 FORWARD LENGTH=233
Glyma.08G032800	894	254.67	52.67	251.246	52.9189	2.24724	up	3.67859e-29	1.83282e-26	AT5G56550.1|Symbols:OXS3, ATOXS3|oxidative stress 3|chr5:22895847-22896502 REVERSE LENGTH=172
Glyma.08G041000	2475	0.67	7.67	0.661588	7.68401	-3.53785	down	0.000233858	0.00561824	AT1G21880.2|Symbols:LYM1|lysm domain GPI-anchored protein 1 precursor|chr1:7680689-7682526 FORWARD LENGTH=416
Glyma.08G050300	2141	23.67	58	23.336	58.1866	-1.31813	down	6.07175e-06	0.000237269	AT3G18180.1|Symbols:|Glycosyltransferase family 61 protein|chr3:6230270-6231878 FORWARD LENGTH=470
Glyma.08G057900	585	169.33	59	167.18	59.2496	1.49653	up	5.57509e-13	7.60568e-11	NA
Glyma.08G059200	1425	11.33	34	11.1979	34.1524	-1.60876	down	1.6345e-05	0.000561636	AT4G21500.1|Symbols:|unknown protein; FUNCTIONS IN: molecular_function unknown; INVOLVED IN: biological_process unknown; LOCATED IN: endomembrane system; BEST Arabidopsis thaliana protein match is: unknown protein (TAIR:AT4G05018.1); Has 20 Blast hits to 20 proteins in 8 species: Archae - 0; Bacteria - 0; Metazoa - 0; Fungi - 0; Plants - 17; Viruses - 0; Other Eukaryotes - 3 (source: NCBI BLink).…
Glyma.08G062600	2403	36.67	11	36.2318	10.9936	1.72059	up	3.62491e-06	0.000149558	AT1G61740.1|Symbols:|Sulfite exporter TauE/SafE family protein|chr1:22798365-22801020 REVERSE LENGTH=458
Glyma.08G064400	1542	22.33	7	22.0151	7.03147	1.6466	up	0.000267855	0.00633325	NA
Glyma.08G065800	3164	11.67	42.67	11.5502	42.777	-1.88892	down	8.19884e-08	4.84302e-06	AT5G10530.1|Symbols:|Concanavalin A-like lectin protein kinase family protein|chr5:3324978-3326933 REVERSE LENGTH=651
Glyma.08G070000	1499	39.33	12	38.7908	12.0959	1.68119	up	2.41895e-06	0.000105067	AT2G36690.1|Symbols:|2-oxoglutarate (2OG) and Fe(II)-dependent oxygenase superfamily protein|chr2:15379930-15381987 FORWARD LENGTH=366
Glyma.08G075700	1134	222.33	70.67	219.402	70.8654	1.63043	up	7.50781e-17	1.54324e-14	AT3G26420.1|Symbols:ATRZ-1A|RNA-binding (RRM/RBD/RNP motifs) family protein with retrovirus zinc finger-like domain|chr3:9671953-9673055 FORWARD LENGTH=245
Glyma.08G084900	487	1.67	12.33	1.65072	12.3791	-2.90673	down	3.21451e-05	0.00102229	NA
Glyma.08G085600	464	0.33	7.67	0.331953	7.65407	-4.52718	down	4.9151e-05	0.00148935	NA
Glyma.08G085700	569	11.67	47.33	11.4969	47.4766	-2.04597	down	3.32337e-09	2.56459e-07	NA
Glyma.08G095400	1450	66.33	28.33	65.4947	28.422	1.20437	up	1.18243e-05	0.000420809	AT2G44510.1|Symbols:|CDK inhibitor P21 binding protein|chr2:18377411-18379030 FORWARD LENGTH=326
Glyma.08G097300	2890	4.33	23.33	4.29036	23.328	-2.44289	down	6.17963e-07	3.11277e-05	AT3G14420.2|Symbols:|Aldolase-type TIM barrel family protein|chr3:4821804-4823899 FORWARD LENGTH=367
Glyma.08G101000	1434	102	232.33	100.628	233.025	-1.21146	down	6.37471e-11	6.47902e-09	AT3G26040.1|Symbols:|HXXXD-type acyl-transferase family protein|chr3:9519741-9521069 FORWARD LENGTH=442
Glyma.08G103200	2442	83	19	81.8706	19.0787	2.10138	up	9.55958e-14	1.42734e-11	AT1G67490.1|Symbols:GCS1, KNF|glucosidase 1|chr1:25280633-25286581 REVERSE LENGTH=852
Glyma.08G109100	2343	3.33	37.67	3.28778	37.8421	-3.52481	down	3.2721e-14	5.05005e-12	AT3G23820.1|Symbols:GAE6|UDP-D-glucuronate 4-epimerase 6|chr3:8603645-8605027 FORWARD LENGTH=460
Glyma.08G109300	2792	3.67	17.33	3.61324	17.3574	-2.26418	down	3.4215e-05	0.00107897	AT5G13930.1|Symbols:CHS, TT4, ATCHS|Chalcone and stilbene synthase family protein|chr5:4488762-4490035 FORWARD LENGTH=395
Glyma.08G114000	817	171.33	338.33	169.122	339.402	-1.00493	down	3.33166e-09	2.56666e-07	AT4G18100.1|Symbols:|Ribosomal protein L32e|chr4:10035715-10036475 REVERSE LENGTH=133
Glyma.08G116400	1026	16.67	0.67	16.4171	0.68247	4.58829	up	4.8774e-09	3.65909e-07	AT1G09850.1|Symbols:XBCP3|xylem bark cysteine peptidase 3|chr1:3201848-3203875 FORWARD LENGTH=437
Glyma.08G118900	1155	8.33	27	8.21538	27.0928	-1.72151	down	3.79389e-05	0.00118245	AT2G29420.1|Symbols:ATGSTU7, GST25, GSTU7|glutathione S-transferase tau 7|chr2:12618111-12618871 REVERSE LENGTH=227
Glyma.08G119000	723	22.67	3.67	22.3471	3.67897	2.60271	up	4.00595e-07	2.09443e-05	AT5G47260.1|Symbols:|ATP binding;GTP binding;nucleotide binding;nucleoside-triphosphatases|chr5:19189411-19192516 FORWARD LENGTH=948
Glyma.08G119200	1077	0.33	355.33	0.325231	356.474	-10.0981	down	8.18903e-124	7.50738e-120	AT1G12280.1|Symbols:|LRR and NB-ARC domains-containing disease resistance protein|chr1:4174875-4177559 REVERSE LENGTH=894
Glyma.08G138600	2395	41	85.67	40.4554	86.0087	-1.08815	down	9.19989e-06	0.000339537	AT5G10180.1|Symbols:AST68, SULTR2;1|slufate transporter 2;1|chr5:3193225-3196818 FORWARD LENGTH=677
Glyma.08G140500	1901	11	49.33	10.8527	49.4695	-2.18849	down	2.66033e-10	2.42917e-08	AT5G07990.1|Symbols:TT7, CYP75B1, D501|Cytochrome P450 superfamily protein|chr5:2560437-2562859 FORWARD LENGTH=513
Glyma.08G140600	2270	9.33	32.33	9.22214	32.444	-1.81478	down	3.56163e-06	0.000147345	AT4G36220.1|Symbols:FAH1, CYP84A1|ferulic acid 5-hydroxylase 1|chr4:17137584-17139619 REVERSE LENGTH=520
Glyma.08G145900	1363	25	54	24.7046	54.2454	-1.13472	down	0.000104966	0.00283359	AT4G39330.1|Symbols:ATCAD9, CAD9|cinnamyl alcohol dehydrogenase 9|chr4:18291268-18292772 FORWARD LENGTH=360
Glyma.08G146200	1864	69	147.33	68.0655	147.713	-1.11781	down	6.55513e-08	3.94841e-06	NA
Glyma.08G146400	698	34	76.33	33.5658	76.6798	-1.19186	down	4.14219e-06	0.000168923	AT5G09830.1|Symbols:|BolA-like family protein|chr5:3057816-3058769 REVERSE LENGTH=93
Glyma.08G150100	2630	136	27.67	134.156	27.7784	2.27188	up	4.62632e-21	1.30099e-18	AT5G42260.1|Symbols:BGLU12|beta glucosidase 12|chr5:16898712-16900235 FORWARD LENGTH=507
Glyma.08G151100	1373	57.33	117.67	56.5916	117.992	-1.06003	down	1.30741e-06	6.1719e-05	AT4G12735.1|Symbols:|unknown protein; FUNCTIONS IN: molecular_function unknown; INVOLVED IN: biological_process unknown; LOCATED IN: plasma membrane; EXPRESSED IN: rosette leaf, cultured cell; BEST Arabidopsis thaliana protein match is: unknown protein (TAIR:AT4G12731.1); Has 35333 Blast hits to 34131 proteins in 2444 species: Archae - 798; Bacteria - 22429; Metazoa - 974; Fungi - 991; Plants - 5…
Glyma.08G164500	1362	7.67	24.33	7.56029	24.3982	-1.69026	down	0.000101536	0.00276543	AT1G79510.2|Symbols:|Uncharacterized conserved protein (DUF2358)|chr1:29908271-29909175 REVERSE LENGTH=275
Glyma.08G164800	1631	108.33	51.33	106.852	51.5682	1.05106	up	3.26968e-06	0.000137249	AT1G16310.1|Symbols:|Cation efflux family protein|chr1:5578435-5580585 FORWARD LENGTH=428
Glyma.08G171100	2017	1	69.67	0.984503	69.8501	-6.14872	down	1.20118e-33	7.97965e-31	AT1G22150.1|Symbols:SULTR1;3|sulfate transporter 1;3|chr1:7818361-7821344 FORWARD LENGTH=656
Glyma.08G174700	1161	19	68	18.7227	68.219	-1.86539	down	2.10467e-10	1.96086e-08	AT1G78380.1|Symbols:ATGSTU19, GST8, GSTU19|glutathione S-transferase TAU 19|chr1:29486659-29487819 REVERSE LENGTH=219
Glyma.08G175400	1201	1169.67	2608	1153.97	2616.78	-1.18118	down	5.0892e-13	6.96355e-11	AT5G56080.1|Symbols:ATNAS2, NAS2|nicotianamine synthase 2|chr5:22711402-22712364 REVERSE LENGTH=320
Glyma.08G176300	1380	24.33	52.33	24.0288	52.5785	-1.12971	down	0.000136706	0.0035443	AT3G14440.1|Symbols:NCED3, ATNCED3, STO1, SIS7|nine-cis-epoxycarotenoid dioxygenase 3|chr3:4831678-4833477 REVERSE LENGTH=599
Glyma.08G193500	3448	422	163.67	416.293	164.09	1.34311	up	1.63825e-15	2.97687e-13	AT3G13750.1|Symbols:BGAL1|beta galactosidase 1|chr3:4511192-4515756 FORWARD LENGTH=847
Glyma.08G198900	3107	10	33.67	9.87469	33.779	-1.77432	down	3.61297e-06	0.000149199	AT1G51800.1|Symbols:|Leucine-rich repeat protein kinase family protein|chr1:19214203-19217833 FORWARD LENGTH=894
Glyma.08G200000	1391	8.33	25.67	8.21747	25.8123	-1.65129	down	9.66569e-05	0.00265303	AT5G51260.1|Symbols:|HAD superfamily, subfamily IIIB acid phosphatase|chr5:20832222-20833466 REVERSE LENGTH=257
Glyma.08G200100	1285	49.67	254	49.0292	254.823	-2.37778	down	6.89965e-32	4.27386e-29	AT4G25150.1|Symbols:|HAD superfamily, subfamily IIIB acid phosphatase|chr4:12901736-12902882 REVERSE LENGTH=260
Glyma.08G206100	607	31.33	8.33	30.9208	8.32179	1.89361	up	3.05262e-06	0.000128964	NA
Glyma.08G207600	2561	24	51.33	23.695	51.4905	-1.11972	down	0.000168434	0.0042468	AT1G52420.1|Symbols:|UDP-Glycosyltransferase superfamily protein|chr1:19528667-19531035 FORWARD LENGTH=670
Glyma.08G209800	2361	41.33	16.67	40.7892	16.7254	1.28615	up	0.000113522	0.0030236	AT1G52700.1|Symbols:|alpha/beta-Hydrolases superfamily protein|chr1:19631186-19633366 REVERSE LENGTH=255
Glyma.08G213400	1335	16	47	15.7826	47.1782	-1.57978	down	1.31526e-06	6.18854e-05	AT1G80030.2|Symbols:|Molecular chaperone Hsp40/DnaJ family protein|chr1:30105398-30108873 REVERSE LENGTH=500
Glyma.08G216200	831	0	5.67	0	5.67949	-12.4715	down	0.000108364	0.0029099	AT2G33590.1|Symbols:|NAD(P)-binding Rossmann-fold superfamily protein|chr2:14224622-14226365 FORWARD LENGTH=321
Glyma.08G218400	3123	668	245.67	658.883	246.297	1.41962	up	1.1044e-18	2.62297e-16	AT5G10930.1|Symbols:CIPK5, SnRK3.24|CBL-interacting protein kinase 5|chr5:3445569-3446906 REVERSE LENGTH=445
Glyma.08G223000	3608	215.67	94.67	212.78	94.8472	1.16569	up	6.76705e-10	5.86199e-08	AT5G49830.1|Symbols:EXO84B|exocyst complex component 84B|chr5:20250803-20254766 REVERSE LENGTH=752
Glyma.08G229700	1599	17	53.67	16.7986	53.809	-1.6795	down	8.41024e-08	4.94876e-06	AT3G06240.1|Symbols:|F-box family protein|chr3:1887336-1888619 FORWARD LENGTH=427
Glyma.08G229800	2098	34.67	70	34.1819	70.2937	-1.04016	down	7.59278e-05	0.00216038	AT3G21060.1|Symbols:|Transducin/WD40 repeat-like superfamily protein|chr3:7377822-7379942 FORWARD LENGTH=547
Glyma.08G230100	920	129.67	285.33	127.918	286.187	-1.16174	down	5.26785e-11	5.46307e-09	AT1G70890.1|Symbols:MLP43|MLP-like protein 43|chr1:26725912-26726489 REVERSE LENGTH=158
Glyma.08G233000	733	18.33	0	18.1079	0	14.1443	up	4.69012e-12	5.58404e-10	AT1G61810.2|Symbols:BGLU45|beta-glucosidase 45|chr1:22830035-22830885 FORWARD LENGTH=122
Glyma.08G235400	1025	298	599	294.038	601.008	-1.03138	down	9.04972e-11	8.94011e-09	AT1G73260.1|Symbols:ATKTI1, KTI1|kunitz trypsin inhibitor 1|chr1:27547410-27548057 REVERSE LENGTH=215
Glyma.08G240400	1293	13	57.67	12.8351	57.7274	-2.16916	down	2.36226e-11	2.572e-09	AT3G01090.3|Symbols:AKIN10, KIN10|SNF1 kinase homolog 10|chr3:31437-33977 REVERSE LENGTH=512
Glyma.08G246700	1207	407	1135.67	401.618	1139.21	-1.50414	down	1.35519e-21	4.14127e-19	AT4G35160.1|Symbols:|O-methyltransferase family protein|chr4:16730989-16732808 REVERSE LENGTH=382
Glyma.08G251100	1838	12	34	11.8217	34.0867	-1.52778	down	3.59604e-05	0.00112747	AT5G59700.1|Symbols:|Protein kinase superfamily protein|chr5:24052613-24055102 REVERSE LENGTH=829
Glyma.08G264700	1113	20.33	5.67	20.0955	5.66073	1.82781	up	0.000164	0.00415099	AT3G14075.2|Symbols:|Mono-/di-acylglycerol lipase, N-terminal;Lipase, class 3|chr3:4663819-4666338 REVERSE LENGTH=642
Glyma.08G264900	3693	9	25	8.86839	25.086	-1.50014	down	0.000349677	0.00786096	AT5G58140.1|Symbols:PHOT2, NPL1|phototropin 2|chr5:23524771-23529993 FORWARD LENGTH=915
Glyma.08G277100	2616	201.67	408	199.057	409.258	-1.03983	down	3.48187e-10	3.13559e-08	AT4G15560.1|Symbols:CLA1, DEF, CLA, DXS, DXPS2|Deoxyxylulose-5-phosphate synthase|chr4:8884218-8887254 FORWARD LENGTH=717
Glyma.08G284000	2093	18	1	17.7583	1.01433	4.1299	up	5.69448e-09	4.20328e-07	AT1G12940.1|Symbols:ATNRT2.5, NRT2.5|nitrate transporter2.5|chr1:4416405-4418337 FORWARD LENGTH=502
Glyma.08G289900	1027	34	4.67	33.5278	4.65399	2.84882	up	1.7968e-10	1.69818e-08	AT2G16790.2|Symbols:|P-loop containing nucleoside triphosphate hydrolases superfamily protein|chr2:7284093-7284901 REVERSE LENGTH=187
Glyma.08G305500	1942	121	46.33	119.412	46.4118	1.36338	up	1.69562e-09	1.38545e-07	AT5G35700.1|Symbols:FIM2, FIM5|fimbrin-like protein 2|chr5:13872833-13876432 REVERSE LENGTH=687
Glyma.08G317400	4364	23	175.67	22.717	176.207	-2.95543	down	2.72316e-35	1.95038e-32	AT3G07040.1|Symbols:RPM1, RPS3|NB-ARC domain-containing disease resistance protein|chr3:2226244-2229024 REVERSE LENGTH=926
Glyma.08G317500	405	0	6.33	0	6.349	-12.6323	down	3.95669e-05	0.00122545	AT4G26900.1|Symbols:AT-HF, HISN4|HIS HF|chr4:13515514-13519608 FORWARD LENGTH=592
Glyma.08G317600	1374	10	0	9.86402	0	13.268	up	2.79931e-07	1.50251e-05	AT4G26930.1|Symbols:MYB97, AtMYB97|myb domain protein 97|chr4:13527770-13529172 FORWARD LENGTH=389
Glyma.08G317800	2412	21.33	0.67	21.035	0.6713	4.96969	up	1.83248e-11	2.05373e-09	AT4G26930.1|Symbols:MYB97, AtMYB97|myb domain protein 97|chr4:13527770-13529172 FORWARD LENGTH=389
Glyma.08G318000	4726	38.67	204	38.1406	204.748	-2.42445	down	2.90305e-29	1.46231e-26	AT3G07040.1|Symbols:RPM1, RPS3|NB-ARC domain-containing disease resistance protein|chr3:2226244-2229024 REVERSE LENGTH=926
Glyma.08G320200	1825	122	263.33	120.465	264.348	-1.13383	down	2.59584e-10	2.37977e-08	AT1G62300.1|Symbols:WRKY6, ATWRKY6|WRKY family transcription factor|chr1:23016887-23019155 REVERSE LENGTH=553
Glyma.08G323700	1116	13.67	34	13.4882	34.1167	-1.33878	down	0.000204504	0.00501822	AT5G55390.2|Symbols:EDM2|ENHANCED DOWNY MILDEW 2|chr5:22448152-22454414 REVERSE LENGTH=1297
Glyma.08G337100	1730	22	6.33	21.7374	6.33066	1.77975	up	0.000130345	0.00340247	AT3G13310.1|Symbols:|Chaperone DnaJ-domain superfamily protein|chr3:4310827-4311300 REVERSE LENGTH=157
Glyma.08G338500	1398	166	65.33	163.718	65.4793	1.32211	up	1.18205e-10	1.14794e-08	AT4G01070.1|Symbols:GT72B1, UGT72B1|UDP-Glycosyltransferase superfamily protein|chr4:461858-463300 REVERSE LENGTH=480
Glyma.08G339300	576	36.67	99.67	36.194	100.098	-1.46759	down	1.53218e-09	1.25638e-07	NA
Glyma.08G339400	594	42.67	194.33	42.0607	195.004	-2.21296	down	4.78667e-25	1.79845e-22	NA
Glyma.08G339600	589	5	27.67	4.94314	27.6908	-2.48591	down	5.77549e-08	3.49257e-06	NA
Glyma.08G346100	858	11.33	29	11.187	29.0155	-1.37501	down	0.000369104	0.00823141	AT3G25240.1|Symbols:|Protein of unknown function (DUF506) |chr3:9192540-9193385 FORWARD LENGTH=281
Glyma.08G355200	3070	26.67	9.67	26.301	9.70328	1.43858	up	0.000411982	0.00903129	AT2G19130.1|Symbols:|S-locus lectin protein kinase family protein|chr2:8293789-8296275 FORWARD LENGTH=828
Glyma.09G005500	1374	49	23	48.3291	23.0221	1.06987	up	0.000435991	0.00943133	AT2G32510.1|Symbols:MAPKKK17|mitogen-activated protein kinase kinase kinase 17|chr2:13798821-13799939 REVERSE LENGTH=372
Glyma.09G009700	1545	27.33	98	26.92	98.3275	-1.86892	down	3.20746e-13	4.49613e-11	AT1G62420.1|Symbols:|Protein of unknown function (DUF506) |chr1:23102937-23104604 REVERSE LENGTH=283
Glyma.09G014900	2735	14.33	59.33	14.1273	59.4631	-2.07351	down	6.5728e-11	6.65086e-09	AT1G79670.1|Symbols:RFO1, WAKL22|Wall-associated kinase family protein|chr1:29976887-29979337 REVERSE LENGTH=751
Glyma.09G017800	2137	18.33	42	18.1172	42.0633	-1.2152	down	0.000183777	0.00457575	NA
Glyma.09G018900	2691	57.33	210.33	56.5807	210.77	-1.89729	down	7.00877e-21	1.95895e-18	AT1G79620.1|Symbols:|Leucine-rich repeat protein kinase family protein|chr1:29957633-29962174 REVERSE LENGTH=971
Glyma.09G029900	2201	3.67	19	3.61555	19.1051	-2.40167	down	7.23636e-06	0.000276648	AT3G16910.1|Symbols:AAE7, ACN1|acyl-activating enzyme 7|chr3:5773231-5775411 REVERSE LENGTH=569
Glyma.09G030800	1022	44.67	14.33	44.0522	14.3912	1.61403	up	1.6399e-06	7.52451e-05	NA
Glyma.09G034900	788	14.67	42.67	14.4859	42.8485	-1.5646	down	3.78665e-06	0.000155671	AT4G16230.1|Symbols:|GDSL-like Lipase/Acylhydrolase superfamily protein|chr4:9185298-9186447 FORWARD LENGTH=251
Glyma.09G036400	1763	457.33	1166.33	451.355	1169.41	-1.37345	down	1.94362e-18	4.54549e-16	AT1G56430.1|Symbols:ATNAS4, NAS4|nicotianamine synthase 4|chr1:21137023-21137997 FORWARD LENGTH=324
Glyma.09G037100	1401	906	147.33	894.066	147.718	2.59753	up	1.4039e-53	1.78756e-50	AT4G16260.1|Symbols:|Glycosyl hydrolase superfamily protein|chr4:9200180-9201441 REVERSE LENGTH=344
Glyma.09G049200	2147	172.33	339	169.946	339.966	-1.00031	down	3.96847e-09	3.03684e-07	AT4G37340.1|Symbols:CYP81D3|cytochrome P450, family 81, subfamily D, polypeptide 3|chr4:17564953-17566706 REVERSE LENGTH=500
Glyma.09G049300	1822	80	37	78.9268	37.1096	1.08872	up	1.66321e-05	0.000570218	AT4G37340.1|Symbols:CYP81D3|cytochrome P450, family 81, subfamily D, polypeptide 3|chr4:17564953-17566706 REVERSE LENGTH=500
Glyma.09G053300	866	5.67	28.33	5.56903	28.4443	-2.35264	down	1.3897e-07	7.88382e-06	NA
Glyma.09G053400	2416	0.33	7	0.331953	7.02968	-4.40441	down	0.000122147	0.00322522	AT3G54070.1|Symbols:|Ankyrin repeat family protein|chr3:20021330-20023603 REVERSE LENGTH=574
Glyma.09G057500	1140	33.67	10.33	33.1796	10.4005	1.67364	up	1.06236e-05	0.000383437	AT1G71840.1|Symbols:|transducin family protein / WD-40 repeat family protein|chr1:27022424-27024380 FORWARD LENGTH=407
Glyma.09G058100	636	52	108.67	51.2428	108.92	-1.08785	down	1.4722e-06	6.86498e-05	ATCG00905.1|Symbols:RPS12C, RPS12|ribosomal protein S12C|chrC:97999-98793 REVERSE LENGTH=123
Glyma.09G066200	1992	0.67	23.33	0.663905	23.4044	-5.13966	down	8.43114e-13	1.11374e-10	AT5G57030.1|Symbols:LUT2|Lycopene beta/epsilon cyclase protein|chr5:23077398-23079818 FORWARD LENGTH=524
Glyma.09G066300	2441	16.33	4.33	16.0877	4.34985	1.88692	up	0.000438273	0.00946728	AT4G33080.1|Symbols:|AGC (cAMP-dependent, cGMP-dependent and protein kinase C) kinase family protein|chr4:15960146-15964296 FORWARD LENGTH=519
Glyma.09G073200	3397	32	88.67	31.5708	88.927	-1.49403	down	4.00686e-09	3.05602e-07	AT1G19230.1|Symbols:|Riboflavin synthase-like superfamily protein|chr1:6644189-6649149 FORWARD LENGTH=926
Glyma.09G074200	1512	66.67	31.33	65.8068	31.4149	1.06679	up	7.78449e-05	0.00219657	AT3G53690.1|Symbols:|RING/U-box superfamily protein|chr3:19898997-19900044 REVERSE LENGTH=320
Glyma.09G075100	2172	1.67	33	1.64841	33.0608	-4.32598	down	3.52957e-15	6.17513e-13	AT5G54890.1|Symbols:|RNA-binding CRS1 / YhbY (CRM) domain-containing protein|chr5:22293346-22294909 FORWARD LENGTH=358
Glyma.09G094400	1812	46.33	3.67	45.6983	3.68256	3.63336	up	7.88198e-17	1.61292e-14	AT4G35150.1|Symbols:|O-methyltransferase family protein|chr4:16726948-16728531 REVERSE LENGTH=325
Glyma.09G094600	1011	23.67	6.67	23.345	6.69202	1.8026	up	6.27671e-05	0.00183841	AT4G35150.1|Symbols:|O-methyltransferase family protein|chr4:16726948-16728531 REVERSE LENGTH=325
Glyma.09G102400	819	615.33	176.67	607.096	177.213	1.77644	up	6.72613e-27	2.85475e-24	AT1G70850.2|Symbols:MLP34|MLP-like protein 34|chr1:26715673-26716744 REVERSE LENGTH=236
Glyma.09G107600	1140	0.67	26.33	0.654867	26.4434	-5.33556	down	2.31936e-14	3.62849e-12	AT5G01720.1|Symbols:|RNI-like superfamily protein|chr5:267118-270391 REVERSE LENGTH=665
Glyma.09G110100	1725	128.67	261.33	126.975	262.139	-1.04579	down	4.57212e-09	3.46408e-07	AT2G42040.1|Symbols:|CONTAINS InterPro DOMAIN/s: WRC (InterPro:IPR014977); Has 219 Blast hits to 219 proteins in 19 species: Archae - 0; Bacteria - 0; Metazoa - 3; Fungi - 0; Plants - 215; Viruses - 0; Other Eukaryotes - 1 (source: NCBI BLink).|chr2:17543282-17545063 FORWARD LENGTH=269
Glyma.09G110700	2016	3.33	16.67	3.29682	16.7477	-2.34482	down	3.04567e-05	0.000973552	AT5G06740.1|Symbols:|Concanavalin A-like lectin protein kinase family protein|chr5:2084094-2086052 FORWARD LENGTH=652
Glyma.09G113100	902	20	52.67	19.7589	52.9747	-1.4228	down	3.42064e-06	0.000142412	AT5G06800.1|Symbols:|myb-like HTH transcriptional regulator family protein|chr5:2103374-2105680 FORWARD LENGTH=375
Glyma.09G117900	2863	92.67	37	91.4105	37.0591	1.30253	up	1.22959e-07	7.04527e-06	AT1G70940.1|Symbols:PIN3, ATPIN3|Auxin efflux carrier family protein|chr1:26743170-26745871 FORWARD LENGTH=640
Glyma.09G122500	2182	2.67	15.67	2.63082	15.7316	-2.58008	down	1.62195e-05	0.000557742	AT4G16740.1|Symbols:ATTPS03, TPS03|terpene synthase 03|chr4:9407856-9410877 FORWARD LENGTH=565
Glyma.09G124400	603	53.33	0.33	52.6014	0.331855	7.3084	up	3.53011e-28	1.65116e-25	AT1G70670.1|Symbols:|Caleosin-related family protein|chr1:26644830-26645970 FORWARD LENGTH=195
Glyma.09G126400	1783	22.67	63.33	22.3851	63.5043	-1.50432	down	1.72417e-07	9.62635e-06	AT5G52900.1|Symbols:|unknown protein; Has 30201 Blast hits to 17322 proteins in 780 species: Archae - 12; Bacteria - 1396; Metazoa - 17338; Fungi - 3422; Plants - 5037; Viruses - 0; Other Eukaryotes - 2996 (source: NCBI BLink).|chr5:21452893-21453692 REVERSE LENGTH=235
Glyma.09G127700	1681	828	1853	817.138	1858.56	-1.18553	down	8.20095e-14	1.23251e-11	AT3G16520.3|Symbols:UGT88A1|UDP-glucosyl transferase 88A1|chr3:5619355-5620833 REVERSE LENGTH=462
Glyma.09G130700	660	0.67	8.33	0.659272	8.34234	-3.66151	down	9.9825e-05	0.0027253	NA
Glyma.09G140800	1449	45.67	15	45.005	15.0415	1.58113	up	1.98298e-06	8.85926e-05	AT3G05200.1|Symbols:ATL6|RING/U-box superfamily protein|chr3:1477377-1478573 FORWARD LENGTH=398
Glyma.09G144300	3082	25.33	63	24.98	63.1818	-1.33874	down	2.23322e-06	9.82404e-05	AT5G36140.1|Symbols:CYP716A2|cytochrome P450, family 716, subfamily A, polypeptide 2|chr5:14212212-14213259 REVERSE LENGTH=318
Glyma.09G144800	1513	44.33	95.33	43.7416	95.7339	-1.13002	down	1.95046e-06	8.73952e-05	AT1G06620.1|Symbols:|2-oxoglutarate (2OG) and Fe(II)-dependent oxygenase superfamily protein|chr1:2025618-2027094 FORWARD LENGTH=365
Glyma.09G145000	1116	26	7.67	25.6392	7.69339	1.73666	up	5.08027e-05	0.00152701	AT1G06620.1|Symbols:|2-oxoglutarate (2OG) and Fe(II)-dependent oxygenase superfamily protein|chr1:2025618-2027094 FORWARD LENGTH=365
Glyma.09G150500	2991	4	21.67	3.94728	21.7054	-2.45912	down	1.31634e-06	6.18854e-05	AT4G05200.1|Symbols:CRK25|cysteine-rich RLK (RECEPTOR-like protein kinase) 25|chr4:2679793-2682309 REVERSE LENGTH=675
Glyma.09G157900	2988	53.67	127.67	52.9895	127.965	-1.27197	down	5.57006e-09	4.11807e-07	AT5G49890.1|Symbols:CLC-C, ATCLC-C|chloride channel C|chr5:20288489-20292143 REVERSE LENGTH=779
Glyma.09G161400	4557	99.33	415.33	98.0018	416.461	-2.0873	down	8.65266e-32	5.21869e-29	AT5G36930.1|Symbols:|Disease resistance protein (TIR-NBS-LRR class) family|chr5:14567771-14571907 REVERSE LENGTH=1188
Glyma.09G162400	2098	205.33	884	202.427	886.144	-2.13014	down	1.04676e-38	8.72386e-36	AT3G21780.1|Symbols:UGT71B6|UDP-glucosyl transferase 71B6|chr3:7675051-7676490 REVERSE LENGTH=479
Glyma.09G166400	2027	24	53	23.6818	53.1235	-1.16557	down	8.04519e-05	0.0022652	AT1G73220.1|Symbols:AtOCT1, 1-Oct|organic cation/carnitine transporter1|chr1:27538387-27540109 FORWARD LENGTH=539
Glyma.09G179700	457	53.67	137.33	52.9188	137.728	-1.37997	down	1.70096e-10	1.61092e-08	NA
Glyma.09G180700	637	32	1	31.5448	0.993775	4.98834	up	6.83855e-16	1.30611e-13	NA
Glyma.09G184300	1489	0	48.67	0	48.7781	-15.5739	down	3.73657e-28	1.73007e-25	AT3G12250.2|Symbols:TGA6, BZIP45|TGACG motif-binding factor 6|chr3:3906351-3908583 FORWARD LENGTH=330
Glyma.09G190300	315	17.33	60.33	17.0657	60.2387	-1.81959	down	2.44677e-09	1.92046e-07	NA
Glyma.09G197200	2922	29.67	69.67	29.255	69.9489	-1.25762	down	3.20929e-06	0.000135085	AT1G42540.1|Symbols:ATGLR3.3, GLR3.3|glutamate receptor 3.3|chr1:15973489-15976703 FORWARD LENGTH=933
Glyma.09G203200	942	398	157.67	392.834	158.33	1.31099	up	1.03706e-14	1.70996e-12	AT5G65660.1|Symbols:|hydroxyproline-rich glycoprotein family protein|chr5:26245444-26246245 REVERSE LENGTH=136
Glyma.09G209500	1373	124	60	122.38	60.2184	1.02309	up	2.13556e-06	9.46709e-05	AT4G16070.1|Symbols:|Mono-/di-acylglycerol lipase, N-terminal;Lipase, class 3|chr4:9096808-9100596 REVERSE LENGTH=654
Glyma.09G214500	273	92.67	190.67	91.4654	191.251	-1.06417	down	2.87983e-08	1.84882e-06	AT1G31812.1|Symbols:ACBP6, ACBP|acyl-CoA-binding protein 6|chr1:11411132-11412099 REVERSE LENGTH=92
Glyma.09G216400	4263	113	233	111.504	233.531	-1.06652	down	5.45415e-09	4.03889e-07	AT3G47570.1|Symbols:|Leucine-rich repeat protein kinase family protein|chr3:17527611-17530748 FORWARD LENGTH=1010
Glyma.09G222600	1781	28.67	9.33	28.3197	9.39197	1.5923	up	7.70167e-05	0.00218594	AT2G16570.1|Symbols:ATASE, ATASE1, ASE1|GLN phosphoribosyl pyrophosphate amidotransferase 1|chr2:7180424-7182124 REVERSE LENGTH=566
Glyma.09G236800	1250	95.67	222	94.3068	222.715	-1.23977	down	4.26489e-11	4.47354e-09	AT5G39670.1|Symbols:|Calcium-binding EF-hand family protein|chr5:15883270-15883884 FORWARD LENGTH=204
Glyma.09G237600	2185	0	5	0	5.02516	-12.295	down	0.000301663	0.00697864	AT1G32450.1|Symbols:NRT1.5|nitrate transporter 1.5|chr1:11715337-11719807 REVERSE LENGTH=614
Glyma.09G240900	672	87.33	40	86.1619	40.0757	1.10432	up	7.0018e-06	0.000268801	AT5G39950.1|Symbols:ATTRX2, ATH2, ATTRXH2, TRXH2, TRX2|thioredoxin 2|chr5:15990885-15991881 REVERSE LENGTH=133
Glyma.09G253800	1020	84	21.67	82.8372	21.7505	1.92923	up	2.2569e-12	2.78096e-10	AT4G36470.1|Symbols:|S-adenosyl-L-methionine-dependent methyltransferases superfamily protein|chr4:17215128-17216475 REVERSE LENGTH=371
Glyma.09G261300	1044	30	4	29.5826	3.99565	2.88824	up	1.07949e-09	9.07922e-08	AT3G61280.1|Symbols:|Arabidopsis thaliana protein of unknown function (DUF821)|chr3:22681145-22683589 FORWARD LENGTH=536
Glyma.09G261700	860	245	117.33	241.705	117.872	1.03602	up	1.02213e-08	7.16395e-07	AT3G61260.1|Symbols:|Remorin family protein|chr3:22675403-22676701 REVERSE LENGTH=212
Glyma.09G275400	914	18	46.67	17.7542	46.7843	-1.39787	down	1.23606e-05	0.000437856	AT4G13580.1|Symbols:|Disease resistance-responsive (dirigent-like protein) family protein|chr4:7900427-7901161 FORWARD LENGTH=244
Glyma.09G276300	2911	0	5.33	0	5.36639	-12.3897	down	0.000180158	0.00450523	AT3G51630.2|Symbols:WNK5|with no lysine (K) kinase 5|chr3:19149487-19151924 FORWARD LENGTH=549
Glyma.09G277800	1299	78.67	209	77.5978	209.574	-1.43337	down	1.45815e-13	2.12186e-11	AT5G05340.1|Symbols:|Peroxidase superfamily protein|chr5:1579142-1580819 REVERSE LENGTH=324
Glyma.09G278700	1670	13.67	39	13.5016	38.9524	-1.52858	down	1.11794e-05	0.000401286	AT3G08850.1|Symbols:RAPTOR1B, ATRAPTOR1B, RAPTOR1|HEAT repeat ;WD domain, G-beta repeat protein protein|chr3:2686978-2694911 REVERSE LENGTH=1344
Glyma.09G278900	5687	14.67	2.67	14.475	2.65885	2.44469	up	6.49114e-05	0.00188755	AT4G35800.1|Symbols:NRPB1, RPB1, RNA_POL_II_LSRNA_POL_II_LS, RNA_POL_II_LS|RNA polymerase II large subunit|chr4:16961115-16967892 REVERSE LENGTH=1839
Glyma.09G281800	1429	15.67	95	15.4576	95.3534	-2.62497	down	2.83386e-20	7.73204e-18	AT5G54160.1|Symbols:ATOMT1, OMT1|O-methyltransferase 1|chr5:21982075-21984167 FORWARD LENGTH=363
Glyma.09G284500	2560	0.67	13	0.661588	13.0374	-4.30058	down	2.75916e-07	1.48444e-05	AT5G23280.1|Symbols:|TCP family transcription factor|chr5:7843017-7843769 FORWARD LENGTH=250
Glyma.10G005800	986	50.33	137	49.6284	137.31	-1.4682	down	1.72903e-11	1.94253e-09	NA
Glyma.10G006000	1005	9	26	8.8925	26.0275	-1.54938	down	0.000180503	0.0045114	NA
Glyma.10G010000	1920	87	40.67	85.8684	40.7877	1.07399	up	1.16835e-05	0.000417092	AT1G02460.1|Symbols:|Pectin lyase-like superfamily protein|chr1:504897-507099 REVERSE LENGTH=491
Glyma.10G010800	2567	3.33	21.33	3.27456	21.3905	-2.7076	down	3.44027e-07	1.81468e-05	AT2G47240.2|Symbols:LACS1|AMP-dependent synthetase and ligase family protein|chr2:19393835-19397616 FORWARD LENGTH=660
Glyma.10G023900	2272	175	497.67	172.64	499.147	-1.53169	down	3.66612e-20	9.88516e-18	AT4G02940.1|Symbols:|oxidoreductase, 2OG-Fe(II) oxygenase family protein|chr4:1306658-1310699 FORWARD LENGTH=569
Glyma.10G026400	3001	55.33	25.33	54.6406	25.3661	1.10708	up	0.000147978	0.00379152	AT1G03160.1|Symbols:FZL|FZO-like|chr1:761321-766053 FORWARD LENGTH=912
Glyma.10G029100	1577	7.67	30.67	7.56075	30.7718	-2.02501	down	9.02775e-07	4.40228e-05	AT3G63290.1|Symbols:|2-oxoglutarate (2OG) and Fe(II)-dependent oxygenase superfamily protein|chr3:23381713-23383059 FORWARD LENGTH=403
Glyma.10G038500	2054	29.67	68.67	29.2768	68.8693	-1.2341	down	4.97061e-06	0.000199023	AT3G54220.1|Symbols:SCR, SGR1|GRAS family transcription factor|chr3:20070550-20072625 FORWARD LENGTH=653
Glyma.10G043900	2205	7.67	36	7.5626	36.2119	-2.25951	down	1.3874e-08	9.44958e-07	AT3G53700.1|Symbols:MEE40|Pentatricopeptide repeat (PPR) superfamily protein|chr3:19900303-19902567 FORWARD LENGTH=754
Glyma.10G044900	979	3.67	15.67	3.61533	15.7486	-2.12302	down	0.000155515	0.00396248	AT4G12730.1|Symbols:FLA2|FASCICLIN-like arabinogalactan 2|chr4:7491598-7492809 REVERSE LENGTH=403
Glyma.10G047200	1455	8.33	23.67	8.24644	23.6728	-1.52139	down	0.000383969	0.00849849	AT5G02750.1|Symbols:|RING/U-box superfamily protein|chr5:620101-620952 FORWARD LENGTH=283
Glyma.10G063400	967	3.33	14	3.28778	14.0236	-2.09267	down	0.000366288	0.00819712	AT3G53120.1|Symbols:VPS37-1|Modifier of rudimentary (Mod(r)) protein|chr3:19690729-19692490 REVERSE LENGTH=217
Glyma.10G064200	1906	18.67	43	18.429	43.1133	-1.22616	down	0.000146773	0.00376697	AT5G03795.1|Symbols:|Exostosin family protein|chr5:1007554-1010373 REVERSE LENGTH=518
Glyma.10G075500	921	45.67	96.67	45.0379	97.0055	-1.10693	down	2.64117e-06	0.000113464	AT2G36100.1|Symbols:|Uncharacterised protein family (UPF0497)|chr2:15159744-15160669 REVERSE LENGTH=206
Glyma.10G095900	795	0.33	11	0.331953	11.0048	-5.05101	down	5.61629e-07	2.84463e-05	NA
Glyma.10G098400	2151	112	36.33	110.676	36.4736	1.60142	up	1.87984e-11	2.09654e-09	AT5G38260.1|Symbols:|Protein kinase superfamily protein|chr5:15283692-15285837 REVERSE LENGTH=638
Glyma.10G101200	2375	53.67	111.33	52.9487	111.551	-1.07503	down	1.49008e-06	6.93426e-05	AT5G04060.1|Symbols:|S-adenosyl-L-methionine-dependent methyltransferases superfamily protein|chr5:1099271-1101810 FORWARD LENGTH=600
Glyma.10G105900	1616	55	113	54.2723	113.332	-1.06227	down	1.74247e-06	7.93948e-05	AT2G41490.1|Symbols:GPT|UDP-glcnac-adolichol phosphate glcnac-1-p-transferase|chr2:17301762-17304030 FORWARD LENGTH=431
Glyma.10G114600	1653	53.67	427.67	52.9299	429.324	-3.01991	down	1.05698e-55	1.38428e-52	AT3G26310.1|Symbols:CYP71B35|cytochrome P450, family 71, subfamily B, polypeptide 35|chr3:9641089-9642779 REVERSE LENGTH=500
Glyma.10G119300	2258	2.33	25	2.29678	25.0454	-3.44686	down	3.52661e-10	3.16966e-08	AT5G59100.1|Symbols:|Subtilisin-like serine endopeptidase family protein|chr5:23858951-23862087 REVERSE LENGTH=741
Glyma.10G122800	1719	0	44.67	0	44.7565	-15.4498	down	3.35792e-26	1.38667e-23	NA
Glyma.10G128900	3115	1	805.33	0.984503	807.257	-9.67942	down	3.69413e-185	5.64438e-181	NA
Glyma.10G129000	2691	17	0	16.7915	0	14.0354	up	2.60305e-11	2.82077e-09	AT2G34930.1|Symbols:|disease resistance family protein / LRR family protein|chr2:14737169-14739886 REVERSE LENGTH=905
Glyma.10G129100	201	1.33	10	1.30092	10.0244	-2.9459	down	0.000154093	0.00392843	NA
Glyma.10G129400	2769	36	0	35.5174	0	15.1162	up	2.23727e-21	6.57384e-19	AT2G34930.1|Symbols:|disease resistance family protein / LRR family protein|chr2:14737169-14739886 REVERSE LENGTH=905
Glyma.10G130200	1336	29	78	28.6226	78.2631	-1.45118	down	4.19652e-08	2.61359e-06	AT4G13540.1|Symbols:|unknown protein; INVOLVED IN: N-terminal protein myristoylation; BEST Arabidopsis thaliana protein match is: unknown protein (TAIR:AT3G23930.1); Has 4658 Blast hits to 3455 proteins in 431 species: Archae - 39; Bacteria - 387; Metazoa - 1842; Fungi - 436; Plants - 133; Viruses - 38; Other Eukaryotes - 1783 (source: NCBI BLink).|chr4:7869896-7870604 FORWARD LENGTH=210
Glyma.10G135700	1235	16.33	1.67	16.1169	1.66507	3.27491	up	6.05373e-07	3.05607e-05	AT3G48950.1|Symbols:|Pectin lyase-like superfamily protein|chr3:18148017-18149987 FORWARD LENGTH=469
Glyma.10G137200	252	25.33	63	24.9575	63.3091	-1.34294	down	2.22483e-06	9.79651e-05	AT4G36570.1|Symbols:ATRL3, RL3|RAD-like 3|chr4:17254660-17254836 FORWARD LENGTH=58
Glyma.10G137300	799	79	189.33	77.9613	190.114	-1.28604	down	5.77403e-11	5.92103e-09	NA
Glyma.10G138300	2074	4.67	22.33	4.60864	22.3396	-2.27719	down	3.14415e-06	0.000132708	AT4G04450.1|Symbols:WRKY42, AtWRKY42|WRKY family transcription factor|chr4:2218379-2221113 FORWARD LENGTH=528
Glyma.10G142500	3958	2503.33	5081.33	2470.82	5096.75	-1.04459	down	5.29278e-09	3.92573e-07	AT3G05900.1|Symbols:|neurofilament protein-related|chr3:1761408-1763854 REVERSE LENGTH=673
Glyma.10G151000	914	206	82	203.325	82.3378	1.30416	up	1.42874e-11	1.62507e-09	AT1G56220.4|Symbols:|Dormancy/auxin associated family protein|chr1:21043414-21044381 FORWARD LENGTH=109
Glyma.10G159800	1620	28.67	174.33	28.2949	174.821	-2.62727	down	3.3907e-30	1.76617e-27	AT3G04940.1|Symbols:ATCYSD1, CYSD1|cysteine synthase D1|chr3:1365681-1367508 FORWARD LENGTH=324
Glyma.10G161500	991	151	462.67	148.952	463.758	-1.63852	down	3.60294e-22	1.13897e-19	AT4G14746.1|Symbols:|CONTAINS InterPro DOMAIN/s: EGF-like (InterPro:IPR006210); Has 259 Blast hits to 234 proteins in 55 species: Archae - 0; Bacteria - 0; Metazoa - 184; Fungi - 0; Plants - 69; Viruses - 0; Other Eukaryotes - 6 (source: NCBI BLink).|chr4:8462720-8464326 REVERSE LENGTH=212
Glyma.10G166000	1782	909	327.33	896.807	328.081	1.45075	up	4.80805e-20	1.28135e-17	AT1G08630.4|Symbols:THA1|threonine aldolase 1|chr1:2743948-2745685 REVERSE LENGTH=358
Glyma.10G168200	2410	31	0.33	30.6338	0.331855	6.52843	up	1.89906e-17	4.18506e-15	AT1G64780.1|Symbols:ATAMT1;2, AMT1;2|ammonium transporter 1;2|chr1:24061021-24062565 REVERSE LENGTH=514
Glyma.10G172700	1653	661.33	266.33	652.836	267.198	1.28881	up	7.85448e-16	1.48774e-13	AT1G64660.1|Symbols:ATMGL, MGL|methionine gamma-lyase|chr1:24028977-24030537 FORWARD LENGTH=441
Glyma.10G173400	1815	530.67	259	523.461	259.632	1.01161	up	3.25345e-10	2.9531e-08	AT4G00910.1|Symbols:|Aluminium activated malate transporter family protein|chr4:389370-391287 REVERSE LENGTH=497
Glyma.10G176700	1329	44.33	151.67	43.7655	152.037	-1.79655	down	2.28134e-16	4.48807e-14	AT4G35160.1|Symbols:|O-methyltransferase family protein|chr4:16730989-16732808 REVERSE LENGTH=382
Glyma.10G179000	200	31	8	30.511	8.00691	1.93001	up	2.30973e-06	0.000100928	ATCG00800.1|Symbols:|structural constituent of ribosome|chrC:82826-83482 REVERSE LENGTH=218
Glyma.10G184600	735	21.33	51.67	21.0236	51.8157	-1.30138	down	1.871e-05	0.000630608	AT2G38870.1|Symbols:|Serine protease inhibitor, potato inhibitor I-type family protein|chr2:16236546-16237050 REVERSE LENGTH=70
Glyma.10G196800	2346	15.67	3.67	15.4062	3.65842	2.07421	up	0.000228619	0.00551147	NA
Glyma.10G200300	2031	145	71.33	143.031	71.5067	1.00018	up	1.10909e-06	5.32338e-05	AT3G10530.1|Symbols:|Transducin/WD40 repeat-like superfamily protein|chr3:3286277-3288670 FORWARD LENGTH=536
Glyma.10G200500	1186	16.33	4.33	16.103	4.34448	1.89007	up	0.000437951	0.00946478	AT5G04490.1|Symbols:VTE5|vitamin E pathway gene 5|chr5:1279867-1281587 FORWARD LENGTH=304
Glyma.10G200800	2070	265.67	18.33	262.268	18.4615	3.82845	up	1.56695e-59	2.31696e-56	AT2G45550.1|Symbols:CYP76C4|cytochrome P450, family 76, subfamily C, polypeptide 4|chr2:18773541-18775654 REVERSE LENGTH=511
Glyma.10G203000	5098	5	18.33	4.9385	18.3601	-1.89443	down	0.000178367	0.00446774	AT1G66950.1|Symbols:PDR11, ATPDR11|pleiotropic drug resistance 11|chr1:24978239-24984461 FORWARD LENGTH=1454
Glyma.10G209800	2855	173	50.67	170.736	50.9171	1.74554	up	1.58004e-16	3.16271e-14	AT3G53260.1|Symbols:PAL2, ATPAL2|phenylalanine ammonia-lyase 2|chr3:19744256-19746619 REVERSE LENGTH=717
Glyma.10G214500	925	1062.33	460.33	1048.04	461.894	1.18206	up	3.4537e-14	5.31244e-12	NA
Glyma.10G231600	2385	639.33	1282.67	630.903	1286.06	-1.02746	down	4.08013e-11	4.28957e-09	AT5G23980.1|Symbols:ATFRO4, FRO4|ferric reduction oxidase 4|chr5:8098167-8101282 REVERSE LENGTH=699
Glyma.10G232800	4020	253.33	510.67	249.861	512.4	-1.03614	down	1.42801e-10	1.37515e-08	AT1G63700.1|Symbols:EMB71, YDA, MAPKKK4|Protein kinase superfamily protein|chr1:23625208-23629031 REVERSE LENGTH=883
Glyma.10G236600	1176	11.33	31.33	11.1891	31.4596	-1.49141	down	8.83735e-05	0.0024521	AT3G48920.1|Symbols:AtMYB45, MYB45|myb domain protein 45|chr3:18139392-18140561 FORWARD LENGTH=261
Glyma.10G245300	1173	14.33	40	14.1539	40.1025	-1.50249	down	1.27274e-05	0.000449808	AT2G32020.1|Symbols:|Acyl-CoA N-acyltransferases (NAT) superfamily protein|chr2:13631193-13631744 REVERSE LENGTH=183
Glyma.10G249000	1706	175.67	82.33	173.352	82.6527	1.06857	up	5.65949e-08	3.43602e-06	AT1G03130.1|Symbols:PSAD-2|photosystem I subunit D-2|chr1:753528-754142 REVERSE LENGTH=204
Glyma.10G249200	1602	62.67	21.67	61.8272	21.7621	1.50642	up	2.2815e-07	1.24056e-05	NA
Glyma.10G250300	1644	59.33	131	58.5425	131.39	-1.1663	down	5.22404e-08	3.19705e-06	AT2G03550.1|Symbols:|alpha/beta-Hydrolases superfamily protein|chr2:1077080-1078018 FORWARD LENGTH=312
Glyma.10G252800	2406	39	94.67	38.448	94.9433	-1.30416	down	7.77116e-08	4.64107e-06	AT4G23180.1|Symbols:CRK10, RLK4|cysteine-rich RLK (RECEPTOR-like protein kinase) 10|chr4:12138171-12140780 FORWARD LENGTH=669
Glyma.10G253400	1316	0.33	9	0.325231	9.08067	-4.80326	down	7.9867e-06	0.000300815	AT4G21410.1|Symbols:CRK29|cysteine-rich RLK (RECEPTOR-like protein kinase) 29|chr4:11402463-11405025 REVERSE LENGTH=679
Glyma.10G253500	1027	0.67	11	0.659272	11.0311	-4.06456	down	3.39843e-06	0.000141838	AT4G23180.1|Symbols:CRK10, RLK4|cysteine-rich RLK (RECEPTOR-like protein kinase) 10|chr4:12138171-12140780 FORWARD LENGTH=669
Glyma.10G253600	693	10	51.67	9.86125	51.8599	-2.39478	down	7.44979e-12	8.62332e-10	AT4G21410.1|Symbols:CRK29|cysteine-rich RLK (RECEPTOR-like protein kinase) 29|chr4:11402463-11405025 REVERSE LENGTH=679
Glyma.10G253700	1352	42.33	318.67	41.7693	319.411	-2.9349	down	1.36166e-47	1.45153e-44	AT4G21410.1|Symbols:CRK29|cysteine-rich RLK (RECEPTOR-like protein kinase) 29|chr4:11402463-11405025 REVERSE LENGTH=679
Glyma.10G253900	2232	24	84.67	23.6563	84.9819	-1.84493	down	7.90206e-12	9.12379e-10	AT4G38830.1|Symbols:CRK26|cysteine-rich RLK (RECEPTOR-like protein kinase) 26|chr4:18122339-18124943 FORWARD LENGTH=665
Glyma.10G255000	1655	230.33	103.67	227.327	104.02	1.12791	up	1.11431e-09	9.33781e-08	AT4G08170.2|Symbols:|Inositol 1,3,4-trisphosphate 5/6-kinase family protein|chr4:5163707-5167000 REVERSE LENGTH=353
Glyma.10G261200	1412	37.33	92.67	36.7995	92.9964	-1.33749	down	5.22055e-08	3.19705e-06	AT2G15220.1|Symbols:|Plant basic secretory protein (BSP) family protein|chr2:6608689-6609366 FORWARD LENGTH=225
Glyma.10G262800	1921	38	201	37.5107	201.526	-2.42559	down	4.37131e-29	2.13162e-26	AT2G15230.1|Symbols:ATLIP1, LIP1|lipase 1|chr2:6612666-6615204 FORWARD LENGTH=393
Glyma.10G274700	3174	2.33	13.67	2.30327	13.673	-2.56957	down	5.21483e-05	0.00156086	AT1G68560.1|Symbols:ATXYL1, XYL1, TRG1|alpha-xylosidase 1|chr1:25734435-25737897 REVERSE LENGTH=915
Glyma.10G277800	1371	90.33	39.33	89.0743	39.4701	1.17425	up	1.52545e-06	7.07012e-05	AT5G04760.1|Symbols:|Duplicated homeodomain-like superfamily protein|chr5:1373752-1374529 REVERSE LENGTH=215
Glyma.10G279500	1050	49.33	8	48.6305	8.01629	2.60085	up	1.8586e-12	2.34051e-10	AT5G08415.1|Symbols:|Radical SAM superfamily protein|chr5:2710983-2713101 REVERSE LENGTH=394
Glyma.10G282300	1131	146.67	58.67	144.731	58.8748	1.29765	up	7.5761e-10	6.51544e-08	AT5G05320.1|Symbols:|FAD/NAD(P)-binding oxidoreductase family protein|chr5:1575093-1576679 REVERSE LENGTH=406
Glyma.10G285300	1378	0	251	0	251.733	-17.9415	down	8.15839e-101	3.73964e-97	AT3G19950.1|Symbols:|RING/U-box superfamily protein|chr3:6942853-6943839 FORWARD LENGTH=328
Glyma.10G290900	2071	207	454.33	204.305	455.514	-1.15677	down	2.01915e-12	2.51505e-10	AT3G55260.1|Symbols:HEXO1, ATHEX2|beta-hexosaminidase 1|chr3:20489317-20492858 FORWARD LENGTH=541
Glyma.11G008000	1813	149.33	303.33	147.351	303.921	-1.04444	down	1.67622e-09	1.37204e-07	AT3G22600.1|Symbols:|Bifunctional inhibitor/lipid-transfer protein/seed storage 2S albumin superfamily protein|chr3:8006711-8007397 REVERSE LENGTH=170
Glyma.11G009400	1244	33	84.33	32.5922	84.4522	-1.37361	down	6.62731e-08	3.98665e-06	AT3G02940.1|Symbols:MYB107, AtMYB107|myb domain protein 107|chr3:662141-663830 FORWARD LENGTH=321
Glyma.11G039400	2028	125	28.33	123.439	28.5359	2.11295	up	3.88978e-18	8.87064e-16	AT4G17090.1|Symbols:CT-BMY, BAM3, BMY8|chloroplast beta-amylase|chr4:9605266-9607250 REVERSE LENGTH=548
Glyma.11G061300	1703	68.67	32	67.8121	32.0746	1.08011	up	5.45879e-05	0.00162586	AT5G66570.1|Symbols:PSBO-1, OEE1, OEE33, OE33, PSBO1, MSP-1|PS II oxygen-evolving complex 1|chr5:26568744-26570124 FORWARD LENGTH=332
Glyma.11G063400	1752	8.67	29	8.54479	29.1178	-1.76879	down	1.4588e-05	0.000506581	AT4G36850.1|Symbols:|PQ-loop repeat family protein / transmembrane family protein|chr4:17353415-17355822 REVERSE LENGTH=392
Glyma.11G064100	1459	1.67	11	1.63728	11.0387	-2.7532	down	0.000139261	0.00360443	AT4G36790.1|Symbols:|Major facilitator superfamily protein|chr4:17336360-17338304 FORWARD LENGTH=489
Glyma.11G064400	2078	27	63.33	26.6662	63.4444	-1.25048	down	7.20479e-06	0.000275991	AT3G50740.1|Symbols:UGT72E1|UDP-glucosyl transferase 72E1|chr3:18855348-18856811 REVERSE LENGTH=487
Glyma.11G069100	569	29	11	28.6486	11.0512	1.37426	up	0.000423445	0.00922522	AT1G75250.1|Symbols:ATRL6, RSM3, RL6|RAD-like 6|chr1:28245073-28245453 REVERSE LENGTH=126
Glyma.11G074700	1477	16.67	42	16.4618	42.0248	-1.35212	down	4.30197e-05	0.00132167	AT1G24430.1|Symbols:|HXXXD-type acyl-transferase family protein|chr1:8658190-8659497 REVERSE LENGTH=435
Glyma.11G075500	1053	1105.67	526	1091.31	527.567	1.04863	up	1.56154e-11	1.763e-09	AT2G18050.1|Symbols:HIS1-3|histone H1-3|chr2:7846095-7846670 FORWARD LENGTH=167
Glyma.11G078900	1284	29.67	0.67	29.2949	0.66192	5.46785	up	1.09916e-15	2.03158e-13	AT4G30780.1|Symbols:|unknown protein; BEST Arabidopsis thaliana protein match is: unknown protein (TAIR:AT2G24100.1); Has 109 Blast hits to 109 proteins in 18 species: Archae - 0; Bacteria - 0; Metazoa - 1; Fungi - 0; Plants - 95; Viruses - 0; Other Eukaryotes - 13 (source: NCBI BLink).|chr4:14990523-14992855 FORWARD LENGTH=589
Glyma.11G082300	1468	310.33	79.67	306.231	79.8696	1.9389	up	2.29533e-25	8.91638e-23	AT4G35770.1|Symbols:SEN1, ATSEN1, DIN1|Rhodanese/Cell cycle control phosphatase superfamily protein|chr4:16945073-16945983 FORWARD LENGTH=182
Glyma.11G085300	1577	7.33	27.67	7.23065	27.7824	-1.94197	down	5.17429e-06	0.00020535	AT4G35600.2|Symbols:CONNEXIN 32|Protein kinase superfamily protein|chr4:16896448-16898714 FORWARD LENGTH=420
Glyma.11G095100	1293	14.33	46	14.1766	46.1621	-1.70319	down	3.38435e-07	1.78723e-05	AT4G16260.1|Symbols:|Glycosyl hydrolase superfamily protein|chr4:9200180-9201441 REVERSE LENGTH=344
Glyma.11G096600	1780	31	70.33	30.5671	70.6032	-1.20776	down	6.32397e-06	0.000246285	AT2G17040.1|Symbols:anac036, NAC036|NAC domain containing protein 36|chr2:7407123-7408120 FORWARD LENGTH=276
Glyma.11G103100	3564	17.67	43	17.384	43.0401	-1.30792	down	6.30083e-05	0.00184062	AT3G19840.1|Symbols:ATPRP40C, PRP40C|pre-mRNA-processing protein 40C|chr3:6891228-6897227 FORWARD LENGTH=835
Glyma.11G105800	889	263.33	81	259.805	81.273	1.67658	up	5.75165e-19	1.40133e-16	AT4G36040.1|Symbols:|Chaperone DnaJ-domain superfamily protein|chr4:17049708-17050193 REVERSE LENGTH=161
Glyma.11G123300	903	91.67	37.33	90.3894	37.445	1.27138	up	2.33631e-07	1.26586e-05	AT2G15960.1|Symbols:|unknown protein; Has 14 Blast hits to 14 proteins in 5 species: Archae - 0; Bacteria - 0; Metazoa - 0; Fungi - 0; Plants - 14; Viruses - 0; Other Eukaryotes - 0 (source: NCBI BLink).|chr2:6947353-6947586 FORWARD LENGTH=77
Glyma.11G123400	898	27.67	6.67	27.2765	6.69202	2.02715	up	3.02597e-06	0.000127956	NA
Glyma.11G129200	1119	1	10.67	0.993541	10.6877	-3.42722	down	2.1681e-05	0.000720155	AT2G44450.1|Symbols:BGLU15|beta glucosidase 15|chr2:18340966-18343744 FORWARD LENGTH=506
Glyma.11G155000	775	19	66	18.7403	66.16	-1.81981	down	6.85765e-10	5.91979e-08	NA
Glyma.11G164700	2146	64.67	202.33	63.7939	203.256	-1.6718	down	7.09907e-17	1.4658e-14	AT5G58490.1|Symbols:|NAD(P)-binding Rossmann-fold superfamily protein|chr5:23643068-23644455 FORWARD LENGTH=324
Glyma.11G171500	955	12.33	47.67	12.165	47.825	-1.97503	down	7.42025e-09	5.35637e-07	NA
Glyma.11G172900	712	0	7	0	7.04622	-12.7826	down	1.46267e-05	0.000507155	NA
Glyma.11G180900	1445	45	20.33	44.3466	20.4825	1.11443	up	0.000378776	0.00841198	AT5G22300.1|Symbols:NIT4, AtNIT4|nitrilase 4|chr5:7379401-7381764 FORWARD LENGTH=355
Glyma.11G181000	2804	29.67	94	29.2363	94.3372	-1.69007	down	3.30837e-11	3.52672e-09	AT3G11590.1|Symbols:|unknown protein; LOCATED IN: plasma membrane; EXPRESSED IN: 22 plant structures; EXPRESSED DURING: 13 growth stages; BEST Arabidopsis thaliana protein match is: unknown protein (TAIR:AT5G22310.1); Has 22320 Blast hits to 15179 proteins in 1213 species: Archae - 372; Bacteria - 2307; Metazoa - 10906; Fungi - 1700; Plants - 1146; Viruses - 65; Other Eukaryotes - 5824 (source: N…
Glyma.11G188800	2667	26	2	25.687	1.99335	3.68777	up	6.73675e-11	6.80174e-09	AT5G22620.2|Symbols:|phosphoglycerate/bisphosphoglycerate mutase family protein|chr5:7517731-7520223 REVERSE LENGTH=482
Glyma.11G190500	3115	22	149.67	21.7121	150.17	-2.79002	down	1.16452e-29	5.93102e-27	NA
Glyma.11G198500	950	65	131.67	64.0742	132.167	-1.04454	down	7.9918e-07	3.9475e-05	AT1G78380.1|Symbols:ATGSTU19, GST8, GSTU19|glutathione S-transferase TAU 19|chr1:29486659-29487819 REVERSE LENGTH=219
Glyma.11G204900	2058	72.33	21.67	71.3874	21.7447	1.715	up	1.40208e-09	1.15591e-07	AT1G70520.1|Symbols:CRK2|cysteine-rich RLK (RECEPTOR-like protein kinase) 2|chr1:26584888-26587334 REVERSE LENGTH=649
Glyma.11G205900	734	14.33	0.33	14.1113	0.341235	5.36994	up	1.15425e-08	8.00432e-07	AT5G54310.1|Symbols:NEV, AGD5|ARF-GAP domain 5|chr5:22057262-22061066 REVERSE LENGTH=483
Glyma.11G207000	2342	498.67	1032.67	492.054	1035.88	-1.07397	down	5.13227e-12	6.07889e-10	AT1G70520.1|Symbols:CRK2|cysteine-rich RLK (RECEPTOR-like protein kinase) 2|chr1:26584888-26587334 REVERSE LENGTH=649
Glyma.11G207300	2338	110.33	9	108.848	9.00964	3.59471	up	1.14622e-31	6.82344e-29	AT1G70520.1|Symbols:CRK2|cysteine-rich RLK (RECEPTOR-like protein kinase) 2|chr1:26584888-26587334 REVERSE LENGTH=649
Glyma.11G207500	2592	403	1110.67	397.702	1114.08	-1.4861	down	3.86318e-21	1.09309e-18	AT1G70520.1|Symbols:CRK2|cysteine-rich RLK (RECEPTOR-like protein kinase) 2|chr1:26584888-26587334 REVERSE LENGTH=649
Glyma.11G208700	985	768	265	757.667	265.722	1.51165	up	3.46307e-21	9.92126e-19	AT5G56550.1|Symbols:OXS3, ATOXS3|oxidative stress 3|chr5:22895847-22896502 REVERSE LENGTH=172
Glyma.11G219000	939	81.67	29.33	80.6005	29.4698	1.45155	up	2.94361e-08	1.88712e-06	AT3G55470.2|Symbols:|Calcium-dependent lipid-binding (CaLB domain) family protein|chr3:20564356-20566092 FORWARD LENGTH=155
Glyma.11G219400	1290	47.33	20.67	46.7324	20.6875	1.17566	up	0.000168692	0.00425002	AT2G37640.1|Symbols:ATEXPA3, ATEXP3, ATHEXP ALPHA 1.9, EXP3|Barwin-like endoglucanases superfamily protein|chr2:15788077-15789812 REVERSE LENGTH=262
Glyma.11G224400	2271	0	6.33	0	6.34141	-12.6306	down	3.9597e-05	0.00122556	AT3G53960.1|Symbols:|Major facilitator superfamily protein|chr3:19978306-19980886 REVERSE LENGTH=602
Glyma.11G224500	2083	41.33	17	40.8411	17.0782	1.25787	up	0.000151667	0.00386874	AT2G37900.1|Symbols:|Major facilitator superfamily protein|chr2:15864396-15866408 REVERSE LENGTH=575
Glyma.11G224600	2796	52.67	104.33	52.0235	104.636	-1.00814	down	8.54263e-06	0.000318614	AT5G59120.1|Symbols:ATSBT4.13, SBT4.13|subtilase 4.13|chr5:23864897-23868020 REVERSE LENGTH=732
Glyma.11G224800	1313	106	35	104.532	35.1252	1.57337	up	7.98694e-11	7.94155e-09	AT3G55646.1|Symbols:|unknown protein; FUNCTIONS IN: molecular_function unknown; INVOLVED IN: biological_process unknown; LOCATED IN: chloroplast; BEST Arabidopsis thaliana protein match is: unknown protein (TAIR:AT2G39855.2); Has 35333 Blast hits to 34131 proteins in 2444 species: Archae - 798; Bacteria - 22429; Metazoa - 974; Fungi - 991; Plants - 531; Viruses - 0; Other Eukaryotes - 9610 (sourc…
Glyma.11G230300	1875	13.67	84	13.4835	84.2525	-2.64352	down	8.8474e-19	2.12328e-16	AT3G55950.1|Symbols:CCR3, ATCRR3|CRINKLY4 related 3|chr3:20753903-20756347 REVERSE LENGTH=814
Glyma.11G230400	3386	14.67	40.67	14.4548	40.7779	-1.49624	down	1.23306e-05	0.000437132	AT3G55950.1|Symbols:CCR3, ATCRR3|CRINKLY4 related 3|chr3:20753903-20756347 REVERSE LENGTH=814
Glyma.11G234200	1289	1.33	25.67	1.31646	25.7127	-4.28775	down	2.32985e-12	2.8555e-10	AT2G38450.1|Symbols:|CONTAINS InterPro DOMAIN/s: Sel1-like (InterPro:IPR006597); BEST Arabidopsis thaliana protein match is: unknown protein (TAIR:AT5G05360.1); Has 88 Blast hits to 88 proteins in 25 species: Archae - 0; Bacteria - 16; Metazoa - 0; Fungi - 0; Plants - 70; Viruses - 0; Other Eukaryotes - 2 (source: NCBI BLink).|chr2:16102016-16102683 FORWARD LENGTH=138
Glyma.11G234500	1335	174	438.67	171.65	439.843	-1.35752	down	5.01334e-16	9.65553e-14	AT3G56190.1|Symbols:ALPHA-SNAP2, ASNAP|alpha-soluble NSF attachment protein 2|chr3:20846119-20848356 REVERSE LENGTH=289
Glyma.11G236500	545	85.33	33	84.0684	33.0425	1.34724	up	1.24352e-07	7.10727e-06	AT5G65207.1|Symbols:|unknown protein; BEST Arabidopsis thaliana protein match is: unknown protein (TAIR:AT5G10040.1); Has 30201 Blast hits to 17322 proteins in 780 species: Archae - 12; Bacteria - 1396; Metazoa - 17338; Fungi - 3422; Plants - 5037; Viruses - 0; Other Eukaryotes - 2996 (source: NCBI BLink).|chr5:26052364-26052585 REVERSE LENGTH=73
Glyma.11G243200	1076	40.33	178	39.7934	178.572	-2.1659	down	3.59103e-23	1.2015e-20	NA
Glyma.11G251800	1084	3.33	20.33	3.29009	20.3686	-2.63015	down	9.10523e-07	4.43063e-05	AT1G27300.1|Symbols:|unknown protein; Has 54 Blast hits to 54 proteins in 19 species: Archae - 0; Bacteria - 0; Metazoa - 11; Fungi - 6; Plants - 34; Viruses - 0; Other Eukaryotes - 3 (source: NCBI BLink).|chr1:9483324-9484194 FORWARD LENGTH=200
Glyma.12G005100	2991	24	63.67	23.7041	63.9018	-1.43072	down	5.0685e-07	2.59877e-05	AT1G62660.1|Symbols:|Glycosyl hydrolases family 32 protein|chr1:23199949-23203515 FORWARD LENGTH=648
Glyma.12G012000	2602	18.33	2.67	18.0836	2.66823	2.76073	up	1.78243e-06	8.07026e-05	AT5G50400.1|Symbols:ATPAP27, PAP27|purple acid phosphatase 27|chr5:20523575-20526231 REVERSE LENGTH=611
Glyma.12G018300	2277	59	17.33	58.1948	17.3627	1.7449	up	1.41268e-08	9.57907e-07	AT4G13780.1|Symbols:|methionine--tRNA ligase, putative / methionyl-tRNA synthetase, putative / MetRS, putative|chr4:7993366-7998433 REVERSE LENGTH=797
Glyma.12G022700	1263	54.67	112	53.9343	112.496	-1.0606	down	2.01723e-06	8.99474e-05	AT2G17040.1|Symbols:anac036, NAC036|NAC domain containing protein 36|chr2:7407123-7408120 FORWARD LENGTH=276
Glyma.12G023100	1780	21.33	46	21.0593	46.1693	-1.13247	down	0.000274692	0.00646373	AT1G47670.1|Symbols:|Transmembrane amino acid transporter family protein|chr1:17536834-17539486 REVERSE LENGTH=519
Glyma.12G030700	1042	116.67	54.67	115.193	54.8095	1.07155	up	1.34159e-06	6.28791e-05	AT4G36040.1|Symbols:|Chaperone DnaJ-domain superfamily protein|chr4:17049708-17050193 REVERSE LENGTH=161
Glyma.12G042800	1639	12.33	36	12.2007	36.0184	-1.56177	down	1.52634e-05	0.00052684	AT4G34530.1|Symbols:CIB1|cryptochrome-interacting basic-helix-loop-helix 1|chr4:16498466-16499946 FORWARD LENGTH=335
Glyma.12G043500	1920	741.67	354.33	731.941	355.481	1.04195	up	3.23758e-11	3.45931e-09	AT1G63850.1|Symbols:|BTB/POZ domain-containing protein|chr1:23696962-23698708 FORWARD LENGTH=548
Glyma.12G044400	1065	123.33	58	121.699	58.1361	1.06582	up	9.58583e-07	4.64477e-05	AT1G49310.1|Symbols:|unknown protein; FUNCTIONS IN: molecular_function unknown; INVOLVED IN: biological_process unknown; LOCATED IN: endomembrane system; EXPRESSED IN: 9 plant structures; EXPRESSED DURING: LP.04 four leaves visible, petal differentiation and expansion stage; Has 11 Blast hits to 11 proteins in 6 species: Archae - 0; Bacteria - 0; Metazoa - 0; Fungi - 0; Plants - 11; Viruses - 0; …
Glyma.12G045500	1061	186	91.33	183.575	91.6485	1.00219	up	2.01932e-07	1.10852e-05	AT5G48485.1|Symbols:DIR1|Bifunctional inhibitor/lipid-transfer protein/seed storage 2S albumin superfamily protein|chr5:19646317-19646625 REVERSE LENGTH=102
Glyma.12G051800	1299	78	29.67	77.0009	29.6529	1.3767	up	2.07003e-07	1.135e-05	AT1G06030.1|Symbols:|pfkB-like carbohydrate kinase family protein|chr1:1826880-1828130 FORWARD LENGTH=329
Glyma.12G071900	1816	14.67	2	14.5239	2.02686	2.84111	up	1.06047e-05	0.000383428	AT5G60250.1|Symbols:|zinc finger (C3HC4-type RING finger) family protein|chr5:24252226-24254710 FORWARD LENGTH=655
Glyma.12G072100	1170	84.33	31	83.2804	31.1036	1.4209	up	3.7174e-08	2.33422e-06	AT3G45600.1|Symbols:TET3|tetraspanin3|chr3:16733973-16735854 REVERSE LENGTH=285
Glyma.12G079500	1601	23.33	51.67	23.055	51.901	-1.17068	down	8.97875e-05	0.00248742	AT5G60800.1|Symbols:|Heavy metal transport/detoxification superfamily protein|chr5:24461116-24462464 REVERSE LENGTH=283
Glyma.12G081100	1188	9.67	0.67	9.53161	0.67309	3.82385	up	2.50355e-05	0.00081504	AT5G22920.1|Symbols:|CHY-type/CTCHY-type/RING-type Zinc finger protein|chr5:7665143-7667031 FORWARD LENGTH=291
Glyma.12G088400	1630	8	28.67	7.88784	28.7243	-1.86457	down	6.99372e-06	0.000268716	AT1G08290.1|Symbols:WIP3|WIP domain protein 3|chr1:2610680-2613180 REVERSE LENGTH=337
Glyma.12G094100	1496	756.33	1710	746.32	1714.87	-1.20024	down	3.0535e-14	4.72859e-12	AT5G22140.2|Symbols:|FAD/NAD(P)-binding oxidoreductase family protein|chr5:7340284-7341398 REVERSE LENGTH=311
Glyma.12G112000	1154	574	253	566.314	253.749	1.1582	up	5.95488e-13	8.05191e-11	AT4G03510.2|Symbols:RMA1, ATRMA1|RING membrane-anchor 1|chr4:1557905-1558654 REVERSE LENGTH=249
Glyma.12G112100	497	29	10.67	28.6363	10.6448	1.4277	up	0.00029839	0.00694999	NA
Glyma.12G123100	1770	7.67	0	7.56492	0	12.8851	up	7.2975e-06	0.000278454	AT2G34930.1|Symbols:|disease resistance family protein / LRR family protein|chr2:14737169-14739886 REVERSE LENGTH=905
Glyma.12G136400	973	8	0	7.90568	0	12.9487	up	4.53638e-06	0.000183206	AT1G11530.1|Symbols:ATCXXS1, CXXS1|C-terminal cysteine residue is changed to a serine 1|chr1:3874518-3875311 FORWARD LENGTH=118
Glyma.12G150100	324	23.33	0.33	23.0689	0.330065	6.12706	up	1.68192e-13	2.43204e-11	NA
Glyma.12G150500	1034	212.67	78	209.823	78.2122	1.42371	up	2.08385e-13	2.95727e-11	AT4G27450.1|Symbols:|Aluminium induced protein with YGL and LRDR motifs|chr4:13727665-13728683 REVERSE LENGTH=250
Glyma.12G153000	1137	0.33	13.67	0.331953	13.6636	-5.36322	down	1.71704e-08	1.13952e-06	AT2G01140.1|Symbols:|Aldolase superfamily protein|chr2:95006-96491 REVERSE LENGTH=391
Glyma.12G167200	1174	97	3.67	95.5917	3.66559	4.70477	up	1.66101e-36	1.24815e-33	AT1G09810.1|Symbols:ECT11|evolutionarily conserved C-terminal region 11|chr1:3181138-3183354 REVERSE LENGTH=470
Glyma.12G181100	1639	325.33	125.33	321.151	125.682	1.35348	up	1.46732e-14	2.35171e-12	AT1G08230.2|Symbols:|Transmembrane amino acid transporter family protein|chr1:2583715-2586700 REVERSE LENGTH=451
Glyma.12G188800	2143	65.67	30.33	64.8104	30.3671	1.09372	up	6.11476e-05	0.00179903	AT2G35940.3|Symbols:BLH1|BEL1-like homeodomain 1|chr2:15089171-15091699 REVERSE LENGTH=680
Glyma.12G190100	1791	217	434	214.079	435.487	-1.02448	down	4.64206e-10	4.11572e-08	AT5G22060.1|Symbols:ATJ2, J2|DNAJ homologue 2|chr5:7303798-7305668 REVERSE LENGTH=419
Glyma.12G194600	1042	35	4.33	34.5053	4.32392	2.9964	up	2.82308e-11	3.03766e-09	AT3G21710.2|Symbols:|unknown protein; Has 35333 Blast hits to 34131 proteins in 2444 species: Archae - 798; Bacteria - 22429; Metazoa - 974; Fungi - 991; Plants - 531; Viruses - 0; Other Eukaryotes - 9610 (source: NCBI BLink).|chr3:7648380-7649533 FORWARD LENGTH=211
Glyma.12G196500	609	14.33	3.33	14.1451	3.33194	2.08587	up	0.000383014	0.00848144	AT3G22060.1|Symbols:|Receptor-like protein kinase-related family protein|chr3:7771065-7772137 FORWARD LENGTH=252
Glyma.12G198100	5122	82.33	6.67	81.1879	6.66567	3.60644	up	1.1913e-25	4.74843e-23	AT4G03230.1|Symbols:|S-locus lectin protein kinase family protein|chr4:1419278-1422828 REVERSE LENGTH=1010
Glyma.12G198200	723	5	0	4.92969	0	12.2673	up	0.000366201	0.00819712	AT4G03230.1|Symbols:|S-locus lectin protein kinase family protein|chr4:1419278-1422828 REVERSE LENGTH=1010
Glyma.12G199800	2119	1.67	15.33	1.63937	15.3327	-3.2254	down	1.16066e-06	5.53615e-05	AT1G03495.1|Symbols:|HXXXD-type acyl-transferase family protein|chr1:873436-874832 FORWARD LENGTH=465
Glyma.12G199900	1607	26	98.33	25.617	98.6183	-1.94475	down	5.27834e-14	8.03816e-12	AT1G03940.1|Symbols:|HXXXD-type acyl-transferase family protein|chr1:1009542-1010951 REVERSE LENGTH=469
Glyma.12G200000	1726	6	24.67	5.90075	24.7399	-2.06787	down	5.71247e-06	0.000224185	AT1G03940.1|Symbols:|HXXXD-type acyl-transferase family protein|chr1:1009542-1010951 REVERSE LENGTH=469
Glyma.12G200400	917	101.67	42	100.329	42.1084	1.25257	up	1.23551e-07	7.07034e-06	AT4G10265.1|Symbols:|Wound-responsive family protein|chr4:6373226-6373477 REVERSE LENGTH=83
Glyma.12G200600	1020	78.33	36.33	77.2944	36.4883	1.08293	up	2.0514e-05	0.000684867	AT4G10270.1|Symbols:|Wound-responsive family protein|chr4:6374805-6375077 FORWARD LENGTH=90
Glyma.12G212700	1275	49	20.33	48.3792	20.3632	1.24842	up	5.9437e-05	0.0017532	AT4G27570.1|Symbols:|UDP-Glycosyltransferase superfamily protein|chr4:13763657-13765018 REVERSE LENGTH=453
Glyma.12G215400	3616	0	6	0	6.01893	-12.5553	down	6.53171e-05	0.00189494	AT3G25500.1|Symbols:AFH1, FH1, AHF1, ATFH1|formin homology 1|chr3:9251320-9254826 REVERSE LENGTH=1051
Glyma.12G217300	1693	978.33	1948	965.322	1953.96	-1.01732	down	1.64521e-10	1.56135e-08	AT5G25610.1|Symbols:RD22, ATRD22|BURP domain-containing protein|chr5:8914498-8916684 REVERSE LENGTH=392
Glyma.12G222400	1564	1555.33	746.67	1535.01	749.042	1.03513	up	4.05172e-11	4.26949e-09	AT4G27450.1|Symbols:|Aluminium induced protein with YGL and LRDR motifs|chr4:13727665-13728683 REVERSE LENGTH=250
Glyma.12G224000	3077	9.67	32	9.54528	32.0876	-1.74916	down	7.20715e-06	0.000275991	AT4G21700.1|Symbols:|Protein of unknown function (DUF2921)|chr4:11529956-11532844 FORWARD LENGTH=962
Glyma.12G226400	1584	2721.67	656	2685.24	658.483	2.02783	up	2.32534e-34	1.61499e-31	AT5G57850.1|Symbols:|D-aminoacid aminotransferase-like PLP-dependent enzymes superfamily protein|chr5:23435548-23437287 REVERSE LENGTH=373
Glyma.12G233100	3357	7.33	67	7.22393	67.1381	-3.21628	down	5.84345e-20	1.54828e-17	AT3G14840.2|Symbols:|Leucine-rich repeat transmembrane protein kinase|chr3:4988271-4993891 FORWARD LENGTH=1020
Glyma.12G234700	1358	117.33	314	115.79	314.944	-1.44358	down	4.35329e-16	8.45534e-14	AT1G17860.1|Symbols:|Kunitz family trypsin and protease inhibitor protein|chr1:6149343-6149933 FORWARD LENGTH=196
Glyma.12G234800	989	42	125.33	41.4288	125.636	-1.60055	down	2.19173e-12	2.70794e-10	AT1G17860.1|Symbols:|Kunitz family trypsin and protease inhibitor protein|chr1:6149343-6149933 FORWARD LENGTH=196
Glyma.12G235600	1458	160.67	35.67	158.534	35.7746	2.14778	up	1.45056e-21	4.37438e-19	AT2G16385.1|Symbols:|unknown protein; FUNCTIONS IN: molecular_function unknown; INVOLVED IN: biological_process unknown; LOCATED IN: endomembrane system; BEST Arabidopsis thaliana protein match is: unknown protein (TAIR:AT4G34600.1); Has 35333 Blast hits to 34131 proteins in 2444 species: Archae - 798; Bacteria - 22429; Metazoa - 974; Fungi - 991; Plants - 531; Viruses - 0; Other Eukaryotes - 961…
Glyma.12G236500	3554	128	270.67	126.319	271.612	-1.10448	down	5.53838e-10	4.87271e-08	AT4G27220.1|Symbols:|NB-ARC domain-containing disease resistance protein|chr4:13633953-13636712 REVERSE LENGTH=919
Glyma.12G236700	1623	29.33	1.33	28.8987	1.33501	4.43608	up	8.59068e-14	1.28686e-11	AT3G63520.1|Symbols:CCD1, ATCCD1, ATNCED1, NCED1|carotenoid cleavage dioxygenase 1|chr3:23452940-23455896 FORWARD LENGTH=538
Glyma.12G239100	1717	35	3.33	34.5139	3.37304	3.35506	up	1.13734e-12	1.46442e-10	AT2G42250.1|Symbols:CYP712A1|cytochrome P450, family 712, subfamily A, polypeptide 1|chr2:17600075-17601709 REVERSE LENGTH=514
Glyma.13G029200	1705	6	35	5.88986	35.1198	-2.57598	down	9.5016e-10	8.06545e-08	AT3G63470.1|Symbols:scpl40|serine carboxypeptidase-like 40|chr3:23438561-23440862 FORWARD LENGTH=502
Glyma.13G031000	1781	24.33	7	24.0467	7.05023	1.7701	up	6.32589e-05	0.00184457	NA
Glyma.13G032600	2304	3.33	50	3.2792	50.1426	-3.93462	down	1.88635e-19	4.83054e-17	AT5G38260.1|Symbols:|Protein kinase superfamily protein|chr5:15283692-15285837 REVERSE LENGTH=638
Glyma.13G032700	2259	2	29.67	1.96251	29.6587	-3.91768	down	6.33379e-13	8.51403e-11	AT1G66910.1|Symbols:|Protein kinase superfamily protein|chr1:24961634-24963941 REVERSE LENGTH=666
Glyma.13G033000	2192	28.67	0.67	28.2745	0.66192	5.4167	up	3.49112e-15	6.13127e-13	AT5G38260.1|Symbols:|Protein kinase superfamily protein|chr5:15283692-15285837 REVERSE LENGTH=638
Glyma.13G033400	2217	12.67	1.67	12.4786	1.66507	2.9058	up	3.21598e-05	0.00102229	AT5G38260.1|Symbols:|Protein kinase superfamily protein|chr5:15283692-15285837 REVERSE LENGTH=638
Glyma.13G033900	2045	61.33	26.33	60.5006	26.3933	1.19678	up	2.33956e-05	0.000770961	AT5G38260.1|Symbols:|Protein kinase superfamily protein|chr5:15283692-15285837 REVERSE LENGTH=638
Glyma.13G037700	4335	6	24.33	5.91628	24.4411	-2.04655	down	7.46001e-06	0.000283542	NA
Glyma.13G046300	1379	71.33	32.33	70.4321	32.5154	1.11511	up	2.38974e-05	0.000785804	AT3G02550.1|Symbols:LBD41|LOB domain-containing protein 41|chr3:536747-537650 REVERSE LENGTH=263
Glyma.13G052600	1237	5	18.67	4.94522	18.7259	-1.92093	down	0.000135234	0.00351073	AT1G04390.1|Symbols:|BTB/POZ domain-containing protein|chr1:1179678-1183615 REVERSE LENGTH=849
Glyma.13G053600	3057	137.33	46.67	135.43	46.7588	1.53424	up	3.96202e-12	4.77924e-10	AT3G51550.1|Symbols:FER|Malectin/receptor-like protein kinase family protein|chr3:19117877-19120564 REVERSE LENGTH=895
Glyma.13G053700	3047	87.67	35.67	86.5918	35.7558	1.27605	up	3.4948e-07	1.84132e-05	AT3G51550.1|Symbols:FER|Malectin/receptor-like protein kinase family protein|chr3:19117877-19120564 REVERSE LENGTH=895
Glyma.13G054400	3397	56.67	160.33	55.9372	160.914	-1.52441	down	4.36455e-13	6.04418e-11	AT3G51550.1|Symbols:FER|Malectin/receptor-like protein kinase family protein|chr3:19117877-19120564 REVERSE LENGTH=895
Glyma.13G067700	3563	221.67	105.33	218.785	105.804	1.04812	up	1.53689e-08	1.02994e-06	AT5G02850.1|Symbols:|hydroxyproline-rich glycoprotein family protein|chr5:652159-653439 FORWARD LENGTH=426
Glyma.13G068400	1185	37	14.67	36.5329	14.7324	1.3102	up	0.000176664	0.00442911	AT5G43150.1|Symbols:|unknown protein; FUNCTIONS IN: molecular_function unknown; INVOLVED IN: biological_process unknown; LOCATED IN: mitochondrion; EXPRESSED IN: 22 plant structures; EXPRESSED DURING: 13 growth stages; Has 1807 Blast hits to 1807 proteins in 277 species: Archae - 0; Bacteria - 0; Metazoa - 736; Fungi - 347; Plants - 385; Viruses - 0; Other Eukaryotes - 339 (source: NCBI BLink).|c…
Glyma.13G068800	2067	99	14.67	97.6435	14.6913	2.73256	up	1.41409e-21	4.29265e-19	AT4G31940.1|Symbols:CYP82C4|cytochrome P450, family 82, subfamily C, polypeptide 4|chr4:15452040-15453966 FORWARD LENGTH=524
Glyma.13G070900	2251	61.67	4.67	60.8407	4.69688	3.69526	up	3.13755e-21	9.10246e-19	AT3G01420.1|Symbols:ALPHA-DOX1, DOX1, DIOX1, PADOX-1|Peroxidase superfamily protein|chr3:159689-162726 REVERSE LENGTH=639
Glyma.13G077800	1463	72.33	21.67	71.434	21.7411	1.71618	up	1.39838e-09	1.15493e-07	AT4G08290.1|Symbols:|nodulin MtN21 /EamA-like transporter family protein|chr4:5239088-5240861 FORWARD LENGTH=384
Glyma.13G079300	600	19.67	2	19.4151	2.0081	3.27328	up	5.52771e-08	3.3694e-06	AT3G26430.1|Symbols:|GDSL-like Lipase/Acylhydrolase superfamily protein|chr3:9674419-9675889 FORWARD LENGTH=380
Glyma.13G084000	2997	444.33	1172.33	438.378	1175.29	-1.42277	down	1.31722e-19	3.41124e-17	AT1G77760.1|Symbols:NIA1, GNR1, NR1|nitrate reductase 1|chr1:29236005-29239367 REVERSE LENGTH=917
Glyma.13G086700	816	0	12	0	12.0397	-13.5555	down	1.23173e-08	8.47732e-07	AT5G64290.1|Symbols:DCT, DIT2.1|dicarboxylate transport 2.1|chr5:25714495-25716642 REVERSE LENGTH=563
Glyma.13G086800	669	0	5.67	0	5.65356	-12.4649	down	0.000108617	0.00291158	NA
Glyma.13G093300	1726	23	56.33	22.6904	56.6341	-1.31959	down	7.74146e-06	0.000293509	AT2G29110.1|Symbols:ATGLR2.8, GLR2.8|glutamate receptor 2.8|chr2:12506880-12510552 REVERSE LENGTH=947
Glyma.13G098600	3415	27.33	0.67	26.9633	0.6713	5.3279	up	1.62106e-14	2.58907e-12	AT4G30160.1|Symbols:VLN4, ATVLN4|villin 4|chr4:14754528-14759511 FORWARD LENGTH=974
Glyma.13G099500	3344	45	100.33	44.4159	100.605	-1.17955	down	4.72927e-07	2.44673e-05	AT4G30130.1|Symbols:|Protein of unknown function (DUF630 and DUF632)|chr4:14735401-14737793 FORWARD LENGTH=725
Glyma.13G106400	1366	503.67	201.33	497.21	201.84	1.30065	up	2.63125e-15	4.71137e-13	AT5G19890.1|Symbols:|Peroxidase superfamily protein|chr5:6724372-6725877 REVERSE LENGTH=328
Glyma.13G109800	1511	21.67	100.33	21.3825	100.748	-2.23625	down	3.90329e-17	8.3607e-15	AT2G06050.3|Symbols:OPR3|oxophytodienoate-reductase 3|chr2:2359240-2361971 REVERSE LENGTH=391
Glyma.13G113100	1759	29.67	153	29.2411	153.542	-2.39256	down	1.43098e-24	5.28978e-22	AT1G19250.1|Symbols:FMO1|flavin-dependent monooxygenase 1|chr1:6650656-6653053 REVERSE LENGTH=530
Glyma.13G118600	3621	1	258.67	0.980098	259.357	-8.0478	down	1.5894e-97	5.60421e-94	AT4G28620.1|Symbols:ATATM2, ATM2|ABC transporter of the mitochondrion 2|chr4:14135526-14137953 REVERSE LENGTH=680
Glyma.13G122400	1014	21.33	6.33	21.0378	6.38831	1.71948	up	0.000213354	0.00520197	AT5G43420.1|Symbols:|RING/U-box superfamily protein|chr5:17451790-17452917 FORWARD LENGTH=375
Glyma.13G123000	832	20.67	6	20.3667	6.0301	1.75596	up	0.000213614	0.00520556	AT3G23230.1|Symbols:|Integrase-type DNA-binding superfamily protein|chr3:8289647-8290066 REVERSE LENGTH=139
Glyma.13G135700	3279	36.67	10.67	36.1927	10.6899	1.75945	up	2.31536e-06	0.000101077	AT2G37290.1|Symbols:|Ypt/Rab-GAP domain of gyp1p superfamily protein|chr2:15656935-15661335 REVERSE LENGTH=882
Glyma.13G136500	3486	93.33	186.33	92.0199	186.819	-1.02162	down	1.08849e-07	6.29978e-06	AT3G45630.1|Symbols:|RNA binding (RRM/RBD/RNP motifs) family protein|chr3:16748751-16753190 REVERSE LENGTH=989
Glyma.13G147400	402	0	9.33	0	9.31736	-13.1857	down	5.06076e-07	2.59771e-05	NA
Glyma.13G181000	1377	1639	385.33	1617.16	386.557	2.06471	up	1.8362e-37	1.40279e-34	AT4G27450.1|Symbols:|Aluminium induced protein with YGL and LRDR motifs|chr4:13727665-13728683 REVERSE LENGTH=250
Glyma.13G188800	1122	2.33	49.67	2.30559	49.8	-4.43294	down	2.62969e-21	7.6777e-19	AT4G23180.1|Symbols:CRK10, RLK4|cysteine-rich RLK (RECEPTOR-like protein kinase) 10|chr4:12138171-12140780 FORWARD LENGTH=669
Glyma.13G188900	2450	125.33	267.33	123.764	268.344	-1.11649	down	4.04234e-10	3.59792e-08	AT4G05200.1|Symbols:CRK25|cysteine-rich RLK (RECEPTOR-like protein kinase) 25|chr4:2679793-2682309 REVERSE LENGTH=675
Glyma.13G190800	6542	20.33	55.33	20.0797	55.4607	-1.46573	down	1.17036e-06	5.57662e-05	AT3G14470.1|Symbols:|NB-ARC domain-containing disease resistance protein|chr3:4857940-4861104 FORWARD LENGTH=1054
Glyma.13G191400	1439	469.33	1027.33	462.789	1029.95	-1.15414	down	1.36536e-13	2.01239e-11	AT5G07010.1|Symbols:ATST2A, ST2A|sulfotransferase 2A|chr5:2174960-2176039 REVERSE LENGTH=359
Glyma.13G195700	1435	78.33	32.67	77.3131	32.8451	1.23504	up	1.80354e-06	8.1289e-05	AT1G53530.1|Symbols:|Peptidase S24/S26A/S26B/S26C family protein|chr1:19978249-19979778 FORWARD LENGTH=168
Glyma.13G196500	1208	51	109.33	50.2724	109.657	-1.12517	down	6.7494e-07	3.38119e-05	AT3G27890.1|Symbols:NQR|NADPH:quinone oxidoreductase|chr3:10350807-10351938 REVERSE LENGTH=196
Glyma.13G200000	1346	29	10	28.5756	10.0351	1.50972	up	0.000140702	0.00363353	AT2G38750.1|Symbols:ANNAT4|annexin 4|chr2:16196582-16198431 REVERSE LENGTH=319
Glyma.13G203000	2026	18.67	79.33	18.3747	79.5123	-2.11345	down	1.39189e-13	2.04491e-11	AT3G08040.2|Symbols:FRD3, MAN1, ATFRD3|MATE efflux family protein|chr3:2566593-2569397 REVERSE LENGTH=526
Glyma.13G224300	2939	42	160.33	41.509	160.966	-1.95526	down	4.27179e-19	1.05274e-16	AT4G18710.2|Symbols:BIN2|Protein kinase superfamily protein|chr4:10296474-10301148 FORWARD LENGTH=280
Glyma.13G229300	1339	18.33	2.33	18.0922	2.33817	2.95192	up	6.67573e-07	3.34795e-05	AT2G40330.1|Symbols:PYL6, RCAR9|PYR1-like 6|chr2:16845177-16845824 REVERSE LENGTH=215
Glyma.13G230200	1200	48	142.33	47.3558	142.938	-1.59377	down	3.22099e-13	4.50104e-11	AT1G29160.1|Symbols:|Dof-type zinc finger DNA-binding family protein|chr1:10183797-10184324 REVERSE LENGTH=175
Glyma.13G242100	1381	193.33	41.33	190.68	41.5488	2.19828	up	1.50381e-24	5.51453e-22	AT4G27450.1|Symbols:|Aluminium induced protein with YGL and LRDR motifs|chr4:13727665-13728683 REVERSE LENGTH=250
Glyma.13G242600	279	15.67	38.67	15.4708	38.697	-1.32267	down	0.000102557	0.00278634	NA
Glyma.13G245200	269	14	37.67	13.7837	37.7393	-1.4531	down	3.50696e-05	0.00110331	ATCG00900.1|Symbols:RPS7.1, RPS7|Ribosomal protein S7p/S5e family protein|chrC:97478-97945 REVERSE LENGTH=155
Glyma.13G249200	2836	30.67	70.67	30.2773	70.8738	-1.22702	down	4.33166e-06	0.000175868	AT4G21380.1|Symbols:ARK3, RK3|receptor kinase 3|chr4:11389219-11393090 REVERSE LENGTH=850
Glyma.13G255200	1653	97	44.33	95.6557	44.5287	1.10311	up	2.94734e-06	0.000124977	AT4G37940.1|Symbols:AGL21|AGAMOUS-like 21|chr4:17835695-17838621 REVERSE LENGTH=228
Glyma.13G260200	1302	48	190	47.3249	190.474	-2.00892	down	1.55042e-21	4.64499e-19	NA
Glyma.13G260300	1628	29.33	67.67	28.9409	68.0194	-1.23284	down	5.99011e-06	0.000234381	AT3G12250.2|Symbols:TGA6, BZIP45|TGACG motif-binding factor 6|chr3:3906351-3908583 FORWARD LENGTH=330
Glyma.13G264200	1224	42.67	14.67	42.1402	14.6891	1.52045	up	7.64754e-06	0.000290189	AT1G28100.2|Symbols:|unknown protein; Has 64 Blast hits to 64 proteins in 27 species: Archae - 0; Bacteria - 14; Metazoa - 0; Fungi - 6; Plants - 42; Viruses - 0; Other Eukaryotes - 2 (source: NCBI BLink).|chr1:9802120-9803981 FORWARD LENGTH=282
Glyma.13G269100	1375	987.67	64.33	974.727	64.6405	3.91449	up	1.04074e-99	4.33688e-96	AT1G78780.2|Symbols:|pathogenesis-related family protein|chr1:29621447-29622431 REVERSE LENGTH=238
Glyma.13G272400	2749	38	91	37.4363	91.259	-1.28553	down	1.693e-07	9.47545e-06	AT2G29110.1|Symbols:ATGLR2.8, GLR2.8|glutamate receptor 2.8|chr2:12506880-12510552 REVERSE LENGTH=947
Glyma.13G279200	1297	927	433.33	914.393	434.602	1.07312	up	5.70793e-12	6.72597e-10	AT4G27450.1|Symbols:|Aluminium induced protein with YGL and LRDR motifs|chr4:13727665-13728683 REVERSE LENGTH=250
Glyma.13G297100	5232	87	39	85.7717	39.0744	1.13428	up	4.29319e-06	0.00017446	AT4G03550.1|Symbols:ATGSL05, GSL05, ATGSL5, PMR4, GSL5|glucan synthase-like 5|chr4:1573513-1579195 FORWARD LENGTH=1780
Glyma.13G301600	720	64.33	23.67	63.503	23.7255	1.42038	up	6.63294e-07	3.33013e-05	AT4G10270.1|Symbols:|Wound-responsive family protein|chr4:6374805-6375077 FORWARD LENGTH=90
Glyma.13G301900	750	110.67	31.67	109.15	31.7392	1.78198	up	3.2306e-13	4.50104e-11	AT4G10265.1|Symbols:|Wound-responsive family protein|chr4:6373226-6373477 REVERSE LENGTH=83
Glyma.13G305800	959	15	53.33	14.8065	53.5478	-1.8546	down	8.24414e-09	5.85884e-07	AT3G22060.1|Symbols:|Receptor-like protein kinase-related family protein|chr3:7771065-7772137 FORWARD LENGTH=252
Glyma.13G305900	738	2.33	25.33	2.30119	25.4054	-3.46468	down	2.46566e-10	2.27406e-08	AT3G22060.1|Symbols:|Receptor-like protein kinase-related family protein|chr3:7771065-7772137 FORWARD LENGTH=252
Glyma.13G314200	1348	1.33	19.33	1.30973	19.4343	-3.89126	down	3.25679e-09	2.51745e-07	AT5G06270.1|Symbols:|unknown protein; FUNCTIONS IN: molecular_function unknown; INVOLVED IN: biological_process unknown; LOCATED IN: chloroplast; EXPRESSED IN: 21 plant structures; EXPRESSED DURING: 11 growth stages; BEST Arabidopsis thaliana protein match is: unknown protein (TAIR:AT3G11600.1); Has 1807 Blast hits to 1807 proteins in 277 species: Archae - 0; Bacteria - 0; Metazoa - 736; Fungi - …
Glyma.13G314700	981	24.67	5.33	24.3339	5.34584	2.18648	up	2.82735e-06	0.000120446	AT2G27310.1|Symbols:|F-box family protein|chr2:11683954-11684967 REVERSE LENGTH=337
Glyma.13G315300	1493	8.33	0.67	8.24436	0.67309	3.61453	up	0.000130602	0.00340726	AT5G22380.1|Symbols:anac090, NAC090|NAC domain containing protein 90|chr5:7408924-7410038 REVERSE LENGTH=235
Glyma.13G328000	1863	10	48.33	9.85916	48.5186	-2.299	down	9.01862e-11	8.92863e-09	AT5G60450.1|Symbols:ARF4|auxin response factor 4|chr5:24308558-24312187 REVERSE LENGTH=788
Glyma.13G344600	387	1	8.67	0.984503	8.65723	-3.13644	down	0.000240249	0.00575067	AT3G59490.2|Symbols:|unknown protein; FUNCTIONS IN: molecular_function unknown; INVOLVED IN: biological_process unknown; EXPRESSED IN: 22 plant structures; EXPRESSED DURING: 13 growth stages; Has 30201 Blast hits to 17322 proteins in 780 species: Archae - 12; Bacteria - 1396; Metazoa - 17338; Fungi - 3422; Plants - 5037; Viruses - 0; Other Eukaryotes - 2996 (source: NCBI BLink).|chr3:21984660-219…
Glyma.13G344700	1449	21.33	6	21.0554	6.00239	1.81058	up	0.000129151	0.00337901	AT1G06040.1|Symbols:STO|B-box zinc finger family protein|chr1:1828662-1829659 REVERSE LENGTH=248
Glyma.13G346700	1110	161	667	158.945	668.713	-2.07286	down	1.79085e-35	1.303e-32	AT3G54420.1|Symbols:ATEP3, ATCHITIV, CHIV, EP3|homolog of carrot EP3-3 chitinase|chr3:20145935-20147034 FORWARD LENGTH=273
Glyma.13G354300	2992	0.67	19	0.654867	19.0541	-4.86276	down	1.63229e-10	1.55553e-08	AT5G65820.1|Symbols:|Pentatricopeptide repeat (PPR) superfamily protein|chr5:26339876-26341789 REVERSE LENGTH=637
Glyma.13G356000	1157	95.67	38.33	94.3283	38.504	1.29268	up	9.73316e-08	5.65461e-06	AT3G16240.1|Symbols:DELTA-TIP, TIP2;1, DELTA-TIP1, AQP1, ATTIP2;1|delta tonoplast integral protein|chr3:5505534-5506788 FORWARD LENGTH=250
Glyma.13G357700	2066	126.33	53	124.629	53.2887	1.22574	up	2.12786e-08	1.39737e-06	AT3G16110.1|Symbols:ATPDIL1-6, ATPDI4, PDI4, PDIL1-6|PDI-like 1-6|chr3:5460955-5463666 REVERSE LENGTH=534
Glyma.13G365300	2051	50.67	24	50.0049	24.0963	1.05326	up	0.000422396	0.00920674	AT1G80130.1|Symbols:|Tetratricopeptide repeat (TPR)-like superfamily protein|chr1:30141250-30142478 REVERSE LENGTH=305
Glyma.14G004300	1927	178.67	388	176.427	389.327	-1.14191	down	1.03261e-11	1.18628e-09	AT5G47650.1|Symbols:ATNUDT2, ATNUDX2, NUDT2|nudix hydrolase homolog 2|chr5:19310391-19312084 REVERSE LENGTH=278
Glyma.14G010300	3227	36.33	10.33	35.8547	10.3616	1.79091	up	1.81949e-06	8.19269e-05	AT5G23810.1|Symbols:AAP7|amino acid permease 7|chr5:8028461-8030730 FORWARD LENGTH=467
Glyma.14G034100	1785	149.33	427	147.339	428.363	-1.5397	down	1.39987e-19	3.60489e-17	AT1G03940.1|Symbols:|HXXXD-type acyl-transferase family protein|chr1:1009542-1010951 REVERSE LENGTH=469
Glyma.14G054000	1111	11.67	48.67	11.5143	48.7589	-2.08224	down	1.31611e-09	1.08953e-07	AT3G56180.1|Symbols:|Protein of unknown function (DUF567)|chr3:20844765-20845548 FORWARD LENGTH=204
Glyma.14G054300	2669	18	90.33	17.7451	90.5108	-2.35067	down	4.7632e-17	1.01081e-14	AT4G27290.1|Symbols:|S-locus lectin protein kinase family protein|chr4:13666281-13669202 FORWARD LENGTH=783
Glyma.14G054400	1805	70.67	180.33	69.6745	180.948	-1.37688	down	6.89731e-12	8.06527e-10	AT1G73880.1|Symbols:UGT89B1|UDP-glucosyl transferase 89B1|chr1:27785143-27786564 FORWARD LENGTH=473
Glyma.14G054900	1552	14.33	51.67	14.1386	51.7598	-1.87219	down	9.62196e-09	6.76459e-07	AT3G56190.1|Symbols:ALPHA-SNAP2, ASNAP|alpha-soluble NSF attachment protein 2|chr3:20846119-20848356 REVERSE LENGTH=289
Glyma.14G071400	1733	202.33	444.67	199.672	445.859	-1.15895	down	2.14137e-12	2.66005e-10	AT1G75390.1|Symbols:AtbZIP44, bZIP44|basic leucine-zipper 44|chr1:28292224-28292745 FORWARD LENGTH=173
Glyma.14G073100	1611	62	9.67	61.1877	9.67735	2.66056	up	5.03552e-15	8.61262e-13	AT1G19600.1|Symbols:|pfkB-like carbohydrate kinase family protein|chr1:6779085-6780898 FORWARD LENGTH=355
Glyma.14G073200	877	975.33	440.33	962.326	441.444	1.12429	up	5.78897e-13	7.87403e-11	AT1G19530.1|Symbols:|unknown protein; FUNCTIONS IN: molecular_function unknown; INVOLVED IN: N-terminal protein myristoylation, anaerobic respiration; LOCATED IN: cellular_component unknown; EXPRESSED IN: leaf apex, inflorescence meristem, hypocotyl, root, flower; EXPRESSED DURING: petal differentiation and expansion stage; Has 47 Blast hits to 47 proteins in 13 species: Archae - 0; Bacteria - 0;…
Glyma.14G073300	1230	123	56.67	121.316	56.7135	1.097	up	5.29611e-07	2.69437e-05	AT2G02360.1|Symbols:AtPP2-B10, PP2-B10|phloem protein 2-B10|chr2:619699-620736 REVERSE LENGTH=272
Glyma.14G081300	1603	4.67	40.67	4.60446	40.8033	-3.14758	down	1.64653e-13	2.38841e-11	AT2G26560.1|Symbols:PLP2, PLA IIA, PLA2A|phospholipase A 2A|chr2:11293912-11295708 REVERSE LENGTH=407
Glyma.14G082400	623	180.33	86.67	178.109	86.881	1.03565	up	1.15555e-07	6.64595e-06	NA
Glyma.14G098200	2090	551	232.33	543.694	233.034	1.22226	up	4.56269e-14	6.9948e-12	AT5G21940.1|Symbols:|unknown protein; BEST Arabidopsis thaliana protein match is: unknown protein (TAIR:AT3G43850.1); Has 30201 Blast hits to 17322 proteins in 780 species: Archae - 12; Bacteria - 1396; Metazoa - 17338; Fungi - 3422; Plants - 5037; Viruses - 0; Other Eukaryotes - 2996 (source: NCBI BLink).|chr5:7249446-7250353 REVERSE LENGTH=264
Glyma.14G104400	1344	0.33	7.33	0.331953	7.3727	-4.47314	down	7.71707e-05	0.0021887	AT2G24800.1|Symbols:|Peroxidase superfamily protein|chr2:10571255-10572570 REVERSE LENGTH=329
Glyma.14G127400	1489	15	1.33	14.7824	1.33501	3.46895	up	7.65258e-07	3.78402e-05	AT2G27040.2|Symbols:AGO4|Argonaute family protein|chr2:11536795-11541503 REVERSE LENGTH=924
Glyma.14G132900	783	60	26.67	59.2252	26.6877	1.15004	up	5.24986e-05	0.00156975	NA
Glyma.14G136100	213	7.67	0	7.55588	0	12.8834	up	7.3058e-06	0.000278454	AT2G44420.1|Symbols:|protein N-terminal asparagine amidohydrolase family protein|chr2:18330568-18332696 FORWARD LENGTH=347
Glyma.14G136300	1893	167.33	0.67	165.057	0.66192	7.96209	up	6.17092e-71	1.13145e-67	AT3G09150.2|Symbols:HY2, GUN3|phytochromobilin:ferredoxin oxidoreductase, chloroplast / phytochromobilin synthase (HY2)|chr3:2803665-2805333 FORWARD LENGTH=329
Glyma.14G151600	1592	33.67	4.33	33.2382	4.36503	2.92878	up	9.44149e-11	9.30708e-09	AT4G08290.1|Symbols:|nodulin MtN21 /EamA-like transporter family protein|chr4:5239088-5240861 FORWARD LENGTH=384
Glyma.14G158200	2696	203	408.67	200.328	409.856	-1.03276	down	4.47648e-10	3.9766e-08	AT1G21270.1|Symbols:WAK2|wall-associated kinase 2|chr1:7444997-7447345 FORWARD LENGTH=732
Glyma.14G168100	1095	24.67	8.33	24.3636	8.37987	1.53973	up	0.000307628	0.00705405	AT1G22110.1|Symbols:|structural constituent of ribosome|chr1:7801625-7802473 REVERSE LENGTH=282
Glyma.14G168300	1254	6	0	5.90747	0	12.5283	up	8.20117e-05	0.00229601	AT1G61300.1|Symbols:|LRR and NB-ARC domains-containing disease resistance protein|chr1:22607714-22610175 REVERSE LENGTH=762
Glyma.14G175400	1815	954.67	447	941.81	448.175	1.07137	up	6.13846e-12	7.19629e-10	AT1G22360.1|Symbols:AtUGT85A2, UGT85A2|UDP-glucosyl transferase 85A2|chr1:7895068-7897527 REVERSE LENGTH=481
Glyma.14G175700	525	10.67	0	10.5409	0	13.3637	up	1.12293e-07	6.49093e-06	AT3G53760.1|Symbols:GCP4, ATGCP4|GAMMA-TUBULIN COMPLEX PROTEIN 4|chr3:19918182-19922264 REVERSE LENGTH=745
Glyma.14G177800	585	27	0	26.6444	0	14.7015	up	9.62199e-17	1.96023e-14	NA
Glyma.14G178800	2521	51	114.67	50.3765	115.119	-1.1923	down	1.05589e-07	6.11885e-06	AT1G28210.2|Symbols:ATJ1|DNAJ heat shock family protein|chr1:9854598-9859977 FORWARD LENGTH=427
Glyma.14G187500	942	39.33	0	38.8045	0	15.2439	up	4.86311e-23	1.60371e-20	AT2G40815.1|Symbols:|Calcium-dependent lipid-binding (CaLB domain) family protein|chr2:17034736-17036110 REVERSE LENGTH=367
Glyma.14G193100	1354	2.67	19.67	2.6241	19.7925	-2.91506	down	2.775e-07	1.49121e-05	AT5G58770.1|Symbols:|Undecaprenyl pyrophosphate synthetase family protein|chr5:23734396-23735495 FORWARD LENGTH=310
Glyma.14G195000	2176	1555.33	7047	1534.71	7069.64	-2.20367	down	4.97789e-31	2.74911e-28	AT3G47340.1|Symbols:ASN1, DIN6, AT-ASN1|glutamine-dependent asparagine synthase 1|chr3:17438136-17441043 REVERSE LENGTH=584
Glyma.14G200700	1332	8	0.67	7.89247	0.67309	3.5516	up	0.000198348	0.00490392	AT4G35160.1|Symbols:|O-methyltransferase family protein|chr4:16730989-16732808 REVERSE LENGTH=382
Glyma.14G201100	1737	152	65.67	150.031	65.7946	1.18922	up	1.07353e-08	7.48908e-07	AT4G35160.1|Symbols:|O-methyltransferase family protein|chr4:16730989-16732808 REVERSE LENGTH=382
Glyma.14G202500	1540	20.67	3.67	20.3669	3.65842	2.47693	up	2.54916e-06	0.000110025	AT1G21480.2|Symbols:|Exostosin family protein|chr1:7519372-7521426 REVERSE LENGTH=410
Glyma.14G202800	606	0.33	6.67	0.331953	6.73133	-4.34184	down	0.000192929	0.00478286	AT5G58375.1|Symbols:|Methyltransferase-related protein|chr5:23596369-23596705 FORWARD LENGTH=85
Glyma.14G203700	3150	96.67	226.33	95.4468	226.905	-1.24932	down	2.29621e-11	2.51803e-09	AT5G58350.1|Symbols:WNK4, ZIK2|with no lysine (K) kinase 4|chr5:23585505-23587681 FORWARD LENGTH=571
Glyma.14G204700	4776	95	199.33	93.7782	200.016	-1.09279	down	9.18932e-09	6.48031e-07	AT5G05400.1|Symbols:|LRR and NB-ARC domains-containing disease resistance protein|chr5:1597745-1600369 REVERSE LENGTH=874
Glyma.14G204900	958	10	0	9.85475	0	13.2666	up	2.80322e-07	1.50285e-05	NA
Glyma.14G205000	4240	22	2	21.7186	2.00452	3.4376	up	4.6679e-09	3.53081e-07	AT4G27190.1|Symbols:|NB-ARC domain-containing disease resistance protein|chr4:13620977-13623934 REVERSE LENGTH=985
Glyma.14G209100	472	35.67	80	35.1929	80.0764	-1.18609	down	2.9066e-06	0.000123478	NA
Glyma.14G211300	1214	388.33	166.67	383.135	167.157	1.19665	up	1.42331e-12	1.81227e-10	AT3G03270.2|Symbols:|Adenine nucleotide alpha hydrolases-like superfamily protein|chr3:762136-763075 REVERSE LENGTH=159
Glyma.14G212500	3315	1110	236.33	1095.43	237.053	2.20821	up	6.72179e-42	6.28803e-39	AT3G02850.1|Symbols:SKOR|STELAR K+ outward rectifier|chr3:619701-623473 REVERSE LENGTH=828
Glyma.14G214500	1309	75.67	30	74.6441	30.029	1.31367	up	7.56581e-07	3.74516e-05	AT5G16600.1|Symbols:MYB43, AtMYB43|myb domain protein 43|chr5:5438291-5440214 FORWARD LENGTH=327
Glyma.14G216500	1230	150.33	51	148.298	51.1341	1.53614	up	8.67885e-13	1.13989e-10	AT1G75540.1|Symbols:STH2|salt tolerance homolog2|chr1:28366059-28367398 FORWARD LENGTH=331
Glyma.14G223700	4166	251.67	55	248.401	55.0395	2.17413	up	1.67505e-27	7.45444e-25	AT1G20720.1|Symbols:|RAD3-like DNA-binding helicase protein|chr1:7185658-7192794 REVERSE LENGTH=1175
Glyma.15G000100	1680	88.33	10	87.1607	9.99403	3.12454	up	3.1787e-23	1.0793e-20	AT2G01910.2|Symbols:ATMAP65-6, MAP65-6|Microtubule associated protein (MAP65/ASE1) family protein|chr2:417698-420182 FORWARD LENGTH=567
Glyma.15G010300	1325	22.33	60.33	22.0355	60.5341	-1.45792	down	5.86815e-07	2.96565e-05	AT3G15690.2|Symbols:|Single hybrid motif superfamily protein|chr3:5317108-5319435 FORWARD LENGTH=263
Glyma.15G019400	1555	220	106.33	217.025	106.573	1.02602	up	3.2668e-08	2.07401e-06	AT3G16350.1|Symbols:|Homeodomain-like superfamily protein|chr3:5547828-5549397 FORWARD LENGTH=387
Glyma.15G021600	2552	0	11	0	11.0048	-13.4258	down	4.90113e-08	3.01554e-06	AT4G29990.1|Symbols:|Leucine-rich repeat transmembrane protein kinase protein|chr4:14665802-14669438 REVERSE LENGTH=876
Glyma.15G026500	3115	682	187	672.862	187.596	1.84268	up	3.77442e-29	1.86034e-26	AT1G55020.1|Symbols:LOX1, ATLOX1|lipoxygenase 1|chr1:20525798-20530143 FORWARD LENGTH=859
Glyma.15G031400	1637	919	1	906.987	1.00316	9.82039	up	2.90576e-193	1.33194e-188	AT2G44450.1|Symbols:BGLU15|beta glucosidase 15|chr2:18340966-18343744 FORWARD LENGTH=506
Glyma.15G031500	288	8	0	7.92167	0	12.9516	up	4.527e-06	0.000182988	AT3G20790.1|Symbols:|NAD(P)-binding Rossmann-fold superfamily protein|chr3:7268802-7271099 FORWARD LENGTH=355
Glyma.15G038700	2017	14.67	57.67	14.4481	57.9539	-2.00403	down	3.20903e-10	2.91856e-08	AT3G12110.1|Symbols:ACT11|actin-11|chr3:3858116-3859609 FORWARD LENGTH=377
Glyma.15G044400	2253	150.67	323	148.605	323.675	-1.12306	down	7.53545e-11	7.5582e-09	AT2G28550.3|Symbols:RAP2.7|related to AP2.7|chr2:12226168-12228251 REVERSE LENGTH=464
Glyma.15G051400	2264	20.67	56.33	20.3843	56.6278	-1.47405	down	9.49147e-07	4.61368e-05	AT2G22590.1|Symbols:|UDP-Glycosyltransferase superfamily protein|chr2:9593012-9594424 FORWARD LENGTH=470
Glyma.15G057400	333	8.67	28.67	8.52277	28.79	-1.75617	down	1.85019e-05	0.000624975	AT4G38080.1|Symbols:|hydroxyproline-rich glycoprotein family protein|chr4:17883012-17883398 FORWARD LENGTH=128
Glyma.15G062400	907	107.33	436.33	105.89	437.666	-2.04726	down	2.74274e-31	1.57152e-28	AT2G14580.1|Symbols:ATPRB1, PRB1|basic pathogenesis-related protein 1|chr2:6225703-6226188 REVERSE LENGTH=161
Glyma.15G062500	845	52.33	259.33	51.5726	260.075	-2.33425	down	2.58077e-31	1.49743e-28	AT2G14580.1|Symbols:ATPRB1, PRB1|basic pathogenesis-related protein 1|chr2:6225703-6226188 REVERSE LENGTH=161
Glyma.15G071200	1982	680.67	252.33	671.654	253.109	1.40796	up	1.77536e-18	4.17804e-16	NA
Glyma.15G071300	1700	1477.33	504.33	1457.58	505.831	1.52685	up	4.45234e-22	1.39785e-19	AT4G27450.1|Symbols:|Aluminium induced protein with YGL and LRDR motifs|chr4:13727665-13728683 REVERSE LENGTH=250
Glyma.15G072400	1535	7364	3523	7266.78	3533.97	1.04003	up	7.73558e-08	4.63508e-06	AT4G27450.1|Symbols:|Aluminium induced protein with YGL and LRDR motifs|chr4:13727665-13728683 REVERSE LENGTH=250
Glyma.15G074800	1107	347.33	129.33	342.719	129.82	1.40051	up	9.62309e-16	1.81125e-13	AT4G32480.1|Symbols:|Protein of unknown function (DUF506) |chr4:15676488-15677776 FORWARD LENGTH=287
Glyma.15G087300	1179	19	5.33	18.7336	5.34405	1.80962	up	0.000271479	0.00640785	AT4G18910.1|Symbols:NIP1;2, NLM2, ATNLM2|NOD26-like intrinsic protein 1;2|chr4:10366211-10368179 FORWARD LENGTH=294
Glyma.15G088000	2418	332	673	327.553	674.747	-1.04262	down	3.83098e-11	4.04619e-09	AT1G16030.1|Symbols:Hsp70b|heat shock protein 70B|chr1:5502386-5504326 REVERSE LENGTH=646
Glyma.15G097300	1551	392	151.33	386.957	151.656	1.35137	up	2.46295e-15	4.42733e-13	AT5G18650.1|Symbols:|CHY-type/CTCHY-type/RING-type Zinc finger protein|chr5:6218260-6220374 FORWARD LENGTH=267
Glyma.15G115300	983	1.67	269.67	1.6396	270.591	-7.36663	down	1.3886e-97	5.30421e-94	AT5G47550.1|Symbols:|Cystatin/monellin superfamily protein|chr5:19286596-19286964 REVERSE LENGTH=122
Glyma.15G128900	882	376	3	370.931	3.01885	6.94101	up	1.74018e-114	1.32944e-110	AT5G06730.1|Symbols:|Peroxidase superfamily protein|chr5:2080207-2081621 REVERSE LENGTH=358
Glyma.15G139600	2099	19.33	53	19.0544	53.1878	-1.48097	down	1.51851e-06	7.05222e-05	AT4G16230.1|Symbols:|GDSL-like Lipase/Acylhydrolase superfamily protein|chr4:9185298-9186447 FORWARD LENGTH=251
Glyma.15G140700	1765	0.33	22.67	0.331953	22.7126	-6.09637	down	1.87566e-13	2.68677e-11	AT1G18260.1|Symbols:|HCP-like superfamily protein|chr1:6279047-6282008 REVERSE LENGTH=678
Glyma.15G141500	625	155.67	76.33	153.596	76.6449	1.00288	up	6.97846e-07	3.46564e-05	NA
Glyma.15G142000	733	367	106.33	362.073	106.773	1.76174	up	3.32785e-23	1.12163e-20	NA
Glyma.15G142100	636	63.33	22.67	62.5503	22.7255	1.4607	up	4.28676e-07	2.23546e-05	NA
Glyma.15G147100	1371	0	5.33	0	5.30653	-12.3736	down	0.000181071	0.00452066	AT1G75660.1|Symbols:XRN3, AtXRN3|5'-3' exoribonuclease 3|chr1:28408289-28414825 FORWARD LENGTH=1020
Glyma.15G151100	728	50.33	22.67	49.6732	22.7626	1.1258	up	0.000193961	0.00480583	NA
Glyma.15G156200	1756	4	18.67	3.96744	18.7169	-2.23806	down	2.04454e-05	0.000683075	AT3G10410.1|Symbols:SCPL49, CPY|SERINE CARBOXYPEPTIDASE-LIKE 49|chr3:3235518-3238063 REVERSE LENGTH=516
Glyma.15G159400	1296	21.67	84.33	21.3243	84.6661	-1.98929	down	4.88507e-13	6.70425e-11	NA
Glyma.15G159500	337	2	18	1.98036	18.068	-3.1896	down	1.94124e-07	1.07337e-05	NA
Glyma.15G159900	643	6	34.67	5.90979	34.8961	-2.56189	down	1.24774e-09	1.03989e-07	NA
Glyma.15G165400	803	23	6.67	22.6725	6.65314	1.76884	up	0.000103061	0.00279533	AT4G08940.1|Symbols:|Ubiquitin carboxyl-terminal hydrolase family protein|chr4:5730986-5732173 REVERSE LENGTH=395
Glyma.15G187300	615	0.33	6.33	0.329636	6.32486	-4.26209	down	0.000308291	0.0070602	AT5G55060.1|Symbols:|unknown protein; FUNCTIONS IN: molecular_function unknown; INVOLVED IN: biological_process unknown; LOCATED IN: cellular_component unknown; EXPRESSED IN: 25 plant structures; EXPRESSED DURING: 15 growth stages; BEST Arabidopsis thaliana protein match is: unknown protein (TAIR:AT5G58510.1); Has 223 Blast hits to 218 proteins in 80 species: Archae - 0; Bacteria - 2; Metazoa - 1…
Glyma.15G198800	2169	6.33	0.33	6.25705	0.330065	4.24466	up	0.000384337	0.00850253	AT3G17450.1|Symbols:|hAT dimerisation domain-containing protein|chr3:5972793-5975684 REVERSE LENGTH=877
Glyma.15G203500	1749	138	332	136.085	332.872	-1.29045	down	1.16874e-13	1.73374e-11	AT4G31940.1|Symbols:CYP82C4|cytochrome P450, family 82, subfamily C, polypeptide 4|chr4:15452040-15453966 FORWARD LENGTH=524
Glyma.15G208600	1891	40	104.67	39.4795	105.062	-1.41206	down	2.64764e-09	2.07104e-07	AT5G57090.1|Symbols:EIR1, WAV6, ATPIN2, PIN2, AGR, AGR1|Auxin efflux carrier family protein|chr5:23100765-23104456 FORWARD LENGTH=647
Glyma.15G211500	1035	1025.33	2434	1011.7	2442.66	-1.27167	down	5.06396e-15	8.62906e-13	AT1G17860.1|Symbols:|Kunitz family trypsin and protease inhibitor protein|chr1:6149343-6149933 FORWARD LENGTH=196
Glyma.15G213000	1886	1	35.33	0.993541	35.5468	-5.161	down	6.04833e-18	1.35904e-15	AT5G54280.2|Symbols:ATM2, ATMYOS1, ATM4|myosin 2|chr5:22039606-22045592 REVERSE LENGTH=1220
Glyma.15G219400	2802	159	343.67	156.843	344.729	-1.13614	down	3.1286e-11	3.35852e-09	AT1G79280.2|Symbols:NUA|nuclear pore anchor|chr1:29819176-29832809 REVERSE LENGTH=2115
Glyma.15G222100	1110	2	11	1.96692	10.9994	-2.48342	down	0.000346827	0.00780454	AT2G27110.3|Symbols:FRS3|FAR1-related sequence 3|chr2:11576969-11580259 REVERSE LENGTH=706
Glyma.15G222200	679	25.67	147.33	25.3478	147.675	-2.54249	down	4.38979e-26	1.7966e-23	AT5G65360.1|Symbols:|Histone superfamily protein|chr5:26120099-26120509 REVERSE LENGTH=136
Glyma.15G223500	2432	154.33	304.67	152.284	305.797	-1.00581	down	6.23263e-09	4.55648e-07	AT3G10720.2|Symbols:|Plant invertase/pectin methylesterase inhibitor superfamily|chr3:3354639-3357581 REVERSE LENGTH=619
Glyma.15G223900	1532	8.33	36.33	8.22188	36.4794	-2.14954	down	3.70152e-08	2.32744e-06	AT1G76690.1|Symbols:OPR2, ATOPR2|12-oxophytodienoate reductase 2|chr1:28778976-28780355 FORWARD LENGTH=374
Glyma.15G228500	829	2.33	34.67	2.30096	34.7223	-3.91556	down	1.32038e-14	2.13865e-12	NA
Glyma.15G232800	3945	140.67	54.33	138.729	54.5451	1.34675	up	3.47997e-10	3.13559e-08	AT3G14470.1|Symbols:|NB-ARC domain-containing disease resistance protein|chr3:4857940-4861104 FORWARD LENGTH=1054
Glyma.15G245900	2079	7.67	0.33	7.56469	0.330065	4.51846	up	6.3932e-05	0.00186148	AT1G61300.1|Symbols:|LRR and NB-ARC domains-containing disease resistance protein|chr1:22607714-22610175 REVERSE LENGTH=762
Glyma.15G246100	5137	96	16.67	94.6941	16.7383	2.50012	up	5.77797e-19	1.40133e-16	AT1G61300.1|Symbols:|LRR and NB-ARC domains-containing disease resistance protein|chr1:22607714-22610175 REVERSE LENGTH=762
Glyma.15G246500	2011	0	22.67	0	22.8095	-14.4773	down	9.43441e-15	1.56121e-12	AT5G40480.1|Symbols:EMB3012|embryo defective 3012|chr5:16213361-16223982 FORWARD LENGTH=1923
Glyma.15G246700	957	0.33	9.33	0.331953	9.33612	-4.81377	down	5.14721e-06	0.000204574	AT5G41650.1|Symbols:|Lactoylglutathione lyase / glyoxalase I family protein|chr5:16654956-16655578 FORWARD LENGTH=117
Glyma.15G246800	4386	32.67	101.33	32.294	101.719	-1.65525	down	1.89518e-11	2.10853e-09	AT4G27190.1|Symbols:|NB-ARC domain-containing disease resistance protein|chr4:13620977-13623934 REVERSE LENGTH=985
Glyma.15G247400	6664	28	298.67	27.6154	299.373	-3.4384	down	1.40463e-56	1.89369e-53	AT4G27190.1|Symbols:|NB-ARC domain-containing disease resistance protein|chr4:13620977-13623934 REVERSE LENGTH=985
Glyma.15G247500	1938	2.33	12.33	2.30559	12.3438	-2.42058	down	0.00020259	0.00497925	AT3G05660.1|Symbols:AtRLP33, RLP33|receptor like protein 33|chr3:1649258-1652001 REVERSE LENGTH=875
Glyma.15G248500	381	15	39	14.7756	39.1775	-1.40681	down	4.49348e-05	0.00137406	NA
Glyma.15G251500	1036	84.67	186.67	83.5996	187.047	-1.16183	down	2.23048e-09	1.75973e-07	AT1G78380.1|Symbols:ATGSTU19, GST8, GSTU19|glutathione S-transferase TAU 19|chr1:29486659-29487819 REVERSE LENGTH=219
Glyma.15G257600	1874	371	140	366.124	140.396	1.38283	up	1.05834e-15	1.97204e-13	AT1G06620.1|Symbols:|2-oxoglutarate (2OG) and Fe(II)-dependent oxygenase superfamily protein|chr1:2025618-2027094 FORWARD LENGTH=365
Glyma.15G262800	1379	276.33	617.33	272.774	619.414	-1.1832	down	1.29779e-13	1.91898e-11	AT3G12750.1|Symbols:ZIP1|zinc transporter 1 precursor|chr3:4051950-4053156 REVERSE LENGTH=355
Glyma.15G264300	1272	21.33	82.67	21.0665	83.018	-1.97847	down	8.17026e-13	1.08239e-10	AT1G53920.1|Symbols:GLIP5|GDSL-motif lipase 5|chr1:20137725-20139637 FORWARD LENGTH=385
Glyma.15G265600	2319	23	6.33	22.7077	6.32665	1.84367	up	6.16883e-05	0.00181029	AT1G12770.1|Symbols:ISE1, EMB1586|P-loop containing nucleoside triphosphate hydrolases superfamily protein|chr1:4351888-4353543 FORWARD LENGTH=551
Glyma.15G265900	1484	23.33	53.67	22.9975	53.7523	-1.22485	down	3.60871e-05	0.00113066	AT2G18370.1|Symbols:|Bifunctional inhibitor/lipid-transfer protein/seed storage 2S albumin superfamily protein|chr2:7980687-7981475 FORWARD LENGTH=116
Glyma.15G266300	5305	360.33	149	355.593	149.4	1.25105	up	3.15007e-13	4.42922e-11	AT2G31900.1|Symbols:XIF, ATXIF, ATMYO5|myosin-like protein XIF|chr2:13560760-13569623 REVERSE LENGTH=1556
Glyma.15G266400	3002	98.33	452.33	97.0136	453.567	-2.22506	down	4.35283e-36	3.21815e-33	AT1G51800.1|Symbols:|Leucine-rich repeat protein kinase family protein|chr1:19214203-19217833 FORWARD LENGTH=894
Glyma.15G270100	853	29	62.67	28.6134	62.8129	-1.13437	down	4.0259e-05	0.00124436	NA
Glyma.15G270900	1500	11	1.67	10.8439	1.68742	2.68399	up	0.000190576	0.00472962	AT2G44480.1|Symbols:BGLU17|beta glucosidase 17|chr2:18359780-18363001 FORWARD LENGTH=517
Glyma.15G272200	595	11	35.33	10.8687	35.4186	-1.70433	down	4.51205e-06	0.000182576	NA
Glyma.16G005200	1902	532.67	253	525.517	253.8	1.05005	up	7.03748e-11	7.08976e-09	AT1G72820.1|Symbols:|Mitochondrial substrate carrier family protein|chr1:27403457-27404506 FORWARD LENGTH=349
Glyma.16G018000	3030	229	107	225.921	107.389	1.07297	up	5.91571e-09	4.35256e-07	AT5G24470.1|Symbols:APRR5, PRR5|pseudo-response regulator 5|chr5:8356204-8358873 REVERSE LENGTH=667
Glyma.16G019400	1873	36	72.67	35.4532	72.9025	-1.04005	down	6.08325e-05	0.0017909	AT2G46770.1|Symbols:NST1, EMB2301, ANAC043|NAC (No Apical Meristem) domain transcriptional regulator superfamily protein|chr2:19220917-19222822 REVERSE LENGTH=365
Glyma.16G020200	1989	7.67	35	7.56492	35.1573	-2.21643	down	3.07345e-08	1.95668e-06	AT1G01140.1|Symbols:CIPK9, SnRK3.12, PKS6|CBL-interacting protein kinase 9|chr1:64398-67512 REVERSE LENGTH=447
Glyma.16G028200	1823	144	53.33	142.02	53.449	1.40986	up	5.29823e-11	5.48217e-09	AT2G39780.1|Symbols:RNS2|ribonuclease 2|chr2:16591256-16593515 FORWARD LENGTH=259
Glyma.16G028300	680	15.67	0.67	15.466	0.6713	4.526	up	1.62725e-08	1.08732e-06	AT3G07568.1|Symbols:|unknown protein; Has 9 Blast hits to 9 proteins in 5 species: Archae - 0; Bacteria - 0; Metazoa - 0; Fungi - 0; Plants - 9; Viruses - 0; Other Eukaryotes - 0 (source: NCBI BLink).|chr3:2416494-2417752 REVERSE LENGTH=68
Glyma.16G031700	8487	29.33	1.67	28.9852	1.68742	4.10243	up	4.41635e-13	6.09749e-11	AT4G27220.1|Symbols:|NB-ARC domain-containing disease resistance protein|chr4:13633953-13636712 REVERSE LENGTH=919
Glyma.16G032200	1948	1.33	11	1.31437	11.0235	-3.06815	down	4.9088e-05	0.00148914	AT3G61510.1|Symbols:ACS1, AT-ACS1|ACC synthase 1|chr3:22763495-22765730 REVERSE LENGTH=488
Glyma.16G033400	3964	201.33	85.67	198.775	85.968	1.20927	up	3.45246e-10	3.12138e-08	AT4G00290.1|Symbols:|Mechanosensitive ion channel protein|chr4:123097-125300 REVERSE LENGTH=497
Glyma.16G040700	981	6.67	47	6.56906	47.0889	-2.84163	down	1.70551e-13	2.4584e-11	AT3G03890.1|Symbols:|FMN binding|chr3:999667-1001996 REVERSE LENGTH=321
Glyma.16G043200	1690	124.67	48.33	122.984	48.5208	1.3418	up	1.78159e-09	1.45311e-07	AT3G04070.1|Symbols:anac047, NAC047|NAC domain containing protein 47|chr3:1061573-1062976 REVERSE LENGTH=359
Glyma.16G047600	4477	4.67	21.67	4.604	21.6687	-2.23465	down	5.65558e-06	0.000222335	AT5G61890.1|Symbols:|Integrase-type DNA-binding superfamily protein|chr5:24852639-24853744 REVERSE LENGTH=248
Glyma.16G049000	1512	94	30.33	92.7905	30.4618	1.60698	up	2.35108e-10	2.17276e-08	AT3G26740.1|Symbols:CCL|CCR-like|chr3:9827868-9828461 FORWARD LENGTH=141
Glyma.16G057600	2563	199	71	196.358	71.1029	1.4655	up	1.44758e-13	2.11319e-11	AT3G27170.1|Symbols:CLC-B, ATCLC-B|chloride channel B|chr3:10024147-10026921 FORWARD LENGTH=780
Glyma.16G065000	3528	9.67	0	9.52975	0	13.2182	up	4.43107e-07	2.30285e-05	AT4G08850.1|Symbols:|Leucine-rich repeat receptor-like protein kinase family protein|chr4:5636693-5640496 REVERSE LENGTH=1045
Glyma.16G065200	3334	111.67	51.67	110.129	51.7764	1.08883	up	1.33337e-06	6.25577e-05	AT1G35710.1|Symbols:|Protein kinase family protein with leucine-rich repeat domain|chr1:13220940-13224386 FORWARD LENGTH=1120
Glyma.16G069500	1302	578	3277	570.281	3285.79	-2.5265	down	5.29397e-49	5.91866e-46	AT5G01750.2|Symbols:|Protein of unknown function (DUF567)|chr5:290034-291109 FORWARD LENGTH=217
Glyma.16G069700	1045	0.33	46.33	0.325231	46.4475	-7.15799	down	1.71335e-25	6.77037e-23	AT5G01750.2|Symbols:|Protein of unknown function (DUF567)|chr5:290034-291109 FORWARD LENGTH=217
Glyma.16G069800	633	18.67	2.33	18.4086	2.34396	2.97336	up	4.74944e-07	2.4544e-05	AT5G20630.1|Symbols:GLP3, GLP3A, GLP3B, ATGER3, GER3|germin 3|chr5:6975315-6975950 REVERSE LENGTH=211
Glyma.16G070000	735	91.33	16	90.1233	16.0652	2.48796	up	3.28824e-18	7.57418e-16	AT5G01750.2|Symbols:|Protein of unknown function (DUF567)|chr5:290034-291109 FORWARD LENGTH=217
Glyma.16G075200	2320	77	17.67	76.0078	17.7325	2.09975	up	4.79527e-13	6.60077e-11	AT1G31410.1|Symbols:|putrescine-binding periplasmic protein-related|chr1:11247094-11249345 REVERSE LENGTH=524
Glyma.16G078800	3547	75.67	154.67	74.7067	155.184	-1.05467	down	1.95801e-07	1.08134e-05	AT5G25930.1|Symbols:|Protein kinase family protein with leucine-rich repeat domain|chr5:9050880-9053978 FORWARD LENGTH=1005
Glyma.16G081600	261	0	5	0	5.01757	-12.2928	down	0.000301842	0.00697864	AT4G10530.1|Symbols:|Subtilase family protein|chr4:6508600-6511670 FORWARD LENGTH=747
Glyma.16G081700	1561	5.67	31.67	5.56903	31.741	-2.51085	down	7.89517e-09	5.64585e-07	AT2G44740.1|Symbols:CYCP4;1|cyclin p4;1|chr2:18442287-18443304 REVERSE LENGTH=202
Glyma.16G081900	1496	25.33	8.67	25.0738	8.74301	1.51998	up	0.000297439	0.00693315	AT3G18670.1|Symbols:|Ankyrin repeat family protein|chr3:6424135-6426471 REVERSE LENGTH=598
Glyma.16G087100	3617	240.67	85.33	237.526	85.6492	1.47158	up	6.58272e-15	1.10527e-12	AT5G36930.2|Symbols:|Disease resistance protein (TIR-NBS-LRR class) family|chr5:14567771-14571916 REVERSE LENGTH=1191
Glyma.16G092900	2019	35.33	0.67	34.9293	0.66192	5.72164	up	1.77739e-18	4.17804e-16	AT4G19040.1|Symbols:EDR2|ENHANCED DISEASE RESISTANCE 2|chr4:10431799-10437171 REVERSE LENGTH=718
Glyma.16G098100	2812	12.67	53.33	12.5011	53.453	-2.09622	down	2.64123e-10	2.41654e-08	AT2G24200.2|Symbols:|Cytosol aminopeptidase family protein|chr2:10287017-10289450 REVERSE LENGTH=520
Glyma.16G098700	1682	19.67	1	19.3822	1.00495	4.26954	up	8.27544e-10	7.05074e-08	AT3G08970.1|Symbols:ATERDJ3A, TMS1|DNAJ heat shock N-terminal domain-containing protein|chr3:2737589-2740265 FORWARD LENGTH=572
Glyma.16G104800	464	9	37.33	8.87443	37.4955	-2.07899	down	5.54367e-08	3.37464e-06	NA
Glyma.16G105100	2606	23.33	52.33	23.0418	52.4083	-1.18554	down	6.66182e-05	0.00192659	AT5G12080.3|Symbols:MSL10, ATMSL10|mechanosensitive channel of small conductance-like 10|chr5:3898182-3900923 REVERSE LENGTH=734
Glyma.16G107500	1648	3	14	2.94933	14.0813	-2.25532	down	0.000182613	0.00455172	AT4G19420.1|Symbols:|Pectinacetylesterase family protein|chr4:10587504-10589807 REVERSE LENGTH=397
Glyma.16G108700	555	0.33	6.33	0.329636	6.38251	-4.27518	down	0.000306795	0.00704905	AT2G35612.1|Symbols:|FUNCTIONS IN: molecular_function unknown; INVOLVED IN: biological_process unknown; LOCATED IN: endomembrane system; EXPRESSED IN: flower; BEST Arabidopsis thaliana protein match is: Copper amine oxidase family protein (TAIR:AT1G31670.1); Has 35333 Blast hits to 34131 proteins in 2444 species: Archae - 798; Bacteria - 22429; Metazoa - 974; Fungi - 991; Plants - 531; Viruses - …
Glyma.16G109600	630	0	18.67	0	18.7058	-14.1912	down	1.67063e-12	2.1096e-10	AT4G14300.1|Symbols:|RNA-binding (RRM/RBD/RNP motifs) family protein|chr4:8231179-8232785 FORWARD LENGTH=411
Glyma.16G116400	453	8	24.67	7.8941	24.7957	-1.65124	down	0.000125301	0.00329332	AT1G77030.1|Symbols:|hydrolases, acting on acid anhydrides, in phosphorus-containing anhydrides;ATP-dependent helicases;nucleic acid binding;ATP binding;RNA binding;helicases|chr1:28947887-28951526 REVERSE LENGTH=845
Glyma.16G117400	1776	18.67	59	18.3907	59.1642	-1.68575	down	2.66584e-08	1.72351e-06	AT4G35600.2|Symbols:CONNEXIN 32|Protein kinase superfamily protein|chr4:16896448-16898714 FORWARD LENGTH=420
Glyma.16G117500	1876	10.67	58.33	10.5411	58.4568	-2.47134	down	1.97442e-13	2.81943e-11	AT2G17220.1|Symbols:|Protein kinase superfamily protein|chr2:7487866-7489768 REVERSE LENGTH=414
Glyma.16G117700	1964	38.33	120	37.8383	120.472	-1.67078	down	7.87637e-13	1.047e-10	AT2G17220.2|Symbols:|Protein kinase superfamily protein|chr2:7487866-7489768 REVERSE LENGTH=413
Glyma.16G123300	322	0.33	9.33	0.331953	9.34729	-4.8155	down	5.1403e-06	0.000204532	NA
Glyma.16G123400	999	0	28	0	28.0678	-14.7766	down	1.2034e-17	2.6648e-15	NA
Glyma.16G127900	7518	59.33	668	58.5205	670.027	-3.51721	down	2.72178e-79	6.56636e-76	AT5G36930.1|Symbols:|Disease resistance protein (TIR-NBS-LRR class) family|chr5:14567771-14571907 REVERSE LENGTH=1188
Glyma.16G128500	674	1.67	11	1.63497	11.0066	-2.75103	down	0.000139694	0.00361359	AT4G36050.2|Symbols:|endonuclease/exonuclease/phosphatase family protein|chr4:17052323-17055044 REVERSE LENGTH=610
Glyma.16G129300	3771	8.67	0.33	8.54039	0.331855	4.68568	up	1.6976e-05	0.00057984	AT5G44700.1|Symbols:EDA23, GSO2|Leucine-rich repeat transmembrane protein kinase|chr5:18033049-18036894 REVERSE LENGTH=1252
Glyma.16G131300	769	9.33	34	9.21124	34.1452	-1.89022	down	1.08562e-06	5.22167e-05	NA
Glyma.16G136000	3168	0.33	7.33	0.325231	7.32401	-4.4931	down	7.75898e-05	0.00219153	AT5G17680.1|Symbols:|disease resistance protein (TIR-NBS-LRR class), putative|chr5:5822999-5827153 FORWARD LENGTH=1294
Glyma.16G137300	3711	3.33	19.33	3.29241	19.3427	-2.55457	down	2.4018e-06	0.000104552	AT5G17680.1|Symbols:|disease resistance protein (TIR-NBS-LRR class), putative|chr5:5822999-5827153 FORWARD LENGTH=1294
Glyma.16G137600	3555	0.33	6.33	0.325231	6.37134	-4.29206	down	0.000307197	0.00705123	AT5G17680.1|Symbols:|disease resistance protein (TIR-NBS-LRR class), putative|chr5:5822999-5827153 FORWARD LENGTH=1294
Glyma.16G143600	1517	199.33	44	196.605	44.0843	2.15696	up	3.27801e-24	1.17389e-21	AT3G50820.1|Symbols:PSBO2, PSBO-2, OEC33|photosystem II subunit O-2|chr3:18891008-18892311 REVERSE LENGTH=331
Glyma.16G150300	1299	34.33	104.33	33.8618	104.614	-1.62734	down	2.33135e-11	2.55046e-09	AT5G13870.1|Symbols:EXGT-A4, XTH5|xyloglucan endotransglucosylase/hydrolase 5|chr5:4475089-4476217 REVERSE LENGTH=293
Glyma.16G156100	3565	34	81.33	33.521	81.4789	-1.28136	down	5.22369e-07	2.66344e-05	AT1G34420.1|Symbols:|leucine-rich repeat transmembrane protein kinase family protein|chr1:12584587-12587570 FORWARD LENGTH=966
Glyma.16G157300	2361	90.33	218.67	89.1075	219.263	-1.29904	down	7.02207e-12	8.19027e-10	AT1G71870.1|Symbols:|MATE efflux family protein|chr1:27032456-27034895 REVERSE LENGTH=510
Glyma.16G161000	1957	26.33	67.67	25.9666	67.8679	-1.38608	down	5.63955e-07	2.85327e-05	AT4G31980.1|Symbols:|unknown protein; CONTAINS InterPro DOMAIN/s: Protein of unknown function DUF247, plant (InterPro:IPR004158), Protein of unknown function DUF862, eukaryotic (InterPro:IPR008580); BEST Arabidopsis thaliana protein match is: Plant protein of unknown function (DUF247) (TAIR:AT5G11290.1); Has 1967 Blast hits to 1844 proteins in 183 species: Archae - 0; Bacteria - 6; Metazoa - 223;…
Glyma.16G161100	2006	229.33	815	226.118	817.342	-1.85387	down	2.66689e-30	1.40511e-27	AT4G31980.1|Symbols:|unknown protein; CONTAINS InterPro DOMAIN/s: Protein of unknown function DUF247, plant (InterPro:IPR004158), Protein of unknown function DUF862, eukaryotic (InterPro:IPR008580); BEST Arabidopsis thaliana protein match is: Plant protein of unknown function (DUF247) (TAIR:AT5G11290.1); Has 1967 Blast hits to 1844 proteins in 183 species: Archae - 0; Bacteria - 6; Metazoa - 223;…
Glyma.16G161300	2021	5.33	22.33	5.2482	22.4701	-2.09811	down	1.15615e-05	0.000413704	AT4G31980.1|Symbols:|unknown protein; CONTAINS InterPro DOMAIN/s: Protein of unknown function DUF247, plant (InterPro:IPR004158), Protein of unknown function DUF862, eukaryotic (InterPro:IPR008580); BEST Arabidopsis thaliana protein match is: Plant protein of unknown function (DUF247) (TAIR:AT5G11290.1); Has 1967 Blast hits to 1844 proteins in 183 species: Archae - 0; Bacteria - 6; Metazoa - 223;…
Glyma.16G162400	1613	45	202	44.3768	202.67	-2.19126	down	3.19253e-25	1.21949e-22	AT1G34060.1|Symbols:|Pyridoxal phosphate (PLP)-dependent transferases superfamily protein|chr1:12396561-12398299 REVERSE LENGTH=463
Glyma.16G168700	3129	1.67	12	1.65072	11.9731	-2.85862	down	4.67476e-05	0.00142557	AT2G15080.2|Symbols:AtRLP19, RLP19|receptor like protein 19|chr2:6533764-6536715 FORWARD LENGTH=983
Glyma.16G169200	3387	6.33	29	6.25519	29.1013	-2.21796	down	3.04535e-07	1.6194e-05	AT3G11010.1|Symbols:AtRLP34, RLP34|receptor like protein 34|chr3:3450988-3453672 REVERSE LENGTH=894
Glyma.16G169900	3305	2	57	1.97132	57.2116	-4.85907	down	2.77353e-25	1.06834e-22	AT2G34930.1|Symbols:|disease resistance family protein / LRR family protein|chr2:14737169-14739886 REVERSE LENGTH=905
Glyma.16G170000	861	530.67	1115.67	523.611	1118.68	-1.09523	down	1.93672e-12	2.41981e-10	AT1G21310.1|Symbols:ATEXT3, RSH, EXT3|extensin 3|chr1:7453693-7454988 REVERSE LENGTH=431
Glyma.16G170900	3728	9.67	133.67	9.53393	133.898	-3.81192	down	3.60472e-39	3.11761e-36	AT1G74170.1|Symbols:AtRLP13, RLP13|receptor like protein 13|chr1:27891555-27895441 REVERSE LENGTH=1000
Glyma.16G171900	3177	520.67	251.33	513.856	252.036	1.02774	up	1.91539e-10	1.79913e-08	AT5G42140.1|Symbols:|Regulator of chromosome condensation (RCC1) family with FYVE zinc finger domain|chr5:16837547-16841640 REVERSE LENGTH=1073
Glyma.16G174100	3372	9.67	0.67	9.53416	0.68247	3.80427	up	2.5001e-05	0.000814495	AT2G34930.1|Symbols:|disease resistance family protein / LRR family protein|chr2:14737169-14739886 REVERSE LENGTH=905
Glyma.16G174400	1314	20	3	19.7475	3.00188	2.71774	up	8.71922e-07	4.27456e-05	AT3G02880.1|Symbols:|Leucine-rich repeat protein kinase family protein|chr3:634819-636982 FORWARD LENGTH=627
Glyma.16G174600	3582	5	51.33	4.94291	51.4941	-3.38098	down	2.75882e-17	5.99331e-15	AT2G34930.1|Symbols:|disease resistance family protein / LRR family protein|chr2:14737169-14739886 REVERSE LENGTH=905
Glyma.16G174700	4023	34	5.67	33.4914	5.66832	2.5628	up	2.27456e-09	1.78836e-07	AT2G34930.1|Symbols:|disease resistance family protein / LRR family protein|chr2:14737169-14739886 REVERSE LENGTH=905
Glyma.16G175100	4333	45.67	1.33	45.0258	1.33501	5.07583	up	2.18924e-21	6.51625e-19	AT3G05660.1|Symbols:AtRLP33, RLP33|receptor like protein 33|chr3:1649258-1652001 REVERSE LENGTH=875
Glyma.16G175200	1610	193.67	402	191.257	403.191	-1.07595	down	9.6858e-11	9.52742e-09	AT3G16520.3|Symbols:UGT88A1|UDP-glucosyl transferase 88A1|chr3:5619355-5620833 REVERSE LENGTH=462
Glyma.16G175300	1630	76	186.33	74.9728	186.823	-1.31723	down	2.61343e-11	2.82534e-09	AT3G16520.3|Symbols:UGT88A1|UDP-glucosyl transferase 88A1|chr3:5619355-5620833 REVERSE LENGTH=462
Glyma.16G176400	2706	9.67	1.33	9.54969	1.35556	2.81656	up	0.000298868	0.00695053	AT5G63930.1|Symbols:|Leucine-rich repeat protein kinase family protein|chr5:25583006-25586392 FORWARD LENGTH=1102
Glyma.16G176600	3048	19	3.67	18.7164	3.65842	2.35501	up	1.16772e-05	0.000417092	AT4G13920.1|Symbols:AtRLP50, RLP50|receptor like protein 50|chr4:8043861-8046536 FORWARD LENGTH=891
Glyma.16G176900	3680	23.67	2.33	23.3362	2.34576	3.31444	up	2.7594e-09	2.15478e-07	AT3G11010.1|Symbols:AtRLP34, RLP34|receptor like protein 34|chr3:3450988-3453672 REVERSE LENGTH=894
Glyma.16G178300	1155	6.33	0	6.23039	0	12.6051	up	5.02423e-05	0.00151314	AT1G01490.2|Symbols:|Heavy metal transport/detoxification superfamily protein|chr1:180401-182066 REVERSE LENGTH=177
Glyma.16G186100	3048	0	7.33	0	7.38745	-12.8509	down	8.94565e-06	0.000331488	AT2G34930.1|Symbols:|disease resistance family protein / LRR family protein|chr2:14737169-14739886 REVERSE LENGTH=905
Glyma.16G189000	2315	8	24.67	7.90105	24.6832	-1.64341	down	0.000126061	0.00331139	AT5G23850.1|Symbols:|Arabidopsis thaliana protein of unknown function (DUF821)|chr5:8038126-8040741 FORWARD LENGTH=542
Glyma.16G194600	1433	58	25.67	57.1794	25.7448	1.15122	up	6.05137e-05	0.00178267	AT3G05200.1|Symbols:ATL6|RING/U-box superfamily protein|chr3:1477377-1478573 FORWARD LENGTH=398
Glyma.16G197500	1023	31.67	9.33	31.2815	9.36784	1.73952	up	1.04222e-05	0.000379453	AT1G06620.1|Symbols:|2-oxoglutarate (2OG) and Fe(II)-dependent oxygenase superfamily protein|chr1:2025618-2027094 FORWARD LENGTH=365
Glyma.16G202200	3106	12.67	53.67	12.4967	53.8846	-2.10832	down	2.0873e-10	1.94863e-08	AT4G05200.1|Symbols:CRK25|cysteine-rich RLK (RECEPTOR-like protein kinase) 25|chr4:2679793-2682309 REVERSE LENGTH=675
Glyma.16G202400	2553	47	6.33	46.4164	6.34541	2.87085	up	2.02461e-13	2.88211e-11	AT4G05200.1|Symbols:CRK25|cysteine-rich RLK (RECEPTOR-like protein kinase) 25|chr4:2679793-2682309 REVERSE LENGTH=675
Glyma.16G208800	2817	21	6	20.7165	6.04485	1.777	up	0.000165801	0.00418866	AT5G08430.1|Symbols:|SWIB/MDM2 domain;Plus-3;GYF|chr5:2716974-2720095 FORWARD LENGTH=553
Glyma.16G210600	4549	17	169	16.756	169.595	-3.33934	down	8.47977e-40	7.62148e-37	AT5G36930.1|Symbols:|Disease resistance protein (TIR-NBS-LRR class) family|chr5:14567771-14571907 REVERSE LENGTH=1188
Glyma.16G210800	4638	20.67	66	20.4253	66.2234	-1.69698	down	4.98923e-09	3.7247e-07	AT5G36930.2|Symbols:|Disease resistance protein (TIR-NBS-LRR class) family|chr5:14567771-14571916 REVERSE LENGTH=1191
Glyma.16G213700	3445	32.33	160.33	31.8453	160.99	-2.33782	down	1.80018e-24	6.54895e-22	AT5G36930.1|Symbols:|Disease resistance protein (TIR-NBS-LRR class) family|chr5:14567771-14571907 REVERSE LENGTH=1188
Glyma.16G214200	1939	1.33	19	1.32318	19.0037	-3.8442	down	4.84691e-09	3.64217e-07	AT2G15220.1|Symbols:|Plant basic secretory protein (BSP) family protein|chr2:6608689-6609366 FORWARD LENGTH=225
Glyma.16G214800	1197	19	61.67	18.7565	61.799	-1.72019	down	8.50988e-09	6.03833e-07	AT2G20142.1|Symbols:|Toll-Interleukin-Resistance (TIR) domain family protein|chr2:8695387-8696566 FORWARD LENGTH=313
Glyma.16G214900	2927	9.33	97.67	9.19803	97.9291	-3.41234	down	5.97558e-28	2.71196e-25	AT5G17680.1|Symbols:|disease resistance protein (TIR-NBS-LRR class), putative|chr5:5822999-5827153 FORWARD LENGTH=1294
Glyma.16G215100	1407	36	164.67	35.5596	165.236	-2.21622	down	3.66817e-23	1.21842e-20	AT1G72890.1|Symbols:|Disease resistance protein (TIR-NBS class)|chr1:27429947-27431717 FORWARD LENGTH=438
Glyma.17G014100	768	6.67	0.33	6.60267	0.341235	4.27421	up	0.000244056	0.00582873	AT3G20340.1|Symbols:|Expression of the gene is downregulated in the presence of paraquat, an inducer of photoxidative stress.|chr3:7093075-7093422 REVERSE LENGTH=115
Glyma.17G018100	1128	29.33	72	28.9344	72.1883	-1.31898	down	8.85344e-07	4.32648e-05	AT3G23600.1|Symbols:|alpha/beta-Hydrolases superfamily protein|chr3:8473833-8475655 FORWARD LENGTH=239
Glyma.17G021400	3195	159.33	373.67	157.193	374.721	-1.25328	down	1.7444e-13	2.50658e-11	AT5G18860.1|Symbols:|inosine-uridine preferring nucleoside hydrolase family protein|chr5:6291023-6295581 FORWARD LENGTH=890
Glyma.17G023700	2869	15	45.33	14.8044	45.4162	-1.61718	down	1.1359e-06	5.44637e-05	NA
Glyma.17G034700	1637	240	556	236.803	557.653	-1.23568	down	2.13088e-14	3.34504e-12	AT3G53480.1|Symbols:PIS1, PDR9, ATPDR9, ABCG37|pleiotropic drug resistance 9|chr3:19825366-19831644 FORWARD LENGTH=1450
Glyma.17G036400	1037	408.67	164	403.187	164.548	1.29294	up	1.8074e-14	2.85682e-12	AT1G47960.1|Symbols:C/VIF1, ATC/VIF1|cell wall / vacuolar inhibitor of fructosidase 1|chr1:17681954-17683516 REVERSE LENGTH=205
Glyma.17G038800	3665	184.33	75.67	181.969	75.9303	1.26094	up	1.94292e-10	1.82126e-08	AT5G09410.2|Symbols:EICBP.B, CAMTA1|ethylene induced calmodulin binding protein|chr5:2921457-2927291 FORWARD LENGTH=1007
Glyma.17G039000	1672	537.33	218.33	530.214	219.112	1.2749	up	4.86832e-15	8.35783e-13	AT3G17390.1|Symbols:MTO3, SAMS3, MAT4|S-adenosylmethionine synthetase family protein|chr3:5952484-5953665 REVERSE LENGTH=393
Glyma.17G041200	4165	49.33	98.67	48.6551	99.1092	-1.02643	down	9.84145e-06	0.00036089	AT1G02520.1|Symbols:PGP11|P-glycoprotein 11|chr1:524134-528745 FORWARD LENGTH=1278
Glyma.17G041500	2576	96.67	236	95.3135	236.861	-1.31329	down	1.93259e-12	2.41981e-10	AT1G48280.1|Symbols:|hydroxyproline-rich glycoprotein family protein|chr1:17835196-17837553 FORWARD LENGTH=558
Glyma.17G046600	2363	30.33	63.67	29.8853	64.0059	-1.09877	down	6.37179e-05	0.00185677	AT1G19250.1|Symbols:FMO1|flavin-dependent monooxygenase 1|chr1:6650656-6653053 REVERSE LENGTH=530
Glyma.17G046800	1047	193.33	84	190.677	84.2002	1.17924	up	1.25073e-09	1.04049e-07	AT5G20740.1|Symbols:|Plant invertase/pectin methylesterase inhibitor superfamily protein|chr5:7025867-7026484 REVERSE LENGTH=205
Glyma.17G049500	1332	0.33	8.33	0.329636	8.3571	-4.66406	down	1.97706e-05	0.000663915	AT2G06025.1|Symbols:|Acyl-CoA N-acyltransferases (NAT) superfamily protein|chr2:2350231-2351898 FORWARD LENGTH=288
Glyma.17G049800	1067	8	39.67	7.91032	39.7943	-2.33076	down	1.46891e-09	1.20884e-07	AT5G20630.1|Symbols:GLP3, GLP3A, GLP3B, ATGER3, GER3|germin 3|chr5:6975315-6975950 REVERSE LENGTH=211
Glyma.17G051400	1644	105.33	40	103.908	40.0999	1.37364	up	7.00696e-09	5.08204e-07	AT1G17590.4|Symbols:NF-YA8|nuclear factor Y, subunit A8|chr1:6050481-6051984 REVERSE LENGTH=328
Glyma.17G051800	2340	320.33	109	316.223	109.36	1.53186	up	1.08913e-17	2.4353e-15	AT5G35460.1|Symbols:|unknown protein; CONTAINS InterPro DOMAIN/s: Protein of unknown function DUF2838 (InterPro:IPR021261); Has 1807 Blast hits to 1807 proteins in 277 species: Archae - 0; Bacteria - 0; Metazoa - 736; Fungi - 347; Plants - 385; Viruses - 0; Other Eukaryotes - 339 (source: NCBI BLink).|chr5:13672598-13674546 FORWARD LENGTH=381
Glyma.17G054200	1594	47.33	137.33	46.7403	137.824	-1.56009	down	1.39823e-12	1.79028e-10	AT1G29840.1|Symbols:|alpha/beta-Hydrolases superfamily protein|chr1:10445735-10447422 REVERSE LENGTH=263
Glyma.17G055100	3172	47.33	100	46.6562	100.41	-1.10577	down	2.11964e-06	9.40563e-05	AT3G13750.1|Symbols:BGAL1|beta galactosidase 1|chr3:4511192-4515756 FORWARD LENGTH=847
Glyma.17G058000	1586	68	263.67	67.151	264.792	-1.97938	down	1.06106e-24	3.95423e-22	AT5G57120.1|Symbols:|FUNCTIONS IN: molecular_function unknown; INVOLVED IN: biological_process unknown; LOCATED IN: nucleolus; EXPRESSED IN: 21 plant structures; EXPRESSED DURING: 13 growth stages; CONTAINS InterPro DOMAIN/s: LisH dimerisation motif (InterPro:IPR006594), SRP40, C-terminal (InterPro:IPR007718); Has 101969 Blast hits to 55488 proteins in 2506 species: Archae - 424; Bacteria - 13843…
Glyma.17G058100	1013	137	292.67	135.185	293.669	-1.11925	down	1.87222e-10	1.76582e-08	AT5G57123.1|Symbols:|unknown protein; BEST Arabidopsis thaliana protein match is: unknown protein (TAIR:AT4G29905.1); Has 30201 Blast hits to 17322 proteins in 780 species: Archae - 12; Bacteria - 1396; Metazoa - 17338; Fungi - 3422; Plants - 5037; Viruses - 0; Other Eukaryotes - 2996 (source: NCBI BLink).|chr5:23127215-23127418 REVERSE LENGTH=67
Glyma.17G060800	1914	6.33	23	6.25959	23.0686	-1.88179	down	3.79462e-05	0.00118245	AT4G25880.1|Symbols:APUM6, PUM6|pumilio 6|chr4:13155518-13159078 FORWARD LENGTH=861
Glyma.17G064800	1071	237.33	112.33	234.111	112.696	1.05476	up	7.80428e-09	5.59832e-07	AT4G25830.1|Symbols:|Uncharacterised protein family (UPF0497)|chr4:13133727-13134790 FORWARD LENGTH=175
Glyma.17G064900	1894	217	82	213.956	82.2293	1.37959	up	6.68787e-13	8.93757e-11	AT4G25810.1|Symbols:XTR6, XTH23|xyloglucan endotransglycosylase 6|chr4:13128694-13129715 FORWARD LENGTH=286
Glyma.17G091000	2239	57.67	156.67	56.9034	157.144	-1.4655	down	2.50405e-12	3.05268e-10	AT3G48000.1|Symbols:ALDH2B4, ALDH2, ALDH2A|aldehyde dehydrogenase 2B4|chr3:17717082-17719843 REVERSE LENGTH=538
Glyma.17G092800	1150	139	50.33	137.198	50.4824	1.4424	up	3.67795e-11	3.89353e-09	AT5G14920.1|Symbols:|Gibberellin-regulated family protein|chr5:4826598-4827761 FORWARD LENGTH=275
Glyma.17G108500	2265	423	186	417.491	186.461	1.16287	up	3.07357e-12	3.72715e-10	AT1G15690.1|Symbols:AVP1, ATAVP3, AVP-3, AtVHP1;1|Inorganic H pyrophosphatase family protein|chr1:5399115-5402185 FORWARD LENGTH=770
Glyma.17G117200	660	59.67	26.67	58.8571	26.7328	1.13861	up	6.03823e-05	0.00177994	AT5G25940.1|Symbols:|early nodulin-related|chr5:9054252-9055151 REVERSE LENGTH=115
Glyma.17G137800	1972	578.67	213.33	571.034	214.044	1.41567	up	3.63375e-18	8.3282e-16	AT1G62710.1|Symbols:BETA-VPE, BETAVPE|beta vacuolar processing enzyme|chr1:23224070-23226857 REVERSE LENGTH=486
Glyma.17G139900	1278	25	71.33	24.718	71.5255	-1.5329	down	2.75268e-08	1.77215e-06	AT4G12510.1|Symbols:|Bifunctional inhibitor/lipid-transfer protein/seed storage 2S albumin superfamily protein|chr4:7417414-7417803 REVERSE LENGTH=129
Glyma.17G141200	3333	141.67	66	139.906	66.2681	1.07807	up	2.2661e-07	1.23365e-05	AT4G16563.1|Symbols:|Eukaryotic aspartyl protease family protein|chr4:9329933-9331432 REVERSE LENGTH=499
Glyma.17G150500	902	32.33	3.67	31.8696	3.72545	3.0967	up	4.42644e-11	4.6324e-09	AT4G23180.1|Symbols:CRK10, RLK4|cysteine-rich RLK (RECEPTOR-like protein kinase) 10|chr4:12138171-12140780 FORWARD LENGTH=669
Glyma.17G159500	1254	0.67	12.33	0.657184	12.3532	-4.23244	down	6.37909e-07	3.20619e-05	AT5G65890.1|Symbols:ACR1|ACT domain repeat 1|chr5:26355701-26357721 FORWARD LENGTH=477
Glyma.17G161400	3469	26.33	66	25.9893	66.139	-1.34759	down	1.24286e-06	5.9017e-05	AT5G67470.1|Symbols:ATFH6, FH6|formin homolog 6|chr5:26926835-26930212 FORWARD LENGTH=899
Glyma.17G161900	1776	47.67	153	46.977	153.464	-1.70787	down	3.08997e-15	5.48985e-13	AT4G37560.1|Symbols:|Acetamidase/Formamidase family protein|chr4:17646489-17648457 FORWARD LENGTH=452
Glyma.17G165500	1660	16	4	15.8021	4.01083	1.97814	up	0.00031961	0.00727784	AT4G37390.1|Symbols:YDK1, GH3.2, BRU6, GH3-2, AUR3|Auxin-responsive GH3 family protein|chr4:17579722-17581768 FORWARD LENGTH=603
Glyma.17G165600	1552	198	539.33	195.363	541.38	-1.47048	down	3.84512e-19	9.57894e-17	AT1G24625.1|Symbols:ZFP7|zinc finger protein 7|chr1:8726009-8726638 REVERSE LENGTH=209
Glyma.17G170400	1337	52.67	18.67	52.0008	18.6736	1.47753	up	2.07562e-06	9.2371e-05	AT5G67170.1|Symbols:|SEC-C motif-containing protein / OTU-like cysteine protease family protein|chr5:26799851-26801763 FORWARD LENGTH=375
Glyma.17G172400	1653	0	5.67	0	5.69825	-12.4763	down	0.000108182	0.0029067	AT4G36930.1|Symbols:SPT|basic helix-loop-helix (bHLH) DNA-binding superfamily protein|chr4:17414167-17415945 FORWARD LENGTH=373
Glyma.17G173200	1112	5	46.67	4.92274	46.7432	-3.24722	down	1.92786e-15	3.47911e-13	AT5G42800.1|Symbols:DFR, TT3, M318|dihydroflavonol 4-reductase|chr5:17164296-17165864 REVERSE LENGTH=382
Glyma.17G174700	1429	24	1.67	23.6415	1.66687	3.82611	up	1.43789e-10	1.37887e-08	AT5G09910.1|Symbols:|Ras-related small GTP-binding family protein|chr5:3093272-3094932 FORWARD LENGTH=333
Glyma.17G175600	2372	97.67	210.33	96.4195	210.882	-1.12904	down	1.96792e-09	1.58255e-07	AT4G37030.1|Symbols:|unknown protein; FUNCTIONS IN: molecular_function unknown; INVOLVED IN: biological_process unknown; LOCATED IN: endomembrane system; BEST Arabidopsis thaliana protein match is: unknown protein (TAIR:AT4G12680.1); Has 101 Blast hits to 99 proteins in 12 species: Archae - 0; Bacteria - 0; Metazoa - 0; Fungi - 0; Plants - 101; Viruses - 0; Other Eukaryotes - 0 (source: NCBI BLin…
Glyma.17G178000	561	47.33	13	46.7032	13.0504	1.83943	up	5.76466e-08	3.49257e-06	AT5G66860.1|Symbols:|Ribosomal protein L25/Gln-tRNA synthetase, anti-codon-binding domain|chr5:26701233-26702531 REVERSE LENGTH=249
Glyma.17G178700	1026	0	26.67	0	26.7556	-14.7076	down	6.24237e-17	1.30063e-14	AT1G71710.2|Symbols:|DNAse I-like superfamily protein|chr1:26973796-26976747 REVERSE LENGTH=655
Glyma.17G179000	520	0	9.33	0	9.3397	-13.1892	down	5.04534e-07	2.59269e-05	AT5G51660.1|Symbols:CPSF160, ATCPSF160|cleavage and polyadenylation specificity factor 160|chr5:20980250-20989268 FORWARD LENGTH=1442
Glyma.17G180000	2219	8	30.67	7.88111	30.7919	-1.96608	down	1.56569e-06	7.2274e-05	AT5G66900.1|Symbols:|Disease resistance protein (CC-NBS-LRR class) family|chr5:26714931-26717757 REVERSE LENGTH=809
Glyma.17G203400	312	5.33	0	5.27254	0	12.3643	up	0.000221042	0.0053609	AT5G59970.1|Symbols:|Histone superfamily protein|chr5:24146352-24146663 REVERSE LENGTH=103
Glyma.17G203700	3143	0.67	27.33	0.663905	27.4769	-5.3711	down	7.02436e-15	1.17085e-12	AT5G11490.2|Symbols:|adaptin family protein|chr5:3671964-3676263 FORWARD LENGTH=850
Glyma.17G210100	1432	1.33	24	1.31877	24.0699	-4.18996	down	1.54701e-11	1.75091e-09	AT4G17310.1|Symbols:|unknown protein; LOCATED IN: chloroplast; EXPRESSED IN: 9 plant structures; EXPRESSED DURING: LP.04 four leaves visible, 4 anthesis, petal differentiation and expansion stage; BEST Arabidopsis thaliana protein match is: unknown protein (TAIR:AT5G47455.7); Has 164 Blast hits to 164 proteins in 12 species: Archae - 0; Bacteria - 0; Metazoa - 0; Fungi - 0; Plants - 164; Viruses …
Glyma.17G219200	1844	65.67	138.33	64.8475	138.81	-1.09798	down	1.49972e-07	8.46605e-06	AT2G05940.1|Symbols:|Protein kinase superfamily protein|chr2:2287514-2289270 REVERSE LENGTH=462
Glyma.17G220100	4570	165.33	17	163.082	17.1113	3.25258	up	1.31506e-37	1.02169e-34	AT2G13600.1|Symbols:|Pentatricopeptide repeat (PPR) superfamily protein|chr2:5671493-5673586 FORWARD LENGTH=697
Glyma.17G226500	1096	480.67	194	474.31	194.518	1.28593	up	6.94029e-15	1.16105e-12	AT5G21940.1|Symbols:|unknown protein; BEST Arabidopsis thaliana protein match is: unknown protein (TAIR:AT3G43850.1); Has 30201 Blast hits to 17322 proteins in 780 species: Archae - 12; Bacteria - 1396; Metazoa - 17338; Fungi - 3422; Plants - 5037; Viruses - 0; Other Eukaryotes - 2996 (source: NCBI BLink).|chr5:7249446-7250353 REVERSE LENGTH=264
Glyma.17G229500	1463	3	13.67	2.96278	13.7069	-2.20989	down	0.0002511	0.00598852	AT4G33000.2|Symbols:CBL10, SCABP8, ATCBL10|calcineurin B-like protein 10|chr4:15924821-15926398 FORWARD LENGTH=246
Glyma.17G241400	1421	11.33	2	11.1847	2.03803	2.45627	up	0.000332369	0.00752725	AT5G42930.1|Symbols:|alpha/beta-Hydrolases superfamily protein|chr5:17210738-17214152 REVERSE LENGTH=467
Glyma.17G242600	538	25	7.67	24.6809	7.67821	1.68456	up	0.000102675	0.00278652	NA
Glyma.17G242700	1103	47.33	14.67	46.7127	14.7602	1.66211	up	5.00791e-07	2.57635e-05	NA
Glyma.17G244500	1486	2	13.67	1.96251	13.7181	-2.80531	down	2.07005e-05	0.000690088	AT2G15730.1|Symbols:|P-loop containing nucleoside triphosphate hydrolases superfamily protein|chr2:6849797-6851881 FORWARD LENGTH=344
Glyma.17G251800	2155	3539.33	1548.67	3492.85	1552.84	1.16949	up	4.88115e-12	5.79643e-10	AT1G19530.1|Symbols:|unknown protein; FUNCTIONS IN: molecular_function unknown; INVOLVED IN: N-terminal protein myristoylation, anaerobic respiration; LOCATED IN: cellular_component unknown; EXPRESSED IN: leaf apex, inflorescence meristem, hypocotyl, root, flower; EXPRESSED DURING: petal differentiation and expansion stage; Has 47 Blast hits to 47 proteins in 13 species: Archae - 0; Bacteria - 0;…
Glyma.17G260100	1396	17	2.67	16.7799	2.67761	2.64771	up	6.63923e-06	0.000257687	AT4G39330.1|Symbols:ATCAD9, CAD9|cinnamyl alcohol dehydrogenase 9|chr4:18291268-18292772 FORWARD LENGTH=360
Glyma.18G000400	1907	2.67	16.33	2.6241	16.3975	-2.64358	down	8.30151e-06	0.000310632	AT3G13600.1|Symbols:|calmodulin-binding family protein|chr3:4445102-4447383 FORWARD LENGTH=605
Glyma.18G007000	1325	18.33	5	18.097	5.04571	1.84262	up	0.000266226	0.00630334	AT1G27390.1|Symbols:TOM20-2|translocase outer membrane 20-2|chr1:9513469-9514912 REVERSE LENGTH=210
Glyma.18G016300	1700	24	6.33	23.7038	6.37134	1.89545	up	2.87497e-05	0.000924791	AT4G39955.1|Symbols:|alpha/beta-Hydrolases superfamily protein|chr4:18530573-18532088 FORWARD LENGTH=328
Glyma.18G020500	1301	59.33	24	58.5541	24.0829	1.28176	up	9.40674e-06	0.000346056	NA
Glyma.18G020600	566	226	76.33	223.032	76.6816	1.5403	up	1.3588e-15	2.49139e-13	AT5G65207.1|Symbols:|unknown protein; BEST Arabidopsis thaliana protein match is: unknown protein (TAIR:AT5G10040.1); Has 30201 Blast hits to 17322 proteins in 780 species: Archae - 12; Bacteria - 1396; Metazoa - 17338; Fungi - 3422; Plants - 5037; Viruses - 0; Other Eukaryotes - 2996 (source: NCBI BLink).|chr5:26052364-26052585 REVERSE LENGTH=73
Glyma.18G021600	2350	57.33	28	56.5698	28.0656	1.01123	up	0.000368987	0.00823141	AT5G58380.1|Symbols:CIPK10, PKS2, SIP1, SNRK3.8|SOS3-interacting protein 1|chr5:23597092-23598531 REVERSE LENGTH=479
Glyma.18G022400	1902	2519.33	616	2485.74	617.723	2.00864	up	3.82371e-34	2.61599e-31	AT3G56200.1|Symbols:|Transmembrane amino acid transporter family protein|chr3:20850087-20851779 FORWARD LENGTH=435
Glyma.18G022500	1353	2041.67	662	2014.72	663.841	1.60167	up	2.26014e-23	7.84849e-21	AT3G56190.1|Symbols:ALPHA-SNAP2, ASNAP|alpha-soluble NSF attachment protein 2|chr3:20846119-20848356 REVERSE LENGTH=289
Glyma.18G022700	477	329.67	80.67	325.214	80.9662	2.006	up	2.09444e-27	9.14333e-25	AT3G10985.1|Symbols:SAG20, WI12, ATWI-12|senescence associated gene 20|chr3:3442776-3443108 FORWARD LENGTH=110
Glyma.18G030700	1777	73	155	72.1159	155.591	-1.10936	down	5.09073e-08	3.128e-06	AT1G02800.1|Symbols:ATCEL2, CEL2|cellulase 2|chr1:613386-616103 REVERSE LENGTH=501
Glyma.18G033300	1242	145.67	61	143.738	61.1326	1.23342	up	4.39724e-09	3.3371e-07	AT5G02020.2|Symbols:SIS|Encodes a protein involved in salt tolerance, names SIS (Salt Induced Serine rich).|chr5:386999-387921 REVERSE LENGTH=137
Glyma.18G041800	354	11.33	0	11.1847	0	13.4492	up	4.56496e-08	2.82006e-06	AT3G05230.1|Symbols:|Signal peptidase subunit|chr3:1492304-1493452 FORWARD LENGTH=167
Glyma.18G045200	1199	532	199.67	524.91	200.11	1.39127	up	2.49611e-17	5.47448e-15	AT5G56550.1|Symbols:OXS3, ATOXS3|oxidative stress 3|chr5:22895847-22896502 REVERSE LENGTH=172
Glyma.18G052600	747	0.67	8.33	0.661588	8.37586	-3.66223	down	9.94852e-05	0.00271764	AT4G33355.1|Symbols:|Bifunctional inhibitor/lipid-transfer protein/seed storage 2S albumin superfamily protein|chr4:16067097-16067568 FORWARD LENGTH=119
Glyma.18G055400	1329	70.67	207.67	69.7366	208.223	-1.57814	down	1.0886e-15	2.02021e-13	AT5G05340.1|Symbols:|Peroxidase superfamily protein|chr5:1579142-1580819 REVERSE LENGTH=324
Glyma.18G061300	1504	4	141	3.93152	141.468	-5.16924	down	1.60747e-52	1.99143e-49	AT5G58660.1|Symbols:|2-oxoglutarate (2OG) and Fe(II)-dependent oxygenase superfamily protein|chr5:23701509-23703802 FORWARD LENGTH=352
Glyma.18G061400	1697	0	12	0	12.0227	-13.5535	down	1.23513e-08	8.47732e-07	NA
Glyma.18G064100	1884	39.33	102	38.8404	102.281	-1.3969	down	4.82382e-09	3.63675e-07	AT5G58940.1|Symbols:CRCK1|calmodulin-binding receptor-like cytoplasmic kinase 1|chr5:23798659-23800716 FORWARD LENGTH=470
Glyma.18G080400	2048	40	134.67	39.4614	135.103	-1.77555	down	5.40783e-15	9.14702e-13	AT3G26300.1|Symbols:CYP71B34|cytochrome P450, family 71, subfamily B, polypeptide 34|chr3:9639199-9640866 REVERSE LENGTH=500
Glyma.18G082300	3210	82.67	187	81.5799	187.639	-1.20168	down	7.62855e-10	6.54826e-08	AT3G07040.1|Symbols:RPM1, RPS3|NB-ARC domain-containing disease resistance protein|chr3:2226244-2229024 REVERSE LENGTH=926
Glyma.18G082400	2775	526	178.67	518.928	179.166	1.53424	up	2.21743e-20	6.08637e-18	AT3G07040.1|Symbols:RPM1, RPS3|NB-ARC domain-containing disease resistance protein|chr3:2226244-2229024 REVERSE LENGTH=926
Glyma.18G082500	531	26.67	9.67	26.3615	9.68494	1.44462	up	0.000411095	0.00902047	AT2G38770.1|Symbols:EMB2765|P-loop containing nucleoside triphosphate hydrolases superfamily protein|chr2:16203185-16210253 REVERSE LENGTH=1509
Glyma.18G082800	2324	37	6.67	36.4942	6.65493	2.45517	up	1.80073e-09	1.46351e-07	AT3G07040.1|Symbols:RPM1, RPS3|NB-ARC domain-containing disease resistance protein|chr3:2226244-2229024 REVERSE LENGTH=926
Glyma.18G082900	1131	0.33	9.33	0.325231	9.33791	-4.84356	down	5.15026e-06	0.000204574	NA
Glyma.18G083500	1491	16.67	3.67	16.4662	3.68077	2.16143	up	9.40291e-05	0.0025871	NA
Glyma.18G083600	1482	7.67	0.67	7.57813	0.67309	3.49297	up	0.000300328	0.00697741	AT3G07040.1|Symbols:RPM1, RPS3|NB-ARC domain-containing disease resistance protein|chr3:2226244-2229024 REVERSE LENGTH=926
Glyma.18G084000	1400	3.33	124.67	3.28569	125.044	-5.25009	down	1.74077e-48	1.89984e-45	AT3G07040.1|Symbols:RPM1, RPS3|NB-ARC domain-containing disease resistance protein|chr3:2226244-2229024 REVERSE LENGTH=926
Glyma.18G085400	2250	2.67	13.33	2.6241	13.3765	-2.3498	down	0.000165037	0.00417263	AT5G55480.1|Symbols:SVL1|SHV3-like 1|chr5:22474277-22477819 FORWARD LENGTH=766
Glyma.18G086400	1608	11	2	10.8594	2.0139	2.43088	up	0.000467057	0.00998551	AT1G27180.1|Symbols:|disease resistance protein (TIR-NBS-LRR class), putative|chr1:9439859-9445818 FORWARD LENGTH=1556
Glyma.18G086600	3221	61	25	60.2342	25.0396	1.26637	up	9.79778e-06	0.000359576	AT3G07040.1|Symbols:RPM1, RPS3|NB-ARC domain-containing disease resistance protein|chr3:2226244-2229024 REVERSE LENGTH=926
Glyma.18G087100	1894	1	23.67	0.991224	23.68	-4.57831	down	4.10503e-12	4.92582e-10	NA
Glyma.18G088300	3070	16	42.67	15.825	42.8293	-1.43639	down	1.55646e-05	0.000536833	AT3G07040.1|Symbols:RPM1, RPS3|NB-ARC domain-containing disease resistance protein|chr3:2226244-2229024 REVERSE LENGTH=926
Glyma.18G092200	2581	16.33	46.67	16.0921	46.8571	-1.54192	down	2.295e-06	0.000100476	AT1G62300.1|Symbols:WRKY6, ATWRKY6|WRKY family transcription factor|chr1:23016887-23019155 REVERSE LENGTH=553
Glyma.18G093800	3071	50.67	20	49.9713	20.0948	1.31428	up	2.002e-05	0.000669837	AT3G07040.1|Symbols:RPM1, RPS3|NB-ARC domain-containing disease resistance protein|chr3:2226244-2229024 REVERSE LENGTH=926
Glyma.18G094800	1194	10.33	1	10.2157	0.991985	3.36432	up	4.44938e-05	0.00136149	AT5G05800.2|Symbols:|unknown protein; FUNCTIONS IN: molecular_function unknown; INVOLVED IN: biological_process unknown; LOCATED IN: cellular_component unknown; EXPRESSED IN: 24 plant structures; EXPRESSED DURING: 15 growth stages; BEST Arabidopsis thaliana protein match is: unknown protein (TAIR:AT3G11290.1); Has 881 Blast hits to 512 proteins in 30 species: Archae - 0; Bacteria - 2; Metazoa - 0…
Glyma.18G103700	749	16.67	109.33	16.4505	109.72	-2.73763	down	1.6051e-23	5.65957e-21	AT3G12490.1|Symbols:ATCYSB, ATCYS6, CYSB|cystatin B|chr3:3960523-3961777 REVERSE LENGTH=201
Glyma.18G107000	1594	123	36	121.288	36.1717	1.7455	up	9.67458e-14	1.43982e-11	AT2G42910.1|Symbols:|Phosphoribosyltransferase family protein|chr2:17856396-17858394 FORWARD LENGTH=337
Glyma.18G121700	1656	36	89.33	35.5482	89.6596	-1.33468	down	7.77595e-08	4.64107e-06	AT4G39540.2|Symbols:SK2, ATSK2|shikimate kinase 2|chr4:18378561-18380253 FORWARD LENGTH=300
Glyma.18G125300	2144	8.67	28	8.55174	28.1576	-1.71923	down	2.95044e-05	0.000946412	AT1G69830.1|Symbols:ATAMY3, AMY3|alpha-amylase-like 3|chr1:26288518-26293003 REVERSE LENGTH=887
Glyma.18G127700	2939	0	28.67	0	28.7521	-14.8114	down	5.27362e-18	1.1908e-15	AT4G24760.1|Symbols:|alpha/beta-Hydrolases superfamily protein|chr4:12761482-12763564 REVERSE LENGTH=365
Glyma.18G135200	351	212.67	0.33	209.807	0.330065	9.3121	up	6.16974e-87	2.02006e-83	NA
Glyma.18G135700	761	5	0	4.92529	0	12.266	up	0.000366339	0.00819712	AT2G22370.1|Symbols:|unknown protein; Has 127 Blast hits to 127 proteins in 48 species: Archae - 0; Bacteria - 0; Metazoa - 87; Fungi - 0; Plants - 39; Viruses - 0; Other Eukaryotes - 1 (source: NCBI BLink).|chr2:9501019-9502078 REVERSE LENGTH=219
Glyma.18G138700	2915	8.33	31	8.21307	31.1832	-1.92477	down	2.06742e-06	9.20957e-05	AT1G70460.1|Symbols:RHS10|root hair specific 10|chr1:26556155-26558994 FORWARD LENGTH=710
Glyma.18G143400	521	18	0.67	17.7535	0.68247	4.70119	up	9.75629e-10	8.26634e-08	AT5G25150.1|Symbols:TAF5|TBP-associated factor 5|chr5:8677117-8682058 FORWARD LENGTH=669
Glyma.18G146300	1081	14.33	36.67	14.1405	36.6969	-1.37583	down	8.7144e-05	0.00241945	ATCG01100.1|Symbols:NDHA|NADH dehydrogenase family protein|chrC:119847-122009 REVERSE LENGTH=360
Glyma.18G146400	547	14	2	13.8002	2.00452	2.78336	up	2.14564e-05	0.000713728	AT4G39100.2|Symbols:SHL1|PHD finger family protein / bromo-adjacent homology (BAH) domain-containing protein|chr4:18218712-18220134 REVERSE LENGTH=169
Glyma.18G155200	2124	31	71.33	30.5951	71.4442	-1.22351	down	4.15227e-06	0.000169184	AT3G07360.1|Symbols:PUB9, ATPUB9|plant U-box 9|chr3:2354884-2356613 FORWARD LENGTH=460
Glyma.18G155600	516	22	53.67	21.6966	53.8175	-1.31061	down	1.23017e-05	0.000436443	ATCG01100.1|Symbols:NDHA|NADH dehydrogenase family protein|chrC:119847-122009 REVERSE LENGTH=360
Glyma.18G155700	1002	86.33	189.67	85.1899	190.134	-1.15826	down	2.21423e-09	1.75598e-07	ATCG01110.1|Symbols:NDHH|NAD(P)H dehydrogenase subunit H|chrC:122011-123192 REVERSE LENGTH=393
Glyma.18G158300	1949	59.33	23	58.5742	23.0426	1.34596	up	4.08118e-06	0.000166583	AT3G07310.1|Symbols:|Protein of unknown function (DUF760)|chr3:2328057-2329677 REVERSE LENGTH=368
Glyma.18G166600	2505	101.33	235.67	100.027	236.491	-1.2414	down	2.0662e-11	2.28769e-09	AT3G07180.1|Symbols:|GPI transamidase component PIG-S-related|chr3:2282455-2285475 REVERSE LENGTH=599
Glyma.18G167600	4231	0.33	10.33	0.329636	10.35	-4.97262	down	1.35455e-06	6.34216e-05	NA
Glyma.18G173000	1185	39	16.67	38.511	16.6861	1.20663	up	0.000367547	0.00821034	AT3G01400.1|Symbols:|ARM repeat superfamily protein|chr3:151920-152987 FORWARD LENGTH=355
Glyma.18G177000	1394	28	63.67	27.6307	63.6606	-1.20413	down	1.31153e-05	0.000461382	AT4G37990.1|Symbols:ELI3-2, ELI3, ATCAD8, CAD-B2|elicitor-activated gene 3-2|chr4:17855964-17857388 FORWARD LENGTH=359
Glyma.18G184700	1631	116	248.33	114.521	248.692	-1.11874	down	6.18809e-10	5.40285e-08	AT4G25300.1|Symbols:|2-oxoglutarate (2OG) and Fe(II)-dependent oxygenase superfamily protein|chr4:12945263-12946642 FORWARD LENGTH=356
Glyma.18G185400	2562	2	20.33	1.98013	20.4378	-3.36758	down	1.5342e-08	1.02964e-06	AT2G37710.1|Symbols:RLK|receptor lectin kinase|chr2:15814934-15816961 REVERSE LENGTH=675
Glyma.18G186500	534	0	11	0	11.0423	-13.4308	down	4.8734e-08	3.00251e-06	NA
Glyma.18G189900	1529	22	6	21.768	6.02251	1.85377	up	7.72898e-05	0.0021887	AT5G02020.1|Symbols:SIS|Encodes a protein involved in salt tolerance, names SIS (Salt Induced Serine rich).|chr5:386557-387921 REVERSE LENGTH=149
Glyma.18G197100	384	0.33	6.33	0.325231	6.36017	-4.28953	down	0.000307487	0.00705405	NA
Glyma.18G197800	1884	8.33	27	8.21075	27.0535	-1.72023	down	3.80414e-05	0.0011838	AT2G38110.1|Symbols:ATGPAT6, GPAT6|glycerol-3-phosphate acyltransferase 6|chr2:15952816-15955364 REVERSE LENGTH=501
Glyma.18G198500	1677	17	53.33	16.7514	53.4517	-1.67396	down	1.02641e-07	5.95549e-06	AT4G28010.1|Symbols:|Tetratricopeptide repeat (TPR)-like superfamily protein|chr4:13930379-13932493 FORWARD LENGTH=704
Glyma.18G198800	3497	25	8.67	24.6605	8.66482	1.50896	up	0.000372889	0.00830136	AT4G08850.1|Symbols:|Leucine-rich repeat receptor-like protein kinase family protein|chr4:5636693-5640496 REVERSE LENGTH=1045
Glyma.18G205100	1881	26.33	76.33	25.9515	76.6784	-1.563	down	8.03952e-09	5.74012e-07	AT5G66770.1|Symbols:|GRAS family transcription factor|chr5:26660723-26662477 FORWARD LENGTH=584
Glyma.18G219300	2247	13.33	1.67	13.181	1.66507	2.9848	up	1.56054e-05	0.000537835	AT4G05200.1|Symbols:CRK25|cysteine-rich RLK (RECEPTOR-like protein kinase) 25|chr4:2679793-2682309 REVERSE LENGTH=675
Glyma.18G220500	1342	443.33	1041.67	437.45	1044.95	-1.25624	down	9.64148e-16	1.81125e-13	AT2G45400.1|Symbols:BEN1|NAD(P)-binding Rossmann-fold superfamily protein|chr2:18703960-18706235 REVERSE LENGTH=364
Glyma.18G226300	9435	211	18.33	208.061	18.4106	3.4984	up	4.34282e-47	4.52423e-44	AT4G27220.1|Symbols:|NB-ARC domain-containing disease resistance protein|chr4:13633953-13636712 REVERSE LENGTH=919
Glyma.18G226600	2209	39.33	2	38.8267	2.00631	4.27443	up	6.00096e-17	1.25604e-14	AT5G01150.1|Symbols:|Protein of unknown function (DUF674)|chr5:51988-53649 FORWARD LENGTH=501
Glyma.18G226800	6246	186	1	183.413	1.00136	7.51699	up	1.56851e-75	3.12597e-72	AT4G27220.1|Symbols:|NB-ARC domain-containing disease resistance protein|chr4:13633953-13636712 REVERSE LENGTH=919
Glyma.18G226900	4664	63.33	21.33	62.49	21.4584	1.54208	up	1.15396e-07	6.6451e-06	AT1G12210.1|Symbols:RFL1|RPS5-like 1|chr1:4140948-4143605 FORWARD LENGTH=885
Glyma.18G239100	1369	0.33	6.33	0.331953	6.33782	-4.25494	down	0.000307893	0.00705659	AT4G36470.1|Symbols:|S-adenosyl-L-methionine-dependent methyltransferases superfamily protein|chr4:17215128-17216475 REVERSE LENGTH=371
Glyma.18G242000	2593	26	4.67	25.6436	4.71385	2.44362	up	2.19085e-07	1.19695e-05	AT5G56270.1|Symbols:WRKY2, ATWRKY2|WRKY DNA-binding protein 2|chr5:22780816-22783137 FORWARD LENGTH=687
Glyma.18G245400	1139	74.33	174.33	73.3726	174.844	-1.25276	down	3.64193e-10	3.26691e-08	NA
Glyma.18G249100	1500	82	168.33	80.8835	169.001	-1.06311	down	8.54206e-08	5.00704e-06	AT1G55190.1|Symbols:PRA1.F2, PRA7|PRA1 (Prenylated rab acceptor) family protein|chr1:20588450-20589019 FORWARD LENGTH=189
Glyma.18G249800	2646	15	2.67	14.8245	2.68699	2.46392	up	4.67746e-05	0.00142557	AT2G04160.1|Symbols:AIR3|Subtilisin-like serine endopeptidase family protein|chr2:1401450-1407694 REVERSE LENGTH=772
Glyma.18G253300	882	11	43.67	10.8752	43.8405	-2.01122	down	1.48941e-08	1.00252e-06	AT4G25950.1|Symbols:VATG3|vacuolar ATP synthase G3|chr4:13173815-13174324 REVERSE LENGTH=108
Glyma.18G254300	2626	7.33	22.33	7.2128	22.349	-1.63158	down	0.000271629	0.00640811	AT4G08850.1|Symbols:|Leucine-rich repeat receptor-like protein kinase family protein|chr4:5636693-5640496 REVERSE LENGTH=1045
Glyma.18G255300	695	8.67	24.33	8.55406	24.3759	-1.51077	down	0.000366785	0.00819731	AT5G39950.1|Symbols:ATTRX2, ATH2, ATTRXH2, TRXH2, TRX2|thioredoxin 2|chr5:15990885-15991881 REVERSE LENGTH=133
Glyma.18G256100	618	0	5.67	0	5.6719	-12.4696	down	0.000108438	0.00291018	NA
Glyma.18G260200	1256	21.67	50.33	21.3806	50.5008	-1.24	down	4.67675e-05	0.00142557	AT3G28970.1|Symbols:AAR3|Domain of unknown function (DUF298)|chr3:10987970-10989782 REVERSE LENGTH=295
Glyma.18G263600	1333	48.33	20.33	47.626	20.365	1.22566	up	8.17627e-05	0.00229504	AT3G29240.2|Symbols:|Protein of unknown function (DUF179)|chr3:11191780-11192868 FORWARD LENGTH=317
Glyma.18G263900	2822	44.67	16.67	44.1352	16.6731	1.40441	up	1.9912e-05	0.000667196	AT5G15410.1|Symbols:DND1, ATCNGC2, CNGC2|Cyclic nucleotide-regulated ion channel family protein|chr5:5003460-5006763 REVERSE LENGTH=726
Glyma.18G266300	1005	0.33	9	0.329636	9.02482	-4.77495	down	8.03467e-06	0.00030188	AT1G09700.1|Symbols:HYL1, DRB1|dsRNA-binding domain-like superfamily protein|chr1:3137960-3140118 REVERSE LENGTH=419
Glyma.18G270100	3258	71.67	165.67	70.6201	166.243	-1.23514	down	1.12762e-09	9.43209e-08	AT3G51550.1|Symbols:FER|Malectin/receptor-like protein kinase family protein|chr3:19117877-19120564 REVERSE LENGTH=895
Glyma.18G270200	1772	0	10.67	0	10.714	-13.3872	down	7.73047e-08	4.63508e-06	NA
Glyma.18G270300	883	0	33.67	0	33.7379	-15.0421	down	1.23114e-20	3.42017e-18	NA
Glyma.18G270400	381	0	6.33	0	6.38609	-12.6407	down	3.94204e-05	0.00122256	AT5G46290.1|Symbols:KASI, KAS1|3-ketoacyl-acyl carrier protein synthase I|chr5:18774439-18776629 REVERSE LENGTH=473
Glyma.18G270600	3591	5.33	254.33	5.26396	255.213	-5.59941	down	4.2257e-82	1.21061e-78	AT3G51550.1|Symbols:FER|Malectin/receptor-like protein kinase family protein|chr3:19117877-19120564 REVERSE LENGTH=895
Glyma.18G270700	3085	27	110.67	26.6613	111.023	-2.05804	down	2.33842e-16	4.58071e-14	AT3G51550.1|Symbols:FER|Malectin/receptor-like protein kinase family protein|chr3:19117877-19120564 REVERSE LENGTH=895
Glyma.18G271500	1394	23	58	22.6635	58.1339	-1.35901	down	3.4616e-06	0.000143725	AT5G28680.1|Symbols:ANX2|Malectin/receptor-like protein kinase family protein|chr5:10719437-10722013 REVERSE LENGTH=858
Glyma.18G272400	621	26	9	25.6286	8.99804	1.51007	up	0.000291307	0.00681621	AT3G29970.1|Symbols:|B12D protein|chr3:11745299-11746481 FORWARD LENGTH=87
Glyma.18G280300	4133	83	493	81.9151	494.78	-2.59459	down	6.6164e-47	6.73962e-44	AT1G09730.2|Symbols:|Cysteine proteinases superfamily protein|chr1:3148017-3154236 REVERSE LENGTH=931
Glyma.18G281400	1385	32	68.67	31.553	68.9417	-1.1276	down	2.47561e-05	0.000807667	AT5G13330.1|Symbols:Rap2.6L|related to AP2 6l|chr5:4272384-4274461 FORWARD LENGTH=212
Glyma.18G281500	4414	30.67	64	30.2238	64.1291	-1.0853	down	6.9197e-05	0.00199112	AT1G09730.2|Symbols:|Cysteine proteinases superfamily protein|chr1:3148017-3154236 REVERSE LENGTH=931
Glyma.18G281700	4047	15.33	288.67	15.1275	289.545	-4.25854	down	1.73981e-70	3.06728e-67	AT1G09730.2|Symbols:|Cysteine proteinases superfamily protein|chr1:3148017-3154236 REVERSE LENGTH=931
Glyma.18G282900	1358	3.33	19.67	3.29682	19.6937	-2.57859	down	1.73673e-06	7.92121e-05	NA
Glyma.18G283000	2415	5.33	25.67	5.27949	25.7328	-2.28514	down	6.83598e-07	3.41337e-05	AT5G64200.2|Symbols:ATSC35, SC35, At-SC35|ortholog of human splicing factor SC35|chr5:25681849-25683553 REVERSE LENGTH=303
Glyma.18G286900	912	25.33	112	25.0453	112.423	-2.16632	down	1.10158e-17	2.45117e-15	NA
Glyma.18G287000	3158	111.33	54.33	109.744	54.4669	1.01069	up	5.99272e-06	0.000234381	AT3G46530.1|Symbols:RPP13|NB-ARC domain-containing disease resistance protein|chr3:17130739-17133246 REVERSE LENGTH=835
Glyma.18G287800	2331	361.67	816.33	356.917	819.053	-1.19837	down	2.42759e-14	3.7849e-12	AT3G12580.1|Symbols:HSP70, ATHSP70|heat shock protein 70|chr3:3991487-3993689 REVERSE LENGTH=650
Glyma.18G289900	801	62	145.33	61.1186	145.646	-1.25279	down	2.19507e-09	1.74381e-07	AT2G39518.1|Symbols:|Uncharacterised protein family (UPF0497)|chr2:16496029-16496937 REVERSE LENGTH=174
Glyma.18G290000	773	29.33	82.67	28.9474	82.9408	-1.51865	down	6.13475e-09	4.49928e-07	AT3G22560.1|Symbols:|Acyl-CoA N-acyltransferases (NAT) superfamily protein|chr3:7998915-7999442 REVERSE LENGTH=175
Glyma.18G293100	1759	22.67	7.33	22.3698	7.34456	1.6068	up	0.000332356	0.00752725	AT1G71140.1|Symbols:|MATE efflux family protein|chr1:26824762-26826748 FORWARD LENGTH=485
Glyma.18G294100	2226	5.33	18	5.24357	18.0715	-1.7851	down	0.00039855	0.0087915	AT1G66840.1|Symbols:PMI2, WEB2|Plant protein of unknown function (DUF827)|chr1:24933998-24936116 REVERSE LENGTH=607
Glyma.18G294300	1862	740.33	313.33	730.431	314.255	1.21681	up	1.43877e-14	2.31405e-12	AT5G38200.1|Symbols:|Class I glutamine amidotransferase-like superfamily protein|chr5:15256383-15258474 FORWARD LENGTH=436
Glyma.18G302300	1038	11.33	0	11.1983	0	13.451	up	4.55487e-08	2.81763e-06	AT2G01910.2|Symbols:ATMAP65-6, MAP65-6|Microtubule associated protein (MAP65/ASE1) family protein|chr2:417698-420182 FORWARD LENGTH=567
Glyma.19G001200	1886	103.67	50.33	102.278	50.5664	1.01624	up	8.62118e-06	0.000321022	AT1G36730.1|Symbols:|Translation initiation factor IF2/IF5|chr1:13898706-13900025 REVERSE LENGTH=439
Glyma.19G007700	3671	88.67	894.67	87.5043	897.102	-3.35785	down	1.56792e-79	3.9928e-76	AT3G01500.2|Symbols:CA1|carbonic anhydrase 1|chr3:194853-197873 REVERSE LENGTH=347
Glyma.19G010800	1587	2	29.33	1.96923	29.4104	-3.90062	down	8.92669e-13	1.16909e-10	AT1G23800.1|Symbols:ALDH2B7, ALDH2B|aldehyde dehydrogenase 2B7|chr1:8412238-8414804 REVERSE LENGTH=534
Glyma.19G011800	2508	36	0	35.5369	0	15.117	up	2.22657e-21	6.57384e-19	AT3G01420.1|Symbols:ALPHA-DOX1, DOX1, DIOX1, PADOX-1|Peroxidase superfamily protein|chr3:159689-162726 REVERSE LENGTH=639
Glyma.19G016700	4006	9.67	36.33	9.55827	36.5384	-1.93459	down	3.37195e-07	1.78274e-05	AT3G28345.1|Symbols:|ABC transporter family protein|chr3:10593921-10598775 REVERSE LENGTH=1240
Glyma.19G021100	1533	54.33	131.67	53.5975	132.031	-1.30063	down	2.05976e-09	1.64487e-07	AT5G15150.1|Symbols:ATHB-3, HAT7, ATHB3, HB-3|homeobox 3|chr5:4913951-4915609 REVERSE LENGTH=314
Glyma.19G029300	1632	16.33	46	16.0988	46.1697	-1.51999	down	3.35863e-06	0.00014034	AT3G02100.1|Symbols:|UDP-Glycosyltransferase superfamily protein|chr3:368840-370484 REVERSE LENGTH=464
Glyma.19G033100	4011	4	36	3.95632	36.0779	-3.18888	down	1.6489e-12	2.08791e-10	AT3G51550.1|Symbols:FER|Malectin/receptor-like protein kinase family protein|chr3:19117877-19120564 REVERSE LENGTH=895
Glyma.19G042900	1994	18.33	4	18.0412	4.01842	2.16659	up	4.3059e-05	0.00132199	AT5G38710.1|Symbols:|Methylenetetrahydrofolate reductase family protein|chr5:15501340-15503899 FORWARD LENGTH=476
Glyma.19G046300	1297	83.67	37	82.6063	37.093	1.1551	up	4.19986e-06	0.000170819	AT3G02550.1|Symbols:LBD41|LOB domain-containing protein 41|chr3:536747-537650 REVERSE LENGTH=263
Glyma.19G050300	1656	50.33	15.33	49.6576	15.3962	1.68945	up	1.91198e-07	1.05975e-05	AT5G16150.3|Symbols:GLT1, PGLCT|plastidic GLC translocator|chr5:5272904-5275678 FORWARD LENGTH=546
Glyma.19G086500	821	383.67	3.67	378.556	3.66201	6.69173	up	9.92667e-114	6.50027e-110	AT5G39160.1|Symbols:|RmlC-like cupins superfamily protein|chr5:15679195-15679970 REVERSE LENGTH=222
Glyma.19G087200	806	77.67	38	76.6391	38.1105	1.00789	up	6.89207e-05	0.0019852	AT5G20090.2|Symbols:|Uncharacterised protein family (UPF0041)|chr5:6787246-6788000 REVERSE LENGTH=110
Glyma.19G092300	2627	123	50	121.307	50.1283	1.27497	up	1.01409e-08	7.1185e-07	AT3G56320.1|Symbols:|PAP/OAS1 substrate-binding domain superfamily|chr3:20886193-20888624 REVERSE LENGTH=603
Glyma.19G098500	1406	13	32	12.8108	32	-1.32071	down	0.000336089	0.00759648	AT3G02040.1|Symbols:SRG3|senescence-related gene 3|chr3:348505-349909 REVERSE LENGTH=361
Glyma.19G102400	865	87	13	85.8415	13.0522	2.71738	up	1.30418e-19	3.39665e-17	AT3G26740.1|Symbols:CCL|CCR-like|chr3:9827868-9828461 FORWARD LENGTH=141
Glyma.19G107700	1793	11	0.33	10.8478	0.331855	5.03071	up	8.10104e-07	3.99715e-05	AT1G65450.1|Symbols:|HXXXD-type acyl-transferase family protein|chr1:24315875-24318895 FORWARD LENGTH=450
Glyma.19G128200	1830	11	33.67	10.8237	33.7768	-1.64183	down	1.35153e-05	0.000473996	AT1G28110.2|Symbols:SCPL45|serine carboxypeptidase-like 45|chr1:9804153-9806832 REVERSE LENGTH=461
Glyma.19G133500	1061	307.67	618.67	303.487	620.403	-1.03157	down	7.94517e-11	7.91719e-09	NA
Glyma.19G134200	2454	12.67	40.33	12.4942	40.4782	-1.69589	down	1.48201e-06	6.90372e-05	AT3G14470.1|Symbols:|NB-ARC domain-containing disease resistance protein|chr3:4857940-4861104 FORWARD LENGTH=1054
Glyma.19G134300	2726	11.33	51.33	11.1492	51.5334	-2.20857	down	1.13378e-10	1.10575e-08	AT3G14470.1|Symbols:|NB-ARC domain-containing disease resistance protein|chr3:4857940-4861104 FORWARD LENGTH=1054
Glyma.19G136600	1691	0.67	15.33	0.657184	15.4672	-4.55677	down	1.48247e-08	9.99316e-07	AT3G57360.1|Symbols:|unknown protein; BEST Arabidopsis thaliana protein match is: unknown protein (TAIR:AT3G02370.2); Has 122 Blast hits to 122 proteins in 54 species: Archae - 0; Bacteria - 0; Metazoa - 74; Fungi - 4; Plants - 41; Viruses - 0; Other Eukaryotes - 3 (source: NCBI BLink).|chr3:21225571-21226621 FORWARD LENGTH=254
Glyma.19G139300	4669	22.67	7.33	22.3848	7.3669	1.60339	up	0.000331602	0.00752511	AT5G13630.1|Symbols:GUN5, CCH, CHLH, CCH1, ABAR|magnesium-chelatase subunit chlH, chloroplast, putative / Mg-protoporphyrin IX chelatase, putative (CHLH)|chr5:4387567-4392082 REVERSE LENGTH=1381
Glyma.19G140700	1363	4.33	18.33	4.26788	18.3681	-2.10561	down	5.38803e-05	0.00160897	AT3G57520.1|Symbols:AtSIP2, SIP2|seed imbibition 2|chr3:21288982-21292694 REVERSE LENGTH=773
Glyma.19G143600	3180	37.67	98.33	37.1111	98.6393	-1.41031	down	6.17701e-09	4.52303e-07	AT2G42320.2|Symbols:|nucleolar protein gar2-related|chr2:17628102-17630657 FORWARD LENGTH=669
Glyma.19G144600	1698	53	243.67	52.2836	244.466	-2.2252	down	2.28437e-28	1.07949e-25	AT2G42250.1|Symbols:CYP712A1|cytochrome P450, family 712, subfamily A, polypeptide 1|chr2:17600075-17601709 REVERSE LENGTH=514
Glyma.19G151300	1236	2243.33	4665.33	2213.83	4679.06	-1.07967	down	8.43198e-10	7.17078e-08	AT1G65870.1|Symbols:|Disease resistance-responsive (dirigent-like protein) family protein|chr1:24503624-24504193 FORWARD LENGTH=189
Glyma.19G151500	1600	57.33	131.33	56.5116	131.819	-1.22194	down	1.47899e-08	9.98439e-07	AT1G20770.1|Symbols:|unknown protein; Has 59 Blast hits to 59 proteins in 24 species: Archae - 0; Bacteria - 0; Metazoa - 26; Fungi - 4; Plants - 29; Viruses - 0; Other Eukaryotes - 0 (source: NCBI BLink).|chr1:7215345-7216648 REVERSE LENGTH=215
Glyma.19G178200	2735	234.33	675.33	231.361	677.727	-1.55056	down	8.20563e-22	2.54142e-19	AT2G28550.3|Symbols:RAP2.7|related to AP2.7|chr2:12226168-12228251 REVERSE LENGTH=464
Glyma.19G217000	1303	280	132	276.166	132.173	1.06311	up	1.98027e-09	1.5897e-07	AT2G34830.1|Symbols:WRKY35, MEE24, AtWRKY35|WRKY DNA-binding protein 35|chr2:14693839-14696378 REVERSE LENGTH=427
Glyma.19G228000	549	130.33	62.67	128.596	62.8799	1.03217	up	1.21194e-06	5.76276e-05	AT1G09250.1|Symbols:|basic helix-loop-helix (bHLH) DNA-binding superfamily protein|chr1:2989509-2990132 FORWARD LENGTH=207
Glyma.19G228400	1414	208.33	462	205.583	463.608	-1.17319	down	9.8899e-13	1.28788e-10	AT5G56080.1|Symbols:ATNAS2, NAS2|nicotianamine synthase 2|chr5:22711402-22712364 REVERSE LENGTH=320
Glyma.19G229400	2279	129	270.67	127.288	271.421	-1.09244	down	7.99782e-10	6.85241e-08	AT4G25800.2|Symbols:|Calmodulin-binding protein|chr4:13125224-13127765 FORWARD LENGTH=601
Glyma.19G231100	162	7.67	30	7.54939	30.108	-1.99572	down	1.50517e-06	6.99736e-05	NA
Glyma.19G237000	3094	57.33	26.33	56.5473	26.4572	1.0958	up	0.000126796	0.00332689	AT5G27410.1|Symbols:|D-aminoacid aminotransferase-like PLP-dependent enzymes superfamily protein|chr5:9678821-9682468 FORWARD LENGTH=559
Glyma.19G239800	1497	218	89	215.037	89.1405	1.27043	up	2.38552e-11	2.59117e-09	AT3G06350.1|Symbols:EMB3004, MEE32|dehydroquinate dehydratase, putative / shikimate dehydrogenase, putative|chr3:1924536-1927701 REVERSE LENGTH=603
Glyma.19G246700	752	0	5.67	0	5.66294	-12.4673	down	0.000108526	0.00291082	NA
Glyma.19G248300	1674	7.33	33.67	7.22161	33.7486	-2.22444	down	4.75178e-08	2.93152e-06	AT1G07090.1|Symbols:LSH6|Protein of unknown function (DUF640)|chr1:2174202-2174792 REVERSE LENGTH=196
Glyma.19G254800	1768	36.67	105	36.1825	105.402	-1.54254	down	1.44974e-10	1.38733e-08	AT4G11070.1|Symbols:WRKY41, AtWRKY41|WRKY family transcription factor|chr4:6759303-6760763 FORWARD LENGTH=313
Glyma.19G255500	2735	2	858.67	1.96483	861.094	-8.77562	down	1.11263e-185	2.55003e-181	AT5G53130.1|Symbols:CNGC1, ATCNGC1|cyclic nucleotide gated channel 1|chr5:21537830-21540490 REVERSE LENGTH=716
Glyma.19G256800	1055	84	25	82.8819	25.0623	1.72554	up	1.27478e-10	1.23537e-08	AT1G01250.1|Symbols:|Integrase-type DNA-binding superfamily protein|chr1:104731-105309 REVERSE LENGTH=192
Glyma.19G262600	3046	176.33	80	173.99	80.0916	1.11928	up	1.6301e-08	1.08763e-06	AT3G14240.1|Symbols:|Subtilase family protein|chr3:4741637-4743964 REVERSE LENGTH=775
Glyma.19G262700	1366	322.33	53	318.108	53.156	2.58121	up	1.45174e-39	1.27971e-36	AT3G14230.3|Symbols:RAP2.2|related to AP2 2|chr3:4737616-4739000 REVERSE LENGTH=374
Glyma.19G262900	1346	632	223	623.617	223.569	1.47994	up	7.33916e-20	1.9334e-17	AT1G53920.1|Symbols:GLIP5|GDSL-motif lipase 5|chr1:20137725-20139637 FORWARD LENGTH=385
Glyma.20G007800	1330	63.67	125.67	62.8356	126.123	-1.00518	down	2.50207e-06	0.0001083	AT1G47740.2|Symbols:|PPPDE putative thiol peptidase family protein|chr1:17567903-17569035 FORWARD LENGTH=279
Glyma.20G008300	980	60.67	19.67	59.8944	19.7648	1.59949	up	8.17839e-08	4.84178e-06	AT2G15960.1|Symbols:|unknown protein; Has 14 Blast hits to 14 proteins in 5 species: Archae - 0; Bacteria - 0; Metazoa - 0; Fungi - 0; Plants - 14; Viruses - 0; Other Eukaryotes - 0 (source: NCBI BLink).|chr2:6947353-6947586 FORWARD LENGTH=77
Glyma.20G008400	499	456.67	160	450.392	160.547	1.48819	up	8.99703e-19	2.14795e-16	NA
Glyma.20G017100	2594	57.33	17	56.6212	16.9991	1.73588	up	2.45552e-08	1.59428e-06	AT1G23090.1|Symbols:AST91, SULTR3;3|sulfate transporter 91|chr1:8185238-8188954 REVERSE LENGTH=631
Glyma.20G017900	1145	25	57.33	24.7018	57.5349	-1.21982	down	2.37728e-05	0.000782819	AT1G14930.1|Symbols:|Polyketide cyclase/dehydrase and lipid transport superfamily protein|chr1:5152465-5153035 REVERSE LENGTH=155
Glyma.20G019100	1360	14.67	42	14.4662	42.2013	-1.54461	down	5.61819e-06	0.000221433	AT1G31170.2|Symbols:ATSRX, SRX|sulfiredoxin|chr1:11133521-11134228 FORWARD LENGTH=125
Glyma.20G019200	2045	224.33	100.67	221.307	100.918	1.13286	up	1.23407e-09	1.03037e-07	AT2G15430.1|Symbols:RBP36A, RPB35.5A, NRPB3, NRPD3, NRPE3A|DNA-directed RNA polymerase family protein|chr2:6733661-6735482 FORWARD LENGTH=319
Glyma.20G022400	1472	80	165.33	79.0109	165.819	-1.06948	down	7.76357e-08	4.64107e-06	AT5G45100.1|Symbols:|SBP (S-ribonuclease binding protein) family protein|chr5:18218769-18219741 FORWARD LENGTH=294
Glyma.20G032400	3116	295.67	619.33	291.887	621.653	-1.0907	down	7.08364e-12	8.24112e-10	AT1G14040.1|Symbols:|EXS (ERD1/XPR1/SYG1) family protein|chr1:4810488-4814543 FORWARD LENGTH=813
Glyma.20G034200	828	9	25.67	8.8881	25.6849	-1.53098	down	0.00022557	0.00545631	AT5G39670.1|Symbols:|Calcium-binding EF-hand family protein|chr5:15883270-15883884 FORWARD LENGTH=204
Glyma.20G040300	2548	19.67	42.33	19.4114	42.5394	-1.1319	down	0.000439628	0.00949206	AT4G12780.1|Symbols:|Chaperone DnaJ-domain superfamily protein|chr4:7512200-7516655 FORWARD LENGTH=904
Glyma.20G063100	1480	534.67	1212.67	527.284	1216	-1.20549	down	1.1942e-14	1.94113e-12	AT3G12750.1|Symbols:ZIP1|zinc transporter 1 precursor|chr3:4051950-4053156 REVERSE LENGTH=355
Glyma.20G064300	1119	28.33	9	27.9291	9.01902	1.63073	up	6.30432e-05	0.00184062	AT3G54650.1|Symbols:FBL17|RNI-like superfamily protein|chr3:20226004-20228882 REVERSE LENGTH=593
Glyma.20G069000	4970	7.33	22	7.24618	22.1195	-1.61002	down	0.000341795	0.00770265	AT2G05642.1|Symbols:|Nucleic acid-binding, OB-fold-like protein|chr2:2098253-2100867 REVERSE LENGTH=532
Glyma.20G076400	2901	33.67	175.33	33.1863	175.989	-2.40683	down	6.9229e-27	2.9113e-24	AT2G45320.1|Symbols:|unknown protein; FUNCTIONS IN: molecular_function unknown; INVOLVED IN: biological_process unknown; LOCATED IN: mitochondrion; EXPRESSED IN: 20 plant structures; EXPRESSED DURING: 10 growth stages; Has 45 Blast hits to 45 proteins in 16 species: Archae - 0; Bacteria - 8; Metazoa - 0; Fungi - 0; Plants - 37; Viruses - 0; Other Eukaryotes - 0 (source: NCBI BLink).|chr2:18684182…
Glyma.20G080400	522	2.33	15.33	2.30327	15.3756	-2.73888	down	9.31404e-06	0.000343197	NA
Glyma.20G085500	1185	31	61.33	30.6269	61.5654	-1.00732	down	0.000240472	0.005753	AT1G04040.1|Symbols:|HAD superfamily, subfamily IIIB acid phosphatase|chr1:1042564-1043819 REVERSE LENGTH=271
Glyma.20G094500	1647	35.67	86	35.2028	86.2342	-1.29257	down	2.47534e-07	1.33568e-05	AT2G47180.1|Symbols:AtGolS1, GolS1|galactinol synthase 1|chr2:19369049-19370372 REVERSE LENGTH=344
Glyma.20G098500	1412	41	13.33	40.5002	13.3023	1.60626	up	4.48416e-06	0.000181738	AT2G39470.1|Symbols:PPL2|PsbP-like protein 2|chr2:16476335-16477653 FORWARD LENGTH=238
Glyma.20G099100	897	10.33	35	10.1888	35.1015	-1.78455	down	2.30117e-06	0.00010065	AT2G37430.1|Symbols:|C2H2 and C2HC zinc fingers superfamily protein|chr2:15706454-15706990 FORWARD LENGTH=178
Glyma.20G099400	1360	0	8.67	0	8.63668	-13.0763	down	1.3097e-06	6.17633e-05	AT4G35550.1|Symbols:HB-4, WOX13, ATWOX13|WUSCHEL related homeobox 13|chr4:16875814-16877167 REVERSE LENGTH=268
Glyma.20G105300	2327	101.67	25.33	100.266	25.3473	1.98393	up	1.68349e-14	2.67943e-12	AT4G38470.1|Symbols:|ACT-like protein tyrosine kinase family protein|chr4:17999432-18003551 FORWARD LENGTH=575
Glyma.20G110400	1436	243.33	480.33	240.105	481.421	-1.00363	down	5.83496e-10	5.12381e-08	AT5G04740.1|Symbols:|ACT domain-containing protein|chr5:1368713-1371391 REVERSE LENGTH=301
Glyma.20G110500	2096	73.67	34.33	72.6303	34.3649	1.07963	up	3.47156e-05	0.00109367	AT1G55230.1|Symbols:|Family of unknown function (DUF716) |chr1:20602895-20603797 FORWARD LENGTH=300
Glyma.20G110900	904	473	231.67	466.464	232.411	1.00508	up	6.39555e-10	5.55226e-08	AT5G04750.1|Symbols:|F1F0-ATPase inhibitor protein, putative|chr5:1372202-1373361 FORWARD LENGTH=94
Glyma.20G111900	2203	44	18.67	43.4597	18.7098	1.21589	up	0.000165854	0.00418866	AT3G10600.1|Symbols:CAT7|cationic amino acid transporter 7|chr3:3313969-3317162 FORWARD LENGTH=584
Glyma.20G114200	1925	1587.67	678.33	1566.88	679.86	1.20458	up	2.02477e-14	3.1894e-12	AT2G30490.1|Symbols:ATC4H, C4H, CYP73A5, REF3|cinnamate-4-hydroxylase|chr2:12993861-12995683 REVERSE LENGTH=505
Glyma.20G116700	784	37	9	36.5566	9.01143	2.0203	up	1.49378e-07	8.45333e-06	AT1G25400.2|Symbols:|unknown protein; FUNCTIONS IN: molecular_function unknown; INVOLVED IN: biological_process unknown; LOCATED IN: cellular_component unknown; EXPRESSED IN: 20 plant structures; EXPRESSED DURING: 10 growth stages; BEST Arabidopsis thaliana protein match is: unknown protein (TAIR:AT1G68440.1).|chr1:8911463-8912329 REVERSE LENGTH=288
Glyma.20G121400	2123	13.33	32	13.143	32.1385	-1.29001	down	0.000457537	0.00980485	AT2G01170.1|Symbols:BAT1|bidirectional amino acid transporter 1|chr2:102364-104462 REVERSE LENGTH=516
Glyma.20G121900	1940	15	39.33	14.7914	39.4737	-1.41613	down	3.72794e-05	0.00116404	NA
Glyma.20G129900	1299	280	554.33	276.291	556.413	-1.00997	down	2.8091e-10	2.55991e-08	AT2G15220.1|Symbols:|Plant basic secretory protein (BSP) family protein|chr2:6608689-6609366 FORWARD LENGTH=225
Glyma.20G130000	913	26.67	72.33	26.3567	72.5153	-1.46012	down	7.97506e-08	4.73036e-06	AT2G15220.1|Symbols:|Plant basic secretory protein (BSP) family protein|chr2:6608689-6609366 FORWARD LENGTH=225
Glyma.20G137400	2973	4	42.33	3.94728	42.4233	-3.42593	down	3.89453e-15	6.76203e-13	AT4G05200.1|Symbols:CRK25|cysteine-rich RLK (RECEPTOR-like protein kinase) 25|chr4:2679793-2682309 REVERSE LENGTH=675
Glyma.20G138600	2207	93	8.67	91.6864	8.68716	3.39975	up	1.91906e-26	7.99688e-24	AT4G21410.1|Symbols:CRK29|cysteine-rich RLK (RECEPTOR-like protein kinase) 29|chr4:11402463-11405025 REVERSE LENGTH=679
Glyma.20G138700	2124	86.67	8.67	85.6173	8.6742	3.3031	up	2.4176e-24	8.72583e-22	AT4G38830.1|Symbols:CRK26|cysteine-rich RLK (RECEPTOR-like protein kinase) 26|chr4:18122339-18124943 FORWARD LENGTH=665
Glyma.20G139300	2476	32.67	200	32.1972	200.552	-2.63897	down	1.65937e-32	1.05642e-29	AT4G05200.1|Symbols:CRK25|cysteine-rich RLK (RECEPTOR-like protein kinase) 25|chr4:2679793-2682309 REVERSE LENGTH=675
Glyma.20G139700	2397	19	125.33	18.7051	125.72	-2.74871	down	7.02972e-26	2.85158e-23	AT4G05200.1|Symbols:CRK25|cysteine-rich RLK (RECEPTOR-like protein kinase) 25|chr4:2679793-2682309 REVERSE LENGTH=675
Glyma.20G140000	1641	4.67	17	4.61559	17.0349	-1.88391	down	0.000305533	0.00703107	AT4G23170.1|Symbols:EP1, CRK9|receptor-like protein kinase-related family protein|chr4:12135205-12136002 FORWARD LENGTH=265
Glyma.20G142000	1513	0.67	108.67	0.659272	109.013	-7.36942	down	5.40273e-51	6.19126e-48	AT5G54770.1|Symbols:THI1, TZ, THI4|thiazole biosynthetic enzyme, chloroplast (ARA6) (THI1) (THI4)|chr5:22246634-22247891 FORWARD LENGTH=349
Glyma.20G168500	2131	26	9.33	25.6552	9.36562	1.45381	up	0.000428324	0.00930057	AT5G61890.1|Symbols:|Integrase-type DNA-binding superfamily protein|chr5:24852639-24853744 REVERSE LENGTH=248
Glyma.20G170300	1703	90.33	221.67	89.1367	222.296	-1.31839	down	3.13445e-12	3.79094e-10	AT1G74320.1|Symbols:|Protein kinase superfamily protein|chr1:27941192-27942903 FORWARD LENGTH=350
Glyma.20G188600	2313	5	0	4.91393	0	12.2627	up	0.000366694	0.00819731	AT5G03760.1|Symbols:ATCSLA09, CSLA09, ATCSLA9, CSLA9, RAT4|Nucleotide-diphospho-sugar transferases superfamily protein|chr5:985910-990087 REVERSE LENGTH=533
Glyma.20G192700	2661	9	47.33	8.88138	47.5628	-2.42098	down	2.71288e-11	2.92595e-09	AT2G07050.1|Symbols:CAS1|cycloartenol synthase 1|chr2:2924629-2930295 FORWARD LENGTH=759
Glyma.20G194400	3936	43.67	15.33	43.0723	15.381	1.48562	up	8.9053e-06	0.00033026	AT1G73080.1|Symbols:PEPR1, ATPEPR1|PEP1 receptor 1|chr1:27484513-27488021 FORWARD LENGTH=1123
Glyma.20G195900	2516	372.67	128	367.603	128.245	1.51924	up	2.62086e-18	6.06742e-16	AT5G07580.1|Symbols:|Integrase-type DNA-binding superfamily protein|chr5:2399525-2400349 FORWARD LENGTH=274
Glyma.20G196900	1199	238.67	664	235.493	666.764	-1.50149	down	1.47386e-20	4.06982e-18	AT5G51100.1|Symbols:FSD2|Fe superoxide dismutase 2|chr5:20773357-20775635 REVERSE LENGTH=305
Glyma.20G197600	1292	1	19	0.980098	19.1006	-4.28455	down	9.97175e-10	8.42811e-08	AT2G29460.1|Symbols:ATGSTU4, GST22, GSTU4|glutathione S-transferase tau 4|chr2:12626689-12627600 REVERSE LENGTH=224
Glyma.20G198700	1407	13.67	64.67	13.4995	64.854	-2.26429	down	6.02645e-13	8.12472e-11	AT4G27510.1|Symbols:|unknown protein; Has 25 Blast hits to 23 proteins in 8 species: Archae - 0; Bacteria - 0; Metazoa - 0; Fungi - 0; Plants - 25; Viruses - 0; Other Eukaryotes - 0 (source: NCBI BLink).|chr4:13746284-13748996 REVERSE LENGTH=728
Glyma.20G203800	1041	17	43	16.7868	43.1133	-1.3608	down	3.42252e-05	0.00107897	AT3G22142.1|Symbols:|Bifunctional inhibitor/lipid-transfer protein/seed storage 2S albumin superfamily protein|chr3:7803604-7808046 REVERSE LENGTH=1480
Glyma.20G216800	1893	582.67	277	575.093	277.369	1.05199	up	5.14527e-11	5.34805e-09	AT4G00910.1|Symbols:|Aluminium activated malate transporter family protein|chr4:389370-391287 REVERSE LENGTH=497
Glyma.20G220800	937	133.67	301	131.917	301.72	-1.19357	down	1.03776e-11	1.18922e-09	AT3G05950.1|Symbols:|RmlC-like cupins superfamily protein|chr3:1781130-1781964 REVERSE LENGTH=229
Glyma.20G222900	2421	17.67	45.33	17.4422	45.4345	-1.38121	down	1.83741e-05	0.000621115	AT1G08610.1|Symbols:|Pentatricopeptide repeat (PPR) superfamily protein|chr1:2733788-2735467 REVERSE LENGTH=559
Glyma.20G224200	981	34	123.67	33.5094	124.185	-1.88985	down	1.55062e-15	2.83176e-13	AT4G14746.1|Symbols:|CONTAINS InterPro DOMAIN/s: EGF-like (InterPro:IPR006210); Has 259 Blast hits to 234 proteins in 55 species: Archae - 0; Bacteria - 0; Metazoa - 184; Fungi - 0; Plants - 69; Viruses - 0; Other Eukaryotes - 6 (source: NCBI BLink).|chr4:8462720-8464326 REVERSE LENGTH=212
Glyma.20G229700	1529	240.67	40.33	237.512	40.6332	2.54727	up	5.8656e-34	3.95393e-31	NA
Glyma.20G234900	1803	4.33	30	4.26579	30.0294	-2.81549	down	1.30207e-09	1.08124e-07	AT1G09030.1|Symbols:NF-YB4|nuclear factor Y, subunit B4|chr1:2908611-2909030 REVERSE LENGTH=139
Glyma.20G237200	847	117.67	44	116.088	44.1723	1.394	up	1.09061e-09	9.15595e-08	AT1G56220.1|Symbols:|Dormancy/auxin associated family protein|chr1:21043414-21044469 FORWARD LENGTH=137
Glyma.20G237300	873	41.33	9.33	40.7466	9.40135	2.11574	up	1.14644e-08	7.96221e-07	AT5G27830.1|Symbols:|FUNCTIONS IN: molecular_function unknown; INVOLVED IN: response to oxidative stress; LOCATED IN: endomembrane system; EXPRESSED IN: 22 plant structures; EXPRESSED DURING: 13 growth stages; CONTAINS InterPro DOMAIN/s: Folate receptor, conserved region (InterPro:IPR018143); Has 1807 Blast hits to 1807 proteins in 277 species: Archae - 0; Bacteria - 0; Metazoa - 736; Fungi - 347…
Glyma.U000100	1553	8.67	51.33	8.55174	51.6134	-2.59346	down	5.83316e-13	7.91066e-11	AT2G45550.1|Symbols:CYP76C4|cytochrome P450, family 76, subfamily C, polypeptide 4|chr2:18773541-18775654 REVERSE LENGTH=511
Glyma.U003400	735	19.33	5.33	19.0813	5.34004	1.83724	up	0.00020918	0.00511382	NA
Glyma.U004700	1438	18	3.33	17.7607	3.32435	2.41754	up	1.35688e-05	0.000475147	AT3G04770.2|Symbols:RPSAb|40s ribosomal protein SA B|chr3:1309544-1310846 REVERSE LENGTH=280
Glyma.U007700	2604	23	88	22.6901	88.203	-1.95876	down	3.51353e-13	4.88041e-11	AT1G56440.1|Symbols:TPR5|Tetratricopeptide repeat (TPR)-like superfamily protein|chr1:21138765-21141482 REVERSE LENGTH=476
Glyma.U008800	1738	54.67	120.33	53.9366	120.738	-1.16254	down	1.28961e-07	7.36152e-06	AT5G38850.1|Symbols:|Disease resistance protein (TIR-NBS-LRR class)|chr5:15555187-15558430 FORWARD LENGTH=986
Glyma.U033800	909	16.67	2	16.4551	2.0081	3.03463	up	1.31273e-06	6.18426e-05	NA
Glyma.U035700	3324	99	270	97.6143	270.9	-1.4726	down	1.03377e-15	1.93413e-13	AT5G17680.1|Symbols:|disease resistance protein (TIR-NBS-LRR class), putative|chr5:5822999-5827153 FORWARD LENGTH=1294
Glyma.U039300	1553	102.33	48	101.003	48.0599	1.07149	up	3.84406e-06	0.000157465	AT3G22400.1|Symbols:LOX5|PLAT/LH2 domain-containing lipoxygenase family protein|chr3:7927011-7931167 FORWARD LENGTH=886
Glyma.U039400	551	194.33	76.67	191.804	76.8459	1.31959	up	1.92707e-11	2.13882e-09	NA
Glyma.U039500	2159	130	50	128.289	50.2212	1.35303	up	8.04334e-10	6.87856e-08	AT2G30320.1|Symbols:|Pseudouridine synthase family protein|chr2:12925728-12927896 REVERSE LENGTH=510
Glyma.U041300	1594	0	43.67	0	43.693	-15.4151	down	1.06197e-25	4.27003e-23	AT2G19600.1|Symbols:ATKEA4, KEA4|K+ efflux antiporter 4|chr2:8479275-8483482 FORWARD LENGTH=592
Glyma.U043300	1023	0.33	26	0.325231	26.0485	-6.32359	down	3.12656e-15	5.53341e-13	AT1G49670.1|Symbols:NQR|ARP protein (REF)|chr1:18381591-18386021 REVERSE LENGTH=629
Glyma.U043400	741	33	69.33	32.5606	69.6644	-1.09729	down	3.58136e-05	0.0011244	AT1G12600.1|Symbols:|UDP-N-acetylglucosamine (UAA) transporter family|chr1:4286414-4288859 REVERSE LENGTH=349
