# Supplementary material for: Comparisons of constitutive resistances to soybean cyst nematode between PI 88788- and Peking-type sources of resistance in soybean by transcriptomic and metabolomic profilings
Source: Front Genet. 2022 Nov 10;13:1055867. doi: 10.3389/fgene.2022.1055867 (PMC9686325; doi:10.3389/fgene.2022.1055867)
Supplement: Supplementary file 5 [file Table5.XLS]

## Sheet: Pool-b vs. Pool-c
Table S5 Significant differentially expressed genes (DEGs) in Pool-b vs. Pool-c.
GeneID	length	ReadsMeanPI88788-pool	ReadsMeanCk	baseMeanPI88788-pool	baseMeanCk	log2Ratio	Regulation	P-value	FDR	Annotation
Glyma.01G005100	1862	18.67	74	18.3486	74.4663	-2.02092	down	4.01343e-14	7.22764e-12	AT2G19800.1|Symbols:MIOX2|myo-inositol oxygenase 2|chr2:8531106-8533354 REVERSE LENGTH=317
Glyma.01G008400	1524	103	209	101.047	211.042	-1.0625	down	1.53446e-10	1.8068e-08	AT1G35190.1|Symbols:|2-oxoglutarate (2OG) and Fe(II)-dependent oxygenase superfamily protein|chr1:12890544-12892632 FORWARD LENGTH=329
Glyma.01G009000	816	58.33	24	57.4049	24.293	1.24063	up	4.07464e-06	0.000194103	AT4G29110.1|Symbols:|unknown protein; FUNCTIONS IN: molecular_function unknown; INVOLVED IN: response to chitin; LOCATED IN: vacuole; BEST Arabidopsis thaliana protein match is: unknown protein (TAIR:AT1G52140.1); Has 109 Blast hits to 109 proteins in 16 species: Archae - 0; Bacteria - 0; Metazoa - 0; Fungi - 0; Plants - 109; Viruses - 0; Other Eukaryotes - 0 (source: NCBI BLink).|chr4:14348866-1…
Glyma.01G012100	2215	9.67	0.67	9.45682	0.665937	3.8279	up	1.40448e-05	0.000580004	AT4G16070.1|Symbols:|Mono-/di-acylglycerol lipase, N-terminal;Lipase, class 3|chr4:9096808-9100596 REVERSE LENGTH=654
Glyma.01G012800	2051	191.33	373.33	187.81	376.527	-1.00348	down	4.337e-12	6.07206e-10	AT4G16070.1|Symbols:|Mono-/di-acylglycerol lipase, N-terminal;Lipase, class 3|chr4:9096808-9100596 REVERSE LENGTH=654
Glyma.01G013200	2190	171.67	50.67	168.408	51.0615	1.72165	up	1.93908e-19	5.97626e-17	AT3G49050.1|Symbols:|alpha/beta-Hydrolases superfamily protein|chr3:18181498-18183613 FORWARD LENGTH=477
Glyma.01G015200	1434	15.67	2.67	15.3478	2.68484	2.51512	up	1.17842e-05	0.000495835	AT1G32230.3|Symbols:AtRCD1|WWE protein-protein interaction domain protein family|chr1:11613427-11615748 FORWARD LENGTH=570
Glyma.01G031500	2206	39.33	95.33	38.7077	96.1458	-1.3126	down	2.9276e-09	2.73812e-07	AT1G23800.1|Symbols:ALDH2B7, ALDH2B|aldehyde dehydrogenase 2B7|chr1:8412238-8414804 REVERSE LENGTH=534
Glyma.01G032300	1473	75.33	162.33	73.9657	163.664	-1.14581	down	1.93162e-10	2.25228e-08	NA
Glyma.01G032600	1597	42.33	17.33	41.4934	17.4908	1.24628	up	5.17035e-05	0.00178253	AT1G60060.1|Symbols:|Serine/threonine-protein kinase WNK (With No Lysine)-related|chr1:22139282-22141585 FORWARD LENGTH=386
Glyma.01G033300	3606	57.67	173	56.6718	174.37	-1.62145	down	2.68909e-18	7.48415e-16	AT5G17680.1|Symbols:|disease resistance protein (TIR-NBS-LRR class), putative|chr5:5822999-5827153 FORWARD LENGTH=1294
Glyma.01G037200	1786	141.67	296.33	139.208	298.869	-1.10227	down	4.86278e-13	7.86298e-11	AT1G24140.1|Symbols:|Matrixin family protein|chr1:8536131-8537285 REVERSE LENGTH=384
Glyma.01G041200	783	63	25	61.8587	25.254	1.29247	up	8.65004e-07	4.81487e-05	AT5G39950.1|Symbols:ATTRX2, ATH2, ATTRXH2, TRXH2, TRX2|thioredoxin 2|chr5:15990885-15991881 REVERSE LENGTH=133
Glyma.01G041400	2250	41.67	9	40.9437	9.05851	2.17629	up	7.49837e-10	7.84374e-08	AT1G69870.1|Symbols:NRT1.7|nitrate transporter 1.7|chr1:26316208-26320097 FORWARD LENGTH=620
Glyma.01G046900	3108	224	5.67	219.745	5.69961	5.26882	up	5.33422e-84	2.44958e-80	AT5G36930.1|Symbols:|Disease resistance protein (TIR-NBS-LRR class) family|chr5:14567771-14571907 REVERSE LENGTH=1188
Glyma.01G048400	1070	121.67	56.33	119.206	56.8682	1.06776	up	7.27242e-08	5.06774e-06	AT1G14220.1|Symbols:|Ribonuclease T2 family protein|chr1:4858642-4859601 REVERSE LENGTH=228
Glyma.01G049800	644	6	0	5.86886	0	12.5189	up	5.61882e-05	0.00191985	AT5G62410.1|Symbols:SMC2, TTN3, ATCAP-E1, ATSMC4|structural maintenance of chromosomes 2|chr5:25056308-25062436 FORWARD LENGTH=1175
Glyma.01G077000	1082	29.67	11.33	29.0918	11.4576	1.3443	up	0.000213139	0.00595725	AT1G65680.1|Symbols:ATEXPB2, EXPB2, ATHEXP BETA 1.4|expansin B2|chr1:24427266-24428399 FORWARD LENGTH=273
Glyma.01G088500	438	10.67	34.67	10.4562	34.9537	-1.74109	down	9.01929e-07	4.99017e-05	AT4G18710.2|Symbols:BIN2|Protein kinase superfamily protein|chr4:10296474-10301148 FORWARD LENGTH=280
Glyma.01G105700	361	167.33	0.33	164.519	0.332362	8.95128	up	6.94814e-82	2.4544e-78	AT3G53980.2|Symbols:|Bifunctional inhibitor/lipid-transfer protein/seed storage 2S albumin superfamily protein|chr3:19987760-19988203 REVERSE LENGTH=114
Glyma.01G105800	231	40	0.33	39.2119	0.332362	6.88239	up	1.52755e-23	6.3771e-21	AT5G05960.1|Symbols:|Bifunctional inhibitor/lipid-transfer protein/seed storage 2S albumin superfamily protein|chr5:1790256-1790694 FORWARD LENGTH=116
Glyma.01G105900	2439	1	8.67	0.988279	8.74967	-3.14624	down	0.000125512	0.00386238	AT5G02010.1|Symbols:ATROPGEF7, ROPGEF7|RHO guanyl-nucleotide exchange factor 7|chr5:383493-385698 FORWARD LENGTH=546
Glyma.01G108200	1940	232.33	583.67	228.068	588.68	-1.36802	down	7.67374e-23	3.0063e-20	AT3G09220.1|Symbols:LAC7|laccase 7|chr3:2827434-2830477 REVERSE LENGTH=567
Glyma.01G114500	1781	1	10.67	0.975841	10.7706	-3.46431	down	9.04777e-06	0.000391973	AT1G61800.1|Symbols:GPT2, ATGPT2|glucose-6-phosphate/phosphate translocator 2|chr1:22824527-22826459 FORWARD LENGTH=388
Glyma.01G115500	1161	502	1015.33	492.437	1024.21	-1.0565	down	1.19981e-15	2.61126e-13	NA
Glyma.01G115700	1807	90	37.33	88.4103	37.7051	1.22946	up	6.03175e-08	4.28777e-06	AT3G50170.1|Symbols:|Plant protein of unknown function (DUF247)|chr3:18601857-18603738 REVERSE LENGTH=541
Glyma.01G122300	1959	6.33	46.33	6.20703	46.8057	-2.91471	down	2.78733e-15	5.66371e-13	AT1G27090.1|Symbols:|glycine-rich protein|chr1:9404041-9406098 REVERSE LENGTH=420
Glyma.01G124500	1181	46.33	105.33	45.5157	106.228	-1.22273	down	6.77753e-09	5.92834e-07	AT5G01600.1|Symbols:ATFER1, FER1|ferretin 1|chr5:228149-229594 REVERSE LENGTH=255
Glyma.01G125300	3192	82.67	29.33	81.1196	29.5973	1.45458	up	1.73388e-09	1.69411e-07	AT5G41750.2|Symbols:|Disease resistance protein (TIR-NBS-LRR class) family|chr5:16694047-16697527 FORWARD LENGTH=1068
Glyma.01G129200	541	28	54.67	27.5544	55.1338	-1.00066	down	0.000150653	0.00447495	NA
Glyma.01G130800	1209	80.33	170.33	78.8795	171.763	-1.1227	down	2.17471e-10	2.51555e-08	AT5G05340.1|Symbols:|Peroxidase superfamily protein|chr5:1579142-1580819 REVERSE LENGTH=324
Glyma.01G131100	1705	93.67	40.33	92.0909	40.5973	1.18167	up	1.17962e-07	7.87364e-06	AT2G30970.2|Symbols:ASP1|aspartate aminotransferase 1|chr2:13179012-13181686 FORWARD LENGTH=430
Glyma.01G135200	2000	72	146	70.6378	147.129	-1.05857	down	9.68863e-09	8.30077e-07	AT4G31940.1|Symbols:CYP82C4|cytochrome P450, family 82, subfamily C, polypeptide 4|chr4:15452040-15453966 FORWARD LENGTH=524
Glyma.01G145200	2272	38.67	96.67	37.9435	97.5494	-1.36228	down	8.52128e-10	8.77386e-08	NA
Glyma.01G165400	1743	99.33	220.67	97.4101	222.704	-1.19299	down	5.80096e-13	9.21223e-11	AT4G38660.1|Symbols:|Pathogenesis-related thaumatin superfamily protein|chr4:18066448-18067984 REVERSE LENGTH=345
Glyma.01G173500	2224	16.67	37	16.4025	37.2709	-1.18413	down	0.000198076	0.00560793	AT5G03260.1|Symbols:LAC11|laccase 11|chr5:777198-779338 REVERSE LENGTH=557
Glyma.01G178800	2145	154.33	395.67	151.396	399.157	-1.39862	down	3.03419e-21	1.03212e-18	AT4G36850.1|Symbols:|PQ-loop repeat family protein / transmembrane family protein|chr4:17353415-17355822 REVERSE LENGTH=392
Glyma.01G179600	1813	394.33	854.33	386.959	862.1	-1.15568	down	4.26985e-18	1.17413e-15	AT3G26310.1|Symbols:CYP71B35|cytochrome P450, family 71, subfamily B, polypeptide 35|chr3:9641089-9642779 REVERSE LENGTH=500
Glyma.01G182200	569	76.67	11.33	75.1249	11.4694	2.7115	up	2.74514e-20	8.93168e-18	AT5G66985.1|Symbols:|unknown protein; Has 30201 Blast hits to 17322 proteins in 780 species: Archae - 12; Bacteria - 1396; Metazoa - 17338; Fungi - 3422; Plants - 5037; Viruses - 0; Other Eukaryotes - 2996 (source: NCBI BLink).|chr5:26743412-26743663 FORWARD LENGTH=83
Glyma.01G190300	964	394	119	386.938	120.008	1.68897	up	1.64565e-28	9.56602e-26	AT4G37300.1|Symbols:MEE59|maternal effect embryo arrest 59|chr4:17554805-17555498 FORWARD LENGTH=173
Glyma.01G204400	1572	44	19	43.1761	19.2017	1.169	up	9.55513e-05	0.00304082	AT1G74950.1|Symbols:JAZ2, TIFY10B|TIFY domain/Divergent CCT motif family protein|chr1:28148919-28150258 REVERSE LENGTH=249
Glyma.01G204600	1629	103	45.33	101.181	45.7547	1.14494	up	8.09633e-08	5.58258e-06	AT5G07440.2|Symbols:GDH2|glutamate dehydrogenase 2|chr5:2356153-2358012 FORWARD LENGTH=411
Glyma.02G003600	2526	10	29.33	9.82819	29.5329	-1.58732	down	1.98816e-05	0.000782546	AT2G33440.1|Symbols:|RNA-binding (RRM/RBD/RNP motifs) family protein|chr2:14171619-14173226 FORWARD LENGTH=322
Glyma.02G005700	2938	31.33	105.67	30.724	106.582	-1.79453	down	2.48382e-15	5.11489e-13	AT1G04400.1|Symbols:CRY2, FHA, AT-PHH1, PHH1, ATCRY2|cryptochrome 2|chr1:1185719-1187901 REVERSE LENGTH=612
Glyma.02G005800	2241	416	1031	408.061	1039.73	-1.34935	down	4.1901e-24	1.83255e-21	AT3G54700.1|Symbols:PHT1;7|phosphate transporter 1;7|chr3:20248463-20250070 REVERSE LENGTH=535
Glyma.02G008200	249	11.67	34.33	11.4908	34.6379	-1.59187	down	4.67136e-06	0.000219344	AT1G75250.2|Symbols:ATRL6, RSM3, RL6|RAD-like 6|chr1:28244463-28245453 REVERSE LENGTH=97
Glyma.02G020400	1721	32.67	72.67	32.2275	73.2829	-1.18518	down	7.96569e-07	4.47736e-05	AT1G14410.1|Symbols:ATWHY1, PTAC1, WHY1|ssDNA-binding transcriptional regulator|chr1:4929352-4930810 REVERSE LENGTH=263
Glyma.02G021600	1653	201	391.67	197.481	395.041	-1.00028	down	3.17446e-12	4.55555e-10	AT1G07040.1|Symbols:|unknown protein; INVOLVED IN: biological_process unknown; LOCATED IN: chloroplast; EXPRESSED IN: 24 plant structures; EXPRESSED DURING: 14 growth stages; BEST Arabidopsis thaliana protein match is: unknown protein (TAIR:AT1G27030.1); Has 540 Blast hits to 538 proteins in 187 species: Archae - 0; Bacteria - 333; Metazoa - 0; Fungi - 0; Plants - 67; Viruses - 0; Other Eukaryote…
Glyma.02G024600	955	56.33	121.67	55.4953	122.481	-1.14211	down	7.01979e-09	6.11694e-07	AT1G10360.1|Symbols:ATGSTU18, GST29, GSTU18|glutathione S-transferase TAU 18|chr1:3395738-3396806 REVERSE LENGTH=227
Glyma.02G024800	1107	63.67	20	62.4894	20.1781	1.63082	up	2.65435e-09	2.50294e-07	AT1G10370.1|Symbols:GST30, ATGSTU17, GST30B, ERD9|Glutathione S-transferase family protein|chr1:3397274-3398273 REVERSE LENGTH=227
Glyma.02G027900	909	22.67	3.67	22.3273	3.69004	2.5971	up	1.2545e-07	8.32505e-06	AT1G70170.1|Symbols:MMP|matrix metalloproteinase|chr1:26424005-26425141 FORWARD LENGTH=378
Glyma.02G028100	1532	251.33	116	246.902	116.935	1.07824	up	1.45222e-11	1.94428e-09	AT1G59970.1|Symbols:|Matrixin family protein|chr1:22073601-22074683 FORWARD LENGTH=360
Glyma.02G028200	1589	258.33	65	253.561	65.7152	1.94803	up	1.38482e-29	8.83245e-27	AT1G59970.1|Symbols:|Matrixin family protein|chr1:22073601-22074683 FORWARD LENGTH=360
Glyma.02G028400	815	103.33	766	101.488	772.981	-2.92913	down	6.06212e-84	2.53077e-80	NA
Glyma.02G028700	2813	555.67	1531.67	545.225	1545.37	-1.50303	down	2.96455e-29	1.81518e-26	AT1G59970.1|Symbols:|Matrixin family protein|chr1:22073601-22074683 FORWARD LENGTH=360
Glyma.02G048600	1511	19.33	6	19.0056	6.08349	1.64346	up	0.000333261	0.00863659	AT3G51240.1|Symbols:F3H, TT6, F3'H|flavanone 3-hydroxylase|chr3:19025409-19026658 FORWARD LENGTH=358
Glyma.02G053600	1812	48.33	114	47.5158	114.937	-1.27437	down	6.15795e-10	6.54596e-08	AT3G50930.1|Symbols:BCS1|cytochrome BC1 synthesis|chr3:18929817-18931547 FORWARD LENGTH=576
Glyma.02G060300	634	11.33	31.67	11.2086	31.8979	-1.50886	down	2.06277e-05	0.000807558	NA
Glyma.02G069500	1001	9.33	62.33	9.15943	62.8572	-2.77875	down	3.02196e-18	8.3599e-16	AT1G65480.1|Symbols:FT|PEBP (phosphatidylethanolamine-binding protein) family protein|chr1:24331510-24333689 FORWARD LENGTH=175
Glyma.02G075000	1909	12	1.33	11.7771	1.35175	3.12309	up	1.14294e-05	0.000485531	AT1G22710.1|Symbols:SUC2, SUT1, ATSUC2|sucrose-proton symporter 2|chr1:8030911-8032970 REVERSE LENGTH=512
Glyma.02G082700	1469	41	17.33	40.194	17.4393	1.20463	up	0.000109201	0.00341602	AT1G34060.1|Symbols:|Pyridoxal phosphate (PLP)-dependent transferases superfamily protein|chr1:12396561-12398299 REVERSE LENGTH=463
Glyma.02G083200	2003	8	0.67	7.88346	0.676483	3.5427	up	0.00012851	0.00393954	AT5G45340.1|Symbols:CYP707A3|cytochrome P450, family 707, subfamily A, polypeptide 3|chr5:18368977-18370909 REVERSE LENGTH=463
Glyma.02G086000	1162	105	233.67	102.646	235.695	-1.19924	down	2.32547e-13	3.91173e-11	AT1G14820.3|Symbols:|Sec14p-like phosphatidylinositol transfer family protein|chr1:5105237-5106793 REVERSE LENGTH=252
Glyma.02G093200	2173	441.67	36.67	433.782	36.9653	3.55273	up	1.3791e-87	7.03677e-84	AT3G12580.1|Symbols:HSP70, ATHSP70|heat shock protein 70|chr3:3991487-3993689 REVERSE LENGTH=650
Glyma.02G093300	279	0	6.33	0	6.38664	-12.6408	down	2.19066e-05	0.000850377	AT3G15460.1|Symbols:|Ribosomal RNA processing Brix domain protein|chr3:5214279-5216188 REVERSE LENGTH=315
Glyma.02G107800	1697	27	3	26.4527	3.0172	3.13213	up	1.71512e-10	2.01437e-08	NA
Glyma.02G111100	2198	20.67	105	20.2643	105.848	-2.38498	down	2.38947e-22	8.84915e-20	NA
Glyma.02G123500	719	41	86	40.2534	86.8381	-1.10922	down	8.26879e-07	4.63638e-05	NA
Glyma.02G124900	1164	60.33	151.67	59.2874	152.946	-1.36723	down	4.15163e-13	6.73679e-11	AT1G17020.1|Symbols:SRG1, ATSRG1|senescence-related gene 1|chr1:5820258-5821741 FORWARD LENGTH=358
Glyma.02G156100	1575	79.67	200	78.208	201.817	-1.36766	down	2.73652e-15	5.58517e-13	AT5G25120.1|Symbols:CYP71B11|ytochrome p450, family 71, subfamily B, polypeptide 11|chr5:8662851-8664432 FORWARD LENGTH=496
Glyma.02G157900	1215	60.33	22.67	59.006	22.8958	1.36578	up	3.94356e-07	2.37037e-05	AT4G39235.1|Symbols:|unknown protein; BEST Arabidopsis thaliana protein match is: unknown protein (TAIR:AT3G05570.1); Has 30201 Blast hits to 17322 proteins in 780 species: Archae - 12; Bacteria - 1396; Metazoa - 17338; Fungi - 3422; Plants - 5037; Viruses - 0; Other Eukaryotes - 2996 (source: NCBI BLink).|chr4:18268514-18269034 FORWARD LENGTH=86
Glyma.02G165100	3712	43.67	8.67	42.8282	8.69815	2.29978	up	7.12427e-11	8.79464e-09	NA
Glyma.02G166900	870	19.33	0	19.0008	0	14.2138	up	2.3819e-13	3.97751e-11	AT5G05800.2|Symbols:|unknown protein; FUNCTIONS IN: molecular_function unknown; INVOLVED IN: biological_process unknown; LOCATED IN: cellular_component unknown; EXPRESSED IN: 24 plant structures; EXPRESSED DURING: 15 growth stages; BEST Arabidopsis thaliana protein match is: unknown protein (TAIR:AT3G11290.1); Has 881 Blast hits to 512 proteins in 30 species: Archae - 0; Bacteria - 2; Metazoa - 0…
Glyma.02G170800	732	28.67	0	28.154	0	14.7811	up	8.90901e-19	2.60586e-16	AT4G10450.1|Symbols:|Ribosomal protein L6 family|chr4:6463201-6464458 REVERSE LENGTH=194
Glyma.02G177800	1210	110.67	216	108.703	217.828	-1.0028	down	7.71739e-10	8.03623e-08	AT5G06800.1|Symbols:|myb-like HTH transcriptional regulator family protein|chr5:2103374-2105680 FORWARD LENGTH=375
Glyma.02G179400	698	0.33	7.33	0.325738	7.38616	-4.50304	down	4.11117e-05	0.00146807	NA
Glyma.02G188300	2932	8.33	34.67	8.20573	34.9468	-2.09046	down	1.79145e-08	1.42331e-06	AT5G06530.1|Symbols:|ABC-2 type transporter family protein|chr5:1990060-1994605 REVERSE LENGTH=751
Glyma.02G197100	1575	10.67	31.33	10.5336	31.5631	-1.58324	down	1.1044e-05	0.000470298	NA
Glyma.02G214200	366	0.33	9	0.319519	9.05403	-4.82459	down	3.51489e-06	0.000170099	AT2G47500.1|Symbols:|P-loop nucleoside triphosphate hydrolases superfamily protein with CH (Calponin Homology) domain|chr2:19493247-19497882 FORWARD LENGTH=983
Glyma.02G215300	2193	194	72.33	190.567	72.989	1.38454	up	4.67068e-15	9.20544e-13	AT4G24480.1|Symbols:|Protein kinase superfamily protein|chr4:12650410-12654755 FORWARD LENGTH=956
Glyma.02G215800	7521	41.67	11	40.9823	11.0762	1.88754	up	2.75139e-08	2.10582e-06	AT1G58250.1|Symbols:SAB|Golgi-body localisation protein domain ;RNA pol II promoter Fmp27 protein domain|chr1:21587317-21601373 REVERSE LENGTH=2607
Glyma.02G219300	1937	22.67	61	22.2921	61.5943	-1.46626	down	4.97312e-08	3.59081e-06	AT5G05200.1|Symbols:|Protein kinase superfamily protein|chr5:1544206-1547082 REVERSE LENGTH=540
Glyma.02G221400	492	14.67	40.67	14.4003	40.9552	-1.50795	down	2.46381e-06	0.000123789	ATCG00170.1|Symbols:RPOC2|DNA-directed RNA polymerase family protein|chrC:15938-20068 REVERSE LENGTH=1376
Glyma.02G226700	1635	11	33.33	10.7792	33.6502	-1.64237	down	3.96095e-06	0.000189671	AT2G18410.1|Symbols:|FUNCTIONS IN: molecular_function unknown; INVOLVED IN: biological_process unknown; LOCATED IN: cellular_component unknown; EXPRESSED IN: 22 plant structures; EXPRESSED DURING: 13 growth stages; CONTAINS InterPro DOMAIN/s: Histone acetylation protein 2 (InterPro:IPR019519); Has 35333 Blast hits to 34131 proteins in 2444 species: Archae - 798; Bacteria - 22429; Metazoa - 974; F…
Glyma.02G233900	1399	117.33	319.67	115.228	322.398	-1.48435	down	1.09169e-21	3.79792e-19	AT5G05340.1|Symbols:|Peroxidase superfamily protein|chr5:1579142-1580819 REVERSE LENGTH=324
Glyma.02G239400	1668	11.67	0	11.4936	0	13.4885	up	1.14393e-08	9.67431e-07	AT5G16370.1|Symbols:AAE5|acyl activating enzyme 5|chr5:5356823-5358481 REVERSE LENGTH=552
Glyma.02G242600	809	40.67	14.67	39.9574	14.8717	1.42589	up	8.45329e-06	0.000369355	AT1G66140.1|Symbols:ZFP4|zinc finger protein 4|chr1:24620063-24620845 REVERSE LENGTH=260
Glyma.02G259700	897	18.67	3.33	18.3493	3.34956	2.45368	up	3.04253e-06	0.000150397	AT3G05550.1|Symbols:|Hypoxia-responsive family protein|chr3:1612860-1613748 FORWARD LENGTH=97
Glyma.02G268900	4198	30.33	10.67	29.7211	10.7495	1.46722	up	6.2426e-05	0.00210171	AT5G17680.1|Symbols:|disease resistance protein (TIR-NBS-LRR class), putative|chr5:5822999-5827153 FORWARD LENGTH=1294
Glyma.02G293700	702	45	112.33	44.2494	113.238	-1.35562	down	9.04802e-11	1.09921e-08	NA
Glyma.02G298500	5188	62.33	127.67	61.2065	128.772	-1.07307	down	2.90716e-08	2.21398e-06	AT3G13080.1|Symbols:ATMRP3, MRP3, ABCC3|multidrug resistance-associated protein 3|chr3:4196019-4201250 REVERSE LENGTH=1514
Glyma.03G002700	2687	28	89.33	27.3573	90.1207	-1.71993	down	8.22691e-13	1.28067e-10	AT5G35370.1|Symbols:|S-locus lectin protein kinase family protein|chr5:13588564-13591182 REVERSE LENGTH=872
Glyma.03G005700	1967	17.33	0	17.038	0	14.0565	up	3.76527e-12	5.33669e-10	AT1G18500.1|Symbols:MAML-4, IPMS1|methylthioalkylmalate synthase-like 4|chr1:6369347-6372861 FORWARD LENGTH=631
Glyma.03G006800	2053	17.67	2	17.3921	2.00957	3.11348	up	1.61568e-07	1.05242e-05	AT3G45400.1|Symbols:|exostosin family protein|chr3:16651963-16653479 FORWARD LENGTH=475
Glyma.03G008300	2011	34	5	33.3133	5.04301	2.72374	up	6.41157e-11	7.95763e-09	AT4G00400.1|Symbols:GPAT8, AtGPAT8|glycerol-3-phosphate acyltransferase 8|chr4:174312-176734 REVERSE LENGTH=500
Glyma.03G016000	687	4.67	22.33	4.54999	22.5363	-2.30831	down	7.81604e-07	4.40944e-05	AT2G45760.1|Symbols:BAP2, BAL|BON association protein 2|chr2:18847125-18847748 REVERSE LENGTH=207
Glyma.03G020600	642	11	2	10.7819	2.03757	2.40369	up	0.000293521	0.00774659	AT1G43722.1|Symbols:|unknown protein; BEST Arabidopsis thaliana protein match is: unknown protein (TAIR:AT5G28730.1); Has 924 Blast hits to 912 proteins in 109 species: Archae - 0; Bacteria - 0; Metazoa - 222; Fungi - 31; Plants - 661; Viruses - 0; Other Eukaryotes - 10 (source: NCBI BLink).|chr1:16496403-16497377 FORWARD LENGTH=324
Glyma.03G026000	1079	23	58.67	22.6206	59.1006	-1.38554	down	2.83805e-07	1.76597e-05	AT5G62280.1|Symbols:|Protein of unknown function (DUF1442)|chr5:25017165-25017985 FORWARD LENGTH=236
Glyma.03G029300	1229	0.67	14.33	0.662542	14.4984	-4.45173	down	1.28788e-08	1.07157e-06	AT4G32760.1|Symbols:|ENTH/VHS/GAT family protein|chr4:15799376-15803832 FORWARD LENGTH=675
Glyma.03G035400	2032	5.67	21.67	5.53342	21.8683	-1.9826	down	1.15813e-05	0.000489721	AT3G42630.1|Symbols:|Pentatricopeptide repeat (PPR) superfamily protein|chr3:14722314-14723635 FORWARD LENGTH=415
Glyma.03G039200	4267	30.67	7.67	30.1541	7.70797	1.96793	up	5.3285e-07	3.10922e-05	AT1G58400.1|Symbols:|Disease resistance protein (CC-NBS-LRR class) family|chr1:21696165-21699118 REVERSE LENGTH=900
Glyma.03G039300	4037	29.33	11.33	28.8041	11.4613	1.32951	up	0.000263558	0.00707813	AT3G14470.1|Symbols:|NB-ARC domain-containing disease resistance protein|chr3:4857940-4861104 FORWARD LENGTH=1054
Glyma.03G039900	1192	22.67	0.33	22.3073	0.342907	6.02355	up	5.39139e-14	9.52244e-12	AT3G52140.1|Symbols:|tetratricopeptide repeat (TPR)-containing protein|chr3:19333232-19341295 FORWARD LENGTH=1403
Glyma.03G040600	2253	28	99.33	27.4382	100.188	-1.86845	down	1.61478e-15	3.40155e-13	AT3G08860.1|Symbols:PYD4|PYRIMIDINE 4|chr3:2696754-2699087 REVERSE LENGTH=481
Glyma.03G044600	868	7.33	0	7.23958	0	12.8217	up	7.08993e-06	0.000316408	NA
Glyma.03G045300	2337	15.67	35	15.3637	35.2653	-1.19872	down	0.000254977	0.00690591	AT3G14470.1|Symbols:|NB-ARC domain-containing disease resistance protein|chr3:4857940-4861104 FORWARD LENGTH=1054
Glyma.03G046500	3498	74	35	72.494	35.2783	1.03908	up	1.25302e-05	0.000524055	AT3G14470.1|Symbols:|NB-ARC domain-containing disease resistance protein|chr3:4857940-4861104 FORWARD LENGTH=1054
Glyma.03G046800	1464	82.67	11	81.2171	11.1289	2.86747	up	6.88152e-23	2.77205e-20	AT5G01700.2|Symbols:|Protein phosphatase 2C family protein|chr5:260848-262492 REVERSE LENGTH=382
Glyma.03G047800	1555	65.67	6.33	64.6258	6.40652	3.3345	up	2.06605e-22	7.77682e-20	AT2G38770.1|Symbols:EMB2765|P-loop containing nucleoside triphosphate hydrolases superfamily protein|chr2:16203185-16210253 REVERSE LENGTH=1509
Glyma.03G052000	726	37.67	16	37.0617	16.118	1.20126	up	0.000202451	0.00570633	AT5G10770.1|Symbols:|Eukaryotic aspartyl protease family protein|chr5:3403331-3405331 REVERSE LENGTH=474
Glyma.03G054800	3125	35.33	8.33	34.5768	8.39379	2.04241	up	3.93463e-08	2.92846e-06	AT1G45616.1|Symbols:AtRLP6, RLP6|receptor like protein 6|chr1:17183550-17186534 REVERSE LENGTH=994
Glyma.03G058500	1838	48	16	46.9688	16.221	1.53384	up	3.91676e-07	2.36044e-05	AT3G51860.1|Symbols:CAX3, ATHCX1, CAX1-LIKE, ATCAX3|cation exchanger 3|chr3:19239458-19242519 FORWARD LENGTH=459
Glyma.03G058900	1311	0	13	0	13.1032	-13.6776	down	7.62306e-10	7.95605e-08	NA
Glyma.03G073500	706	367	890	360.18	898.083	-1.31813	down	7.1835e-23	2.8438e-20	AT3G53980.2|Symbols:|Bifunctional inhibitor/lipid-transfer protein/seed storage 2S albumin superfamily protein|chr3:19987760-19988203 REVERSE LENGTH=114
Glyma.03G074200	1407	0	5	0	5.05598	-12.3038	down	0.000194999	0.0055411	AT3G54060.2|Symbols:|unknown protein; BEST Arabidopsis thaliana protein match is: unknown protein (TAIR:AT2G37960.2); Has 35333 Blast hits to 34131 proteins in 2444 species: Archae - 798; Bacteria - 22429; Metazoa - 974; Fungi - 991; Plants - 531; Viruses - 0; Other Eukaryotes - 9610 (source: NCBI BLink).|chr3:20018902-20020826 REVERSE LENGTH=442
Glyma.03G083600	327	0.33	7.33	0.325738	7.41779	-4.50921	down	4.10119e-05	0.00146719	AT2G33820.1|Symbols:ATMBAC1, MBAC1|Mitochondrial substrate carrier family protein|chr2:14306293-14308293 REVERSE LENGTH=311
Glyma.03G103300	414	28	0.67	27.6	0.665937	5.37314	up	6.74124e-16	1.5101e-13	AT3G25520.2|Symbols:ATL5|ribosomal protein L5|chr3:9269573-9270434 REVERSE LENGTH=190
Glyma.03G106400	3178	48.67	95.67	47.7482	96.5464	-1.01578	down	1.99611e-06	0.000102534	AT2G32800.1|Symbols:AP4.3A|protein kinase family protein|chr2:13916478-13919033 FORWARD LENGTH=851
Glyma.03G108000	1542	62	123.67	60.9583	124.844	-1.03423	down	1.06886e-07	7.17608e-06	NA
Glyma.03G121400	1757	0	13.33	0	13.3958	-13.7095	down	4.67902e-10	5.09171e-08	AT3G17850.1|Symbols:|Protein kinase superfamily protein|chr3:6109854-6116245 REVERSE LENGTH=1296
Glyma.03G129200	1785	3.33	17.33	3.27055	17.4864	-2.41863	down	5.29408e-06	0.000244582	AT5G58860.1|Symbols:CYP86A1, CYP86|cytochrome P450, family 86, subfamily A, polypeptide 1|chr5:23765999-23767997 REVERSE LENGTH=513
Glyma.03G129300	1333	29	69.33	28.4465	69.9008	-1.29706	down	2.07038e-07	1.31321e-05	AT2G41380.1|Symbols:|S-adenosyl-L-methionine-dependent methyltransferases superfamily protein|chr2:17251981-17252886 FORWARD LENGTH=269
Glyma.03G141500	1611	3	13	2.90539	13.1267	-2.1757	down	0.000225046	0.00625579	AT3G12180.1|Symbols:|Cornichon family protein|chr3:3883464-3884570 FORWARD LENGTH=146
Glyma.03G143700	1900	516.33	1059	506.838	1068.11	-1.07547	down	3.39883e-16	7.68872e-14	AT5G06900.1|Symbols:CYP93D1|cytochrome P450, family 93, subfamily D, polypeptide 1|chr5:2136160-2137925 REVERSE LENGTH=507
Glyma.03G159000	2278	12.67	2.33	12.4113	2.36871	2.38948	up	0.00011714	0.00362732	AT2G30550.2|Symbols:|alpha/beta-Hydrolases superfamily protein|chr2:13014884-13017005 FORWARD LENGTH=529
Glyma.03G165800	4009	29	172	28.4528	173.585	-2.609	down	1.79222e-35	1.58274e-32	AT4G08850.1|Symbols:|Leucine-rich repeat receptor-like protein kinase family protein|chr4:5636693-5640496 REVERSE LENGTH=1045
Glyma.03G171700	1332	568.33	0.67	558.245	0.665937	9.7113	up	6.97541e-190	1.60162e-185	AT3G53720.1|Symbols:ATCHX20, CHX20|cation/H+ exchanger 20|chr3:19905826-19910027 REVERSE LENGTH=842
Glyma.03G175700	1083	25	49	24.4886	49.3932	-1.0122	down	0.000274479	0.00731975	AT3G53490.1|Symbols:|unknown protein; FUNCTIONS IN: molecular_function unknown; INVOLVED IN: biological_process unknown; LOCATED IN: endomembrane system; BEST Arabidopsis thaliana protein match is: unknown protein (TAIR:AT5G02720.1); Has 70 Blast hits to 70 proteins in 13 species: Archae - 0; Bacteria - 0; Metazoa - 0; Fungi - 0; Plants - 70; Viruses - 0; Other Eukaryotes - 0 (source: NCBI BLink)…
Glyma.03G176100	2253	28	10.67	27.4659	10.7451	1.35397	up	0.000296081	0.00780967	AT3G12620.2|Symbols:|Protein phosphatase 2C family protein|chr3:4009510-4010993 REVERSE LENGTH=385
Glyma.03G179700	2313	50	105.67	48.9191	106.569	-1.12332	down	7.80078e-08	5.41995e-06	AT5G03150.1|Symbols:JKD|C2H2-like zinc finger protein|chr5:745849-748678 FORWARD LENGTH=503
Glyma.03G190200	2566	32	67.67	31.3865	68.1875	-1.11936	down	5.54877e-06	0.000254556	AT5G03760.1|Symbols:ATCSLA09, CSLA09, ATCSLA9, CSLA9, RAT4|Nucleotide-diphospho-sugar transferases superfamily protein|chr5:985910-990087 REVERSE LENGTH=533
Glyma.03G201100	928	60	147	59.0343	148.287	-1.32877	down	2.37146e-12	3.43539e-10	AT2G35980.1|Symbols:YLS9, NHL10, ATNHL10|Late embryogenesis abundant (LEA) hydroxyproline-rich glycoprotein family|chr2:15110635-15111318 FORWARD LENGTH=227
Glyma.03G225500	2108	39	98.67	38.3349	99.4361	-1.37511	down	4.18318e-10	4.60671e-08	AT3G62040.1|Symbols:|Haloacid dehalogenase-like hydrolase (HAD) superfamily protein|chr3:22975328-22976518 REVERSE LENGTH=249
Glyma.03G233900	869	19.67	105	19.3722	105.938	-2.45116	down	3.28831e-23	1.34826e-20	AT1G09155.1|Symbols:AtPP2-B15, PP2-B15|phloem protein 2-B15|chr1:2949831-2950842 REVERSE LENGTH=289
Glyma.03G242200	2146	18.67	77.67	18.3507	78.2918	-2.09303	down	2.68483e-15	5.50415e-13	AT1G08860.1|Symbols:BON3|Calcium-dependent phospholipid-binding Copine family protein|chr1:2842153-2846138 FORWARD LENGTH=584
Glyma.03G247500	904	127.33	304	125.11	306.601	-1.29317	down	4.92584e-17	1.21615e-14	AT3G04720.1|Symbols:PR4, HEL, PR-4|pathogenesis-related 4|chr3:1285691-1286531 REVERSE LENGTH=212
Glyma.03G248400	773	361.33	816.67	355.054	824.032	-1.21466	down	1.05749e-19	3.32616e-17	AT1G60750.1|Symbols:|NAD(P)-linked oxidoreductase superfamily protein|chr1:22362293-22363854 REVERSE LENGTH=330
Glyma.03G253600	2276	6	0	5.89858	0	12.5262	up	5.60527e-05	0.00191664	AT1G56720.3|Symbols:|Protein kinase superfamily protein|chr1:21263630-21265559 REVERSE LENGTH=492
Glyma.03G259400	1202	7.67	0.33	7.53075	0.342907	4.4569	up	4.01339e-05	0.00144348	AT3G61870.1|Symbols:|unknown protein; FUNCTIONS IN: molecular_function unknown; INVOLVED IN: biological_process unknown; LOCATED IN: chloroplast, chloroplast inner membrane, chloroplast envelope; EXPRESSED IN: 23 plant structures; EXPRESSED DURING: 14 growth stages; Has 200 Blast hits to 200 proteins in 73 species: Archae - 0; Bacteria - 112; Metazoa - 0; Fungi - 0; Plants - 53; Viruses - 0; Othe…
Glyma.03G262700	2205	67	24	65.7635	24.2297	1.44051	up	3.54952e-08	2.65474e-06	AT1G53730.1|Symbols:SRF6|STRUBBELIG-receptor family 6|chr1:20061771-20065475 FORWARD LENGTH=719
Glyma.03G264900	1923	8.33	1	8.14006	1.01006	3.0106	up	0.000310625	0.0081465	AT4G11860.1|Symbols:|Protein of unknown function (DUF544)|chr4:7134237-7138361 REVERSE LENGTH=682
Glyma.04G035000	2191	99.33	221	97.6714	223.125	-1.19184	down	5.19049e-13	8.33418e-11	AT5G42650.1|Symbols:AOS, CYP74A, DDE2|allene oxide synthase|chr5:17097803-17099359 REVERSE LENGTH=518
Glyma.04G037100	2274	55.33	12.67	54.4082	12.7522	2.09308	up	1.47124e-11	1.96402e-09	AT1G47490.1|Symbols:ATRBP47C, RBP47C|RNA-binding protein 47C|chr1:17424801-17427182 FORWARD LENGTH=432
Glyma.04G050300	1876	762.67	365.33	749.167	368.743	1.02267	up	1.95424e-14	3.66297e-12	AT2G25900.2|Symbols:ATCTH|Zinc finger C-x8-C-x5-C-x3-H type family protein|chr2:11041817-11042764 FORWARD LENGTH=315
Glyma.04G051000	1327	42.67	15	41.9879	15.1258	1.47297	up	3.51518e-06	0.000170099	AT5G56840.1|Symbols:|myb-like transcription factor family protein|chr5:22980789-22982152 FORWARD LENGTH=233
Glyma.04G053100	3228	68	10	66.695	10.0767	2.72656	up	1.47321e-18	4.20202e-16	AT5G12000.1|Symbols:|Protein kinase protein with adenine nucleotide alpha hydrolases-like domain|chr5:3874151-3876780 REVERSE LENGTH=701
Glyma.04G058100	2126	159.33	337.33	156.431	340.083	-1.12036	down	5.11057e-14	9.09641e-12	AT2G19070.1|Symbols:SHT|spermidine hydroxycinnamoyl transferase|chr2:8260185-8261958 REVERSE LENGTH=451
Glyma.04G078500	1314	345.33	160.33	339.311	161.635	1.06986	up	6.67228e-13	1.05294e-10	AT4G31340.1|Symbols:|myosin heavy chain-related|chr4:15205662-15208950 FORWARD LENGTH=437
Glyma.04G083500	1740	2.33	17.33	2.27257	17.5225	-2.94681	down	3.05423e-07	1.88636e-05	AT3G63520.1|Symbols:CCD1, ATCCD1, ATNCED1, NCED1|carotenoid cleavage dioxygenase 1|chr3:23452940-23455896 FORWARD LENGTH=538
Glyma.04G104400	2254	22.33	2.33	21.9214	2.34072	3.22731	up	2.71552e-09	2.55015e-07	AT1G22180.2|Symbols:|Sec14p-like phosphatidylinositol transfer family protein|chr1:7828434-7829745 REVERSE LENGTH=314
Glyma.04G105400	329	9.33	0	9.15669	0	13.1606	up	3.50437e-07	2.12867e-05	NA
Glyma.04G105900	684	14	0	13.7364	0	13.7457	up	4.07525e-10	4.52037e-08	AT1G55020.1|Symbols:LOX1, ATLOX1|lipoxygenase 1|chr1:20525798-20530143 FORWARD LENGTH=859
Glyma.04G116200	1025	25	8.33	24.5024	8.39864	1.54469	up	0.000128758	0.00394452	NA
Glyma.04G121900	567	6.67	0	6.52655	0	12.6721	up	1.98866e-05	0.000782546	AT5G07040.1|Symbols:|RING/U-box superfamily protein|chr5:2190344-2190823 FORWARD LENGTH=159
Glyma.04G124800	1878	0	4.67	0	4.70132	-12.1988	down	0.000340877	0.00879919	AT5G13750.1|Symbols:ZIFL1|zinc induced facilitator-like 1|chr5:4438318-4441289 FORWARD LENGTH=478
Glyma.04G130600	2235	0	8.33	0	8.39864	-13.0359	down	9.14032e-07	5.03892e-05	NA
Glyma.04G132300	892	0	32.67	0	33.0005	-15.0102	down	8.01451e-22	2.80948e-19	AT4G39235.1|Symbols:|unknown protein; BEST Arabidopsis thaliana protein match is: unknown protein (TAIR:AT3G05570.1); Has 30201 Blast hits to 17322 proteins in 780 species: Archae - 12; Bacteria - 1396; Metazoa - 17338; Fungi - 3422; Plants - 5037; Viruses - 0; Other Eukaryotes - 2996 (source: NCBI BLink).|chr4:18268514-18269034 FORWARD LENGTH=86
Glyma.04G134200	968	30	90.67	29.421	91.3094	-1.63392	down	3.91957e-12	5.53829e-10	AT3G56710.1|Symbols:SIB1|sigma factor binding protein 1|chr3:21007053-21007508 REVERSE LENGTH=151
Glyma.04G137100	1922	81	223	79.5109	224.862	-1.49981	down	1.10522e-18	3.18911e-16	NA
Glyma.04G137200	458	6.67	31	6.50789	31.335	-2.26751	down	1.65069e-08	1.32755e-06	NA
Glyma.04G151500	1144	13	71.67	12.7744	72.2554	-2.49985	down	5.74561e-18	1.55206e-15	AT5G22950.1|Symbols:VPS24.1|SNF7 family protein|chr5:7681380-7682720 FORWARD LENGTH=229
Glyma.04G157800	1322	1.33	20.33	1.32508	20.5162	-3.95261	down	1.50175e-10	1.77284e-08	AT4G04180.1|Symbols:|P-loop containing nucleoside triphosphate hydrolases superfamily protein|chr4:2020471-2023673 FORWARD LENGTH=609
Glyma.04G159300	2379	9.33	1	9.11242	1.00884	3.17513	up	8.84521e-05	0.00284845	AT5G60910.1|Symbols:AGL8, FUL|AGAMOUS-like 8|chr5:24502736-24506013 REVERSE LENGTH=242
Glyma.04G165200	255	1.67	11.67	1.62247	11.7446	-2.85573	down	2.88958e-05	0.00108058	NA
Glyma.04G180300	915	19.33	0	18.9628	0	14.2109	up	2.39991e-13	3.99307e-11	AT2G26730.1|Symbols:|Leucine-rich repeat protein kinase family protein|chr2:11388621-11391286 FORWARD LENGTH=658
Glyma.04G183100	1553	167.67	65.67	164.606	66.283	1.31231	up	8.27262e-13	1.28343e-10	AT5G62520.1|Symbols:SRO5|similar to RCD one 5|chr5:25098071-25099264 FORWARD LENGTH=309
Glyma.04G189800	435	17.33	5	17.0602	5.0361	1.76025	up	0.000346467	0.00891342	AT4G24750.1|Symbols:|Rhodanese/Cell cycle control phosphatase superfamily protein|chr4:12758422-12760749 REVERSE LENGTH=292
Glyma.04G194400	2062	20	5.67	19.5486	5.68338	1.78224	up	0.000114017	0.00354255	AT5G14210.1|Symbols:|Leucine-rich repeat protein kinase family protein|chr5:4578503-4581374 REVERSE LENGTH=775
Glyma.04G195400	1915	38.33	12.33	37.5652	12.4174	1.59703	up	2.22792e-06	0.000113426	AT2G27110.3|Symbols:FRS3|FAR1-related sequence 3|chr2:11576969-11580259 REVERSE LENGTH=706
Glyma.04G195600	2034	62	211.67	61.0101	213.583	-1.80768	down	3.41553e-24	1.52279e-21	AT4G24890.1|Symbols:ATPAP24, PAP24|purple acid phosphatase 24|chr4:12811510-12814440 REVERSE LENGTH=615
Glyma.04G215800	1219	38.67	14	37.8833	14.0573	1.43025	up	1.41036e-05	0.000580865	AT5G64040.2|Symbols:PSAN|photosystem I reaction center subunit PSI-N, chloroplast, putative / PSI-N, putative (PSAN)|chr5:25628690-25629409 REVERSE LENGTH=181
Glyma.04G230000	762	8.33	51.33	8.21679	51.8581	-2.65792	down	5.38567e-15	1.05243e-12	NA
Glyma.04G230400	661	143.67	364.33	141.137	367.783	-1.38176	down	2.86091e-20	9.18731e-18	NA
Glyma.04G230500	3118	10.33	30.67	10.138	30.9232	-1.60891	down	1.15555e-05	0.000489532	AT3G47570.1|Symbols:|Leucine-rich repeat protein kinase family protein|chr3:17527611-17530748 FORWARD LENGTH=1010
Glyma.05G007100	1498	50.33	380	49.5595	383.659	-2.95259	down	5.83207e-66	1.40958e-62	AT3G01500.2|Symbols:CA1|carbonic anhydrase 1|chr3:194853-197873 REVERSE LENGTH=347
Glyma.05G009000	781	139.33	31.67	136.723	31.9859	2.09575	up	1.73726e-22	6.59324e-20	AT5G25940.1|Symbols:|early nodulin-related|chr5:9054252-9055151 REVERSE LENGTH=115
Glyma.05G011200	670	59.33	178.67	58.0723	180.221	-1.63385	down	9.69091e-19	2.81662e-16	NA
Glyma.05G013700	785	31	62.67	30.3644	63.2516	-1.05872	down	2.88421e-05	0.00107945	AT1G49000.1|Symbols:|unknown protein; FUNCTIONS IN: molecular_function unknown; INVOLVED IN: biological_process unknown; LOCATED IN: chloroplast; EXPRESSED IN: stem; BEST Arabidopsis thaliana protein match is: unknown protein (TAIR:AT3G18560.1); Has 105 Blast hits to 105 proteins in 13 species: Archae - 0; Bacteria - 0; Metazoa - 0; Fungi - 0; Plants - 105; Viruses - 0; Other Eukaryotes - 0 (sour…
Glyma.05G021800	1768	31	10	30.3961	10.099	1.58968	up	1.63396e-05	0.000659357	AT5G07990.1|Symbols:TT7, CYP75B1, D501|Cytochrome P450 superfamily protein|chr5:2560437-2562859 FORWARD LENGTH=513
Glyma.05G021900	1988	8.67	1	8.53631	1.00884	3.08091	up	0.000203281	0.00571668	AT5G07990.1|Symbols:TT7, CYP75B1, D501|Cytochrome P450 superfamily protein|chr5:2560437-2562859 FORWARD LENGTH=513
Glyma.05G022100	1917	151.67	449	149.218	452.833	-1.60156	down	8.14811e-28	4.56314e-25	AT5G07990.1|Symbols:TT7, CYP75B1, D501|Cytochrome P450 superfamily protein|chr5:2560437-2562859 FORWARD LENGTH=513
Glyma.05G029900	2375	14.33	3.33	13.9895	3.3589	2.05829	up	0.000227278	0.00629498	AT1G69850.1|Symbols:ATNRT1:2, NTL1, NRT1:2|nitrate transporter 1:2|chr1:26296945-26300407 REVERSE LENGTH=585
Glyma.05G065700	1834	74.67	21	73.2057	21.2093	1.78726	up	8.63722e-12	1.18047e-09	AT4G17030.1|Symbols:ATEXLB1, EXPR, AT-EXPR, ATEXPR1, ATHEXP BETA 3.1, EXLB1|expansin-like B1|chr4:9581817-9583181 REVERSE LENGTH=250
Glyma.05G099200	271	11	28.33	10.804	28.4733	-1.39804	down	0.000143181	0.00428628	ATCG00140.1|Symbols:ATPH|ATP synthase subunit C family protein|chrC:13262-13507 REVERSE LENGTH=81
Glyma.05G119500	2761	36	82.67	35.3044	83.4017	-1.24023	down	9.47088e-08	6.44328e-06	AT4G33430.1|Symbols:BAK1, RKS10, SERK3, ELG, ATSERK3, ATBAK1|BRI1-associated receptor kinase|chr4:16086654-16090288 REVERSE LENGTH=615
Glyma.05G124900	1995	162.33	481	159.393	485.278	-1.60623	down	1.8986e-28	1.08984e-25	AT2G34790.1|Symbols:MEE23, EDA28|FAD-binding Berberine family protein|chr2:14673998-14677237 REVERSE LENGTH=532
Glyma.05G131000	606	14	51.67	13.6873	52.0947	-1.9283	down	3.62273e-10	4.06756e-08	NA
Glyma.05G133000	939	48.33	123.67	47.4176	124.691	-1.39486	down	6.9603e-12	9.62744e-10	AT4G39720.1|Symbols:|VQ motif-containing protein|chr4:18429992-18430864 REVERSE LENGTH=290
Glyma.05G143700	765	732.67	355.67	719.34	358.677	1.00399	up	6.64526e-14	1.16032e-11	AT3G59540.1|Symbols:|Ribosomal L38e protein family|chr3:21995897-21996742 REVERSE LENGTH=69
Glyma.05G144900	840	14	35.33	13.7772	35.5896	-1.36917	down	3.89239e-05	0.00140634	AT1G67660.2|Symbols:|Restriction endonuclease, type II-like superfamily protein|chr1:25364152-25365069 FORWARD LENGTH=305
Glyma.05G145000	4768	89.67	185.33	88.1655	186.841	-1.08352	down	2.54388e-10	2.89876e-08	AT3G13080.1|Symbols:ATMRP3, MRP3, ABCC3|multidrug resistance-associated protein 3|chr3:4196019-4201250 REVERSE LENGTH=1514
Glyma.05G147000	1043	7.67	29	7.53075	29.2411	-1.95713	down	6.93266e-07	3.9499e-05	AT1G67980.1|Symbols:CCOAMT|caffeoyl-CoA 3-O-methyltransferase|chr1:25487724-25488934 FORWARD LENGTH=232
Glyma.05G161300	970	27.33	57	26.8822	57.4457	-1.09555	down	3.05672e-05	0.00113752	AT2G29420.1|Symbols:ATGSTU7, GST25, GSTU7|glutathione S-transferase tau 7|chr2:12618111-12618871 REVERSE LENGTH=227
Glyma.05G176900	942	24.67	5.33	24.1815	5.37537	2.16947	up	1.00945e-06	5.50545e-05	AT1G23850.1|Symbols:|unknown protein; BEST Arabidopsis thaliana protein match is: unknown protein (TAIR:AT1G23840.1); Has 47 Blast hits to 40 proteins in 5 species: Archae - 0; Bacteria - 0; Metazoa - 0; Fungi - 0; Plants - 47; Viruses - 0; Other Eukaryotes - 0 (source: NCBI BLink).|chr1:8425981-8427045 REVERSE LENGTH=354
Glyma.05G190100	1348	107.67	35.67	105.617	35.9382	1.55526	up	2.00464e-12	2.96004e-10	AT1G77160.1|Symbols:|Protein of unknown function (DUF506) |chr1:28995388-28996523 REVERSE LENGTH=263
Glyma.05G196200	2116	30.33	11.33	29.8892	11.4179	1.38833	up	0.000137612	0.00415751	NA
Glyma.05G204600	869	50	144	48.917	145.14	-1.56904	down	1.75023e-15	3.67006e-13	AT4G11650.1|Symbols:ATOSM34, OSM34|osmotin 34|chr4:7025127-7026113 REVERSE LENGTH=244
Glyma.05G205700	2199	87.33	40	85.4622	40.3517	1.08266	up	1.45439e-06	7.70341e-05	AT1G12800.1|Symbols:|Nucleic acid-binding, OB-fold-like protein|chr1:4361778-4365189 REVERSE LENGTH=767
Glyma.05G237200	2018	110	236.67	108.012	238.586	-1.14331	down	1.38256e-12	2.1093e-10	AT1G73805.1|Symbols:|Calmodulin binding protein-like|chr1:27745761-27749178 REVERSE LENGTH=451
Glyma.05G245200	1214	17.67	3.67	17.35	3.73344	2.21636	up	1.84663e-05	0.000737399	AT1G18170.1|Symbols:|FKBP-like peptidyl-prolyl cis-trans isomerase family protein|chr1:6254291-6255507 FORWARD LENGTH=247
Glyma.06G015700	1794	28	60	27.4928	60.4783	-1.13736	down	1.14566e-05	0.00048579	AT2G39200.1|Symbols:MLO12, ATMLO12|Seven transmembrane MLO family protein|chr2:16356255-16359797 REVERSE LENGTH=576
Glyma.06G031000	907	223	87	218.828	87.8336	1.31695	up	4.90311e-15	9.62225e-13	AT1G19530.1|Symbols:|unknown protein; FUNCTIONS IN: molecular_function unknown; INVOLVED IN: N-terminal protein myristoylation, anaerobic respiration; LOCATED IN: cellular_component unknown; EXPRESSED IN: leaf apex, inflorescence meristem, hypocotyl, root, flower; EXPRESSED DURING: petal differentiation and expansion stage; Has 47 Blast hits to 47 proteins in 13 species: Archae - 0; Bacteria - 0;…
Glyma.06G034700	1118	64	131.67	62.8961	132.603	-1.07607	down	1.74652e-08	1.39728e-06	AT3G50770.1|Symbols:CML41|calmodulin-like 41|chr3:18873987-18874604 FORWARD LENGTH=205
Glyma.06G035600	1053	52.33	0	51.33	0	15.6475	up	1.27391e-31	9.59025e-29	AT4G31940.1|Symbols:CYP82C4|cytochrome P450, family 82, subfamily C, polypeptide 4|chr4:15452040-15453966 FORWARD LENGTH=524
Glyma.06G050300	1598	585.67	197.67	574.967	199.506	1.52704	up	2.50683e-27	1.38697e-24	AT2G19810.1|Symbols:|CCCH-type zinc finger family protein|chr2:8550419-8551498 FORWARD LENGTH=359
Glyma.06G059500	1036	50	10.67	49.0857	10.752	2.1907	up	2.24988e-11	2.9352e-09	AT5G57685.1|Symbols:ATGDU3, GDU3, LSB1|glutamine dumper 3|chr5:23366356-23366802 REVERSE LENGTH=148
Glyma.06G060600	2343	11.67	30.67	11.4998	30.924	-1.42712	down	6.23574e-05	0.00210094	AT2G24960.2|Symbols:|unknown protein; FUNCTIONS IN: molecular_function unknown; INVOLVED IN: biological_process unknown; LOCATED IN: cellular_component unknown; EXPRESSED IN: 21 plant structures; EXPRESSED DURING: 12 growth stages; BEST Arabidopsis thaliana protein match is: unknown protein (TAIR:AT4G02210.2); Has 30201 Blast hits to 17322 proteins in 780 species: Archae - 12; Bacteria - 1396; Me…
Glyma.06G085000	1884	94.33	187	92.6422	188.441	-1.02437	down	1.6798e-09	1.64477e-07	AT3G63520.1|Symbols:CCD1, ATCCD1, ATNCED1, NCED1|carotenoid cleavage dioxygenase 1|chr3:23452940-23455896 FORWARD LENGTH=538
Glyma.06G090000	705	43	17	42.1124	17.1621	1.29502	up	2.54739e-05	0.00096919	AT2G33770.1|Symbols:UBC24, ATUBC24, PHO2|phosphate 2|chr2:14277785-14281482 REVERSE LENGTH=907
Glyma.06G097700	2332	0.67	7.67	0.673609	7.72785	-3.52008	down	0.000128177	0.00393197	AT4G24480.1|Symbols:|Protein kinase superfamily protein|chr4:12650410-12654755 FORWARD LENGTH=956
Glyma.06G103300	1420	72.33	30	70.9857	30.3331	1.22664	up	5.96274e-07	3.43134e-05	AT1G34670.1|Symbols:AtMYB93, MYB93|myb domain protein 93|chr1:12709128-12710423 FORWARD LENGTH=365
Glyma.06G149600	1564	27.67	64.67	27.2017	65.2186	-1.26159	down	7.74499e-07	4.38012e-05	AT5G64700.1|Symbols:|nodulin MtN21 /EamA-like transporter family protein|chr5:25865190-25866845 REVERSE LENGTH=359
Glyma.06G150300	1140	197.33	93.33	193.639	94.2474	1.03884	up	8.15742e-10	8.47523e-08	AT5G64040.1|Symbols:PSAN|photosystem I reaction center subunit PSI-N, chloroplast, putative / PSI-N, putative (PSAN)|chr5:25628724-25629409 REVERSE LENGTH=171
Glyma.06G154100	1185	23.67	50.67	23.2534	51.0992	-1.13586	down	4.36803e-05	0.0015418	AT3G19380.1|Symbols:PUB25|plant U-box 25|chr3:6714602-6715867 REVERSE LENGTH=421
Glyma.06G154400	984	50.33	22.67	49.3382	22.912	1.1066	up	7.99353e-05	0.00260155	AT5G64530.1|Symbols:ANAC104, XND1|xylem NAC domain 1|chr5:25795360-25796699 FORWARD LENGTH=187
Glyma.06G156700	2153	44.67	227.33	43.7646	229.216	-2.38887	down	1.44251e-37	1.3519e-34	AT5G09220.1|Symbols:AAP2|amino acid permease 2|chr5:2866867-2868863 FORWARD LENGTH=493
Glyma.06G163500	1242	34	77	33.5097	77.6969	-1.21328	down	3.05616e-07	1.88636e-05	AT1G01630.1|Symbols:|Sec14p-like phosphatidylinositol transfer family protein|chr1:229206-230675 FORWARD LENGTH=255
Glyma.06G165000	2288	19.67	6	19.3438	6.03319	1.68088	up	0.000255494	0.00691385	AT3G26744.4|Symbols:ICE1, ATICE1, SCRM|basic helix-loop-helix (bHLH) DNA-binding superfamily protein|chr3:9832953-9834790 REVERSE LENGTH=494
Glyma.06G182700	1324	23	3	22.5701	3.01477	2.90429	up	1.2637e-08	1.05704e-06	AT5G14740.2|Symbols:CA2, CA18, BETA CA2|carbonic anhydrase 2|chr5:4760536-4762382 FORWARD LENGTH=259
Glyma.06G183500	1741	34.33	8	33.6715	8.09754	2.05597	up	4.75245e-08	3.46416e-06	AT5G50000.1|Symbols:|Protein kinase superfamily protein|chr5:20342838-20345033 REVERSE LENGTH=385
Glyma.06G201900	3305	7.67	61	7.48995	61.4994	-3.03754	down	9.76289e-20	3.09194e-17	NA
Glyma.06G205600	1412	44.33	161	43.4008	162.463	-1.90432	down	5.09441e-22	1.84209e-19	AT3G08900.1|Symbols:RGP3, RGP|reversibly glycosylated polypeptide 3|chr3:2708347-2709714 REVERSE LENGTH=362
Glyma.06G207400	490	81.67	1	80.1458	0.999513	6.32526	up	8.54584e-42	1.06065e-38	AT1G09690.1|Symbols:|Translation protein SH3-like family protein|chr1:3136407-3137430 REVERSE LENGTH=164
Glyma.06G207900	2719	1.67	19	1.61488	19.1774	-3.56991	down	3.57135e-09	3.2688e-07	AT1G27090.1|Symbols:|glycine-rich protein|chr1:9404041-9406098 REVERSE LENGTH=420
Glyma.06G212100	3581	45.67	89	44.7675	89.777	-1.0039	down	4.75355e-06	0.000222747	AT1G52780.1|Symbols:|Protein of unknown function (DUF2921)|chr1:19658846-19662025 FORWARD LENGTH=1059
Glyma.06G214400	552	7.33	27	7.22714	27.2704	-1.91584	down	2.12818e-06	0.00010871	NA
Glyma.06G221400	2571	52.67	23	51.8355	23.2002	1.15981	up	3.22577e-05	0.00119559	AT2G24230.1|Symbols:|Leucine-rich repeat protein kinase family protein|chr2:10301979-10304540 REVERSE LENGTH=853
Glyma.06G234200	1347	119	35.33	116.845	35.5636	1.71612	up	3.1001e-15	6.18968e-13	AT5G54080.2|Symbols:HGO|homogentisate 1,2-dioxygenase|chr5:21945920-21948070 FORWARD LENGTH=461
Glyma.06G235900	1653	7.33	28.33	7.19394	28.6141	-1.99187	down	6.74686e-07	3.8536e-05	AT5G53970.1|Symbols:|Tyrosine transaminase family protein|chr5:21910676-21912594 FORWARD LENGTH=414
Glyma.06G237000	778	0	5	0	5.05113	-12.3024	down	0.000195051	0.0055411	AT5G20450.2|Symbols:|CONTAINS InterPro DOMAIN/s: Dilute (InterPro:IPR002710); BEST Arabidopsis thaliana protein match is: Myosin family protein with Dil domain (TAIR:AT5G20490.2); Has 1630 Blast hits to 1368 proteins in 340 species: Archae - 22; Bacteria - 344; Metazoa - 403; Fungi - 100; Plants - 359; Viruses - 3; Other Eukaryotes - 399 (source: NCBI BLink).|chr5:6910968-6912639 REVERSE LENGTH=3…
Glyma.06G237900	1690	42.67	15.33	41.9782	15.4123	1.44556	up	5.18826e-06	0.000240419	AT4G10720.1|Symbols:|Ankyrin repeat family protein|chr4:6607879-6609358 FORWARD LENGTH=445
Glyma.06G239800	468	1	17.67	0.958556	17.7952	-4.21448	down	9.01476e-10	9.26121e-08	AT3G21260.3|Symbols:|Glycolipid transfer protein (GLTP) family protein|chr3:7464132-7465785 REVERSE LENGTH=233
Glyma.06G241300	1484	25.33	129	24.8475	130.251	-2.39012	down	5.84683e-26	2.91846e-23	AT4G10720.1|Symbols:|Ankyrin repeat family protein|chr4:6607879-6609358 FORWARD LENGTH=445
Glyma.06G242100	3375	38.67	17.33	37.9905	17.4827	1.11971	up	0.000385803	0.00976134	AT3G15354.1|Symbols:SPA3|SPA1-related 3|chr3:5169327-5172480 REVERSE LENGTH=837
Glyma.06G248700	1013	2	13	1.97034	13.1138	-2.73457	down	1.67062e-05	0.000673557	AT1G52900.1|Symbols:|Toll-Interleukin-Resistance (TIR) domain family protein|chr1:19702211-19702916 REVERSE LENGTH=199
Glyma.06G259100	3276	54	6.67	52.9635	6.74943	2.97216	up	3.97768e-17	1.00919e-14	AT5G17680.1|Symbols:|disease resistance protein (TIR-NBS-LRR class), putative|chr5:5822999-5827153 FORWARD LENGTH=1294
Glyma.06G259800	4077	105.67	347.33	103.83	350.337	-1.75452	down	2.54726e-29	1.58075e-26	AT5G17680.1|Symbols:|disease resistance protein (TIR-NBS-LRR class), putative|chr5:5822999-5827153 FORWARD LENGTH=1294
Glyma.06G260200	1622	194.33	56.67	190.819	57.186	1.73847	up	2.93666e-21	1.0064e-18	AT1G60710.1|Symbols:ATB2|NAD(P)-linked oxidoreductase superfamily protein|chr1:22355073-22356627 REVERSE LENGTH=345
Glyma.06G261200	2541	7.67	0.33	7.53075	0.333576	4.49671	up	4.0168e-05	0.00144348	AT4G27290.1|Symbols:|S-locus lectin protein kinase family protein|chr4:13666281-13669202 FORWARD LENGTH=783
Glyma.06G271200	2469	16	2.33	15.7033	2.33951	2.74679	up	3.15665e-06	0.000155536	AT5G54250.2|Symbols:ATCNGC4, CNGC4, HLM1, DND2|cyclic nucleotide-gated cation channel 4|chr5:22025684-22029971 REVERSE LENGTH=694
Glyma.06G293900	2260	1.67	27.33	1.62732	27.5769	-4.08289	down	1.21648e-13	2.08445e-11	AT1G03670.1|Symbols:|ankyrin repeat family protein|chr1:914222-916222 REVERSE LENGTH=616
Glyma.06G298700	747	288	128.33	282.493	129.212	1.12848	up	3.69196e-13	6.03353e-11	AT4G10265.1|Symbols:|Wound-responsive family protein|chr4:6373226-6373477 REVERSE LENGTH=83
Glyma.06G303900	1718	2	13.33	1.98141	13.5094	-2.76937	down	1.12342e-05	0.000477684	AT4G31980.1|Symbols:|unknown protein; CONTAINS InterPro DOMAIN/s: Protein of unknown function DUF247, plant (InterPro:IPR004158), Protein of unknown function DUF862, eukaryotic (InterPro:IPR008580); BEST Arabidopsis thaliana protein match is: Plant protein of unknown function (DUF247) (TAIR:AT5G11290.1); Has 1967 Blast hits to 1844 proteins in 183 species: Archae - 0; Bacteria - 6; Metazoa - 223;…
Glyma.06G304100	1633	6.67	25	6.57567	25.2657	-1.94197	down	3.68869e-06	0.000177746	AT4G31980.1|Symbols:|unknown protein; CONTAINS InterPro DOMAIN/s: Protein of unknown function DUF247, plant (InterPro:IPR004158), Protein of unknown function DUF862, eukaryotic (InterPro:IPR008580); BEST Arabidopsis thaliana protein match is: Plant protein of unknown function (DUF247) (TAIR:AT5G11290.1); Has 1967 Blast hits to 1844 proteins in 183 species: Archae - 0; Bacteria - 6; Metazoa - 223;…
Glyma.06G304600	1584	8.67	1	8.4326	1.02872	3.03512	up	0.000204647	0.00574438	AT5G11290.1|Symbols:|Plant protein of unknown function (DUF247)|chr5:3599166-3600227 FORWARD LENGTH=353
Glyma.06G313500	1879	106	276	103.993	278.513	-1.42126	down	5.64296e-19	1.6937e-16	AT5G13750.1|Symbols:ZIFL1|zinc induced facilitator-like 1|chr5:4438318-4441289 FORWARD LENGTH=478
Glyma.06G321600	1953	156.33	316.67	153.547	319.511	-1.05719	down	1.81675e-12	2.73537e-10	AT4G20860.1|Symbols:|FAD-binding Berberine family protein|chr4:11172726-11174318 FORWARD LENGTH=530
Glyma.07G000100	852	47.67	0.67	46.8671	0.665937	6.13705	up	2.57871e-26	1.31577e-23	AT2G01910.2|Symbols:ATMAP65-6, MAP65-6|Microtubule associated protein (MAP65/ASE1) family protein|chr2:417698-420182 FORWARD LENGTH=567
Glyma.07G000600	1600	100.33	0	98.4543	0	16.5872	up	3.0426e-55	5.37393e-52	AT5G06660.1|Symbols:|Protein of unknown function DUF106, transmembrane|chr5:2046863-2047453 FORWARD LENGTH=196
Glyma.07G005800	891	9	0.67	8.82126	0.685814	3.68509	up	3.39641e-05	0.00125277	NA
Glyma.07G006900	2919	47	22	46.0178	22.2226	1.05017	up	0.000245118	0.00669222	AT1G55020.1|Symbols:LOX1, ATLOX1|lipoxygenase 1|chr1:20525798-20530143 FORWARD LENGTH=859
Glyma.07G011800	1531	4	16.67	3.93446	16.8062	-2.09476	down	4.81133e-05	0.0016802	AT1G17710.1|Symbols:|Pyridoxal phosphate phosphatase-related protein|chr1:6090763-6091975 REVERSE LENGTH=279
Glyma.07G025100	381	9.67	0	9.46514	0	13.2084	up	2.14389e-07	1.35422e-05	AT1G15880.1|Symbols:GOS11, atgos11|golgi snare 11|chr1:5458718-5460089 REVERSE LENGTH=223
Glyma.07G045400	2213	105	222	102.95	223.836	-1.1205	down	8.41578e-12	1.15364e-09	AT5G12260.1|Symbols:|BEST Arabidopsis thaliana protein match is: glycosyltransferase family protein 2 (TAIR:AT5G60700.1); Has 1807 Blast hits to 1807 proteins in 277 species: Archae - 0; Bacteria - 0; Metazoa - 736; Fungi - 347; Plants - 385; Viruses - 0; Other Eukaryotes - 339 (source: NCBI BLink).|chr5:3966417-3968684 FORWARD LENGTH=624
Glyma.07G045700	1052	1929.33	934.33	1893.62	941.867	1.00755	up	5.59704e-14	9.8102e-12	AT3G14280.1|Symbols:|unknown protein; Has 51 Blast hits to 51 proteins in 13 species: Archae - 0; Bacteria - 0; Metazoa - 0; Fungi - 0; Plants - 51; Viruses - 0; Other Eukaryotes - 0 (source: NCBI BLink).|chr3:4761654-4762286 REVERSE LENGTH=141
Glyma.07G047900	1825	10.67	28.33	10.405	28.5601	-1.45672	down	9.64316e-05	0.00306423	AT3G49530.1|Symbols:ANAC062, NTL6, NAC062|NAC domain containing protein 62|chr3:18362639-18364717 REVERSE LENGTH=469
Glyma.07G050300	1362	42	17	41.3516	17.1796	1.26725	up	4.48519e-05	0.0015771	AT1G68290.1|Symbols:ENDO 2|endonuclease 2|chr1:25596718-25598264 FORWARD LENGTH=290
Glyma.07G050900	1836	10	0	9.85517	0	13.2667	up	1.30063e-07	8.61867e-06	AT2G46760.1|Symbols:|D-arabinono-1,4-lactone oxidase family protein|chr2:19213028-19215166 REVERSE LENGTH=603
Glyma.07G051800	1091	25.33	88.33	24.8281	89.1602	-1.84442	down	4.9619e-14	8.86616e-12	AT2G46690.1|Symbols:|SAUR-like auxin-responsive protein family|chr2:19180904-19181269 FORWARD LENGTH=121
Glyma.07G058800	1137	26.33	9.67	25.9852	9.75366	1.41367	up	0.000276017	0.00734797	AT5G56760.1|Symbols:ATSERAT1;1, SAT5, SAT-52, SERAT1;1|serine acetyltransferase 1;1|chr5:22961498-22962582 REVERSE LENGTH=312
Glyma.07G062900	8215	140.67	41	138.1	41.2916	1.74179	up	2.12169e-17	5.41291e-15	AT4G27220.1|Symbols:|NB-ARC domain-containing disease resistance protein|chr4:13633953-13636712 REVERSE LENGTH=919
Glyma.07G063000	1661	35.67	4	35.1494	4.00617	3.13321	up	5.41809e-13	8.66933e-11	AT3G09140.1|Symbols:|Protein of unknown function (DUF674)|chr3:2801094-2802773 REVERSE LENGTH=530
Glyma.07G063100	1626	74	22.33	72.6807	22.4649	1.6939	up	7.75606e-11	9.47271e-09	AT1G12220.2|Symbols:RPS5|Disease resistance protein (CC-NBS-LRR class) family|chr1:4145011-4147680 FORWARD LENGTH=889
Glyma.07G063600	6075	286.67	653.33	281.049	658.809	-1.22904	down	2.08068e-19	6.36992e-17	AT1G51480.1|Symbols:|Disease resistance protein (CC-NBS-LRR class) family|chr1:19090847-19094306 REVERSE LENGTH=941
Glyma.07G063800	1921	2	61.33	1.95168	61.7084	-4.98268	down	2.85328e-30	1.93062e-27	AT3G09140.2|Symbols:|Protein of unknown function (DUF674)|chr3:2801094-2802773 REVERSE LENGTH=502
Glyma.07G064100	9014	171	74.33	168.145	74.954	1.16563	up	8.83957e-11	1.07674e-08	AT4G27220.1|Symbols:|NB-ARC domain-containing disease resistance protein|chr4:13633953-13636712 REVERSE LENGTH=919
Glyma.07G064900	2718	294	133.33	288.341	134.489	1.10029	up	8.60323e-13	1.33023e-10	AT5G01150.1|Symbols:|Protein of unknown function (DUF674)|chr5:51988-53649 FORWARD LENGTH=501
Glyma.07G065000	8012	128.33	34.67	126.168	34.9257	1.85298	up	7.37394e-18	1.96876e-15	AT4G27220.1|Symbols:|NB-ARC domain-containing disease resistance protein|chr4:13633953-13636712 REVERSE LENGTH=919
Glyma.07G065500	8004	641	1625	629.069	1639.7	-1.38214	down	4.7109e-25	2.23025e-22	AT4G27220.1|Symbols:|NB-ARC domain-containing disease resistance protein|chr4:13633953-13636712 REVERSE LENGTH=919
Glyma.07G070400	1622	12.33	2.67	12.098	2.70472	2.16122	up	0.000375022	0.00952965	AT1G01690.1|Symbols:ATPRD3, PRD3|putative recombination initiation defects 3|chr1:249242-252221 FORWARD LENGTH=449
Glyma.07G076000	2638	40	15.33	39.2381	15.4816	1.3417	up	2.67981e-05	0.00100954	AT2G31890.1|Symbols:ATRAP, RAP|RAP|chr2:13557100-13559715 REVERSE LENGTH=671
Glyma.07G076300	844	11.67	28	11.5454	28.2395	-1.2904	down	0.000372945	0.00948829	NA
Glyma.07G076400	984	28	58.67	27.4693	59.1347	-1.10618	down	2.22369e-05	0.000859564	AT2G45760.1|Symbols:BAP2, BAL|BON association protein 2|chr2:18847125-18847748 REVERSE LENGTH=207
Glyma.07G076500	808	8.33	25.33	8.17737	25.6082	-1.6469	down	4.11037e-05	0.00146807	NA
Glyma.07G077700	8284	120.33	348.67	118.342	351.424	-1.57025	down	1.2003e-24	5.51201e-22	AT4G27190.1|Symbols:|NB-ARC domain-containing disease resistance protein|chr4:13620977-13623934 REVERSE LENGTH=985
Glyma.07G083000	2035	292.33	572.67	286.952	577.343	-1.00862	down	1.42835e-13	2.42937e-11	AT2G45550.1|Symbols:CYP76C4|cytochrome P450, family 76, subfamily C, polypeptide 4|chr2:18773541-18775654 REVERSE LENGTH=511
Glyma.07G083100	1135	1.33	10.33	1.3078	10.4265	-2.99504	down	4.89473e-05	0.00170239	AT2G45540.1|Symbols:|WD-40 repeat family protein / beige-related|chr2:18757881-18772229 REVERSE LENGTH=2946
Glyma.07G088200	1998	89.33	175.33	87.7021	176.867	-1.01198	down	5.28076e-09	4.68153e-07	AT5G19600.1|Symbols:SULTR3;5|sulfate transporter 3;5|chr5:6613113-6616891 REVERSE LENGTH=634
Glyma.07G089500	940	0.67	7.67	0.673609	7.73839	-3.52205	down	0.000128083	0.0039317	AT1G68660.1|Symbols:|Ribosomal protein L12/ ATP-dependent Clp protease adaptor protein ClpS family protein|chr1:25778058-25779083 REVERSE LENGTH=159
Glyma.07G089700	1802	2	10.33	1.98141	10.4407	-2.39762	down	0.000363479	0.00929898	AT3G26330.1|Symbols:CYP71B37|cytochrome P450, family 71, subfamily B, polypeptide 37|chr3:9646873-9648536 REVERSE LENGTH=500
Glyma.07G089900	1910	33.33	13	32.5401	13.0789	1.31498	up	0.000132194	0.00402829	AT3G48310.1|Symbols:CYP71A22|cytochrome P450, family 71, subfamily A, polypeptide 22|chr3:17888192-17889749 FORWARD LENGTH=490
Glyma.07G094000	2079	4	93.67	3.92202	94.381	-4.58883	down	1.54708e-40	1.77612e-37	NA
Glyma.07G098700	481	45.67	108.33	44.8387	109.418	-1.28704	down	1.02539e-09	1.03846e-07	NA
Glyma.07G099000	1407	12.33	35.33	12.0524	35.6034	-1.5627	down	5.46739e-06	0.000251829	NA
Glyma.07G111300	1731	12	32	11.8414	32.2372	-1.44488	down	3.69915e-05	0.00134499	AT2G44930.1|Symbols:|Plant protein of unknown function (DUF247)|chr2:18529700-18531671 REVERSE LENGTH=515
Glyma.07G117700	3074	2.33	48	2.31199	48.4067	-4.388	down	7.96369e-23	3.07318e-20	AT2G32800.1|Symbols:AP4.3A|protein kinase family protein|chr2:13916478-13919033 FORWARD LENGTH=851
Glyma.07G118200	1847	223.33	4	219.098	4.01429	5.77029	up	1.60124e-88	9.19153e-85	AT5G24910.1|Symbols:CYP714A1|cytochrome P450, family 714, subfamily A, polypeptide 1|chr5:8567674-8570260 REVERSE LENGTH=532
Glyma.07G125700	1224	35.67	4	34.9966	4.05647	3.10892	up	5.50039e-13	8.77045e-11	AT4G29340.1|Symbols:PRF4|profilin 4|chr4:14447718-14448467 FORWARD LENGTH=134
Glyma.07G131900	585	93	195.67	91.4823	197.335	-1.10909	down	5.39239e-11	6.72905e-09	AT2G20480.1|Symbols:|unknown protein; Has 19 Blast hits to 19 proteins in 10 species: Archae - 0; Bacteria - 0; Metazoa - 0; Fungi - 0; Plants - 19; Viruses - 0; Other Eukaryotes - 0 (source: NCBI BLink).|chr2:8830715-8831496 REVERSE LENGTH=63
Glyma.07G133500	1898	152.67	360.67	150.006	363.956	-1.27874	down	8.33207e-18	2.18643e-15	AT5G02230.2|Symbols:|Haloacid dehalogenase-like hydrolase (HAD) superfamily protein|chr5:449132-450507 FORWARD LENGTH=280
Glyma.07G134500	1104	6	36	5.87023	36.245	-2.62629	down	2.9493e-11	3.78318e-09	AT5G02160.1|Symbols:|unknown protein; FUNCTIONS IN: molecular_function unknown; INVOLVED IN: biological_process unknown; LOCATED IN: chloroplast thylakoid membrane; EXPRESSED IN: 23 plant structures; EXPRESSED DURING: 13 growth stages; Has 121 Blast hits to 121 proteins in 17 species: Archae - 0; Bacteria - 0; Metazoa - 0; Fungi - 0; Plants - 121; Viruses - 0; Other Eukaryotes - 0 (source: NCBI B…
Glyma.07G136100	1488	0	12	0	12.0919	-13.5618	down	3.38883e-09	3.13122e-07	AT5G06060.1|Symbols:|NAD(P)-binding Rossmann-fold superfamily protein|chr5:1824066-1825833 REVERSE LENGTH=264
Glyma.07G138100	321	5.67	19.67	5.53342	19.8981	-1.84639	down	6.90486e-05	0.00228447	NA
Glyma.07G139700	938	20.67	150.33	20.31	151.62	-2.9002	down	6.17579e-37	5.56088e-34	AT3G09270.1|Symbols:ATGSTU8, GSTU8|glutathione S-transferase TAU 8|chr3:2848407-2849226 REVERSE LENGTH=224
Glyma.07G139800	1724	22.67	58	22.1517	58.4842	-1.40063	down	3.01193e-07	1.86659e-05	AT1G17170.1|Symbols:ATGSTU24, GST, GSTU24|glutathione S-transferase TAU 24|chr1:5869895-5870691 FORWARD LENGTH=218
Glyma.07G140100	998	12.67	32	12.4175	32.3029	-1.37928	down	7.96179e-05	0.00259306	AT2G29490.1|Symbols:ATGSTU1, GST19, GSTU1|glutathione S-transferase TAU 1|chr2:12631593-12632360 REVERSE LENGTH=224
Glyma.07G154300	1949	18.67	44.67	18.3887	45.109	-1.29459	down	1.46314e-05	0.000599915	AT5G66770.1|Symbols:|GRAS family transcription factor|chr5:26660723-26662477 FORWARD LENGTH=584
Glyma.07G193400	1665	11.67	0	11.3995	0	13.4767	up	1.15967e-08	9.77141e-07	NA
Glyma.07G196800	3109	756.33	341	743.053	344.013	1.111	up	1.33426e-16	3.12611e-14	AT1G17420.1|Symbols:LOX3|lipoxygenase 3|chr1:5977512-5981384 FORWARD LENGTH=919
Glyma.07G199000	949	2.33	11.33	2.29471	11.3899	-2.31137	down	0.00027925	0.00741254	AT2G33810.1|Symbols:SPL3|squamosa promoter binding protein-like 3|chr2:14305342-14305828 FORWARD LENGTH=131
Glyma.07G204800	1466	348	40.67	341.211	40.98	3.05768	up	8.66927e-65	1.99055e-61	AT4G18550.1|Symbols:|alpha/beta-Hydrolases superfamily protein|chr4:10225006-10226862 REVERSE LENGTH=419
Glyma.07G207100	474	0.33	6	0.336804	6.11391	-4.18211	down	0.000301218	0.00792241	AT2G01050.1|Symbols:|zinc ion binding;nucleic acid binding|chr2:68337-69884 REVERSE LENGTH=515
Glyma.07G209200	960	137.33	60.67	135.014	61.1824	1.14192	up	3.07548e-09	2.86475e-07	NA
Glyma.07G211500	627	1	12.67	0.970994	12.8082	-3.72146	down	6.46358e-07	3.6964e-05	AT1G49670.1|Symbols:NQR|ARP protein (REF)|chr1:18381591-18386021 REVERSE LENGTH=629
Glyma.07G221000	1572	8	0	7.87999	0	12.944	up	2.5747e-06	0.000128517	AT2G35110.2|Symbols:GRL, NAP1, NAPP|transcription activators|chr2:14795970-14803525 REVERSE LENGTH=1396
Glyma.07G240900	564	32.33	5.67	31.8208	5.73573	2.47192	up	1.7847e-09	1.73638e-07	NA
Glyma.07G243700	486	152	310	149.073	312.143	-1.06619	down	1.47458e-12	2.24224e-10	NA
Glyma.07G255300	2835	25.33	9	25.0155	9.04713	1.46729	up	0.00024169	0.0066183	AT5G18980.1|Symbols:|ARM repeat superfamily protein|chr5:6334944-6337943 REVERSE LENGTH=835
Glyma.08G009900	1301	0	8.33	0	8.42785	-13.0409	down	9.11349e-07	5.03353e-05	AT5G23660.1|Symbols:MTN3, SWEET12, AtSWEET12|homolog of Medicago truncatula MTN3|chr5:7971936-7973796 REVERSE LENGTH=285
Glyma.08G012900	571	23	7	22.5825	7.04203	1.68114	up	8.50029e-05	0.0027526	AT1G12805.1|Symbols:|nucleotide binding|chr1:4366728-4366955 FORWARD LENGTH=75
Glyma.08G017900	1028	109.33	225.67	107.489	227.787	-1.0835	down	2.54065e-11	3.2773e-09	AT1G01490.2|Symbols:|Heavy metal transport/detoxification superfamily protein|chr1:180401-182066 REVERSE LENGTH=177
Glyma.08G032800	894	145.67	52.67	142.789	53.2126	1.42404	up	2.35246e-13	3.94269e-11	AT5G56550.1|Symbols:OXS3, ATOXS3|oxidative stress 3|chr5:22895847-22896502 REVERSE LENGTH=172
Glyma.08G059200	1425	11	34	10.804	34.3462	-1.66858	down	2.40424e-06	0.000121267	AT4G21500.1|Symbols:|unknown protein; FUNCTIONS IN: molecular_function unknown; INVOLVED IN: biological_process unknown; LOCATED IN: endomembrane system; BEST Arabidopsis thaliana protein match is: unknown protein (TAIR:AT4G05018.1); Has 20 Blast hits to 20 proteins in 8 species: Archae - 0; Bacteria - 0; Metazoa - 0; Fungi - 0; Plants - 17; Viruses - 0; Other Eukaryotes - 3 (source: NCBI BLink).…
Glyma.08G062600	2403	50.33	11	49.314	11.0575	2.15697	up	3.32853e-11	4.25774e-09	AT1G61740.1|Symbols:|Sulfite exporter TauE/SafE family protein|chr1:22798365-22801020 REVERSE LENGTH=458
Glyma.08G062900	2145	4.67	18.33	4.57835	18.5398	-2.01773	down	3.71559e-05	0.0013499	AT5G48380.1|Symbols:BIR1|BAK1-interacting receptor-like kinase 1|chr5:19604584-19606532 REVERSE LENGTH=620
Glyma.08G064400	1542	28.67	7	28.0427	7.07124	1.98759	up	8.3825e-07	4.69441e-05	NA
Glyma.08G065800	3164	21	42.67	20.6184	43.0167	-1.06096	down	0.000334661	0.00866308	AT5G10530.1|Symbols:|Concanavalin A-like lectin protein kinase family protein|chr5:3324978-3326933 REVERSE LENGTH=651
Glyma.08G075700	1134	227.33	70.67	223.292	71.2643	1.64768	up	2.17826e-21	7.52104e-19	AT3G26420.1|Symbols:ATRZ-1A|RNA-binding (RRM/RBD/RNP motifs) family protein with retrovirus zinc finger-like domain|chr3:9671953-9673055 FORWARD LENGTH=245
Glyma.08G076100	666	78	33.67	76.4921	33.9111	1.17355	up	8.72694e-07	4.8518e-05	AT3G43660.1|Symbols:|Vacuolar iron transporter (VIT) family protein|chr3:15565332-15565928 FORWARD LENGTH=198
Glyma.08G084900	487	2.67	12.33	2.6488	12.449	-2.23263	down	0.000210476	0.00589718	NA
Glyma.08G085700	569	16	47.33	15.7192	47.7468	-1.60288	down	1.39368e-07	9.16913e-06	NA
Glyma.08G087400	1101	72	142.67	70.6164	143.882	-1.02681	down	3.12829e-08	2.35504e-06	AT4G39720.1|Symbols:|VQ motif-containing protein|chr4:18429992-18430864 REVERSE LENGTH=290
Glyma.08G102300	3444	220	50	216.299	50.3968	2.10163	up	4.31643e-30	2.87274e-27	AT1G27880.1|Symbols:|DEAD/DEAH box RNA helicase family protein |chr1:9708940-9713901 FORWARD LENGTH=911
Glyma.08G103200	2442	64.67	19	63.5946	19.1867	1.7288	up	3.7669e-10	4.20885e-08	AT1G67490.1|Symbols:GCS1, KNF|glucosidase 1|chr1:25280633-25286581 REVERSE LENGTH=852
Glyma.08G105400	1009	47	17.33	46.2087	17.417	1.40767	up	3.38796e-06	0.000165512	AT2G03710.3|Symbols:SEP4, AGL3|K-box region and MADS-box transcription factor family protein|chr2:1129622-1131242 FORWARD LENGTH=187
Glyma.08G109100	2343	13	37.67	12.7039	38.054	-1.58278	down	2.45828e-06	0.000123646	AT3G23820.1|Symbols:GAE6|UDP-D-glucuronate 4-epimerase 6|chr3:8603645-8605027 FORWARD LENGTH=460
Glyma.08G114400	1898	14.67	3.67	14.3865	3.69368	1.96158	up	0.000326746	0.00848689	AT4G25650.1|Symbols:ACD1-LIKE, PTC52, TIC55-IV|ACD1-like|chr4:13081021-13083153 REVERSE LENGTH=536
Glyma.08G118600	2076	9	24	8.89662	24.2614	-1.44733	down	0.000275303	0.00733321	AT1G29300.1|Symbols:UNE1|Plant protein of unknown function (DUF641)|chr1:10248120-10249499 REVERSE LENGTH=459
Glyma.08G119000	723	20.67	3.67	20.2962	3.70059	2.45538	up	9.50599e-07	5.2217e-05	AT5G47260.1|Symbols:|ATP binding;GTP binding;nucleotide binding;nucleoside-triphosphatases|chr5:19189411-19192516 FORWARD LENGTH=948
Glyma.08G119200	1077	62.33	355.33	61.2577	358.506	-2.54903	down	3.79752e-52	6.01344e-49	AT1G12280.1|Symbols:|LRR and NB-ARC domains-containing disease resistance protein|chr1:4174875-4177559 REVERSE LENGTH=894
Glyma.08G123400	1862	251	13.67	246.363	13.7692	4.16127	up	2.63153e-75	8.6318e-72	NA
Glyma.08G129300	855	31	62.67	30.5587	63.1619	-1.04747	down	2.87673e-05	0.00107753	AT5G44550.1|Symbols:|Uncharacterised protein family (UPF0497)|chr5:17942100-17943174 REVERSE LENGTH=197
Glyma.08G138600	2395	37	85.67	36.3563	86.4948	-1.25041	down	4.87481e-08	3.53651e-06	AT5G10180.1|Symbols:AST68, SULTR2;1|slufate transporter 2;1|chr5:3193225-3196818 FORWARD LENGTH=677
Glyma.08G140600	2270	14	32.33	13.7648	32.6271	-1.24509	down	0.000258731	0.00698088	AT4G36220.1|Symbols:FAH1, CYP84A1|ferulic acid 5-hydroxylase 1|chr4:17137584-17139619 REVERSE LENGTH=520
Glyma.08G150100	2630	121	27.67	118.773	27.9319	2.08822	up	2.76186e-20	8.93168e-18	AT5G42260.1|Symbols:BGLU12|beta glucosidase 12|chr5:16898712-16900235 FORWARD LENGTH=507
Glyma.08G151700	1173	44	17.33	43.4216	17.5062	1.31054	up	1.96599e-05	0.000778295	AT3G52150.2|Symbols:|RNA-binding (RRM/RBD/RNP motifs) family protein|chr3:19342074-19343090 FORWARD LENGTH=253
Glyma.08G171100	2017	16	69.67	15.6984	70.2503	-2.16188	down	1.11518e-14	2.14274e-12	AT1G22150.1|Symbols:SULTR1;3|sulfate transporter 1;3|chr1:7818361-7821344 FORWARD LENGTH=656
Glyma.08G173600	2924	28.33	66.67	27.802	67.3093	-1.27562	down	4.76595e-07	2.80952e-05	AT1G56000.1|Symbols:|FAD/NAD(P)-binding oxidoreductase family protein|chr1:20944149-20946101 FORWARD LENGTH=384
Glyma.08G174700	1161	34.67	68	34.0083	68.6104	-1.01254	down	3.05111e-05	0.00113636	AT1G78380.1|Symbols:ATGSTU19, GST8, GSTU19|glutathione S-transferase TAU 19|chr1:29486659-29487819 REVERSE LENGTH=219
Glyma.08G175400	1201	1171.33	2608	1149.74	2631.6	-1.19463	down	5.0538e-18	1.37326e-15	AT5G56080.1|Symbols:ATNAS2, NAS2|nicotianamine synthase 2|chr5:22711402-22712364 REVERSE LENGTH=320
Glyma.08G186500	1822	144.67	304.67	142.258	307.558	-1.11235	down	2.29485e-13	3.87441e-11	AT4G36090.2|Symbols:|oxidoreductase, 2OG-Fe(II) oxygenase family protein|chr4:17078376-17080185 REVERSE LENGTH=452
Glyma.08G192400	1363	28.33	8.33	27.8296	8.37634	1.73223	up	1.0477e-05	0.00044965	NA
Glyma.08G200000	1391	7.33	25.67	7.18287	25.9593	-1.85362	down	6.62226e-06	0.000298144	AT5G51260.1|Symbols:|HAD superfamily, subfamily IIIB acid phosphatase|chr5:20832222-20833466 REVERSE LENGTH=257
Glyma.08G200100	1285	66.67	254	65.4772	256.273	-1.96862	down	2.8165e-30	1.93062e-27	AT4G25150.1|Symbols:|HAD superfamily, subfamily IIIB acid phosphatase|chr4:12901736-12902882 REVERSE LENGTH=260
Glyma.08G202000	3007	128.33	58.67	126.005	59.0974	1.09232	up	2.55307e-08	1.97046e-06	AT1G52150.1|Symbols:ATHB-15, ATHB15, CNA, ICU4|Homeobox-leucine zipper family protein / lipid-binding START domain-containing protein|chr1:19409913-19413961 REVERSE LENGTH=836
Glyma.08G206100	607	26.67	8.33	26.138	8.37148	1.6426	up	3.74113e-05	0.00135811	NA
Glyma.08G213400	1335	4	47	3.95175	47.4449	-3.58569	down	4.97644e-19	1.51343e-16	AT1G80030.2|Symbols:|Molecular chaperone Hsp40/DnaJ family protein|chr1:30105398-30108873 REVERSE LENGTH=500
Glyma.08G216000	1631	5.67	23.33	5.61848	23.5346	-2.06653	down	2.50464e-06	0.000125565	AT1G15810.1|Symbols:|S15/NS1, RNA-binding protein|chr1:5444496-5446271 FORWARD LENGTH=419
Glyma.08G216200	831	0	5.67	0	5.71137	-12.4796	down	6.48727e-05	0.00217409	AT2G33590.1|Symbols:|NAD(P)-binding Rossmann-fold superfamily protein|chr2:14224622-14226365 FORWARD LENGTH=321
Glyma.08G218400	3123	530	245.67	520.55	247.701	1.07144	up	1.24877e-14	2.38941e-12	AT5G10930.1|Symbols:CIPK5, SnRK3.24|CBL-interacting protein kinase 5|chr5:3445569-3446906 REVERSE LENGTH=445
Glyma.08G219300	2731	0	6	0	6.05307	-12.5635	down	3.76166e-05	0.00136448	AT1G19780.1|Symbols:ATCNGC8, CNGC8|cyclic nucleotide gated channel 8|chr1:6833885-6836578 REVERSE LENGTH=753
Glyma.08G223000	3608	201.33	94.67	197.678	95.3951	1.05117	up	4.90645e-10	5.29907e-08	AT5G49830.1|Symbols:EXO84B|exocyst complex component 84B|chr5:20250803-20254766 REVERSE LENGTH=752
Glyma.08G224900	973	7.33	24.33	7.27415	24.4862	-1.75112	down	2.02527e-05	0.000794232	AT1G78895.1|Symbols:|Reticulon family protein|chr1:29658313-29659866 REVERSE LENGTH=164
Glyma.08G234500	1997	13.67	117.33	13.475	118.402	-3.13534	down	8.99232e-34	7.37402e-31	AT1G79280.2|Symbols:NUA|nuclear pore anchor|chr1:29819176-29832809 REVERSE LENGTH=2115
Glyma.08G235400	1025	197.67	599	193.868	604.413	-1.64046	down	3.42809e-31	2.45976e-28	AT1G73260.1|Symbols:ATKTI1, KTI1|kunitz trypsin inhibitor 1|chr1:27547410-27548057 REVERSE LENGTH=215
Glyma.08G250300	774	1492.67	662.67	1465.34	667.88	1.13358	up	1.21187e-17	3.1265e-15	AT3G29970.1|Symbols:|B12D protein|chr3:11745299-11746481 FORWARD LENGTH=87
Glyma.08G284000	2093	16	1	15.6895	1.01939	3.94402	up	1.9417e-08	1.52683e-06	AT1G12940.1|Symbols:ATNRT2.5, NRT2.5|nitrate transporter2.5|chr1:4416405-4418337 FORWARD LENGTH=502
Glyma.08G289900	1027	25.33	4.67	24.86	4.68144	2.4088	up	1.18972e-07	7.92954e-06	AT2G16790.2|Symbols:|P-loop containing nucleoside triphosphate hydrolases superfamily protein|chr2:7284093-7284901 REVERSE LENGTH=187
Glyma.08G291800	4946	41	18	40.252	18.1746	1.14714	up	0.000197721	0.00560132	AT3G16610.1|Symbols:|pentatricopeptide (PPR) repeat-containing protein|chr3:5656371-5658335 REVERSE LENGTH=654
Glyma.08G317400	4364	71.33	175.67	70.2214	177.212	-1.33549	down	8.32677e-14	1.44295e-11	AT3G07040.1|Symbols:RPM1, RPS3|NB-ARC domain-containing disease resistance protein|chr3:2226244-2229024 REVERSE LENGTH=926
Glyma.08G317800	2412	10.33	0.67	10.1858	0.675269	3.91495	up	5.7458e-06	0.000262546	AT4G26930.1|Symbols:MYB97, AtMYB97|myb domain protein 97|chr4:13527770-13529172 FORWARD LENGTH=389
Glyma.08G318000	4726	80.67	204	79.1375	205.902	-1.37952	down	1.2349e-15	2.67496e-13	AT3G07040.1|Symbols:RPM1, RPS3|NB-ARC domain-containing disease resistance protein|chr3:2226244-2229024 REVERSE LENGTH=926
Glyma.08G320200	1825	126	263.33	123.899	265.848	-1.10144	down	2.00252e-12	2.96004e-10	AT1G62300.1|Symbols:WRKY6, ATWRKY6|WRKY family transcription factor|chr1:23016887-23019155 REVERSE LENGTH=553
Glyma.08G335700	1520	66	28.33	64.9024	28.5544	1.18456	up	3.39671e-06	0.000165764	AT3G20898.1|Symbols:|unknown protein; FUNCTIONS IN: molecular_function unknown; INVOLVED IN: biological_process unknown; LOCATED IN: cellular_component unknown; BEST Arabidopsis thaliana protein match is: unknown protein (TAIR:AT1G51355.1); Has 66 Blast hits to 66 proteins in 10 species: Archae - 0; Bacteria - 0; Metazoa - 0; Fungi - 0; Plants - 66; Viruses - 0; Other Eukaryotes - 0 (source: NCBI…
Glyma.08G338500	1398	148.33	65.33	145.738	65.8545	1.14603	up	1.03589e-09	1.0432e-07	AT4G01070.1|Symbols:GT72B1, UGT72B1|UDP-Glycosyltransferase superfamily protein|chr4:461858-463300 REVERSE LENGTH=480
Glyma.08G339300	576	46.33	99.67	45.652	100.664	-1.1408	down	8.25805e-08	5.66855e-06	NA
Glyma.08G339400	594	79.33	194.33	77.7253	196.108	-1.33519	down	1.84918e-14	3.49458e-12	NA
Glyma.08G339600	589	8.67	27.67	8.4893	27.8487	-1.71389	down	1.07419e-05	0.000458448	NA
Glyma.08G352400	1488	21	44.67	20.5431	45.0753	-1.13369	down	0.000117865	0.00364193	AT1G11300.1|Symbols:|protein serine/threonine kinases;protein kinases;ATP binding;sugar binding;kinases;carbohydrate binding|chr1:3794389-3800719 FORWARD LENGTH=1650
Glyma.08G365600	414	10.67	0	10.4756	0	13.3547	up	4.91523e-08	3.5546e-06	NA
Glyma.08G367000	1914	81.67	164.67	80.271	166.126	-1.04933	down	3.17101e-09	2.9418e-07	AT4G01070.1|Symbols:GT72B1, UGT72B1|UDP-Glycosyltransferase superfamily protein|chr4:461858-463300 REVERSE LENGTH=480
Glyma.09G009700	1545	32.67	98	32.0117	98.8822	-1.62711	down	1.10287e-12	1.69384e-10	AT1G62420.1|Symbols:|Protein of unknown function (DUF506) |chr1:23102937-23104604 REVERSE LENGTH=283
Glyma.09G014900	2735	20.67	59.33	20.2802	59.7974	-1.56001	down	1.51036e-08	1.22772e-06	AT1G79670.1|Symbols:RFO1, WAKL22|Wall-associated kinase family protein|chr1:29976887-29979337 REVERSE LENGTH=751
Glyma.09G018900	2691	58.67	210.33	57.5978	211.973	-1.8798	down	1.64187e-25	8.02104e-23	AT1G79620.1|Symbols:|Leucine-rich repeat protein kinase family protein|chr1:29957633-29962174 REVERSE LENGTH=971
Glyma.09G029900	2201	6	19	5.92693	19.2135	-1.69676	down	0.000211916	0.00592668	AT3G16910.1|Symbols:AAE7, ACN1|acyl-activating enzyme 7|chr3:5773231-5775411 REVERSE LENGTH=569
Glyma.09G034700	950	35.67	73	34.9358	73.6818	-1.0766	down	6.30967e-06	0.000285752	NA
Glyma.09G036400	1763	537.67	1166.33	527.726	1176.08	-1.15612	down	1.97209e-18	5.55597e-16	AT1G56430.1|Symbols:ATNAS4, NAS4|nicotianamine synthase 4|chr1:21137023-21137997 FORWARD LENGTH=324
Glyma.09G037100	1401	769	147.33	755.063	148.555	2.3456	up	4.56436e-59	9.52749e-56	AT4G16260.1|Symbols:|Glycosyl hydrolase superfamily protein|chr4:9200180-9201441 REVERSE LENGTH=344
Glyma.09G038800	1145	15	42.67	14.6666	42.9944	-1.55161	down	9.58391e-07	5.25821e-05	AT5G49350.2|Symbols:|Glycine-rich protein family|chr5:20009834-20011095 REVERSE LENGTH=225
Glyma.09G048600	2341	39.67	13	38.8986	13.1219	1.56774	up	2.14599e-06	0.000109498	AT5G17370.1|Symbols:|Transducin/WD40 repeat-like superfamily protein|chr5:5721801-5724719 REVERSE LENGTH=529
Glyma.09G048700	1821	570.67	226	560.42	227.958	1.29774	up	1.36205e-20	4.53246e-18	AT4G37340.1|Symbols:CYP81D3|cytochrome P450, family 81, subfamily D, polypeptide 3|chr4:17564953-17566706 REVERSE LENGTH=500
Glyma.09G049200	2147	117.67	339	115.458	341.892	-1.56618	down	3.57749e-24	1.57967e-21	AT4G37340.1|Symbols:CYP81D3|cytochrome P450, family 81, subfamily D, polypeptide 3|chr4:17564953-17566706 REVERSE LENGTH=500
Glyma.09G053300	866	5	28.33	4.89302	28.6035	-2.5474	down	4.43564e-09	3.97839e-07	NA
Glyma.09G054000	8120	6.33	20.33	6.19459	20.5583	-1.73064	down	0.000116781	0.00361864	AT3G54070.1|Symbols:|Ankyrin repeat family protein|chr3:20021330-20023603 REVERSE LENGTH=574
Glyma.09G057500	1140	31.67	10.33	31.0297	10.4561	1.56931	up	1.59939e-05	0.000646544	AT1G71840.1|Symbols:|transducin family protein / WD-40 repeat family protein|chr1:27022424-27024380 FORWARD LENGTH=407
Glyma.09G065900	1939	43	17.33	42.1435	17.4405	1.27287	up	3.54889e-05	0.00130074	AT1G70170.1|Symbols:MMP|matrix metalloproteinase|chr1:26424005-26425141 FORWARD LENGTH=378
Glyma.09G066200	1992	7	23.33	6.83363	23.537	-1.78421	down	2.73885e-05	0.00102924	AT5G57030.1|Symbols:LUT2|Lycopene beta/epsilon cyclase protein|chr5:23077398-23079818 FORWARD LENGTH=524
Glyma.09G075100	2172	10	33	9.7971	33.2476	-1.76283	down	1.209e-06	6.53941e-05	AT5G54890.1|Symbols:|RNA-binding CRS1 / YhbY (CRM) domain-containing protein|chr5:22293346-22294909 FORWARD LENGTH=358
Glyma.09G094400	1812	47.67	3.67	46.7959	3.70302	3.65961	up	5.72617e-19	1.70751e-16	AT4G35150.1|Symbols:|O-methyltransferase family protein|chr4:16726948-16728531 REVERSE LENGTH=325
Glyma.09G094600	1011	28	6.67	27.4078	6.72955	2.026	up	7.85828e-07	4.42783e-05	AT4G35150.1|Symbols:|O-methyltransferase family protein|chr4:16726948-16728531 REVERSE LENGTH=325
Glyma.09G102400	819	600	176.67	588.908	178.217	1.72441	up	1.10323e-33	8.73491e-31	AT1G70850.2|Symbols:MLP34|MLP-like protein 34|chr1:26715673-26716744 REVERSE LENGTH=236
Glyma.09G107600	1140	0.67	26.33	0.656323	26.5895	-5.34031	down	1.31901e-15	2.81728e-13	AT5G01720.1|Symbols:|RNI-like superfamily protein|chr5:267118-270391 REVERSE LENGTH=665
Glyma.09G110700	2016	2.67	16.67	2.59831	16.8403	-2.69627	down	1.81558e-06	9.4209e-05	AT5G06740.1|Symbols:|Concanavalin A-like lectin protein kinase family protein|chr5:2084094-2086052 FORWARD LENGTH=652
Glyma.09G113100	902	22	52.67	21.5694	53.2772	-1.30453	down	3.42652e-06	0.000166687	AT5G06800.1|Symbols:|myb-like HTH transcriptional regulator family protein|chr5:2103374-2105680 FORWARD LENGTH=375
Glyma.09G124400	603	39.67	0.33	38.9975	0.333576	6.86922	up	2.24336e-23	9.28103e-21	AT1G70670.1|Symbols:|Caleosin-related family protein|chr1:26644830-26645970 FORWARD LENGTH=195
Glyma.09G140800	1449	68.33	15	66.9724	15.1258	2.14656	up	5.50485e-14	9.68559e-12	AT3G05200.1|Symbols:ATL6|RING/U-box superfamily protein|chr3:1477377-1478573 FORWARD LENGTH=398
Glyma.09G144900	885	14.33	0	14.1251	0	13.786	up	2.51398e-10	2.87553e-08	AT1G06620.1|Symbols:|2-oxoglutarate (2OG) and Fe(II)-dependent oxygenase superfamily protein|chr1:2025618-2027094 FORWARD LENGTH=365
Glyma.09G145000	1116	32	7.67	31.383	7.73718	2.02011	up	1.77304e-07	1.14517e-05	AT1G06620.1|Symbols:|2-oxoglutarate (2OG) and Fe(II)-dependent oxygenase superfamily protein|chr1:2025618-2027094 FORWARD LENGTH=365
Glyma.09G145200	1729	29.67	7.67	29.1105	7.71973	1.91492	up	1.21447e-06	6.55357e-05	AT1G06620.1|Symbols:|2-oxoglutarate (2OG) and Fe(II)-dependent oxygenase superfamily protein|chr1:2025618-2027094 FORWARD LENGTH=365
Glyma.09G150500	2991	6.67	21.67	6.5881	21.8273	-1.7282	down	6.46832e-05	0.00216975	AT4G05200.1|Symbols:CRK25|cysteine-rich RLK (RECEPTOR-like protein kinase) 25|chr4:2679793-2682309 REVERSE LENGTH=675
Glyma.09G162400	2098	368.33	884	361.532	891.215	-1.30165	down	2.10608e-22	7.86306e-20	AT3G21780.1|Symbols:UGT71B6|UDP-glucosyl transferase 71B6|chr3:7675051-7676490 REVERSE LENGTH=479
Glyma.09G163800	954	83	28.33	81.4875	28.584	1.51137	up	5.08129e-10	5.46471e-08	AT1G73325.1|Symbols:|Kunitz family trypsin and protease inhibitor protein|chr1:27567518-27568186 REVERSE LENGTH=222
Glyma.09G166400	2027	26.67	53	26.2279	53.4213	-1.02631	down	0.000131051	0.00400141	AT1G73220.1|Symbols:AtOCT1, 1-Oct|organic cation/carnitine transporter1|chr1:27538387-27540109 FORWARD LENGTH=539
Glyma.09G179700	457	67.67	137.33	66.4163	138.509	-1.06037	down	1.84141e-08	1.45796e-06	NA
Glyma.09G180700	637	72.67	1	71.2091	0.999513	6.15469	up	1.72737e-37	1.58648e-34	NA
Glyma.09G180800	2009	86.67	169.33	85.155	170.938	-1.00531	down	9.26477e-09	7.96735e-07	AT3G18260.1|Symbols:|Reticulon family protein|chr3:6260328-6261504 REVERSE LENGTH=225
Glyma.09G180900	258	7	27.33	6.87579	27.6146	-2.00583	down	8.75728e-07	4.86278e-05	NA
Glyma.09G182900	2025	20.67	46	20.31	46.3711	-1.19104	down	4.32021e-05	0.0015261	NA
Glyma.09G184300	1489	10.33	48.67	10.1795	49.0576	-2.2688	down	5.51374e-12	7.64961e-10	AT3G12250.2|Symbols:TGA6, BZIP45|TGACG motif-binding factor 6|chr3:3906351-3908583 FORWARD LENGTH=330
Glyma.09G185500	1355	3.33	16	3.2892	16.1496	-2.29569	down	2.13752e-05	0.00083398	NA
Glyma.09G190300	315	29.33	60.33	28.7336	60.6014	-1.07661	down	2.67036e-05	0.0010068	NA
Glyma.09G236800	1250	111.33	222	109.144	223.976	-1.03711	down	1.9279e-10	2.25228e-08	AT5G39670.1|Symbols:|Calcium-binding EF-hand family protein|chr5:15883270-15883884 FORWARD LENGTH=204
Glyma.09G239600	1926	19.33	55	19.0333	55.471	-1.54321	down	5.05388e-08	3.64339e-06	AT3G49190.1|Symbols:|O-acyltransferase (WSD1-like) family protein|chr3:18231988-18234376 REVERSE LENGTH=522
Glyma.09G240900	672	91.67	40	89.9215	40.3047	1.15772	up	2.23292e-07	1.40466e-05	AT5G39950.1|Symbols:ATTRX2, ATH2, ATTRXH2, TRXH2, TRX2|thioredoxin 2|chr5:15990885-15991881 REVERSE LENGTH=133
Glyma.09G251500	1835	16.33	44	16.1078	44.4382	-1.46404	down	1.89438e-06	9.78557e-05	AT4G18530.1|Symbols:|Protein of unknown function (DUF707)|chr4:10217749-10220285 FORWARD LENGTH=389
Glyma.09G253800	1020	55.67	21.67	54.5984	21.8728	1.31972	up	1.9672e-06	0.000101275	AT4G36470.1|Symbols:|S-adenosyl-L-methionine-dependent methyltransferases superfamily protein|chr4:17215128-17216475 REVERSE LENGTH=371
Glyma.09G260600	2309	4.33	16	4.23532	16.1204	-1.92835	down	0.000177242	0.00512042	AT2G45850.2|Symbols:|AT hook motif DNA-binding family protein|chr2:18871901-18873457 REVERSE LENGTH=348
Glyma.09G261300	1044	52.67	4	51.617	4.01793	3.68332	up	1.26636e-20	4.24479e-18	AT3G61280.1|Symbols:|Arabidopsis thaliana protein of unknown function (DUF821)|chr3:22681145-22683589 FORWARD LENGTH=536
Glyma.09G261700	860	347.33	117.33	341.195	118.529	1.52536	up	4.1308e-23	1.67871e-20	AT3G61260.1|Symbols:|Remorin family protein|chr3:22675403-22676701 REVERSE LENGTH=212
Glyma.09G276600	1787	31.67	11	30.9992	11.1301	1.47776	up	3.81506e-05	0.00138078	AT2G30360.1|Symbols:CIPK11, PKS5, SIP4, SNRK3.22|SOS3-interacting protein 4|chr2:12937265-12938572 REVERSE LENGTH=435
Glyma.09G277800	1299	58.67	209	57.5308	210.77	-1.87326	down	3.08976e-25	1.478e-22	AT5G05340.1|Symbols:|Peroxidase superfamily protein|chr5:1579142-1580819 REVERSE LENGTH=324
Glyma.09G278700	1670	13	39	12.7371	39.1758	-1.62093	down	9.64631e-07	5.28613e-05	AT3G08850.1|Symbols:RAPTOR1B, ATRAPTOR1B, RAPTOR1|HEAT repeat ;WD domain, G-beta repeat protein protein|chr3:2686978-2694911 REVERSE LENGTH=1344
Glyma.09G281800	1429	10.67	95	10.4402	95.8885	-3.1992	down	1.63018e-29	1.02549e-26	AT5G54160.1|Symbols:ATOMT1, OMT1|O-methyltransferase 1|chr5:21982075-21984167 FORWARD LENGTH=363
Glyma.09G284500	2560	0.67	13	0.662542	13.1126	-4.30679	down	8.0471e-08	5.56535e-06	AT5G23280.1|Symbols:|TCP family transcription factor|chr5:7843017-7843769 FORWARD LENGTH=250
Glyma.10G000400	2311	453	208	444.618	209.769	1.08376	up	2.27945e-14	4.23794e-12	AT3G01680.1|Symbols:|CONTAINS InterPro DOMAIN/s: Mediator complex subunit Med28 (InterPro:IPR021640); BEST Arabidopsis thaliana protein match is: unknown protein (TAIR:AT3G01670.1); Has 122 Blast hits to 112 proteins in 13 species: Archae - 0; Bacteria - 0; Metazoa - 0; Fungi - 0; Plants - 122; Viruses - 0; Other Eukaryotes - 0 (source: NCBI BLink).|chr3:252033-255246 FORWARD LENGTH=740
Glyma.10G016500	1674	473.33	203	464.255	204.698	1.18142	up	8.30916e-17	1.99777e-14	AT3G16770.1|Symbols:RAP2.3, ATEBP, ERF72, EBP|ethylene-responsive element binding protein|chr3:5705784-5706768 FORWARD LENGTH=248
Glyma.10G025800	749	42.67	108	41.907	108.743	-1.37567	down	1.00897e-10	1.21612e-08	NA
Glyma.10G028900	2463	11.67	32	11.4355	32.2972	-1.49789	down	2.47334e-05	0.00094336	AT3G51895.1|Symbols:SULTR3;1, AST12|sulfate transporter 3;1|chr3:19251503-19255677 REVERSE LENGTH=658
Glyma.10G029100	1577	7	30.67	6.90277	30.9475	-2.16457	down	4.47613e-08	3.28359e-06	AT3G63290.1|Symbols:|2-oxoglutarate (2OG) and Fe(II)-dependent oxygenase superfamily protein|chr3:23381713-23383059 FORWARD LENGTH=403
Glyma.10G043900	2205	3.67	36	3.59144	36.4088	-3.34166	down	2.23265e-14	4.1678e-12	AT3G53700.1|Symbols:MEE40|Pentatricopeptide repeat (PPR) superfamily protein|chr3:19900303-19902567 FORWARD LENGTH=754
Glyma.10G044900	979	4.33	15.67	4.28718	15.8371	-1.88521	down	0.000240697	0.00660293	AT4G12730.1|Symbols:FLA2|FASCICLIN-like arabinogalactan 2|chr4:7491598-7492809 REVERSE LENGTH=403
Glyma.10G070200	1763	1007	2070.33	988.507	2087.66	-1.07856	down	1.29463e-15	2.79118e-13	AT2G18950.1|Symbols:HPT1, TPT1, ATHPT, VTE2|homogentisate phytyltransferase 1|chr2:8207491-8210047 FORWARD LENGTH=393
Glyma.10G087100	2850	2.33	11.33	2.27257	11.4155	-2.32859	down	0.000279188	0.00741254	AT2G38910.1|Symbols:CPK20|calcium-dependent protein kinase 20|chr2:16245214-16247483 REVERSE LENGTH=583
Glyma.10G095900	795	0	11	0	11.0681	-13.4341	down	1.52739e-08	1.23705e-06	NA
Glyma.10G101200	2375	56.67	111.33	55.6835	112.185	-1.01055	down	5.06631e-07	2.96754e-05	AT5G04060.1|Symbols:|S-adenosyl-L-methionine-dependent methyltransferases superfamily protein|chr5:1099271-1101810 FORWARD LENGTH=600
Glyma.10G114600	1653	52.67	427.67	51.7248	431.754	-3.06128	down	6.83477e-73	2.09244e-69	AT3G26310.1|Symbols:CYP71B35|cytochrome P450, family 71, subfamily B, polypeptide 35|chr3:9641089-9642779 REVERSE LENGTH=500
Glyma.10G119300	2258	3	25	2.93511	25.1895	-3.10133	down	4.4361e-10	4.86192e-08	AT5G59100.1|Symbols:|Subtilisin-like serine endopeptidase family protein|chr5:23858951-23862087 REVERSE LENGTH=741
Glyma.10G122800	1719	0	44.67	0	45.0162	-15.4582	down	1.30405e-28	7.67754e-26	NA
Glyma.10G129000	2691	8	0	7.88484	0	12.9449	up	2.57335e-06	0.000128517	AT2G34930.1|Symbols:|disease resistance family protein / LRR family protein|chr2:14737169-14739886 REVERSE LENGTH=905
Glyma.10G129400	2769	14.33	0	14.1313	0	13.7866	up	2.51134e-10	2.87553e-08	AT2G34930.1|Symbols:|disease resistance family protein / LRR family protein|chr2:14737169-14739886 REVERSE LENGTH=905
Glyma.10G129500	778	21.67	65	21.2934	65.5518	-1.62223	down	1.31518e-09	1.30727e-07	NA
Glyma.10G130200	1336	37.67	78	36.7976	78.7073	-1.09689	down	2.9366e-06	0.000145474	AT4G13540.1|Symbols:|unknown protein; INVOLVED IN: N-terminal protein myristoylation; BEST Arabidopsis thaliana protein match is: unknown protein (TAIR:AT3G23930.1); Has 4658 Blast hits to 3455 proteins in 431 species: Archae - 39; Bacteria - 387; Metazoa - 1842; Fungi - 436; Plants - 133; Viruses - 38; Other Eukaryotes - 1783 (source: NCBI BLink).|chr4:7869896-7870604 FORWARD LENGTH=210
Glyma.10G130400	1096	0.33	8.67	0.336804	8.72858	-4.69576	down	5.71841e-06	0.000261555	AT1G70650.1|Symbols:|Ran BP2/NZF zinc finger-like superfamily protein|chr1:26638158-26640126 FORWARD LENGTH=466
Glyma.10G132500	1075	17.33	4	16.9848	4.02605	2.07681	up	5.30824e-05	0.00182322	AT3G18280.1|Symbols:|Bifunctional inhibitor/lipid-transfer protein/seed storage 2S albumin superfamily protein|chr3:6267102-6267392 FORWARD LENGTH=96
Glyma.10G137200	252	28.33	63	27.8296	63.6647	-1.19387	down	3.24228e-06	0.000159243	AT4G36570.1|Symbols:ATRL3, RL3|RAD-like 3|chr4:17254660-17254836 FORWARD LENGTH=58
Glyma.10G137300	799	95.67	189.33	93.9818	191.182	-1.02449	down	1.57862e-09	1.55232e-07	NA
Glyma.10G138300	2074	6	22.33	5.87992	22.4685	-1.93404	down	1.17907e-05	0.000495835	AT4G04450.1|Symbols:WRKY42, AtWRKY42|WRKY family transcription factor|chr4:2218379-2221113 FORWARD LENGTH=528
Glyma.10G143600	858	6.67	20.33	6.56112	20.5036	-1.64386	down	0.000195086	0.0055411	AT2G37860.3|Symbols:LCD1|Protein of unknown function (DUF3411)|chr2:15856952-15858793 FORWARD LENGTH=432
Glyma.10G161500	991	229.67	462.67	225.354	466.421	-1.04944	down	8.02309e-14	1.39559e-11	AT4G14746.1|Symbols:|CONTAINS InterPro DOMAIN/s: EGF-like (InterPro:IPR006210); Has 259 Blast hits to 234 proteins in 55 species: Archae - 0; Bacteria - 0; Metazoa - 184; Fungi - 0; Plants - 69; Viruses - 0; Other Eukaryotes - 6 (source: NCBI BLink).|chr4:8462720-8464326 REVERSE LENGTH=212
Glyma.10G168100	2294	24.67	0.33	24.2687	0.342907	6.14513	up	3.94477e-15	7.80826e-13	AT1G64780.1|Symbols:ATAMT1;2, AMT1;2|ammonium transporter 1;2|chr1:24061021-24062565 REVERSE LENGTH=514
Glyma.10G168200	2410	15.67	0.33	15.4107	0.333576	5.52978	up	6.14675e-10	6.54596e-08	AT1G64780.1|Symbols:ATAMT1;2, AMT1;2|ammonium transporter 1;2|chr1:24061021-24062565 REVERSE LENGTH=514
Glyma.10G176700	1329	71.67	151.67	70.3335	152.897	-1.12027	down	1.03182e-09	1.04139e-07	AT4G35160.1|Symbols:|O-methyltransferase family protein|chr4:16730989-16732808 REVERSE LENGTH=382
Glyma.10G183900	2380	589.33	1188	578.628	1197.66	-1.04951	down	1.46541e-15	3.11548e-13	AT5G46050.1|Symbols:ATPTR3, PTR3|peptide transporter 3|chr5:18675062-18679071 REVERSE LENGTH=582
Glyma.10G184600	735	14.67	51.67	14.3893	52.1122	-1.85663	down	1.01533e-09	1.03155e-07	AT2G38870.1|Symbols:|Serine protease inhibitor, potato inhibitor I-type family protein|chr2:16236546-16237050 REVERSE LENGTH=70
Glyma.10G184700	656	79.67	167	78.2909	168.494	-1.10578	down	4.7152e-10	5.11894e-08	AT2G38870.1|Symbols:|Serine protease inhibitor, potato inhibitor I-type family protein|chr2:16236546-16237050 REVERSE LENGTH=70
Glyma.10G191200	1442	52.33	20.67	51.3334	20.8254	1.30156	up	4.75143e-06	0.000222747	AT2G33255.1|Symbols:|Haloacid dehalogenase-like hydrolase (HAD) superfamily protein|chr2:14098795-14100358 FORWARD LENGTH=245
Glyma.10G196400	1569	125.67	43.67	123.114	44.0706	1.4821	up	6.91808e-13	1.08799e-10	AT3G10440.1|Symbols:|Shugoshin C terminus|chr3:3245376-3248987 FORWARD LENGTH=572
Glyma.10G196700	2619	25.33	7.67	24.8676	7.73718	1.68438	up	3.81563e-05	0.00138078	AT5G35450.1|Symbols:|Disease resistance protein (CC-NBS-LRR class) family|chr5:13667809-13670685 FORWARD LENGTH=901
Glyma.10G196800	2346	15.33	3.67	15.0131	3.68071	2.02817	up	0.000175177	0.00507539	NA
Glyma.10G200300	2031	187.33	71.33	183.863	71.9104	1.35436	up	2.82247e-14	5.20535e-12	AT3G10530.1|Symbols:|Transducin/WD40 repeat-like superfamily protein|chr3:3286277-3288670 FORWARD LENGTH=536
Glyma.10G200500	1186	20	4.33	19.6571	4.36895	2.16969	up	8.76133e-06	0.000381363	AT5G04490.1|Symbols:VTE5|vitamin E pathway gene 5|chr5:1279867-1281587 FORWARD LENGTH=304
Glyma.10G200800	2070	239.33	18.33	235.118	18.563	3.66289	up	2.10054e-64	4.59338e-61	AT2G45550.1|Symbols:CYP76C4|cytochrome P450, family 76, subfamily C, polypeptide 4|chr2:18773541-18775654 REVERSE LENGTH=511
Glyma.10G209800	2855	152.33	50.67	149.531	51.2039	1.54611	up	1.80184e-15	3.7528e-13	AT3G53260.1|Symbols:PAL2, ATPAL2|phenylalanine ammonia-lyase 2|chr3:19744256-19746619 REVERSE LENGTH=717
Glyma.10G231600	2385	520.67	1282.67	511.154	1293.36	-1.3393	down	5.93445e-24	2.54693e-21	AT5G23980.1|Symbols:ATFRO4, FRO4|ferric reduction oxidase 4|chr5:8098167-8101282 REVERSE LENGTH=699
Glyma.10G245300	1173	12.67	40	12.477	40.3347	-1.69275	down	2.93543e-07	1.82164e-05	AT2G32020.1|Symbols:|Acyl-CoA N-acyltransferases (NAT) superfamily protein|chr2:13631193-13631744 REVERSE LENGTH=183
Glyma.10G249200	1602	49.67	21.67	48.7607	21.8866	1.15567	up	4.89713e-05	0.00170239	NA
Glyma.10G250300	1644	53.67	131	52.6875	132.143	-1.32657	down	1.88782e-11	2.47693e-09	AT2G03550.1|Symbols:|alpha/beta-Hydrolases superfamily protein|chr2:1077080-1078018 FORWARD LENGTH=312
Glyma.10G252800	2406	44.33	94.67	43.6021	95.4811	-1.13082	down	1.83341e-07	1.1825e-05	AT4G23180.1|Symbols:CRK10, RLK4|cysteine-rich RLK (RECEPTOR-like protein kinase) 10|chr4:12138171-12140780 FORWARD LENGTH=669
Glyma.10G253100	2362	14	36.67	13.7613	37.0578	-1.42916	down	1.61952e-05	0.000654103	AT4G38830.1|Symbols:CRK26|cysteine-rich RLK (RECEPTOR-like protein kinase) 26|chr4:18122339-18124943 FORWARD LENGTH=665
Glyma.10G253400	1316	0.33	9	0.325738	9.1299	-4.80882	down	3.48752e-06	0.000169117	AT4G21410.1|Symbols:CRK29|cysteine-rich RLK (RECEPTOR-like protein kinase) 29|chr4:11402463-11405025 REVERSE LENGTH=679
Glyma.10G253500	1027	0.33	11	0.319519	11.0949	-5.11785	down	1.91385e-07	1.22577e-05	AT4G23180.1|Symbols:CRK10, RLK4|cysteine-rich RLK (RECEPTOR-like protein kinase) 10|chr4:12138171-12140780 FORWARD LENGTH=669
Glyma.10G253600	693	11.33	51.67	11.1049	52.1511	-2.2315	down	3.24489e-12	4.64211e-10	AT4G21410.1|Symbols:CRK29|cysteine-rich RLK (RECEPTOR-like protein kinase) 29|chr4:11402463-11405025 REVERSE LENGTH=679
Glyma.10G253700	1352	65	318.67	63.7067	321.24	-2.33414	down	1.42341e-43	1.98079e-40	AT4G21410.1|Symbols:CRK29|cysteine-rich RLK (RECEPTOR-like protein kinase) 29|chr4:11402463-11405025 REVERSE LENGTH=679
Glyma.10G253900	2232	27	84.67	26.6007	85.4669	-1.6839	down	4.20718e-12	5.90832e-10	AT4G38830.1|Symbols:CRK26|cysteine-rich RLK (RECEPTOR-like protein kinase) 26|chr4:18122339-18124943 FORWARD LENGTH=665
Glyma.10G255000	1655	224.67	103.67	220.744	104.605	1.07742	up	5.28073e-11	6.60767e-09	AT4G08170.2|Symbols:|Inositol 1,3,4-trisphosphate 5/6-kinase family protein|chr4:5163707-5167000 REVERSE LENGTH=353
Glyma.10G261200	1412	47	92.67	46.1022	93.5185	-1.02042	down	2.42436e-06	0.000122074	AT2G15220.1|Symbols:|Plant basic secretory protein (BSP) family protein|chr2:6608689-6609366 FORWARD LENGTH=225
Glyma.10G262800	1921	34.67	201	34.0485	202.683	-2.57356	down	1.29343e-38	1.29124e-35	AT2G15230.1|Symbols:ATLIP1, LIP1|lipase 1|chr2:6612666-6615204 FORWARD LENGTH=393
Glyma.10G271400	3247	19.33	6	18.9925	6.06361	1.64718	up	0.000333915	0.00864863	AT1G25390.1|Symbols:|Protein kinase superfamily protein|chr1:8906640-8908800 REVERSE LENGTH=629
Glyma.10G279500	1050	39.33	8	38.7333	8.06469	2.26388	up	6.83454e-10	7.19799e-08	AT5G08415.1|Symbols:|Radical SAM superfamily protein|chr5:2710983-2713101 REVERSE LENGTH=394
Glyma.10G282300	1131	124.67	58.67	122.496	59.2081	1.04887	up	9.88887e-08	6.69789e-06	AT5G05320.1|Symbols:|FAD/NAD(P)-binding oxidoreductase family protein|chr5:1575093-1576679 REVERSE LENGTH=406
Glyma.10G285300	1378	46	251	45.0476	253.159	-2.49053	down	4.08894e-42	5.2159e-39	AT3G19950.1|Symbols:|RING/U-box superfamily protein|chr3:6942853-6943839 FORWARD LENGTH=328
Glyma.11G009100	1226	28.67	60	28.2148	60.5449	-1.10155	down	1.89815e-05	0.000755346	AT1G11755.1|Symbols:LEW1|Undecaprenyl pyrophosphate synthetase family protein|chr1:3969987-3971488 REVERSE LENGTH=254
Glyma.11G039400	2028	65	28.33	63.919	28.6924	1.15558	up	5.50961e-06	0.000253012	AT4G17090.1|Symbols:CT-BMY, BAM3, BMY8|chloroplast beta-amylase|chr4:9605266-9607250 REVERSE LENGTH=548
Glyma.11G062700	1196	238	540	233.526	544.797	-1.22213	down	1.66168e-18	4.71034e-16	AT3G26300.1|Symbols:CYP71B34|cytochrome P450, family 71, subfamily B, polypeptide 34|chr3:9639199-9640866 REVERSE LENGTH=500
Glyma.11G064600	1146	17.33	3.33	16.9876	3.35199	2.34139	up	1.17576e-05	0.000495835	AT4G36760.1|Symbols:ATAPP1, APP1|aminopeptidase P1|chr4:17326688-17329979 FORWARD LENGTH=645
Glyma.11G078900	1284	19	0.67	18.6419	0.665937	4.80702	up	6.71709e-11	8.31435e-09	AT4G30780.1|Symbols:|unknown protein; BEST Arabidopsis thaliana protein match is: unknown protein (TAIR:AT2G24100.1); Has 109 Blast hits to 109 proteins in 18 species: Archae - 0; Bacteria - 0; Metazoa - 1; Fungi - 0; Plants - 95; Viruses - 0; Other Eukaryotes - 13 (source: NCBI BLink).|chr4:14990523-14992855 FORWARD LENGTH=589
Glyma.11G085300	1577	10.67	27.67	10.4348	27.9376	-1.42081	down	0.00015319	0.0045415	AT4G35600.2|Symbols:CONNEXIN 32|Protein kinase superfamily protein|chr4:16896448-16898714 FORWARD LENGTH=420
Glyma.11G087300	2150	113.33	224	111.096	226.082	-1.02504	down	2.7728e-10	3.1518e-08	AT5G65980.1|Symbols:|Auxin efflux carrier family protein|chr5:26392444-26394232 FORWARD LENGTH=395
Glyma.11G095100	1293	21.33	46	20.8958	46.4243	-1.15167	down	7.61573e-05	0.0024945	AT4G16260.1|Symbols:|Glycosyl hydrolase superfamily protein|chr4:9200180-9201441 REVERSE LENGTH=344
Glyma.11G095400	2020	37.67	10.33	37.0388	10.3847	1.83458	up	1.94241e-07	1.2406e-05	AT1G50450.1|Symbols:|Saccharopine dehydrogenase|chr1:18687902-18690348 REVERSE LENGTH=428
Glyma.11G095500	2478	73	28.67	71.6302	28.9221	1.3084	up	1.31925e-07	8.71693e-06	AT4G23460.1|Symbols:|Adaptin family protein|chr4:12243899-12248898 REVERSE LENGTH=893
Glyma.11G123300	903	162.33	37.33	159.372	37.6584	2.08135	up	1.26834e-24	5.76681e-22	AT2G15960.1|Symbols:|unknown protein; Has 14 Blast hits to 14 proteins in 5 species: Archae - 0; Bacteria - 0; Metazoa - 0; Fungi - 0; Plants - 14; Viruses - 0; Other Eukaryotes - 0 (source: NCBI BLink).|chr2:6947353-6947586 FORWARD LENGTH=77
Glyma.11G123400	898	70	6.67	68.6093	6.72955	3.34982	up	1.12453e-23	4.73767e-21	NA
Glyma.11G129200	1119	0.33	10.67	0.319519	10.7475	-5.07195	down	3.10166e-07	1.90931e-05	AT2G44450.1|Symbols:BGLU15|beta glucosidase 15|chr2:18340966-18343744 FORWARD LENGTH=506
Glyma.11G136900	3674	10.33	30.33	10.1761	30.5697	-1.58692	down	1.47871e-05	0.000605216	AT2G25880.1|Symbols:AtAUR2, AUR2|ataurora2|chr2:11034887-11036827 REVERSE LENGTH=288
Glyma.11G155000	775	22.67	66	22.243	66.5391	-1.58085	down	2.28926e-09	2.1856e-07	NA
Glyma.11G198500	950	62.33	131.67	61.3172	132.913	-1.11612	down	6.2605e-09	5.52875e-07	AT1G78380.1|Symbols:ATGSTU19, GST8, GSTU19|glutathione S-transferase TAU 19|chr1:29486659-29487819 REVERSE LENGTH=219
Glyma.11G205900	734	20	0.33	19.6301	0.342907	5.83911	up	1.84553e-12	2.76571e-10	AT5G54310.1|Symbols:NEV, AGD5|ARF-GAP domain 5|chr5:22057262-22061066 REVERSE LENGTH=483
Glyma.11G207300	2338	116.67	9	114.379	9.06094	3.65802	up	3.0262e-38	2.89519e-35	AT1G70520.1|Symbols:CRK2|cysteine-rich RLK (RECEPTOR-like protein kinase) 2|chr1:26584888-26587334 REVERSE LENGTH=649
Glyma.11G207500	2592	381.67	1110.67	374.647	1120.39	-1.5804	down	5.07398e-32	3.88346e-29	AT1G70520.1|Symbols:CRK2|cysteine-rich RLK (RECEPTOR-like protein kinase) 2|chr1:26584888-26587334 REVERSE LENGTH=649
Glyma.11G214900	411	9	0	8.87311	0	13.1152	up	5.72438e-07	3.31077e-05	AT5G16940.2|Symbols:|carbon-sulfur lyases|chr5:5571797-5572204 REVERSE LENGTH=135
Glyma.11G215000	1056	8	0	7.84404	0	12.9374	up	2.58474e-06	0.000128878	AT2G01050.1|Symbols:|zinc ion binding;nucleic acid binding|chr2:68337-69884 REVERSE LENGTH=515
Glyma.11G230300	1875	8.67	84	8.41394	84.7344	-3.3321	down	7.3094e-28	4.14398e-25	AT3G55950.1|Symbols:CCR3, ATCRR3|CRINKLY4 related 3|chr3:20753903-20756347 REVERSE LENGTH=814
Glyma.11G230400	3386	6	40.67	5.98849	41.0039	-2.7755	down	2.90835e-13	4.80982e-11	AT3G55950.1|Symbols:CCR3, ATCRR3|CRINKLY4 related 3|chr3:20753903-20756347 REVERSE LENGTH=814
Glyma.11G235000	667	35.33	13.67	34.6654	13.7671	1.33227	up	7.79467e-05	0.00254224	AT3G05550.1|Symbols:|Hypoxia-responsive family protein|chr3:1612860-1613748 FORWARD LENGTH=97
Glyma.11G250400	1622	16.67	45.33	16.3015	45.665	-1.48608	down	1.18155e-06	6.39849e-05	AT1G67370.1|Symbols:ASY1, ATASY1|DNA-binding HORMA family protein|chr1:25239347-25243713 REVERSE LENGTH=596
Glyma.12G008800	1250	4.33	17.67	4.20697	17.897	-2.08887	down	3.61037e-05	0.00131767	AT1G61415.2|Symbols:|unknown protein; FUNCTIONS IN: molecular_function unknown; INVOLVED IN: biological_process unknown; LOCATED IN: cellular_component unknown; BEST Arabidopsis thaliana protein match is: unknown protein (TAIR:AT1G61450.1); Has 30201 Blast hits to 17322 proteins in 780 species: Archae - 12; Bacteria - 1396; Metazoa - 17338; Fungi - 3422; Plants - 5037; Viruses - 0; Other Eukaryot…
Glyma.12G018300	2277	88.67	17.33	87.1032	17.4596	2.31871	up	1.11114e-18	3.18911e-16	AT4G13780.1|Symbols:|methionine--tRNA ligase, putative / methionyl-tRNA synthetase, putative / MetRS, putative|chr4:7993366-7998433 REVERSE LENGTH=797
Glyma.12G022600	1955	1.67	20.33	1.62869	20.5316	-3.65606	down	6.84971e-10	7.19799e-08	AT5G41920.1|Symbols:|GRAS family transcription factor|chr5:16779982-16781199 FORWARD LENGTH=405
Glyma.12G043800	1706	2	12.67	1.96412	12.7684	-2.70063	down	2.46972e-05	0.00094336	AT4G34480.1|Symbols:|O-Glycosyl hydrolases family 17 protein|chr4:16481147-16483988 REVERSE LENGTH=504
Glyma.12G051800	1299	69	29.67	67.7152	29.8275	1.18283	up	2.34146e-06	0.000118812	AT1G06030.1|Symbols:|pfkB-like carbohydrate kinase family protein|chr1:1826880-1828130 FORWARD LENGTH=329
Glyma.12G059100	1403	78.33	153.67	76.7204	154.934	-1.01398	down	2.15964e-08	1.67526e-06	AT1G07440.1|Symbols:|NAD(P)-binding Rossmann-fold superfamily protein|chr1:2286436-2287665 REVERSE LENGTH=266
Glyma.12G072100	1170	63.67	31	62.578	31.2811	1.00036	up	7.306e-05	0.00240506	AT3G45600.1|Symbols:TET3|tetraspanin3|chr3:16733973-16735854 REVERSE LENGTH=285
Glyma.12G111600	2708	81.33	9	79.7343	9.04227	3.14044	up	7.02276e-25	3.29081e-22	AT2G41540.3|Symbols:GPDHC1|6-phosphogluconate dehydrogenase family protein|chr2:17326801-17328654 FORWARD LENGTH=462
Glyma.12G123100	1770	8	0	7.89864	0	12.9474	up	2.56952e-06	0.000128517	AT2G34930.1|Symbols:|disease resistance family protein / LRR family protein|chr2:14737169-14739886 REVERSE LENGTH=905
Glyma.12G150100	324	29.33	0.33	28.7695	0.332362	6.43564	up	9.76385e-18	2.5332e-15	NA
Glyma.12G150500	1034	184	78	180.862	78.655	1.20128	up	9.45473e-12	1.28837e-09	AT4G27450.1|Symbols:|Aluminium induced protein with YGL and LRDR motifs|chr4:13727665-13728683 REVERSE LENGTH=250
Glyma.12G153000	1137	0.33	13.67	0.319519	13.7424	-5.42659	down	4.21484e-09	3.79518e-07	AT2G01140.1|Symbols:|Aldolase superfamily protein|chr2:95006-96491 REVERSE LENGTH=391
Glyma.12G167200	1174	50.33	3.67	49.343	3.68557	3.74289	up	3.54717e-20	1.1312e-17	AT1G09810.1|Symbols:ECT11|evolutionarily conserved C-terminal region 11|chr1:3181138-3183354 REVERSE LENGTH=470
Glyma.12G181100	1639	388.33	125.33	381.238	126.397	1.59273	up	8.29269e-26	4.09481e-23	AT1G08230.2|Symbols:|Transmembrane amino acid transporter family protein|chr1:2583715-2586700 REVERSE LENGTH=451
Glyma.12G198100	5122	65.67	6.67	64.4965	6.70277	3.26639	up	6.6702e-22	2.37449e-19	AT4G03230.1|Symbols:|S-locus lectin protein kinase family protein|chr4:1419278-1422828 REVERSE LENGTH=1010
Glyma.12G200000	1726	7.33	24.67	7.18287	24.8827	-1.79251	down	1.5381e-05	0.000626733	AT1G03940.1|Symbols:|HXXXD-type acyl-transferase family protein|chr1:1009542-1010951 REVERSE LENGTH=469
Glyma.12G200400	917	128.67	42	126.265	42.3492	1.57605	up	2.99996e-14	5.51057e-12	AT4G10265.1|Symbols:|Wound-responsive family protein|chr4:6373226-6373477 REVERSE LENGTH=83
Glyma.12G209900	1721	84.33	40	82.8472	40.3493	1.03791	up	5.04374e-06	0.000234195	AT1G68810.1|Symbols:|basic helix-loop-helix (bHLH) DNA-binding superfamily protein|chr1:25861289-25862882 FORWARD LENGTH=368
Glyma.12G212700	1275	69	20.33	67.7234	20.48	1.72544	up	1.3684e-10	1.62376e-08	AT4G27570.1|Symbols:|UDP-Glycosyltransferase superfamily protein|chr4:13763657-13765018 REVERSE LENGTH=453
Glyma.12G213700	1696	12.33	1	12.1782	1.01006	3.59179	up	1.98163e-06	0.000101904	AT4G21200.1|Symbols:ATGA2OX8, GA2OX8|gibberellin 2-oxidase 8|chr4:11302751-11306601 FORWARD LENGTH=338
Glyma.12G216000	1938	84.67	191.33	83.0974	193.02	-1.21588	down	1.84895e-12	2.76571e-10	AT5G54590.2|Symbols:CRLK1|Protein kinase superfamily protein|chr5:22180480-22182698 FORWARD LENGTH=440
Glyma.12G218300	923	107.33	47.33	105.33	47.7582	1.1411	up	5.45492e-08	3.9202e-06	AT4G10265.1|Symbols:|Wound-responsive family protein|chr4:6373226-6373477 REVERSE LENGTH=83
Glyma.12G218400	494	11	0	10.784	0	13.3966	up	3.03135e-08	2.28957e-06	AT4G10265.1|Symbols:|Wound-responsive family protein|chr4:6373226-6373477 REVERSE LENGTH=83
Glyma.12G226400	1584	3046.33	656	2989.86	662.189	2.17476	up	7.74983e-53	1.27103e-49	AT5G57850.1|Symbols:|D-aminoacid aminotransferase-like PLP-dependent enzymes superfamily protein|chr5:23435548-23437287 REVERSE LENGTH=373
Glyma.12G229000	3236	139	67	136.443	67.5995	1.01322	up	7.80147e-08	5.41995e-06	AT3G50940.1|Symbols:|P-loop containing nucleoside triphosphate hydrolases superfamily protein|chr3:18934086-18935528 FORWARD LENGTH=451
Glyma.12G231900	384	48.33	111	47.3885	111.931	-1.24	down	2.38579e-09	2.27303e-07	ATCG00130.1|Symbols:ATPF|ATPase, F0 complex, subunit B/B', bacterial/chloroplast|chrC:11529-12798 REVERSE LENGTH=184
Glyma.12G232000	2784	329.67	697.33	323.576	703.088	-1.1196	down	9.38563e-17	2.2332e-14	ATCG00120.1|Symbols:ATPA|ATP synthase subunit alpha|chrC:9938-11461 REVERSE LENGTH=507
Glyma.12G233100	3357	7.67	67	7.53075	67.5191	-3.16443	down	3.09149e-22	1.12672e-19	AT3G14840.2|Symbols:|Leucine-rich repeat transmembrane protein kinase|chr3:4988271-4993891 FORWARD LENGTH=1020
Glyma.12G234700	1358	93.33	314	91.656	316.734	-1.78897	down	5.93609e-29	3.54022e-26	AT1G17860.1|Symbols:|Kunitz family trypsin and protease inhibitor protein|chr1:6149343-6149933 FORWARD LENGTH=196
Glyma.12G234800	989	41.33	125.33	40.4409	126.352	-1.64356	down	3.74742e-15	7.44974e-13	AT1G17860.1|Symbols:|Kunitz family trypsin and protease inhibitor protein|chr1:6149343-6149933 FORWARD LENGTH=196
Glyma.12G235600	1458	150.33	35.67	147.531	35.98	2.03575	up	1.04405e-22	3.99539e-20	AT2G16385.1|Symbols:|unknown protein; FUNCTIONS IN: molecular_function unknown; INVOLVED IN: biological_process unknown; LOCATED IN: endomembrane system; BEST Arabidopsis thaliana protein match is: unknown protein (TAIR:AT4G34600.1); Has 35333 Blast hits to 34131 proteins in 2444 species: Archae - 798; Bacteria - 22429; Metazoa - 974; Fungi - 991; Plants - 531; Viruses - 0; Other Eukaryotes - 961…
Glyma.12G236500	3554	135.67	270.67	133	273.141	-1.03822	down	2.28329e-11	2.97034e-09	AT4G27220.1|Symbols:|NB-ARC domain-containing disease resistance protein|chr4:13633953-13636712 REVERSE LENGTH=919
Glyma.12G236700	1623	32.67	1.33	32.0995	1.34242	4.57964	up	1.51725e-16	3.51894e-14	AT3G63520.1|Symbols:CCD1, ATCCD1, ATNCED1, NCED1|carotenoid cleavage dioxygenase 1|chr3:23452940-23455896 FORWARD LENGTH=538
Glyma.12G239100	1717	14.33	3.33	14.0276	3.39053	2.04868	up	0.000226117	0.00627417	AT2G42250.1|Symbols:CYP712A1|cytochrome P450, family 712, subfamily A, polypeptide 1|chr2:17600075-17601709 REVERSE LENGTH=514
Glyma.13G029200	1705	13	35	12.7854	35.3189	-1.46594	down	1.55522e-05	0.000632025	AT3G63470.1|Symbols:scpl40|serine carboxypeptidase-like 40|chr3:23438561-23440862 FORWARD LENGTH=502
Glyma.13G033000	2192	11	0.67	10.8435	0.665937	4.02529	up	2.37689e-06	0.000120333	AT5G38260.1|Symbols:|Protein kinase superfamily protein|chr5:15283692-15285837 REVERSE LENGTH=638
Glyma.13G033200	2007	4.67	17	4.59078	17.1552	-1.90183	down	0.000129345	0.00395723	AT5G38260.1|Symbols:|Protein kinase superfamily protein|chr5:15283692-15285837 REVERSE LENGTH=638
Glyma.13G037700	4335	6	24.33	5.9145	24.5775	-2.05501	down	1.92531e-06	9.93418e-05	NA
Glyma.13G043500	4350	31.33	61.67	30.5954	62.1994	-1.02359	down	5.7736e-05	0.00196542	AT1G17840.1|Symbols:WBC11, ABCG11, DSO, COF1, ATWBC11|white-brown complex homolog protein 11|chr1:6142870-6145894 FORWARD LENGTH=703
Glyma.13G046300	1379	82.67	32.33	81.1182	32.6994	1.31076	up	3.008e-08	2.27568e-06	AT3G02550.1|Symbols:LBD41|LOB domain-containing protein 41|chr3:536747-537650 REVERSE LENGTH=263
Glyma.13G054300	2535	43.33	88.67	42.5267	89.4361	-1.07249	down	1.25264e-06	6.74367e-05	AT3G51550.1|Symbols:FER|Malectin/receptor-like protein kinase family protein|chr3:19117877-19120564 REVERSE LENGTH=895
Glyma.13G054400	3397	68	160.33	66.805	161.819	-1.27636	down	3.42157e-12	4.87967e-10	AT3G51550.1|Symbols:FER|Malectin/receptor-like protein kinase family protein|chr3:19117877-19120564 REVERSE LENGTH=895
Glyma.13G067700	3563	241	105.33	236.57	106.402	1.15274	up	1.10663e-12	1.69395e-10	AT5G02850.1|Symbols:|hydroxyproline-rich glycoprotein family protein|chr5:652159-653439 FORWARD LENGTH=426
Glyma.13G068400	1185	63.67	14.67	62.5296	14.8165	2.07733	up	9.6975e-13	1.49439e-10	AT5G43150.1|Symbols:|unknown protein; FUNCTIONS IN: molecular_function unknown; INVOLVED IN: biological_process unknown; LOCATED IN: mitochondrion; EXPRESSED IN: 22 plant structures; EXPRESSED DURING: 13 growth stages; Has 1807 Blast hits to 1807 proteins in 277 species: Archae - 0; Bacteria - 0; Metazoa - 736; Fungi - 347; Plants - 385; Viruses - 0; Other Eukaryotes - 339 (source: NCBI BLink).|c…
Glyma.13G068800	2067	153.33	14.67	150.338	14.7768	3.34681	up	6.94593e-43	9.11346e-40	AT4G31940.1|Symbols:CYP82C4|cytochrome P450, family 82, subfamily C, polypeptide 4|chr4:15452040-15453966 FORWARD LENGTH=524
Glyma.13G070900	2251	32.33	4.67	31.6895	4.72241	2.74641	up	1.28109e-10	1.53204e-08	AT3G01420.1|Symbols:ALPHA-DOX1, DOX1, DIOX1, PADOX-1|Peroxidase superfamily protein|chr3:159689-162726 REVERSE LENGTH=639
Glyma.13G072100	1869	41.33	16.67	40.6704	16.8168	1.27408	up	4.75141e-05	0.00166307	AT5G07990.1|Symbols:TT7, CYP75B1, D501|Cytochrome P450 superfamily protein|chr5:2560437-2562859 FORWARD LENGTH=513
Glyma.13G077800	1463	87	21.67	85.3452	21.8634	1.96479	up	6.53768e-15	1.27213e-12	AT4G08290.1|Symbols:|nodulin MtN21 /EamA-like transporter family protein|chr4:5239088-5240861 FORWARD LENGTH=384
Glyma.13G086700	816	2.33	12	2.30714	12.1073	-2.3917	down	0.00013307	0.00404961	AT5G64290.1|Symbols:DCT, DIT2.1|dicarboxylate transport 2.1|chr5:25714495-25716642 REVERSE LENGTH=563
Glyma.13G093300	1726	25.67	56.33	25.1414	56.9526	-1.1797	down	1.15728e-05	0.000489721	AT2G29110.1|Symbols:ATGLR2.8, GLR2.8|glutamate receptor 2.8|chr2:12506880-12510552 REVERSE LENGTH=947
Glyma.13G098600	3415	74.67	0.67	73.2029	0.675269	6.7603	up	1.0157e-39	1.08472e-36	AT4G30160.1|Symbols:VLN4, ATVLN4|villin 4|chr4:14754528-14759511 FORWARD LENGTH=974
Glyma.13G109800	1511	31	100.33	30.5227	101.313	-1.73086	down	4.00275e-14	7.22764e-12	AT2G06050.3|Symbols:OPR3|oxophytodienoate-reductase 3|chr2:2359240-2361971 REVERSE LENGTH=391
Glyma.13G113100	1759	57.33	153	56.4159	154.408	-1.45258	down	1.95001e-14	3.66297e-12	AT1G19250.1|Symbols:FMO1|flavin-dependent monooxygenase 1|chr1:6650656-6653053 REVERSE LENGTH=530
Glyma.13G118600	3621	104	258.67	102.257	260.834	-1.35093	down	4.33531e-17	1.0879e-14	AT4G28620.1|Symbols:ATATM2, ATM2|ABC transporter of the mitochondrion 2|chr4:14135526-14137953 REVERSE LENGTH=680
Glyma.13G161900	1849	12	1.33	11.7847	1.33066	3.1467	up	1.14453e-05	0.000485757	AT5G34850.1|Symbols:ATPAP26, PAP26|purple acid phosphatase 26|chr5:13108475-13111217 REVERSE LENGTH=475
Glyma.13G162700	1226	3	12.67	2.9289	12.798	-2.12749	down	0.000317007	0.00829019	AT4G39140.5|Symbols:|RING/U-box superfamily protein|chr4:18229637-18231282 REVERSE LENGTH=429
Glyma.13G181000	1377	1017	385.33	997.462	388.758	1.35939	up	2.12113e-24	9.54968e-22	AT4G27450.1|Symbols:|Aluminium induced protein with YGL and LRDR motifs|chr4:13727665-13728683 REVERSE LENGTH=250
Glyma.13G185700	544	37	75.67	36.3224	76.4007	-1.07272	down	5.24987e-06	0.000242784	NA
Glyma.13G188200	1092	0.33	6.67	0.336804	6.70034	-4.31425	down	0.00011122	0.00346739	NA
Glyma.13G188300	4309	28.33	64.33	27.9133	64.9228	-1.21777	down	1.62672e-06	8.51793e-05	AT3G14470.1|Symbols:|NB-ARC domain-containing disease resistance protein|chr3:4857940-4861104 FORWARD LENGTH=1054
Glyma.13G188400	561	6.33	21.33	6.19944	21.5696	-1.79879	down	4.9963e-05	0.00173282	AT3G12300.1|Symbols:|unknown protein; FUNCTIONS IN: molecular_function unknown; INVOLVED IN: biological_process unknown; LOCATED IN: endomembrane system; EXPRESSED IN: 23 plant structures; EXPRESSED DURING: 15 growth stages; CONTAINS InterPro DOMAIN/s: Protein of unknown function DUF667 (InterPro:IPR007714); Has 373 Blast hits to 371 proteins in 116 species: Archae - 0; Bacteria - 0; Metazoa - 21…
Glyma.13G188800	1122	0	49.67	0	50.0851	-15.6121	down	2.32574e-31	1.69528e-28	AT4G23180.1|Symbols:CRK10, RLK4|cysteine-rich RLK (RECEPTOR-like protein kinase) 10|chr4:12138171-12140780 FORWARD LENGTH=669
Glyma.13G190500	1429	13	1.33	12.7938	1.3623	3.23133	up	3.38547e-06	0.000165512	NA
Glyma.13G190800	6542	21.67	55.33	21.2575	55.7778	-1.39172	down	5.27305e-07	3.08078e-05	AT3G14470.1|Symbols:|NB-ARC domain-containing disease resistance protein|chr3:4857940-4861104 FORWARD LENGTH=1054
Glyma.13G191400	1439	524	1027.33	514.551	1035.81	-1.00937	down	1.64504e-14	3.12164e-12	AT5G07010.1|Symbols:ATST2A, ST2A|sulfotransferase 2A|chr5:2174960-2176039 REVERSE LENGTH=359
Glyma.13G194100	4033	20.33	46.33	19.8535	46.7067	-1.23423	down	2.68385e-05	0.00101023	AT3G14470.1|Symbols:|NB-ARC domain-containing disease resistance protein|chr3:4857940-4861104 FORWARD LENGTH=1054
Glyma.13G194700	4024	10	33.67	9.83926	33.869	-1.78334	down	7.17572e-07	4.07826e-05	AT5G17680.1|Symbols:|disease resistance protein (TIR-NBS-LRR class), putative|chr5:5822999-5827153 FORWARD LENGTH=1294
Glyma.13G194800	1993	31.33	92.67	30.7572	93.5312	-1.60453	down	5.39041e-12	7.50117e-10	AT5G41750.2|Symbols:|Disease resistance protein (TIR-NBS-LRR class) family|chr5:16694047-16697527 FORWARD LENGTH=1068
Glyma.13G194900	2342	41.33	186	40.4484	187.642	-2.21383	down	7.3351e-30	4.81203e-27	AT5G36930.2|Symbols:|Disease resistance protein (TIR-NBS-LRR class) family|chr5:14567771-14571916 REVERSE LENGTH=1191
Glyma.13G195100	4666	62	27.33	60.8843	27.5769	1.14261	up	1.07252e-05	0.00045816	AT5G17680.1|Symbols:|disease resistance protein (TIR-NBS-LRR class), putative|chr5:5822999-5827153 FORWARD LENGTH=1294
Glyma.13G196500	1208	50.67	109.33	49.7504	110.282	-1.14842	down	2.60161e-08	2.00455e-06	AT3G27890.1|Symbols:NQR|NADPH:quinone oxidoreductase|chr3:10350807-10351938 REVERSE LENGTH=196
Glyma.13G224300	2939	27.33	160.33	26.8994	161.875	-2.58923	down	1.4345e-33	1.11653e-30	AT4G18710.2|Symbols:BIN2|Protein kinase superfamily protein|chr4:10296474-10301148 FORWARD LENGTH=280
Glyma.13G229300	1339	20.67	2.33	20.2899	2.35126	3.10926	up	1.761e-08	1.40642e-06	AT2G40330.1|Symbols:PYL6, RCAR9|PYR1-like 6|chr2:16845177-16845824 REVERSE LENGTH=215
Glyma.13G231700	2831	1979.67	950.33	1943.68	959.008	1.01918	up	3.036e-14	5.55454e-12	AT5G54960.1|Symbols:PDC2|pyruvate decarboxylase-2|chr5:22310858-22312681 REVERSE LENGTH=607
Glyma.13G242600	279	15	38.67	14.7122	38.9148	-1.4033	down	1.35314e-05	0.000560822	NA
Glyma.13G250800	2025	12.67	30.33	12.441	30.6472	-1.30065	down	0.000235736	0.00649398	AT4G27240.1|Symbols:|zinc finger (C2H2 type) family protein|chr4:13640160-13641640 FORWARD LENGTH=431
Glyma.13G260200	1302	48.33	190	47.4743	191.553	-2.01253	down	1.52097e-26	8.12162e-24	NA
Glyma.13G260300	1628	26.67	67.67	26.2321	68.4021	-1.38271	down	5.8811e-08	4.18716e-06	AT3G12250.2|Symbols:TGA6, BZIP45|TGACG motif-binding factor 6|chr3:3906351-3908583 FORWARD LENGTH=330
Glyma.13G269100	1375	484.67	64.33	475.579	65.0047	2.87107	up	2.52953e-69	6.833e-66	AT1G78780.2|Symbols:|pathogenesis-related family protein|chr1:29621447-29622431 REVERSE LENGTH=238
Glyma.13G272400	2749	40.67	91	39.8502	91.7769	-1.20354	down	6.76823e-08	4.73796e-06	AT2G29110.1|Symbols:ATGLR2.8, GLR2.8|glutamate receptor 2.8|chr2:12506880-12510552 REVERSE LENGTH=947
Glyma.13G287800	1986	5.67	21.33	5.57769	21.5473	-1.94977	down	1.55953e-05	0.000632914	AT5G15310.1|Symbols:ATMYB16, ATMIXTA, MYB16|myb domain protein 16|chr5:4974894-4976106 FORWARD LENGTH=326
Glyma.13G294800	1735	47	18.67	46.1942	18.783	1.29829	up	1.34209e-05	0.000556867	AT2G20590.1|Symbols:|Reticulon family protein|chr2:8867243-8869166 REVERSE LENGTH=431
Glyma.13G301600	720	59.33	23.67	58.1677	23.8633	1.28543	up	1.7913e-06	9.30543e-05	AT4G10270.1|Symbols:|Wound-responsive family protein|chr4:6374805-6375077 FORWARD LENGTH=90
Glyma.13G301900	750	148.33	31.67	145.626	31.9202	2.18972	up	7.58089e-25	3.51646e-22	AT4G10265.1|Symbols:|Wound-responsive family protein|chr4:6373226-6373477 REVERSE LENGTH=83
Glyma.13G314200	1348	2.67	19.33	2.62044	19.5393	-2.8985	down	8.94309e-08	6.12049e-06	AT5G06270.1|Symbols:|unknown protein; FUNCTIONS IN: molecular_function unknown; INVOLVED IN: biological_process unknown; LOCATED IN: chloroplast; EXPRESSED IN: 21 plant structures; EXPRESSED DURING: 11 growth stages; BEST Arabidopsis thaliana protein match is: unknown protein (TAIR:AT3G11600.1); Has 1807 Blast hits to 1807 proteins in 277 species: Archae - 0; Bacteria - 0; Metazoa - 736; Fungi - …
Glyma.13G327900	530	12	1	11.7674	1.00884	3.54402	up	3.04989e-06	0.000150599	NA
Glyma.13G346700	1110	221.67	667	217.806	672.53	-1.62655	down	1.31862e-31	9.7667e-29	AT3G54420.1|Symbols:ATEP3, ATCHITIV, CHIV, EP3|homolog of carrot EP3-3 chitinase|chr3:20145935-20147034 FORWARD LENGTH=273
Glyma.13G350400	2962	6.33	0	6.17246	0	12.5916	up	3.34436e-05	0.00123556	AT1G72960.1|Symbols:|Root hair defective 3 GTP-binding protein (RHD3)|chr1:27446263-27450862 FORWARD LENGTH=795
Glyma.13G351500	2061	48.67	22	47.834	22.1946	1.10783	up	0.000107113	0.00335756	AT3G13690.1|Symbols:|Protein kinase protein with adenine nucleotide alpha hydrolases-like domain|chr3:4486920-4490011 FORWARD LENGTH=753
Glyma.13G354300	2992	0.33	19	0.325738	19.1611	-5.87833	down	2.33679e-12	3.39588e-10	AT5G65820.1|Symbols:|Pentatricopeptide repeat (PPR) superfamily protein|chr5:26339876-26341789 REVERSE LENGTH=637
Glyma.13G357700	2066	137.33	53	134.868	53.5868	1.3316	up	1.17687e-11	1.59423e-09	AT3G16110.1|Symbols:ATPDIL1-6, ATPDI4, PDI4, PDIL1-6|PDI-like 1-6|chr3:5460955-5463666 REVERSE LENGTH=534
Glyma.14G011300	1466	20	43.33	19.6274	43.666	-1.15364	down	0.000105118	0.00330181	AT3G13226.1|Symbols:|regulatory protein RecX family protein|chr3:4264442-4266286 REVERSE LENGTH=382
Glyma.14G048200	2710	6	0	5.85157	0	12.5146	up	5.62674e-05	0.00192112	AT2G04160.1|Symbols:AIR3|Subtilisin-like serine endopeptidase family protein|chr2:1401450-1407694 REVERSE LENGTH=772
Glyma.14G054000	1111	13.67	48.67	13.4985	49.0357	-1.86104	down	2.04611e-09	1.96984e-07	AT3G56180.1|Symbols:|Protein of unknown function (DUF567)|chr3:20844765-20845548 FORWARD LENGTH=204
Glyma.14G054300	2669	40.67	90.33	39.8406	91.0257	-1.19203	down	9.23724e-08	6.30301e-06	AT4G27290.1|Symbols:|S-locus lectin protein kinase family protein|chr4:13666281-13669202 FORWARD LENGTH=783
Glyma.14G054900	1552	17.33	51.67	17.0097	52.0594	-1.6138	down	4.02279e-08	2.98923e-06	AT3G56190.1|Symbols:ALPHA-SNAP2, ASNAP|alpha-soluble NSF attachment protein 2|chr3:20846119-20848356 REVERSE LENGTH=289
Glyma.14G073100	1611	30.67	9.67	30.0255	9.73378	1.62512	up	1.3128e-05	0.00054558	AT1G19600.1|Symbols:|pfkB-like carbohydrate kinase family protein|chr1:6779085-6780898 FORWARD LENGTH=355
Glyma.14G073300	1230	121.67	56.67	119.305	57.0408	1.06459	up	8.95886e-08	6.12216e-06	AT2G02360.1|Symbols:AtPP2-B10, PP2-B10|phloem protein 2-B10|chr2:619699-620736 REVERSE LENGTH=272
Glyma.14G081300	1603	7	40.67	6.88549	41.036	-2.57526	down	4.1199e-12	5.8035e-10	AT2G26560.1|Symbols:PLP2, PLA IIA, PLA2A|phospholipase A 2A|chr2:11293912-11295708 REVERSE LENGTH=407
Glyma.14G087200	824	245.67	85.67	241.207	86.3532	1.48195	up	6.73013e-19	1.99394e-16	AT5G59845.1|Symbols:|Gibberellin-regulated family protein|chr5:24111443-24111808 FORWARD LENGTH=89
Glyma.14G104400	1344	0.33	7.33	0.325738	7.41415	-4.5085	down	4.10233e-05	0.00146719	AT2G24800.1|Symbols:|Peroxidase superfamily protein|chr2:10571255-10572570 REVERSE LENGTH=329
Glyma.14G113500	1387	0.33	20	0.336804	20.1976	-5.90613	down	5.81757e-13	9.21223e-11	NA
Glyma.14G117300	1036	19.33	43.67	18.9773	44.0771	-1.21575	down	4.87478e-05	0.00169719	NA
Glyma.14G121200	1687	66.33	23	65.1355	23.1697	1.4912	up	1.7796e-08	1.41879e-06	AT1G77120.1|Symbols:ADH1, ADH, ATADH, ATADH1|alcohol dehydrogenase 1|chr1:28975509-28977216 FORWARD LENGTH=379
Glyma.14G122100	568	25.33	0	24.7922	0	14.5976	up	7.37933e-17	1.79298e-14	AT4G10450.1|Symbols:|Ribosomal protein L6 family|chr4:6463201-6464458 REVERSE LENGTH=194
Glyma.14G127400	1489	15.33	1.33	15.0491	1.34242	3.48676	up	1.99284e-07	1.27104e-05	AT2G27040.2|Symbols:AGO4|Argonaute family protein|chr2:11536795-11541503 REVERSE LENGTH=924
Glyma.14G136300	1893	116.67	0.67	114.597	0.665937	7.42696	up	6.50163e-59	1.29812e-55	AT3G09150.2|Symbols:HY2, GUN3|phytochromobilin:ferredoxin oxidoreductase, chloroplast / phytochromobilin synthase (HY2)|chr3:2803665-2805333 FORWARD LENGTH=329
Glyma.14G151600	1592	42.33	4.33	41.6622	4.38883	3.24683	up	1.80604e-15	3.7528e-13	AT4G08290.1|Symbols:|nodulin MtN21 /EamA-like transporter family protein|chr4:5239088-5240861 FORWARD LENGTH=384
Glyma.14G171100	1909	16.67	2.33	16.3458	2.35369	2.79592	up	1.51466e-06	7.98578e-05	AT4G38260.1|Symbols:|Protein of unknown function (DUF833)|chr4:17937077-17938210 REVERSE LENGTH=275
Glyma.14G175400	1815	2000.33	447	1963.25	450.726	2.12292	up	1.77076e-53	3.01173e-50	AT1G22360.1|Symbols:AtUGT85A2, UGT85A2|UDP-glucosyl transferase 85A2|chr1:7895068-7897527 REVERSE LENGTH=481
Glyma.14G177800	585	20	0	19.5824	0	14.2573	up	9.69937e-14	1.66822e-11	NA
Glyma.14G187500	942	10.67	0	10.5004	0	13.3582	up	4.89864e-08	3.54819e-06	AT2G40815.1|Symbols:|Calcium-dependent lipid-binding (CaLB domain) family protein|chr2:17034736-17036110 REVERSE LENGTH=367
Glyma.14G193100	1354	4	19.67	3.94553	19.8997	-2.33446	down	2.37931e-06	0.000120333	AT5G58770.1|Symbols:|Undecaprenyl pyrophosphate synthetase family protein|chr5:23734396-23735495 FORWARD LENGTH=310
Glyma.14G196200	1659	21.33	49.33	20.8543	49.728	-1.25372	down	1.22978e-05	0.000515275	AT2G30080.1|Symbols:ZIP6, ATZIP6|ZIP metal ion transporter family|chr2:12838730-12840112 REVERSE LENGTH=341
Glyma.14G198600	1781	13.67	2.67	13.5662	2.67429	2.34279	up	9.44064e-05	0.00301693	AT2G30150.1|Symbols:|UDP-Glycosyltransferase superfamily protein|chr2:12874706-12876122 FORWARD LENGTH=440
Glyma.14G199400	2634	51.33	18.67	50.4786	18.8182	1.42354	up	1.07797e-06	5.86525e-05	AT3G46530.1|Symbols:RPP13|NB-ARC domain-containing disease resistance protein|chr3:17130739-17133246 REVERSE LENGTH=835
Glyma.14G200500	483	7.67	0.67	7.53075	0.675269	3.47926	up	0.000201031	0.00567758	AT5G01740.1|Symbols:|Nuclear transport factor 2 (NTF2) family protein|chr5:280793-281281 FORWARD LENGTH=162
Glyma.14G201400	201	14	1.67	13.7917	1.66545	3.04982	up	3.48336e-06	0.000169094	NA
Glyma.14G212500	3315	972.33	236.33	955.412	238.393	2.00278	up	1.86632e-47	2.76468e-44	AT3G02850.1|Symbols:SKOR|STELAR K+ outward rectifier|chr3:619701-623473 REVERSE LENGTH=828
Glyma.14G214500	1309	75.33	30	74.0626	30.2	1.2942	up	1.31783e-07	8.71693e-06	AT5G16600.1|Symbols:MYB43, AtMYB43|myb domain protein 43|chr5:5438291-5440214 FORWARD LENGTH=327
Glyma.14G216500	1230	120	51	117.715	51.421	1.19487	up	3.9158e-09	3.54677e-07	AT1G75540.1|Symbols:STH2|salt tolerance homolog2|chr1:28366059-28367398 FORWARD LENGTH=331
Glyma.14G223700	4166	235.33	55	230.966	55.3599	2.06077	up	2.10682e-30	1.48845e-27	AT1G20720.1|Symbols:|RAD3-like DNA-binding helicase protein|chr1:7185658-7192794 REVERSE LENGTH=1175
Glyma.15G000100	1680	32.33	10	31.7883	10.0511	1.66114	up	6.21277e-06	0.00028192	AT2G01910.2|Symbols:ATMAP65-6, MAP65-6|Microtubule associated protein (MAP65/ASE1) family protein|chr2:417698-420182 FORWARD LENGTH=567
Glyma.15G010300	1325	27.67	60.33	27.1028	60.876	-1.16743	down	7.44724e-06	0.000330427	AT3G15690.2|Symbols:|Single hybrid motif superfamily protein|chr3:5317108-5319435 FORWARD LENGTH=263
Glyma.15G021400	2945	37.33	12.67	36.7076	12.8118	1.5186	up	6.68832e-06	0.000300824	AT4G29990.1|Symbols:|Leucine-rich repeat transmembrane protein kinase protein|chr4:14665802-14669438 REVERSE LENGTH=876
Glyma.15G021600	2552	1	11	0.98206	11.0681	-3.49445	down	5.84967e-06	0.000266761	AT4G29990.1|Symbols:|Leucine-rich repeat transmembrane protein kinase protein|chr4:14665802-14669438 REVERSE LENGTH=876
Glyma.15G021700	2957	22.33	7.67	21.9138	7.72785	1.5037	up	0.000367926	0.0093762	AT1G51800.1|Symbols:|Leucine-rich repeat protein kinase family protein|chr1:19214203-19217833 FORWARD LENGTH=894
Glyma.15G026500	3115	922	187	904.824	188.661	2.26184	up	9.08207e-58	1.73778e-54	AT1G55020.1|Symbols:LOX1, ATLOX1|lipoxygenase 1|chr1:20525798-20530143 FORWARD LENGTH=859
Glyma.15G031400	1637	705.33	1	691.946	1.00884	9.42181	up	2.25882e-211	1.03729e-206	AT2G44450.1|Symbols:BGLU15|beta glucosidase 15|chr2:18340966-18343744 FORWARD LENGTH=506
Glyma.15G031500	288	5.33	0	5.22982	0	12.3525	up	0.000160859	0.00471407	AT3G20790.1|Symbols:|NAD(P)-binding Rossmann-fold superfamily protein|chr3:7268802-7271099 FORWARD LENGTH=355
Glyma.15G052200	1350	2.67	13	2.62666	13.0996	-2.31822	down	0.000103111	0.00325883	AT5G64080.1|Symbols:|Bifunctional inhibitor/lipid-transfer protein/seed storage 2S albumin superfamily protein|chr5:25645475-25646638 REVERSE LENGTH=182
Glyma.15G057400	333	12	28.67	11.802	28.9554	-1.2948	down	0.000343842	0.00885581	AT4G38080.1|Symbols:|hydroxyproline-rich glycoprotein family protein|chr4:17883012-17883398 FORWARD LENGTH=128
Glyma.15G062400	907	155.67	436.33	153.01	440.159	-1.52439	down	2.28889e-25	1.10643e-22	AT2G14580.1|Symbols:ATPRB1, PRB1|basic pathogenesis-related protein 1|chr2:6225703-6226188 REVERSE LENGTH=161
Glyma.15G062500	845	77	259.33	75.6415	261.556	-1.78987	down	1.63884e-26	8.65045e-24	AT2G14580.1|Symbols:ATPRB1, PRB1|basic pathogenesis-related protein 1|chr2:6225703-6226188 REVERSE LENGTH=161
Glyma.15G082200	1426	186.67	66.33	183.606	66.8248	1.45816	up	7.08257e-16	1.56368e-13	AT1G09850.1|Symbols:XBCP3|xylem bark cysteine peptidase 3|chr1:3201848-3203875 FORWARD LENGTH=437
Glyma.15G109600	1489	6.67	23.67	6.58326	23.8799	-1.85892	down	1.1789e-05	0.000495835	AT4G22030.1|Symbols:|F-box family protein with a domain of unknown function (DUF295)|chr4:11672396-11675575 FORWARD LENGTH=626
Glyma.15G128900	882	455.33	3	446.699	3.03586	7.20105	up	5.25325e-156	8.04133e-152	AT5G06730.1|Symbols:|Peroxidase superfamily protein|chr5:2080207-2081621 REVERSE LENGTH=358
Glyma.15G134200	1626	6.67	0	6.59432	0	12.687	up	1.97644e-05	0.000780304	AT1G30700.1|Symbols:|FAD-binding Berberine family protein|chr1:10892623-10894437 FORWARD LENGTH=527
Glyma.15G140700	1765	0	22.67	0	22.8419	-14.4794	down	6.9384e-16	1.53925e-13	AT1G18260.1|Symbols:|HCP-like superfamily protein|chr1:6279047-6282008 REVERSE LENGTH=678
Glyma.15G142000	733	240.67	106.33	236.365	107.373	1.13838	up	2.08852e-12	3.06418e-10	NA
Glyma.15G143900	1034	18	45.33	17.6895	45.7186	-1.36989	down	5.03547e-06	0.000234118	AT5G49350.2|Symbols:|Glycine-rich protein family|chr5:20009834-20011095 REVERSE LENGTH=225
Glyma.15G156200	1756	5.33	18.67	5.25195	18.8239	-1.84164	down	9.41233e-05	0.00300998	AT3G10410.1|Symbols:SCPL49, CPY|SERINE CARBOXYPEPTIDASE-LIKE 49|chr3:3235518-3238063 REVERSE LENGTH=516
Glyma.15G159400	1296	23.67	84.33	23.1324	85.1443	-1.87999	down	5.28322e-14	9.36741e-12	NA
Glyma.15G159500	337	3.33	18	3.24841	18.1697	-2.48373	down	2.61665e-06	0.000130327	NA
Glyma.15G159600	410	1	8.67	0.975841	8.75536	-3.16545	down	0.000125572	0.00386238	NA
Glyma.15G159900	643	5.33	34.67	5.22012	35.0883	-2.74884	down	1.8197e-11	2.39439e-09	NA
Glyma.15G160000	594	4.67	20	4.59215	20.1501	-2.13354	down	7.60663e-06	0.000337064	NA
Glyma.15G161700	1754	29	92.67	28.5558	93.4528	-1.71045	down	3.60619e-13	5.91441e-11	AT5G38240.1|Symbols:|Protein kinase family protein|chr5:15277239-15279317 REVERSE LENGTH=588
Glyma.15G173300	1451	42.67	85.33	41.8572	86.1077	-1.04067	down	3.34209e-06	0.000163795	AT1G72830.1|Symbols:HAP2C, ATHAP2C, NF-YA3|nuclear factor Y, subunit A3|chr1:27405699-27407088 REVERSE LENGTH=340
Glyma.15G195100	1238	48.67	118	47.7371	118.915	-1.31675	down	1.29344e-10	1.54279e-08	AT3G07640.1|Symbols:|unknown protein; Has 27 Blast hits to 27 proteins in 10 species: Archae - 0; Bacteria - 0; Metazoa - 0; Fungi - 0; Plants - 27; Viruses - 0; Other Eukaryotes - 0 (source: NCBI BLink).|chr3:2438171-2439661 FORWARD LENGTH=241
Glyma.15G203500	1749	149.33	332	146.425	334.767	-1.19299	down	2.13963e-15	4.42595e-13	AT4G31940.1|Symbols:CYP82C4|cytochrome P450, family 82, subfamily C, polypeptide 4|chr4:15452040-15453966 FORWARD LENGTH=524
Glyma.15G206800	1461	49.33	114.33	48.4301	115.341	-1.25192	down	1.13763e-09	1.13406e-07	AT4G19810.1|Symbols:|Glycosyl hydrolase family protein with chitinase insertion domain|chr4:10764151-10765753 REVERSE LENGTH=379
Glyma.15G207600	1104	11.67	2	11.3691	2.03635	2.48106	up	0.000141966	0.00425545	AT1G74030.1|Symbols:ENO1|enolase 1|chr1:27839465-27841901 REVERSE LENGTH=477
Glyma.15G211500	1035	1126	2434	1105.98	2456.42	-1.15124	down	4.32991e-17	1.0879e-14	AT1G17860.1|Symbols:|Kunitz family trypsin and protease inhibitor protein|chr1:6149343-6149933 FORWARD LENGTH=196
Glyma.15G213000	1886	0.33	35.33	0.319519	35.7437	-6.80565	down	7.11855e-22	2.5146e-19	AT5G54280.2|Symbols:ATM2, ATMYOS1, ATM4|myosin 2|chr5:22039606-22045592 REVERSE LENGTH=1220
Glyma.15G223900	1532	11	36.33	10.7079	36.6869	-1.77659	down	4.1322e-07	2.46908e-05	AT1G76690.1|Symbols:OPR2, ATOPR2|12-oxophytodienoate reductase 2|chr1:28778976-28780355 FORWARD LENGTH=374
Glyma.15G245300	1825	34.33	2.67	33.767	2.69539	3.64705	up	1.50764e-14	2.87278e-12	AT3G14690.1|Symbols:CYP72A15|cytochrome P450, family 72, subfamily A, polypeptide 15|chr3:4937410-4939310 FORWARD LENGTH=512
Glyma.15G245900	2079	14.67	0.33	14.3879	0.332362	5.43596	up	2.40722e-09	2.2887e-07	AT1G61300.1|Symbols:|LRR and NB-ARC domains-containing disease resistance protein|chr1:22607714-22610175 REVERSE LENGTH=762
Glyma.15G246100	5137	84.33	16.67	82.6854	16.831	2.29651	up	7.83118e-18	2.0668e-15	AT1G61300.1|Symbols:|LRR and NB-ARC domains-containing disease resistance protein|chr1:22607714-22610175 REVERSE LENGTH=762
Glyma.15G246500	2011	0	22.67	0	22.9343	-14.4852	down	6.81417e-16	1.51903e-13	AT5G40480.1|Symbols:EMB3012|embryo defective 3012|chr5:16213361-16223982 FORWARD LENGTH=1923
Glyma.15G246700	957	0.67	9.33	0.645256	9.39087	-3.86332	down	1.2685e-05	0.000529563	AT5G41650.1|Symbols:|Lactoylglutathione lyase / glyoxalase I family protein|chr5:16654956-16655578 FORWARD LENGTH=117
Glyma.15G247300	1033	23.33	3.67	22.797	3.69368	2.62571	up	6.49828e-08	4.56989e-06	AT3G04220.1|Symbols:|Disease resistance protein (TIR-NBS-LRR class) family|chr3:1109118-1112188 REVERSE LENGTH=867
Glyma.15G247400	6664	64	298.67	62.9569	301.072	-2.25767	down	2.33195e-40	2.6119e-37	AT4G27190.1|Symbols:|NB-ARC domain-containing disease resistance protein|chr4:13620977-13623934 REVERSE LENGTH=985
Glyma.15G247500	1938	2.67	12.33	2.59694	12.4162	-2.25734	down	0.000211643	0.00592265	AT3G05660.1|Symbols:AtRLP33, RLP33|receptor like protein 33|chr3:1649258-1652001 REVERSE LENGTH=875
Glyma.15G251500	1036	92.33	186.67	90.7057	188.115	-1.05235	down	6.7686e-10	7.16192e-08	AT1G78380.1|Symbols:ATGSTU19, GST8, GSTU19|glutathione S-transferase TAU 19|chr1:29486659-29487819 REVERSE LENGTH=219
Glyma.15G257800	2254	7.67	0	7.4713	0	12.8671	up	4.30614e-06	0.000203862	AT1G70510.1|Symbols:KNAT2, ATK1|KNOTTED-like from Arabidopsis thaliana 2|chr1:26576635-26582145 FORWARD LENGTH=310
Glyma.15G264300	1272	29.67	82.67	29.0621	83.4869	-1.52241	down	2.80036e-10	3.17526e-08	AT1G53920.1|Symbols:GLIP5|GDSL-motif lipase 5|chr1:20137725-20139637 FORWARD LENGTH=385
Glyma.15G265600	2319	24.67	6.33	24.064	6.36434	1.91879	up	7.2562e-06	0.000322887	AT1G12770.1|Symbols:ISE1, EMB1586|P-loop containing nucleoside triphosphate hydrolases superfamily protein|chr1:4351888-4353543 FORWARD LENGTH=551
Glyma.15G270900	1500	16	1.67	15.7413	1.69587	3.21446	up	3.31747e-07	2.03127e-05	AT2G44480.1|Symbols:BGLU17|beta glucosidase 17|chr2:18359780-18363001 FORWARD LENGTH=517
Glyma.15G272200	595	15	35.33	14.7482	35.6241	-1.27232	down	0.000110043	0.00343769	NA
Glyma.16G016400	994	19	45.33	18.7062	45.6801	-1.28805	down	1.37002e-05	0.000566793	AT3G49530.1|Symbols:ANAC062, NTL6, NAC062|NAC domain containing protein 62|chr3:18362639-18364717 REVERSE LENGTH=469
Glyma.16G016600	3490	22	44.33	21.7056	44.5925	-1.03874	down	0.000306546	0.00804873	AT4G35580.3|Symbols:NTL9|NAC transcription factor-like 9|chr4:16888534-16890744 REVERSE LENGTH=533
Glyma.16G020200	1989	13	35	12.7654	35.3562	-1.46972	down	1.55404e-05	0.000632025	AT1G01140.1|Symbols:CIPK9, SnRK3.12, PKS6|CBL-interacting protein kinase 9|chr1:64398-67512 REVERSE LENGTH=447
Glyma.16G028200	1823	164.33	53.33	161.321	53.7565	1.58543	up	9.37889e-17	2.2332e-14	AT2G39780.1|Symbols:RNS2|ribonuclease 2|chr2:16591256-16593515 FORWARD LENGTH=259
Glyma.16G028300	680	15.67	0.67	15.3589	0.675269	4.50747	up	5.14392e-09	4.57789e-07	AT3G07568.1|Symbols:|unknown protein; Has 9 Blast hits to 9 proteins in 5 species: Archae - 0; Bacteria - 0; Metazoa - 0; Fungi - 0; Plants - 9; Viruses - 0; Other Eukaryotes - 0 (source: NCBI BLink).|chr3:2416494-2417752 REVERSE LENGTH=68
Glyma.16G031700	8487	29.33	1.67	28.8884	1.69587	4.09039	up	4.65918e-14	8.35776e-12	AT4G27220.1|Symbols:|NB-ARC domain-containing disease resistance protein|chr4:13633953-13636712 REVERSE LENGTH=919
Glyma.16G032200	1948	0.67	11	0.656323	11.0867	-4.07829	down	1.26367e-06	6.79514e-05	AT3G61510.1|Symbols:ACS1, AT-ACS1|ACC synthase 1|chr3:22763495-22765730 REVERSE LENGTH=488
Glyma.16G033400	3964	233.67	85.67	229.036	86.4583	1.4055	up	4.76133e-17	1.18189e-14	AT4G00290.1|Symbols:|Mechanosensitive ion channel protein|chr4:123097-125300 REVERSE LENGTH=497
Glyma.16G038100	650	12.33	2	12.0572	2.02581	2.57333	up	6.77889e-05	0.00225595	NA
Glyma.16G039500	1714	36	92	35.3715	92.8559	-1.39241	down	8.4946e-10	8.76605e-08	AT2G19070.1|Symbols:SHT|spermidine hydroxycinnamoyl transferase|chr2:8260185-8261958 REVERSE LENGTH=451
Glyma.16G040700	981	9.33	47	9.14078	47.3605	-2.3733	down	2.87653e-12	4.15396e-10	AT3G03890.1|Symbols:|FMN binding|chr3:999667-1001996 REVERSE LENGTH=321
Glyma.16G047600	4477	6	21.67	5.92209	21.7965	-1.87992	down	2.1237e-05	0.000829291	AT5G61890.1|Symbols:|Integrase-type DNA-binding superfamily protein|chr5:24852639-24853744 REVERSE LENGTH=248
Glyma.16G055900	1382	351.33	712	344.862	718.449	-1.05887	down	3.04418e-15	6.10459e-13	AT5G14130.1|Symbols:|Peroxidase superfamily protein|chr5:4558862-4560028 REVERSE LENGTH=330
Glyma.16G057600	2563	150.33	71	147.537	71.5132	1.04479	up	1.55978e-08	1.25884e-06	AT3G27170.1|Symbols:CLC-B, ATCLC-B|chloride channel B|chr3:10024147-10026921 FORWARD LENGTH=780
Glyma.16G065000	3528	6.67	0	6.59569	0	12.6873	up	1.9762e-05	0.000780304	AT4G08850.1|Symbols:|Leucine-rich repeat receptor-like protein kinase family protein|chr4:5636693-5640496 REVERSE LENGTH=1045
Glyma.16G065200	3334	109	51.67	107.234	52.0736	1.04214	up	4.82665e-07	2.83802e-05	AT1G35710.1|Symbols:|Protein kinase family protein with leucine-rich repeat domain|chr1:13220940-13224386 FORWARD LENGTH=1120
Glyma.16G069500	1302	1091.67	3277	1070.57	3304.53	-1.62607	down	2.85881e-30	1.93062e-27	AT5G01750.2|Symbols:|Protein of unknown function (DUF567)|chr5:290034-291109 FORWARD LENGTH=217
Glyma.16G069700	1045	16.33	46.33	16.0228	46.7145	-1.54374	down	4.12574e-07	2.46908e-05	AT5G01750.2|Symbols:|Protein of unknown function (DUF567)|chr5:290034-291109 FORWARD LENGTH=217
Glyma.16G069800	633	75.67	2.33	74.4049	2.35817	4.97966	up	7.90153e-35	6.8463e-32	AT5G20630.1|Symbols:GLP3, GLP3A, GLP3B, ATGER3, GER3|germin 3|chr5:6975315-6975950 REVERSE LENGTH=211
Glyma.16G070000	735	52.67	16	51.6052	16.1545	1.67558	up	1.84681e-08	1.45971e-06	AT5G01750.2|Symbols:|Protein of unknown function (DUF567)|chr5:290034-291109 FORWARD LENGTH=217
Glyma.16G074900	948	5.33	0	5.25333	0	12.359	up	0.000160592	0.00471228	AT5G48340.1|Symbols:|unknown protein; Has 1807 Blast hits to 1807 proteins in 277 species: Archae - 0; Bacteria - 0; Metazoa - 736; Fungi - 347; Plants - 385; Viruses - 0; Other Eukaryotes - 339 (source: NCBI BLink).|chr5:19590785-19592487 FORWARD LENGTH=510
Glyma.16G075200	2320	51	17.67	49.9952	17.8337	1.48718	up	4.32588e-07	2.5699e-05	AT1G31410.1|Symbols:|putrescine-binding periplasmic protein-related|chr1:11247094-11249345 REVERSE LENGTH=524
Glyma.16G081600	261	0	5	0	5.04544	-12.3008	down	0.000195112	0.0055411	AT4G10530.1|Symbols:|Subtilase family protein|chr4:6508600-6511670 FORWARD LENGTH=747
Glyma.16G081700	1561	1.33	31.67	1.32993	31.9215	-4.5851	down	9.61911e-17	2.27695e-14	AT2G44740.1|Symbols:CYCP4;1|cyclin p4;1|chr2:18442287-18443304 REVERSE LENGTH=202
Glyma.16G084000	1245	4	15	3.96281	15.1501	-1.93473	down	0.000241288	0.00661518	AT3G27650.1|Symbols:LBD25|LOB domain-containing protein 25|chr3:10238731-10240346 FORWARD LENGTH=159
Glyma.16G087100	3617	209.33	85.33	205.74	86.1365	1.25612	up	1.70697e-13	2.89252e-11	AT5G36930.2|Symbols:|Disease resistance protein (TIR-NBS-LRR class) family|chr5:14567771-14571916 REVERSE LENGTH=1191
Glyma.16G092900	2019	26	0.67	25.5163	0.665937	5.25989	up	8.61213e-15	1.66872e-12	AT4G19040.1|Symbols:EDR2|ENHANCED DISEASE RESISTANCE 2|chr4:10431799-10437171 REVERSE LENGTH=718
Glyma.16G096000	1620	68.67	25.33	67.4475	25.6086	1.39713	up	5.47398e-08	3.92162e-06	AT4G20310.2|Symbols:|Peptidase M50 family protein|chr4:10961639-10963690 FORWARD LENGTH=488
Glyma.16G098100	2812	4	53.33	3.91717	53.7622	-3.77871	down	5.4593e-22	1.95861e-19	AT2G24200.2|Symbols:|Cytosol aminopeptidase family protein|chr2:10287017-10289450 REVERSE LENGTH=520
Glyma.16G098700	1682	11.67	1	11.4901	1.01006	3.50788	up	4.62153e-06	0.000217449	AT3G08970.1|Symbols:ATERDJ3A, TMS1|DNAJ heat shock N-terminal domain-containing protein|chr3:2737589-2740265 FORWARD LENGTH=572
Glyma.16G099300	1671	12.33	1.33	12.0994	1.35054	3.16333	up	7.64027e-06	0.000338012	AT5G01460.1|Symbols:|LMBR1-like membrane protein|chr5:186823-190008 FORWARD LENGTH=509
Glyma.16G104800	464	10.33	37.33	10.1069	37.7075	-1.89951	down	6.62465e-08	4.65164e-06	NA
Glyma.16G108700	555	0.33	6.33	0.325738	6.41706	-4.30013	down	0.000182863	0.00525167	AT2G35612.1|Symbols:|FUNCTIONS IN: molecular_function unknown; INVOLVED IN: biological_process unknown; LOCATED IN: endomembrane system; EXPRESSED IN: flower; BEST Arabidopsis thaliana protein match is: Copper amine oxidase family protein (TAIR:AT1G31670.1); Has 35333 Blast hits to 34131 proteins in 2444 species: Archae - 798; Bacteria - 22429; Metazoa - 974; Fungi - 991; Plants - 531; Viruses - …
Glyma.16G109600	630	1	18.67	0.98206	18.8134	-4.2598	down	2.41816e-10	2.78312e-08	AT4G14300.1|Symbols:|RNA-binding (RRM/RBD/RNP motifs) family protein|chr4:8231179-8232785 FORWARD LENGTH=411
Glyma.16G117400	1776	26	59	25.6048	59.504	-1.21657	down	3.7618e-06	0.000180511	AT4G35600.2|Symbols:CONNEXIN 32|Protein kinase superfamily protein|chr4:16896448-16898714 FORWARD LENGTH=420
Glyma.16G117500	1876	24	58.33	23.483	58.7894	-1.32394	down	9.11958e-07	5.03353e-05	AT2G17220.1|Symbols:|Protein kinase superfamily protein|chr2:7487866-7489768 REVERSE LENGTH=414
Glyma.16G117700	1964	54.67	120	53.8494	121.151	-1.16981	down	4.50713e-09	4.02678e-07	AT2G17220.2|Symbols:|Protein kinase superfamily protein|chr2:7487866-7489768 REVERSE LENGTH=413
Glyma.16G121700	1172	73.67	32.33	72.1407	32.5756	1.14702	up	2.09166e-06	0.000107083	AT1G20270.1|Symbols:|2-oxoglutarate (2OG) and Fe(II)-dependent oxygenase superfamily protein|chr1:7021383-7022923 REVERSE LENGTH=287
Glyma.16G123400	999	9.33	28	9.16428	28.2278	-1.62302	down	2.16974e-05	0.000843682	NA
Glyma.16G126500	802	12.33	2.67	12.1547	2.67551	2.18363	up	0.000374277	0.00951691	AT5G66170.3|Symbols:STR18|sulfurtransferase 18|chr5:26447828-26448586 FORWARD LENGTH=136
Glyma.16G127900	7518	325.67	668	319.183	673.842	-1.07803	down	1.57017e-15	3.32283e-13	AT5G36930.1|Symbols:|Disease resistance protein (TIR-NBS-LRR class) family|chr5:14567771-14571907 REVERSE LENGTH=1188
Glyma.16G128200	1384	17.67	49.33	17.4094	49.8027	-1.51636	down	2.78259e-07	1.73617e-05	AT1G73320.1|Symbols:|S-adenosyl-L-methionine-dependent methyltransferases superfamily protein|chr1:27565728-27567206 REVERSE LENGTH=316
Glyma.16G129300	3771	18.33	0.33	18.0533	0.333576	5.75811	up	1.68721e-11	2.23931e-09	AT5G44700.1|Symbols:EDA23, GSO2|Leucine-rich repeat transmembrane protein kinase|chr5:18033049-18036894 REVERSE LENGTH=1252
Glyma.16G131300	769	11	34	10.7978	34.3413	-1.66921	down	2.4057e-06	0.000121267	NA
Glyma.16G132700	606	8.67	0	8.51902	0	13.0565	up	9.45188e-07	5.1982e-05	AT4G36420.1|Symbols:|Ribosomal protein L12 family protein|chr4:17203718-17204257 REVERSE LENGTH=179
Glyma.16G137300	3711	4.33	19.33	4.26505	19.4505	-2.18917	down	7.15172e-06	0.000318855	AT5G17680.1|Symbols:|disease resistance protein (TIR-NBS-LRR class), putative|chr5:5822999-5827153 FORWARD LENGTH=1294
Glyma.16G143600	1517	186.67	44	183.331	44.3344	2.04795	up	2.83072e-26	1.42849e-23	AT3G50820.1|Symbols:PSBO2, PSBO-2, OEC33|photosystem II subunit O-2|chr3:18891008-18892311 REVERSE LENGTH=331
Glyma.16G157300	2361	109.33	218.67	107.637	220.514	-1.03469	down	1.94093e-10	2.2565e-08	AT1G71870.1|Symbols:|MATE efflux family protein|chr1:27032456-27034895 REVERSE LENGTH=510
Glyma.16G161100	2006	387.33	815	380.257	821.999	-1.11216	down	6.94152e-17	1.69558e-14	AT4G31980.1|Symbols:|unknown protein; CONTAINS InterPro DOMAIN/s: Protein of unknown function DUF247, plant (InterPro:IPR004158), Protein of unknown function DUF862, eukaryotic (InterPro:IPR008580); BEST Arabidopsis thaliana protein match is: Plant protein of unknown function (DUF247) (TAIR:AT5G11290.1); Has 1967 Blast hits to 1844 proteins in 183 species: Archae - 0; Bacteria - 6; Metazoa - 223;…
Glyma.16G162400	1613	48.67	202	47.7987	203.815	-2.09222	down	4.24427e-29	2.56454e-26	AT1G34060.1|Symbols:|Pyridoxal phosphate (PLP)-dependent transferases superfamily protein|chr1:12396561-12398299 REVERSE LENGTH=463
Glyma.16G169200	3387	6.67	29	6.61783	29.2691	-2.14495	down	1.0284e-07	6.93485e-06	AT3G11010.1|Symbols:AtRLP34, RLP34|receptor like protein 34|chr3:3450988-3453672 REVERSE LENGTH=894
Glyma.16G169600	2247	7.33	21	7.22366	21.1241	-1.54808	down	0.000299263	0.00788001	AT1G71400.1|Symbols:AtRLP12, RLP12|receptor like protein 12|chr1:26909905-26912448 FORWARD LENGTH=847
Glyma.16G169900	3305	2.33	57	2.25529	57.5346	-4.67305	down	2.73099e-27	1.49301e-24	AT2G34930.1|Symbols:|disease resistance family protein / LRR family protein|chr2:14737169-14739886 REVERSE LENGTH=905
Glyma.16G170000	861	427.33	1115.67	419.429	1125.05	-1.42349	down	1.25394e-26	6.77451e-24	AT1G21310.1|Symbols:ATEXT3, RSH, EXT3|extensin 3|chr1:7453693-7454988 REVERSE LENGTH=431
Glyma.16G170900	3728	17.67	133.67	17.4177	134.665	-2.95074	down	9.93231e-35	8.44651e-32	AT1G74170.1|Symbols:AtRLP13, RLP13|receptor like protein 13|chr1:27891555-27895441 REVERSE LENGTH=1000
Glyma.16G174100	3372	10.67	0.67	10.4486	0.685814	3.92934	up	3.71543e-06	0.000178646	AT2G34930.1|Symbols:|disease resistance family protein / LRR family protein|chr2:14737169-14739886 REVERSE LENGTH=905
Glyma.16G174400	1314	18.33	3	17.9683	3.01842	2.57359	up	1.77577e-06	9.24373e-05	AT3G02880.1|Symbols:|Leucine-rich repeat protein kinase family protein|chr3:634819-636982 FORWARD LENGTH=627
Glyma.16G174600	3582	9	51.33	8.84476	51.7826	-2.54957	down	2.80578e-14	5.19544e-12	AT2G34930.1|Symbols:|disease resistance family protein / LRR family protein|chr2:14737169-14739886 REVERSE LENGTH=905
Glyma.16G174700	4023	46.33	5.67	45.4203	5.70083	2.99409	up	2.81626e-15	5.69728e-13	AT2G34930.1|Symbols:|disease resistance family protein / LRR family protein|chr2:14737169-14739886 REVERSE LENGTH=905
Glyma.16G175100	4333	52	1.33	50.8486	1.34242	5.2433	up	2.51216e-26	1.29622e-23	AT3G05660.1|Symbols:AtRLP33, RLP33|receptor like protein 33|chr3:1649258-1652001 REVERSE LENGTH=875
Glyma.16G175200	1610	185.33	402	182.219	405.488	-1.15398	down	1.30918e-15	2.80935e-13	AT3G16520.3|Symbols:UGT88A1|UDP-glucosyl transferase 88A1|chr3:5619355-5620833 REVERSE LENGTH=462
Glyma.16G176400	2706	14.67	1.33	14.3519	1.3623	3.39713	up	4.5025e-07	2.66792e-05	AT5G63930.1|Symbols:|Leucine-rich repeat protein kinase family protein|chr5:25583006-25586392 FORWARD LENGTH=1102
Glyma.16G176600	3048	26	3.67	25.5681	3.68071	2.79629	up	4.14829e-09	3.74259e-07	AT4G13920.1|Symbols:AtRLP50, RLP50|receptor like protein 50|chr4:8043861-8046536 FORWARD LENGTH=891
Glyma.16G176900	3680	28.33	2.33	27.7729	2.35938	3.5572	up	3.12585e-12	4.49985e-10	AT3G11010.1|Symbols:AtRLP34, RLP34|receptor like protein 34|chr3:3450988-3453672 REVERSE LENGTH=894
Glyma.16G186100	3048	0	7.33	0	7.42712	-12.8586	down	4.40115e-06	0.000207932	AT2G34930.1|Symbols:|disease resistance family protein / LRR family protein|chr2:14737169-14739886 REVERSE LENGTH=905
Glyma.16G195600	1888	157.33	352	154.586	355.091	-1.19978	down	6.48798e-16	1.46049e-13	AT3G48270.1|Symbols:CYP71A26|cytochrome P450, family 71, subfamily A, polypeptide 26|chr3:17876571-17878173 FORWARD LENGTH=489
Glyma.16G202200	3106	10	53.67	9.83167	54.1842	-2.46236	down	3.5521e-14	6.44742e-12	AT4G05200.1|Symbols:CRK25|cysteine-rich RLK (RECEPTOR-like protein kinase) 25|chr4:2679793-2682309 REVERSE LENGTH=675
Glyma.16G202400	2553	35.67	6.33	35.0865	6.383	2.45861	up	4.14139e-10	4.57166e-08	AT4G05200.1|Symbols:CRK25|cysteine-rich RLK (RECEPTOR-like protein kinase) 25|chr4:2679793-2682309 REVERSE LENGTH=675
Glyma.16G208400	3839	197	87.67	193.393	88.4306	1.12892	up	4.19369e-11	5.31996e-09	AT5G49890.1|Symbols:CLC-C, ATCLC-C|chloride channel C|chr5:20288489-20292143 REVERSE LENGTH=779
Glyma.16G210600	4549	77	169	75.5979	170.554	-1.17381	down	4.75261e-11	5.97943e-09	AT5G36930.1|Symbols:|Disease resistance protein (TIR-NBS-LRR class) family|chr5:14567771-14571907 REVERSE LENGTH=1188
Glyma.16G212400	892	73.67	171.33	72.4477	172.839	-1.25442	down	2.32138e-12	3.3842e-10	AT1G73330.1|Symbols:ATDR4, DR4|drought-repressed 4|chr1:27569022-27569651 REVERSE LENGTH=209
Glyma.16G213800	3444	15.33	3.67	15.0255	3.72168	2.01339	up	0.00017449	0.00506187	AT5G36930.2|Symbols:|Disease resistance protein (TIR-NBS-LRR class) family|chr5:14567771-14571916 REVERSE LENGTH=1191
Glyma.16G214900	2927	22	97.67	21.5203	98.4886	-2.19426	down	5.40606e-19	1.63327e-16	AT5G17680.1|Symbols:|disease resistance protein (TIR-NBS-LRR class), putative|chr5:5822999-5827153 FORWARD LENGTH=1294
Glyma.16G215000	3318	104.67	46	102.994	46.342	1.15217	up	6.43459e-08	4.53852e-06	AT5G17680.1|Symbols:|disease resistance protein (TIR-NBS-LRR class), putative|chr5:5822999-5827153 FORWARD LENGTH=1294
Glyma.16G215100	1407	42.33	164.67	41.5612	166.179	-1.99943	down	5.07694e-24	2.19947e-21	AT1G72890.1|Symbols:|Disease resistance protein (TIR-NBS class)|chr1:27429947-27431717 FORWARD LENGTH=438
Glyma.17G002900	2278	10.67	27.67	10.3905	27.8228	-1.421	down	0.000154187	0.00456463	AT2G02410.2|Symbols:|unknown protein; FUNCTIONS IN: molecular_function unknown; INVOLVED IN: biological_process unknown; EXPRESSED IN: 21 plant structures; EXPRESSED DURING: 13 growth stages; CONTAINS InterPro DOMAIN/s: Protein of unknown function DUF901 (InterPro:IPR010298).|chr2:633243-634613 FORWARD LENGTH=243
Glyma.17G018100	1128	23.33	72	22.9947	72.6015	-1.6587	down	1.12165e-10	1.34486e-08	AT3G23600.1|Symbols:|alpha/beta-Hydrolases superfamily protein|chr3:8473833-8475655 FORWARD LENGTH=239
Glyma.17G021400	3195	137.67	373.67	134.992	376.853	-1.48113	down	7.03983e-23	2.81116e-20	AT5G18860.1|Symbols:|inosine-uridine preferring nucleoside hydrolase family protein|chr5:6291023-6295581 FORWARD LENGTH=890
Glyma.17G023700	2869	20	45.33	19.6447	45.6776	-1.21735	down	3.47692e-05	0.00128041	NA
Glyma.17G034700	1637	141.33	556	139.037	560.819	-2.01207	down	4.82983e-43	6.5234e-40	AT3G53480.1|Symbols:PIS1, PDR9, ATPDR9, ABCG37|pleiotropic drug resistance 9|chr3:19825366-19831644 FORWARD LENGTH=1450
Glyma.17G034800	3207	587	1637	576.628	1650.95	-1.51758	down	9.84436e-30	6.36722e-27	AT4G16180.2|Symbols:|unknown protein; FUNCTIONS IN: molecular_function unknown; INVOLVED IN: biological_process unknown; LOCATED IN: plasma membrane; BEST Arabidopsis thaliana protein match is: unknown protein (TAIR:AT3G28720.1); Has 5 Blast hits to 5 proteins in 3 species: Archae - 0; Bacteria - 0; Metazoa - 0; Fungi - 0; Plants - 4; Viruses - 0; Other Eukaryotes - 1 (source: NCBI BLink).|chr4:9…
Glyma.17G041200	4165	39	98.67	38.413	99.6649	-1.37549	down	4.13723e-10	4.57166e-08	AT1G02520.1|Symbols:PGP11|P-glycoprotein 11|chr1:524134-528745 FORWARD LENGTH=1278
Glyma.17G051800	2340	246.33	109	241.84	109.984	1.13676	up	1.68834e-12	2.55039e-10	AT5G35460.1|Symbols:|unknown protein; CONTAINS InterPro DOMAIN/s: Protein of unknown function DUF2838 (InterPro:IPR021261); Has 1807 Blast hits to 1807 proteins in 277 species: Archae - 0; Bacteria - 0; Metazoa - 736; Fungi - 347; Plants - 385; Viruses - 0; Other Eukaryotes - 339 (source: NCBI BLink).|chr5:13672598-13674546 FORWARD LENGTH=381
Glyma.17G054200	1594	62.33	137.33	61.1498	138.604	-1.18055	down	6.80173e-10	7.18044e-08	AT1G29840.1|Symbols:|alpha/beta-Hydrolases superfamily protein|chr1:10445735-10447422 REVERSE LENGTH=263
Glyma.17G055100	3172	39.33	100	38.6226	100.972	-1.38644	down	2.85421e-10	3.22834e-08	AT3G13750.1|Symbols:BGAL1|beta galactosidase 1|chr3:4511192-4515756 FORWARD LENGTH=847
Glyma.17G058300	864	70.67	34	69.5866	34.2796	1.02146	up	2.65098e-05	0.00100279	AT1G52760.1|Symbols:LysoPL2|lysophospholipase 2|chr1:19651378-19652576 FORWARD LENGTH=332
Glyma.17G060800	1914	7.67	23	7.51483	23.1977	-1.62617	down	9.91452e-05	0.00314213	AT4G25880.1|Symbols:APUM6, PUM6|pumilio 6|chr4:13155518-13159078 FORWARD LENGTH=861
Glyma.17G064800	1071	294.67	112.33	289.525	113.328	1.35318	up	8.62803e-18	2.25123e-15	AT4G25830.1|Symbols:|Uncharacterised protein family (UPF0497)|chr4:13133727-13134790 FORWARD LENGTH=175
Glyma.17G081500	718	5	24.33	4.93865	24.5495	-2.3135	down	2.3349e-07	1.4648e-05	NA
Glyma.17G091000	2239	79	156.67	77.6173	158.033	-1.02578	down	1.11817e-08	9.49143e-07	AT3G48000.1|Symbols:ALDH2B4, ALDH2, ALDH2A|aldehyde dehydrogenase 2B4|chr3:17717082-17719843 REVERSE LENGTH=538
Glyma.17G092800	1150	150.67	50.33	147.996	50.7709	1.54348	up	2.83947e-15	5.71904e-13	AT5G14920.1|Symbols:|Gibberellin-regulated family protein|chr5:4826598-4827761 FORWARD LENGTH=275
Glyma.17G108500	2265	415	186	407.496	187.521	1.11973	up	9.0622e-15	1.74855e-12	AT1G15690.1|Symbols:AVP1, ATAVP3, AVP-3, AtVHP1;1|Inorganic H pyrophosphatase family protein|chr1:5399115-5402185 FORWARD LENGTH=770
Glyma.17G116900	483	25.67	51.33	25.1595	51.7226	-1.03969	down	0.000143461	0.00428909	AT2G26695.1|Symbols:|Ran BP2/NZF zinc finger-like superfamily protein|chr2:11365275-11365789 FORWARD LENGTH=138
Glyma.17G117100	709	17	4	16.7096	4.04592	2.04613	up	7.21502e-05	0.00237682	AT5G25940.1|Symbols:|early nodulin-related|chr5:9054252-9055151 REVERSE LENGTH=115
Glyma.17G117200	660	89.33	26.67	87.6469	26.8853	1.70488	up	1.95587e-12	2.91616e-10	AT5G25940.1|Symbols:|early nodulin-related|chr5:9054252-9055151 REVERSE LENGTH=115
Glyma.17G137800	1972	489	213.33	479.764	215.259	1.15625	up	2.29428e-16	5.24168e-14	AT1G62710.1|Symbols:BETA-VPE, BETAVPE|beta vacuolar processing enzyme|chr1:23224070-23226857 REVERSE LENGTH=486
Glyma.17G139900	1278	34.67	71.33	33.9759	71.9291	-1.08206	down	6.75787e-06	0.000303655	AT4G12510.1|Symbols:|Bifunctional inhibitor/lipid-transfer protein/seed storage 2S albumin superfamily protein|chr4:7417414-7417803 REVERSE LENGTH=129
Glyma.17G147500	1135	2287.33	4789.33	2245.88	4831.18	-1.1051	down	2.91174e-13	4.80982e-11	AT4G17030.1|Symbols:ATEXLB1, EXPR, AT-EXPR, ATEXPR1, ATHEXP BETA 3.1, EXLB1|expansin-like B1|chr4:9581817-9583181 REVERSE LENGTH=250
Glyma.17G150500	902	28	3.67	27.5966	3.74398	2.88184	up	5.14907e-10	5.52466e-08	AT4G23180.1|Symbols:CRK10, RLK4|cysteine-rich RLK (RECEPTOR-like protein kinase) 10|chr4:12138171-12140780 FORWARD LENGTH=669
Glyma.17G165600	1552	247.33	539.33	242.632	544.437	-1.166	down	4.69013e-17	1.17054e-14	AT1G24625.1|Symbols:ZFP7|zinc finger protein 7|chr1:8726009-8726638 REVERSE LENGTH=209
Glyma.17G174700	1429	24.67	1.67	24.2431	1.676	3.85448	up	1.16829e-11	1.58728e-09	AT5G09910.1|Symbols:|Ras-related small GTP-binding family protein|chr5:3093272-3094932 FORWARD LENGTH=333
Glyma.17G178000	561	47	13	46.078	13.1243	1.81184	up	1.27046e-08	1.06077e-06	AT5G66860.1|Symbols:|Ribosomal protein L25/Gln-tRNA synthetase, anti-codon-binding domain|chr5:26701233-26702531 REVERSE LENGTH=249
Glyma.17G178700	1026	6	26.67	5.92693	26.9097	-2.18277	down	2.23968e-07	1.40698e-05	AT1G71710.2|Symbols:|DNAse I-like superfamily protein|chr1:26973796-26976747 REVERSE LENGTH=655
Glyma.17G179000	520	0	9.33	0	9.3933	-13.1974	down	1.93947e-07	1.24045e-05	AT5G51660.1|Symbols:CPSF160, ATCPSF160|cleavage and polyadenylation specificity factor 160|chr5:20980250-20989268 FORWARD LENGTH=1442
Glyma.17G179400	2129	12.33	31.67	12.1609	31.9004	-1.39132	down	6.83794e-05	0.00227015	AT5G66900.1|Symbols:|Disease resistance protein (CC-NBS-LRR class) family|chr5:26714931-26717757 REVERSE LENGTH=809
Glyma.17G180000	2219	5.33	30.67	5.2568	30.9641	-2.55834	down	1.00618e-09	1.02452e-07	AT5G66900.1|Symbols:|Disease resistance protein (CC-NBS-LRR class) family|chr5:26714931-26717757 REVERSE LENGTH=809
Glyma.17G203400	312	7	0	6.88549	0	12.7493	up	1.18548e-05	0.000498076	AT5G59970.1|Symbols:|Histone superfamily protein|chr5:24146352-24146663 REVERSE LENGTH=103
Glyma.17G203700	3143	6.67	27.33	6.54868	27.6308	-2.077	down	4.65314e-07	2.74655e-05	AT5G11490.2|Symbols:|adaptin family protein|chr5:3671964-3676263 FORWARD LENGTH=850
Glyma.17G210100	1432	3.67	24	3.57415	24.2054	-2.75965	down	1.07473e-08	9.13957e-07	AT4G17310.1|Symbols:|unknown protein; LOCATED IN: chloroplast; EXPRESSED IN: 9 plant structures; EXPRESSED DURING: LP.04 four leaves visible, 4 anthesis, petal differentiation and expansion stage; BEST Arabidopsis thaliana protein match is: unknown protein (TAIR:AT5G47455.7); Has 164 Blast hits to 164 proteins in 12 species: Archae - 0; Bacteria - 0; Metazoa - 0; Fungi - 0; Plants - 164; Viruses …
Glyma.17G219200	1844	69	138.33	67.6398	139.604	-1.04539	down	2.74235e-08	2.10241e-06	AT2G05940.1|Symbols:|Protein kinase superfamily protein|chr2:2287514-2289270 REVERSE LENGTH=462
Glyma.17G220100	4570	86	17	84.2187	17.2043	2.29137	up	4.32912e-18	1.18335e-15	AT2G13600.1|Symbols:|Pentatricopeptide repeat (PPR) superfamily protein|chr2:5671493-5673586 FORWARD LENGTH=697
Glyma.17G229500	1463	3.33	13.67	3.24219	13.7866	-2.08822	down	0.000234524	0.00646448	AT4G33000.2|Symbols:CBL10, SCABP8, ATCBL10|calcineurin B-like protein 10|chr4:15924821-15926398 FORWARD LENGTH=246
Glyma.17G242600	538	23	7.67	22.6676	7.72094	1.55378	up	0.000223588	0.00622278	NA
Glyma.17G242700	1103	48	14.67	47.0773	14.8413	1.66542	up	6.94969e-08	4.85021e-06	NA
Glyma.17G244200	1663	22	54	21.6385	54.5758	-1.33466	down	1.59179e-06	8.37319e-05	AT2G26560.1|Symbols:PLP2, PLA IIA, PLA2A|phospholipase A 2A|chr2:11293912-11295708 REVERSE LENGTH=407
Glyma.17G254200	1307	191	385.33	187.405	388.832	-1.05299	down	3.51825e-13	5.79086e-11	AT3G51030.1|Symbols:ATTRX1, ATTRX H1, TRX1|thioredoxin H-type 1|chr3:18951123-18951955 REVERSE LENGTH=114
Glyma.17G260100	1396	12.67	2.67	12.3781	2.69296	2.20053	up	0.000268194	0.00718134	AT4G39330.1|Symbols:ATCAD9, CAD9|cinnamyl alcohol dehydrogenase 9|chr4:18291268-18292772 FORWARD LENGTH=360
Glyma.18G013300	2081	123	58.33	120.911	58.8084	1.03985	up	1.49067e-07	9.76528e-06	AT1G13030.1|Symbols:|sphere organelles protein-related|chr1:4444284-4447278 REVERSE LENGTH=608
Glyma.18G016300	1700	26.67	6.33	26.2093	6.40652	2.03247	up	1.28886e-06	6.90631e-05	AT4G39955.1|Symbols:|alpha/beta-Hydrolases superfamily protein|chr4:18530573-18532088 FORWARD LENGTH=328
Glyma.18G020300	680	915.67	387	898.713	390.47	1.20265	up	1.68798e-19	5.27314e-17	NA
Glyma.18G020500	1301	7	24	6.80665	24.2171	-1.83101	down	1.56503e-05	0.000633768	NA
Glyma.18G020600	566	170.33	76.33	167.075	77.11	1.11551	up	3.80052e-10	4.23611e-08	AT5G65207.1|Symbols:|unknown protein; BEST Arabidopsis thaliana protein match is: unknown protein (TAIR:AT5G10040.1); Has 30201 Blast hits to 17322 proteins in 780 species: Archae - 12; Bacteria - 1396; Metazoa - 17338; Fungi - 3422; Plants - 5037; Viruses - 0; Other Eukaryotes - 2996 (source: NCBI BLink).|chr5:26052364-26052585 REVERSE LENGTH=73
Glyma.18G022000	835	12	2.33	11.8117	2.3606	2.32299	up	0.000236971	0.00651626	AT3G05550.1|Symbols:|Hypoxia-responsive family protein|chr3:1612860-1613748 FORWARD LENGTH=97
Glyma.18G022400	1902	6999.67	616	6871.83	621.225	3.46751	up	9.09273e-95	5.96509e-91	AT3G56200.1|Symbols:|Transmembrane amino acid transporter family protein|chr3:20850087-20851779 FORWARD LENGTH=435
Glyma.18G022500	1353	5818	662	5708.48	667.619	3.09601	up	1.77348e-83	6.78681e-80	AT3G56190.1|Symbols:ALPHA-SNAP2, ASNAP|alpha-soluble NSF attachment protein 2|chr3:20846119-20848356 REVERSE LENGTH=289
Glyma.18G022700	477	560	80.67	549.954	81.4205	2.75585	up	5.74575e-69	1.46587e-65	AT3G10985.1|Symbols:SAG20, WI12, ATWI-12|senescence associated gene 20|chr3:3442776-3443108 FORWARD LENGTH=110
Glyma.18G052600	747	1	8.33	0.988279	8.42299	-3.09134	down	0.000194269	0.00553084	AT4G33355.1|Symbols:|Bifunctional inhibitor/lipid-transfer protein/seed storage 2S albumin superfamily protein|chr4:16067097-16067568 FORWARD LENGTH=119
Glyma.18G061300	1504	16	141	15.7932	142.271	-3.17127	down	3.26488e-39	3.33178e-36	AT5G58660.1|Symbols:|2-oxoglutarate (2OG) and Fe(II)-dependent oxygenase superfamily protein|chr5:23701509-23703802 FORWARD LENGTH=352
Glyma.18G061400	1697	0.67	12	0.662542	12.0899	-4.18965	down	3.18618e-07	1.95871e-05	NA
Glyma.18G064100	1884	41	102	40.2658	102.862	-1.35309	down	4.54465e-10	4.96904e-08	AT5G58940.1|Symbols:CRCK1|calmodulin-binding receptor-like cytoplasmic kinase 1|chr5:23798659-23800716 FORWARD LENGTH=470
Glyma.18G069300	2846	57.67	138.33	56.6289	139.478	-1.30043	down	1.66133e-11	2.21135e-09	AT3G04580.2|Symbols:EIN4|Signal transduction histidine kinase, hybrid-type, ethylene sensor|chr3:1235576-1237965 REVERSE LENGTH=766
Glyma.18G069400	780	4	16.67	3.88882	16.7795	-2.10929	down	4.83533e-05	0.00168601	NA
Glyma.18G072000	318	6.33	0	6.21947	0	12.6026	up	3.33081e-05	0.00123154	AT2G38960.1|Symbols:AERO2, ERO2|endoplasmic reticulum oxidoreductins 2|chr2:16265455-16267883 FORWARD LENGTH=472
Glyma.18G080400	2048	43.33	134.67	42.573	135.87	-1.67421	down	2.21521e-16	5.08635e-14	AT3G26300.1|Symbols:CYP71B34|cytochrome P450, family 71, subfamily B, polypeptide 34|chr3:9639199-9640866 REVERSE LENGTH=500
Glyma.18G082200	3117	26.67	75	26.1567	75.6982	-1.53308	down	8.31081e-10	8.5957e-08	AT3G07040.1|Symbols:RPM1, RPS3|NB-ARC domain-containing disease resistance protein|chr3:2226244-2229024 REVERSE LENGTH=926
Glyma.18G082300	3210	77.67	187	76.275	188.705	-1.30685	down	9.22986e-14	1.59343e-11	AT3G07040.1|Symbols:RPM1, RPS3|NB-ARC domain-containing disease resistance protein|chr3:2226244-2229024 REVERSE LENGTH=926
Glyma.18G084000	1400	55.33	124.67	54.039	125.753	-1.21852	down	1.02666e-09	1.03846e-07	AT3G07040.1|Symbols:RPM1, RPS3|NB-ARC domain-containing disease resistance protein|chr3:2226244-2229024 REVERSE LENGTH=926
Glyma.18G087000	2457	42.67	17.33	41.8586	17.4807	1.25976	up	4.27554e-05	0.00151187	AT3G07040.1|Symbols:RPM1, RPS3|NB-ARC domain-containing disease resistance protein|chr3:2226244-2229024 REVERSE LENGTH=926
Glyma.18G094800	1194	35.33	1	34.6239	0.998299	5.11615	up	8.06669e-19	2.3746e-16	AT5G05800.2|Symbols:|unknown protein; FUNCTIONS IN: molecular_function unknown; INVOLVED IN: biological_process unknown; LOCATED IN: cellular_component unknown; EXPRESSED IN: 24 plant structures; EXPRESSED DURING: 15 growth stages; BEST Arabidopsis thaliana protein match is: unknown protein (TAIR:AT3G11290.1); Has 881 Blast hits to 512 proteins in 30 species: Archae - 0; Bacteria - 2; Metazoa - 0…
Glyma.18G103600	1305	5.33	0	5.22982	0	12.3525	up	0.000160859	0.00471407	AT2G19070.1|Symbols:SHT|spermidine hydroxycinnamoyl transferase|chr2:8260185-8261958 REVERSE LENGTH=451
Glyma.18G107000	1594	78.67	36	77.2743	36.3756	1.08702	up	3.63278e-06	0.00017542	AT2G42910.1|Symbols:|Phosphoribosyltransferase family protein|chr2:17856396-17858394 FORWARD LENGTH=337
Glyma.18G109100	6433	8	23	7.88621	23.1434	-1.5532	down	0.000158513	0.00465575	AT1G06490.1|Symbols:ATGSL07, gsl07, atgsl7, GSL7|glucan synthase-like 7|chr1:1978762-1989295 FORWARD LENGTH=1958
Glyma.18G113300	1480	7	0.33	6.86473	0.333576	4.36312	up	0.000104321	0.00328313	AT4G19645.2|Symbols:|TRAM, LAG1 and CLN8 (TLC) lipid-sensing domain containing protein|chr4:10689941-10691298 REVERSE LENGTH=268
Glyma.18G127700	2939	8	28.67	7.85648	28.9148	-1.87985	down	1.63702e-06	8.56208e-05	AT4G24760.1|Symbols:|alpha/beta-Hydrolases superfamily protein|chr4:12761482-12763564 REVERSE LENGTH=365
Glyma.18G135200	351	105.33	0.33	103.171	0.332362	8.27807	up	1.03646e-55	1.90385e-52	NA
Glyma.18G138700	2915	13.33	31	13.1147	31.3529	-1.25742	down	0.000304754	0.00801084	AT1G70460.1|Symbols:RHS10|root hair specific 10|chr1:26556155-26558994 FORWARD LENGTH=710
Glyma.18G142700	2003	14	35	13.744	35.284	-1.36021	down	4.82832e-05	0.00168485	AT3G02530.1|Symbols:|TCP-1/cpn60 chaperonin family protein|chr3:528806-532457 REVERSE LENGTH=535
Glyma.18G143400	521	34.67	0.67	34.0381	0.685814	5.63319	up	1.71272e-19	5.31429e-17	AT5G25150.1|Symbols:TAF5|TBP-associated factor 5|chr5:8677117-8682058 FORWARD LENGTH=669
Glyma.18G146400	547	19.67	2	19.2885	2.01648	3.25783	up	1.63895e-08	1.32042e-06	AT4G39100.2|Symbols:SHL1|PHD finger family protein / bromo-adjacent homology (BAH) domain-containing protein|chr4:18218712-18220134 REVERSE LENGTH=169
Glyma.18G148700	2597	30.67	75	30.0393	75.598	-1.3315	down	4.43081e-08	3.26077e-06	AT4G15560.1|Symbols:CLA1, DEF, CLA, DXS, DXPS2|Deoxyxylulose-5-phosphate synthase|chr4:8884218-8887254 FORWARD LENGTH=717
Glyma.18G155200	2124	27.33	71.33	26.7598	71.8561	-1.42504	down	1.43085e-08	1.17125e-06	AT3G07360.1|Symbols:PUB9, ATPUB9|plant U-box 9|chr3:2354884-2356613 FORWARD LENGTH=460
Glyma.18G155600	516	26	53.67	25.5495	54.1209	-1.08289	down	5.83126e-05	0.00198064	ATCG01100.1|Symbols:NDHA|NADH dehydrogenase family protein|chrC:119847-122009 REVERSE LENGTH=360
Glyma.18G167600	4231	0	10.33	0	10.407	-13.3453	down	4.19119e-08	3.10432e-06	NA
Glyma.18G179100	368	5	0	4.88817	0	12.2551	up	0.000274262	0.00731821	AT1G52360.2|Symbols:|Coatomer, beta' subunit|chr1:19499420-19505397 FORWARD LENGTH=970
Glyma.18G184700	1631	103.33	248.33	101.491	250.116	-1.30124	down	8.23808e-16	1.81009e-13	AT4G25300.1|Symbols:|2-oxoglutarate (2OG) and Fe(II)-dependent oxygenase superfamily protein|chr4:12945263-12946642 FORWARD LENGTH=356
Glyma.18G185400	2562	6	20.33	5.90828	20.5514	-1.79843	down	6.77937e-05	0.00225595	AT2G37710.1|Symbols:RLK|receptor lectin kinase|chr2:15814934-15816961 REVERSE LENGTH=675
Glyma.18G186400	1168	9.33	28	9.16913	28.2712	-1.62447	down	2.16433e-05	0.000842293	AT5G06060.1|Symbols:|NAD(P)-binding Rossmann-fold superfamily protein|chr5:1824066-1825833 REVERSE LENGTH=264
Glyma.18G186500	534	0	11	0	11.1054	-13.439	down	1.52018e-08	1.23339e-06	NA
Glyma.18G187100	1393	8.33	0.33	8.26106	0.332362	4.6355	up	1.54557e-05	0.000629218	AT3G53830.1|Symbols:|Regulator of chromosome condensation (RCC1) family protein|chr3:19940814-19943592 FORWARD LENGTH=472
Glyma.18G194000	2123	19.67	5.33	19.229	5.39525	1.83353	up	8.47048e-05	0.00274511	NA
Glyma.18G197800	1884	10.33	27	10.2169	27.2084	-1.4131	down	0.000164085	0.00479639	AT2G38110.1|Symbols:ATGPAT6, GPAT6|glycerol-3-phosphate acyltransferase 6|chr2:15952816-15955364 REVERSE LENGTH=501
Glyma.18G198500	1677	23	53.33	22.5383	53.7524	-1.25395	down	5.9442e-06	0.000270803	AT4G28010.1|Symbols:|Tetratricopeptide repeat (TPR)-like superfamily protein|chr4:13930379-13932493 FORWARD LENGTH=704
Glyma.18G205100	1881	28.33	76.33	27.7453	77.1108	-1.47469	down	2.21305e-09	2.11724e-07	AT5G66770.1|Symbols:|GRAS family transcription factor|chr5:26660723-26662477 FORWARD LENGTH=584
Glyma.18G219300	2247	33.67	1.67	33.1777	1.67478	4.30817	up	2.87464e-16	6.5351e-14	AT4G05200.1|Symbols:CRK25|cysteine-rich RLK (RECEPTOR-like protein kinase) 25|chr4:2679793-2682309 REVERSE LENGTH=675
Glyma.18G220500	1342	299	1041.67	293.586	1050.86	-1.83972	down	1.33133e-41	1.60888e-38	AT2G45400.1|Symbols:BEN1|NAD(P)-binding Rossmann-fold superfamily protein|chr2:18703960-18706235 REVERSE LENGTH=364
Glyma.18G226300	9435	257.67	18.33	252.787	18.5106	3.7715	up	1.41059e-69	4.04858e-66	AT4G27220.1|Symbols:|NB-ARC domain-containing disease resistance protein|chr4:13633953-13636712 REVERSE LENGTH=919
Glyma.18G226600	2209	36.67	2	35.9552	2.01769	4.15542	up	5.15172e-17	1.26512e-14	AT5G01150.1|Symbols:|Protein of unknown function (DUF674)|chr5:51988-53649 FORWARD LENGTH=501
Glyma.18G226700	445	29.33	7.33	28.8435	7.36628	1.96924	up	8.78344e-07	4.87141e-05	NA
Glyma.18G226800	6246	379.33	1	372.244	1.00763	8.52914	up	1.0681e-146	1.22624e-142	AT4G27220.1|Symbols:|NB-ARC domain-containing disease resistance protein|chr4:13633953-13636712 REVERSE LENGTH=919
Glyma.18G226900	4664	95.33	21.33	93.8075	21.581	2.11994	up	1.8209e-17	4.67148e-15	AT1G12210.1|Symbols:RFL1|RPS5-like 1|chr1:4140948-4143605 FORWARD LENGTH=885
Glyma.18G228700	2682	15.33	4	15.0145	4.02605	1.89892	up	0.000338082	0.00874179	AT4G22990.1|Symbols:|Major Facilitator Superfamily with SPX (SYG1/Pho81/XPR1) domain-containing protein|chr4:12048240-12050984 REVERSE LENGTH=699
Glyma.18G230700	1101	19.67	5	19.2242	5.03489	1.93289	up	4.62131e-05	0.00162123	AT5G23850.1|Symbols:|Arabidopsis thaliana protein of unknown function (DUF821)|chr5:8038126-8040741 FORWARD LENGTH=542
Glyma.18G235700	476	11.67	0	11.4763	0	13.4864	up	1.1468e-08	9.68076e-07	AT2G13680.1|Symbols:CALS5, GLS2, ATGSL02|callose synthase 5|chr2:5695124-5706134 FORWARD LENGTH=1923
Glyma.18G239100	1369	0	6.33	0	6.37488	-12.6382	down	2.19261e-05	0.000850415	AT4G36470.1|Symbols:|S-adenosyl-L-methionine-dependent methyltransferases superfamily protein|chr4:17215128-17216475 REVERSE LENGTH=371
Glyma.18G247700	480	15	0.67	14.7828	0.675269	4.45231	up	1.21703e-08	1.0236e-06	AT5G51160.1|Symbols:|Ankyrin repeat family protein|chr5:20792280-20793681 FORWARD LENGTH=442
Glyma.18G249100	1500	83	168.33	81.6604	169.946	-1.05737	down	1.9019e-09	1.8465e-07	AT1G55190.1|Symbols:PRA1.F2, PRA7|PRA1 (Prenylated rab acceptor) family protein|chr1:20588450-20589019 FORWARD LENGTH=189
Glyma.18G249800	2646	25.33	2.67	24.8219	2.70229	3.19936	up	3.23955e-10	3.65519e-08	AT2G04160.1|Symbols:AIR3|Subtilisin-like serine endopeptidase family protein|chr2:1401450-1407694 REVERSE LENGTH=772
Glyma.18G253100	778	38.67	13	37.9276	13.1665	1.52638	up	4.1888e-06	0.000198717	AT4G17480.1|Symbols:|alpha/beta-Hydrolases superfamily protein|chr4:9745313-9746847 REVERSE LENGTH=304
Glyma.18G253300	882	13.67	43.67	13.412	44.0872	-1.71683	down	8.22389e-08	5.65355e-06	AT4G25950.1|Symbols:VATG3|vacuolar ATP synthase G3|chr4:13173815-13174324 REVERSE LENGTH=108
Glyma.18G256100	618	0	5.67	0	5.70326	-12.4776	down	6.49074e-05	0.00217409	NA
Glyma.18G260200	1256	24	50.33	23.4906	50.7863	-1.11236	down	6.76465e-05	0.00225433	AT3G28970.1|Symbols:AAR3|Domain of unknown function (DUF298)|chr3:10987970-10989782 REVERSE LENGTH=295
Glyma.18G263900	2822	41.33	16.67	40.6372	16.7689	1.27701	up	4.76784e-05	0.00166628	AT5G15410.1|Symbols:DND1, ATCNGC2, CNGC2|Cyclic nucleotide-regulated ion channel family protein|chr5:5003460-5006763 REVERSE LENGTH=726
Glyma.18G266300	1005	0.67	9	0.673609	9.07717	-3.75226	down	2.00547e-05	0.00078781	AT1G09700.1|Symbols:HYL1, DRB1|dsRNA-binding domain-like superfamily protein|chr1:3137960-3140118 REVERSE LENGTH=419
Glyma.18G270200	1772	0	10.67	0	10.7743	-13.3953	down	2.51621e-08	1.94528e-06	NA
Glyma.18G270300	883	0.33	33.67	0.336804	33.9298	-6.6545	down	6.38935e-21	2.15744e-18	NA
Glyma.18G270400	381	0	6.33	0	6.41949	-12.6482	down	2.18523e-05	0.000848988	AT5G46290.1|Symbols:KASI, KAS1|3-ketoacyl-acyl carrier protein synthase I|chr5:18774439-18776629 REVERSE LENGTH=473
Glyma.18G270600	3591	4.33	254.33	4.26989	256.652	-5.90947	down	1.82219e-101	1.67357e-97	AT3G51550.1|Symbols:FER|Malectin/receptor-like protein kinase family protein|chr3:19117877-19120564 REVERSE LENGTH=895
Glyma.18G270700	3085	25.33	110.67	24.871	111.645	-2.16638	down	1.7259e-20	5.66119e-18	AT3G51550.1|Symbols:FER|Malectin/receptor-like protein kinase family protein|chr3:19117877-19120564 REVERSE LENGTH=895
Glyma.18G272400	621	49	9	48.1167	9.04713	2.41101	up	1.56581e-12	2.3731e-10	AT3G29970.1|Symbols:|B12D protein|chr3:11745299-11746481 FORWARD LENGTH=87
Glyma.18G280300	4133	191.67	493	187.954	497.581	-1.40455	down	7.72491e-23	3.0063e-20	AT1G09730.2|Symbols:|Cysteine proteinases superfamily protein|chr1:3148017-3154236 REVERSE LENGTH=931
Glyma.18G281600	3793	38	16	37.2581	16.1541	1.20565	up	0.000168388	0.00491277	AT1G09730.2|Symbols:|Cysteine proteinases superfamily protein|chr1:3148017-3154236 REVERSE LENGTH=931
Glyma.18G281700	4047	61.33	288.67	60.0918	291.193	-2.27674	down	5.45225e-40	5.96139e-37	AT1G09730.2|Symbols:|Cysteine proteinases superfamily protein|chr1:3148017-3154236 REVERSE LENGTH=931
Glyma.18G282900	1358	2.67	19.67	2.60938	19.806	-2.92416	down	6.17787e-08	4.37809e-06	NA
Glyma.18G285000	1426	18	40.67	17.6031	41.029	-1.22082	down	8.06861e-05	0.00262413	AT2G35450.1|Symbols:|catalytics;hydrolases|chr2:14903201-14905361 REVERSE LENGTH=346
Glyma.18G287700	328	6.33	0.33	6.24023	0.342907	4.18571	up	0.000271463	0.00725197	AT5G02500.2|Symbols:HSC70-1, HSP70-1, AT-HSC70-1, HSC70|heat shock cognate protein 70-1|chr5:554055-556334 REVERSE LENGTH=521
Glyma.18G287800	2331	237.33	816.33	233.382	823.682	-1.81939	down	1.13846e-39	1.18819e-36	AT3G12580.1|Symbols:HSP70, ATHSP70|heat shock protein 70|chr3:3991487-3993689 REVERSE LENGTH=650
Glyma.18G293800	1666	95.33	46.33	93.6415	46.6143	1.00638	up	3.47768e-06	0.000168997	AT3G02600.1|Symbols:LPP3, ATLPP3|lipid phosphate phosphatase 3|chr3:551534-554411 FORWARD LENGTH=364
Glyma.19G007700	3671	100.33	894.67	98.6196	902.208	-3.19351	down	6.80499e-99	5.20832e-95	AT3G01500.2|Symbols:CA1|carbonic anhydrase 1|chr3:194853-197873 REVERSE LENGTH=347
Glyma.19G011800	2508	6.67	0	6.55975	0	12.6794	up	1.98265e-05	0.000781523	AT3G01420.1|Symbols:ALPHA-DOX1, DOX1, DIOX1, PADOX-1|Peroxidase superfamily protein|chr3:159689-162726 REVERSE LENGTH=639
Glyma.19G029200	981	19.67	43	19.2622	43.2825	-1.16801	down	9.51909e-05	0.00303356	AT3G29370.1|Symbols:|unknown protein; BEST Arabidopsis thaliana protein match is: unknown protein (TAIR:AT5G39240.1); Has 16 Blast hits to 16 proteins in 5 species: Archae - 0; Bacteria - 0; Metazoa - 0; Fungi - 0; Plants - 16; Viruses - 0; Other Eukaryotes - 0 (source: NCBI BLink).|chr3:11278652-11278957 FORWARD LENGTH=101
Glyma.19G033100	4011	8.67	36	8.48445	36.2823	-2.09637	down	1.07284e-08	9.13957e-07	AT3G51550.1|Symbols:FER|Malectin/receptor-like protein kinase family protein|chr3:19117877-19120564 REVERSE LENGTH=895
Glyma.19G046300	1297	84.67	37	82.7995	37.3082	1.15013	up	5.37725e-07	3.12971e-05	AT3G02550.1|Symbols:LBD41|LOB domain-containing protein 41|chr3:536747-537650 REVERSE LENGTH=263
Glyma.19G050300	1656	48.67	15.33	47.8145	15.4837	1.6267	up	1.07929e-07	7.23548e-06	AT5G16150.3|Symbols:GLT1, PGLCT|plastidic GLC translocator|chr5:5272904-5275678 FORWARD LENGTH=546
Glyma.19G054700	3742	33.33	88	32.8568	88.7199	-1.43306	down	5.77705e-10	6.16962e-08	AT5G36930.1|Symbols:|Disease resistance protein (TIR-NBS-LRR class) family|chr5:14567771-14571907 REVERSE LENGTH=1188
Glyma.19G059000	884	10.33	27.67	10.1291	27.9469	-1.46419	down	0.000102537	0.00324513	AT3G05950.1|Symbols:|RmlC-like cupins superfamily protein|chr3:1781130-1781964 REVERSE LENGTH=229
Glyma.19G086500	821	97.33	3.67	95.4993	3.68314	4.69648	up	3.92241e-41	4.61859e-38	AT5G39160.1|Symbols:|RmlC-like cupins superfamily protein|chr5:15679195-15679970 REVERSE LENGTH=222
Glyma.19G098500	1406	14	32	13.7723	32.1849	-1.22461	down	0.000318421	0.00831297	AT3G02040.1|Symbols:SRG3|senescence-related gene 3|chr3:348505-349909 REVERSE LENGTH=361
Glyma.19G102400	865	36.67	13	36.0091	13.1255	1.45599	up	1.56825e-05	0.000634512	AT3G26740.1|Symbols:CCL|CCR-like|chr3:9827868-9828461 FORWARD LENGTH=141
Glyma.19G107700	1793	6.67	0.33	6.51896	0.333576	4.28856	up	0.000168647	0.00491721	AT1G65450.1|Symbols:|HXXXD-type acyl-transferase family protein|chr1:24315875-24318895 FORWARD LENGTH=450
Glyma.19G109600	423	17.33	43	17.1307	43.3089	-1.33808	down	1.05477e-05	0.000451976	ATCG00140.1|Symbols:ATPH|ATP synthase subunit C family protein|chrC:13262-13507 REVERSE LENGTH=81
Glyma.19G115000	2744	2.67	15.33	2.60316	15.4744	-2.57155	down	8.02296e-06	0.000352565	AT2G01950.1|Symbols:VH1, BRL2|BRI1-like 2|chr2:440805-444236 REVERSE LENGTH=1143
Glyma.19G115600	2023	102.67	35.67	100.838	35.9966	1.4861	up	2.68881e-11	3.4587e-09	AT5G39890.1|Symbols:|Protein of unknown function (DUF1637)|chr5:15974543-15976013 FORWARD LENGTH=276
Glyma.19G127300	1164	0.67	7	0.662542	7.07936	-3.41754	down	0.000324434	0.00845226	AT5G06150.1|Symbols:CYC1BAT, CYCB1;2|Cyclin family protein|chr5:1859542-1861570 REVERSE LENGTH=445
Glyma.19G128200	1830	12	33.67	11.7377	33.9651	-1.5329	down	1.16087e-05	0.000490429	AT1G28110.2|Symbols:SCPL45|serine carboxypeptidase-like 45|chr1:9804153-9806832 REVERSE LENGTH=461
Glyma.19G133500	1061	281	618.67	276.067	623.942	-1.1764	down	6.71308e-18	1.8028e-15	NA
Glyma.19G134200	2454	14	40.33	13.8166	40.704	-1.55877	down	1.35449e-06	7.22424e-05	AT3G14470.1|Symbols:|NB-ARC domain-containing disease resistance protein|chr3:4857940-4861104 FORWARD LENGTH=1054
Glyma.19G135600	3300	28.33	70	27.7813	70.6366	-1.3463	down	7.85365e-08	5.44796e-06	AT3G14470.1|Symbols:|NB-ARC domain-containing disease resistance protein|chr3:4857940-4861104 FORWARD LENGTH=1054
Glyma.19G151100	901	39	99.67	38.3895	100.439	-1.38754	down	2.51723e-10	2.87553e-08	AT5G42500.1|Symbols:|Disease resistance-responsive (dirigent-like protein) family protein|chr5:16994359-16994916 REVERSE LENGTH=185
Glyma.19G151500	1600	54	131.33	53.0624	132.569	-1.32098	down	2.10552e-11	2.75469e-09	AT1G20770.1|Symbols:|unknown protein; Has 59 Blast hits to 59 proteins in 24 species: Archae - 0; Bacteria - 0; Metazoa - 26; Fungi - 4; Plants - 29; Viruses - 0; Other Eukaryotes - 0 (source: NCBI BLink).|chr1:7215345-7216648 REVERSE LENGTH=215
Glyma.19G169800	688	2	10.67	1.97519	10.7767	-2.44785	down	0.000248633	0.00677208	AT4G32760.1|Symbols:|ENTH/VHS/GAT family protein|chr4:15799376-15803832 FORWARD LENGTH=675
Glyma.19G178200	2735	215	675.33	211.238	681.576	-1.69001	down	9.29856e-34	7.49138e-31	AT2G28550.3|Symbols:RAP2.7|related to AP2.7|chr2:12226168-12228251 REVERSE LENGTH=464
Glyma.19G185900	1215	22.67	49.67	22.1877	50.0758	-1.17436	down	3.268e-05	0.00121027	AT1G08080.1|Symbols:ATACA7, ACA7|alpha carbonic anhydrase 7|chr1:2517022-2518546 REVERSE LENGTH=275
Glyma.19G191700	869	18.67	1.33	18.3521	1.33999	3.77565	up	3.40213e-09	3.1372e-07	AT5G03720.1|Symbols:AT-HSFA3, HSFA3|heat shock transcription factor A3|chr5:971913-973683 REVERSE LENGTH=412
Glyma.19G192300	2919	40.33	18	39.6338	18.1288	1.12845	up	0.000282011	0.0074772	AT5G03680.1|Symbols:PTL|Duplicated homeodomain-like superfamily protein|chr5:957858-960760 FORWARD LENGTH=591
Glyma.19G213100	984	269	86.33	263.833	87.0901	1.59904	up	2.70842e-22	9.95007e-20	AT2G47520.1|Symbols:HRE2|Integrase-type DNA-binding superfamily protein|chr2:19502891-19503490 REVERSE LENGTH=171
Glyma.19G231100	162	5	30	4.89302	30.2804	-2.62959	down	8.2896e-10	8.59312e-08	NA
Glyma.19G246500	673	16.33	36.67	16.0449	36.9702	-1.20424	down	0.000177289	0.00512042	NA
Glyma.19G255500	2735	394.33	858.67	387.406	865.997	-1.16051	down	2.64218e-18	7.39843e-16	AT5G53130.1|Symbols:CNGC1, ATCNGC1|cyclic nucleotide gated channel 1|chr5:21537830-21540490 REVERSE LENGTH=716
Glyma.19G256800	1055	56.33	25	55.2471	25.2069	1.13208	up	2.66752e-05	0.00100656	AT1G01250.1|Symbols:|Integrase-type DNA-binding superfamily protein|chr1:104731-105309 REVERSE LENGTH=192
Glyma.19G262700	1366	169	53	165.941	53.4582	1.63419	up	7.78926e-18	2.0668e-15	AT3G14230.3|Symbols:RAP2.2|related to AP2 2|chr3:4737616-4739000 REVERSE LENGTH=374
Glyma.20G005000	1293	35.67	9.67	34.962	9.73742	1.84418	up	3.07583e-07	1.89595e-05	NA
Glyma.20G008400	499	422.33	160	413.907	161.45	1.35822	up	1.52824e-20	5.04892e-18	NA
Glyma.20G009000	816	2	11	1.94683	11.1358	-2.51601	down	0.000169783	0.00494093	AT3G03280.1|Symbols:|unknown protein; FUNCTIONS IN: molecular_function unknown; INVOLVED IN: N-terminal protein myristoylation; LOCATED IN: cellular_component unknown; BEST Arabidopsis thaliana protein match is: unknown protein (TAIR:AT5G17350.1); Has 137 Blast hits to 137 proteins in 11 species: Archae - 0; Bacteria - 0; Metazoa - 0; Fungi - 0; Plants - 137; Viruses - 0; Other Eukaryotes - 0 (so…
Glyma.20G011000	1584	24	5	23.6089	5.04301	2.22697	up	8.97908e-07	4.97391e-05	AT4G25310.1|Symbols:|2-oxoglutarate (2OG) and Fe(II)-dependent oxygenase superfamily protein|chr4:12949753-12951138 FORWARD LENGTH=353
Glyma.20G017100	2594	65.33	17	64.2046	17.0956	1.90905	up	1.35241e-11	1.82127e-09	AT1G23090.1|Symbols:AST91, SULTR3;3|sulfate transporter 91|chr1:8185238-8188954 REVERSE LENGTH=631
Glyma.20G018800	2245	43	14.33	42.2459	14.4035	1.5524	up	1.27082e-06	6.82556e-05	AT1G64940.1|Symbols:CYP89A6|cytochrome P450, family 87, subfamily A, polypeptide 6|chr1:24123789-24125324 FORWARD LENGTH=511
Glyma.20G019100	1360	13.67	42	13.4107	42.436	-1.66191	down	2.72338e-07	1.70386e-05	AT1G31170.2|Symbols:ATSRX, SRX|sulfiredoxin|chr1:11133521-11134228 FORWARD LENGTH=125
Glyma.20G019200	2045	208	100.67	204.437	101.495	1.01024	up	1.39407e-09	1.37971e-07	AT2G15430.1|Symbols:RBP36A, RPB35.5A, NRPB3, NRPD3, NRPE3A|DNA-directed RNA polymerase family protein|chr2:6733661-6735482 FORWARD LENGTH=319
Glyma.20G034200	828	9.67	25.67	9.50108	25.8343	-1.44312	down	0.000189429	0.00541992	AT5G39670.1|Symbols:|Calcium-binding EF-hand family protein|chr5:15883270-15883884 FORWARD LENGTH=204
Glyma.20G041100	2481	13.33	0.33	13.1665	0.342907	5.26291	up	1.46599e-08	1.19576e-06	AT4G13970.1|Symbols:|zinc ion binding|chr4:8070696-8074134 REVERSE LENGTH=778
Glyma.20G062000	1540	25	52	24.5031	52.5208	-1.09992	down	6.27908e-05	0.00211089	AT5G47650.1|Symbols:ATNUDT2, ATNUDX2, NUDT2|nudix hydrolase homolog 2|chr5:19310391-19312084 REVERSE LENGTH=278
Glyma.20G080900	1141	32.67	65	32.0228	65.6779	-1.03631	down	3.09368e-05	0.00114942	AT2G34260.1|Symbols:|transducin family protein / WD-40 repeat family protein|chr2:14465899-14468416 FORWARD LENGTH=353
Glyma.20G098300	2706	105.67	45.33	103.571	45.8087	1.17693	up	2.63048e-08	2.02001e-06	AT1G15690.1|Symbols:AVP1, ATAVP3, AVP-3, AtVHP1;1|Inorganic H pyrophosphatase family protein|chr1:5399115-5402185 FORWARD LENGTH=770
Glyma.20G098500	1412	40.33	13.33	39.5563	13.3829	1.56352	up	2.11354e-06	0.000108082	AT2G39470.1|Symbols:PPL2|PsbP-like protein 2|chr2:16476335-16477653 FORWARD LENGTH=238
Glyma.20G099100	897	11.33	35	11.0752	35.3035	-1.67248	down	1.82967e-06	9.47264e-05	AT2G37430.1|Symbols:|C2H2 and C2HC zinc fingers superfamily protein|chr2:15706454-15706990 FORWARD LENGTH=178
Glyma.20G102000	1555	16.67	44.33	16.4052	44.6875	-1.44571	down	2.23821e-06	0.000113705	AT5G23370.1|Symbols:|GRAM domain-containing protein / ABA-responsive protein-related|chr5:7863542-7864201 REVERSE LENGTH=219
Glyma.20G105300	2327	66.33	25.33	64.9848	25.4938	1.34995	up	1.9976e-07	1.27232e-05	AT4G38470.1|Symbols:|ACT-like protein tyrosine kinase family protein|chr4:17999432-18003551 FORWARD LENGTH=575
Glyma.20G111900	2203	44.67	18.67	43.9652	18.8191	1.22417	up	4.91162e-05	0.00170614	AT3G10600.1|Symbols:CAT7|cationic amino acid transporter 7|chr3:3313969-3317162 FORWARD LENGTH=584
Glyma.20G114200	1925	1496.67	678.33	1469.02	683.737	1.10334	up	8.05238e-17	1.94622e-14	AT2G30490.1|Symbols:ATC4H, C4H, CYP73A5, REF3|cinnamate-4-hydroxylase|chr2:12993861-12995683 REVERSE LENGTH=505
Glyma.20G118400	495	12	0	11.8166	0	13.5285	up	7.07381e-09	6.15234e-07	AT3G45860.1|Symbols:CRK4|cysteine-rich RLK (RECEPTOR-like protein kinase) 4|chr3:16863401-16866041 REVERSE LENGTH=676
Glyma.20G118700	2001	6.33	0	6.23054	0	12.6051	up	3.32763e-05	0.00123136	AT5G38260.1|Symbols:|Protein kinase superfamily protein|chr5:15283692-15285837 REVERSE LENGTH=638
Glyma.20G119300	1848	0	5	0	5.02192	-12.294	down	0.000195365	0.00554485	AT1G25390.1|Symbols:|Protein kinase superfamily protein|chr1:8906640-8908800 REVERSE LENGTH=629
Glyma.20G121400	2123	13.67	32	13.3353	32.3203	-1.27719	down	0.000229064	0.00633679	AT2G01170.1|Symbols:BAT1|bidirectional amino acid transporter 1|chr2:102364-104462 REVERSE LENGTH=516
Glyma.20G130000	913	28.67	72.33	28.1346	72.9229	-1.37403	down	2.96688e-08	2.25198e-06	AT2G15220.1|Symbols:|Plant basic secretory protein (BSP) family protein|chr2:6608689-6609366 FORWARD LENGTH=225
Glyma.20G131700	684	58.67	28	57.5729	28.2383	1.02774	up	8.50558e-05	0.0027526	AT3G19550.1|Symbols:|unknown protein; FUNCTIONS IN: molecular_function unknown; INVOLVED IN: biological_process unknown; LOCATED IN: mitochondrion; EXPRESSED IN: 15 plant structures; EXPRESSED DURING: 9 growth stages; Has 36 Blast hits to 36 proteins in 8 species: Archae - 0; Bacteria - 0; Metazoa - 0; Fungi - 0; Plants - 36; Viruses - 0; Other Eukaryotes - 0 (source: NCBI BLink).|chr3:6787462-67…
Glyma.20G137400	2973	11	42.33	10.7902	42.6653	-1.98334	down	3.68947e-09	3.34838e-07	AT4G05200.1|Symbols:CRK25|cysteine-rich RLK (RECEPTOR-like protein kinase) 25|chr4:2679793-2682309 REVERSE LENGTH=675
Glyma.20G138600	2207	143.67	8.67	140.855	8.73669	4.01098	up	6.53031e-49	9.99617e-46	AT4G21410.1|Symbols:CRK29|cysteine-rich RLK (RECEPTOR-like protein kinase) 29|chr4:11402463-11405025 REVERSE LENGTH=679
Glyma.20G138700	2124	136	8.67	133.625	8.72493	3.9369	up	4.29757e-46	6.16727e-43	AT4G38830.1|Symbols:CRK26|cysteine-rich RLK (RECEPTOR-like protein kinase) 26|chr4:18122339-18124943 FORWARD LENGTH=665
Glyma.20G139000	2411	29	11	28.4714	11.0738	1.36237	up	0.000225257	0.00625786	AT4G38830.1|Symbols:CRK26|cysteine-rich RLK (RECEPTOR-like protein kinase) 26|chr4:18122339-18124943 FORWARD LENGTH=665
Glyma.20G139300	2476	40	200	39.0992	201.692	-2.36694	down	2.98277e-34	2.49045e-31	AT4G05200.1|Symbols:CRK25|cysteine-rich RLK (RECEPTOR-like protein kinase) 25|chr4:2679793-2682309 REVERSE LENGTH=675
Glyma.20G139700	2397	38.33	125.33	37.6046	126.441	-1.74948	down	1.29854e-16	3.05804e-14	AT4G05200.1|Symbols:CRK25|cysteine-rich RLK (RECEPTOR-like protein kinase) 25|chr4:2679793-2682309 REVERSE LENGTH=675
Glyma.20G155200	1612	27	53.33	26.5205	53.7683	-1.01965	down	0.000141455	0.0042429	AT5G52020.1|Symbols:|Integrase-type DNA-binding superfamily protein|chr5:21124192-21124890 REVERSE LENGTH=232
Glyma.20G184800	444	17.67	37.33	17.3479	37.5943	-1.11575	down	0.000392829	0.00990636	NA
Glyma.20G192700	2661	24.33	47.33	23.8627	47.832	-1.00322	down	0.000380624	0.00964625	AT2G07050.1|Symbols:CAS1|cycloartenol synthase 1|chr2:2924629-2930295 FORWARD LENGTH=759
Glyma.20G195900	2516	280.67	128	275.843	128.98	1.0967	up	2.04588e-12	3.01125e-10	AT5G07580.1|Symbols:|Integrase-type DNA-binding superfamily protein|chr5:2399525-2400349 FORWARD LENGTH=274
Glyma.20G196900	1199	262.67	664	257.97	670.511	-1.37806	down	1.03655e-23	4.40745e-21	AT5G51100.1|Symbols:FSD2|Fe superoxide dismutase 2|chr5:20773357-20775635 REVERSE LENGTH=305
Glyma.20G197600	1292	5.33	19	5.23604	19.2045	-1.8749	down	6.9724e-05	0.00230516	AT2G29460.1|Symbols:ATGSTU4, GST22, GSTU4|glutathione S-transferase tau 4|chr2:12626689-12627600 REVERSE LENGTH=224
Glyma.20G198700	1407	17.67	64.67	17.3119	65.2194	-1.91353	down	7.30165e-12	1.00693e-09	AT4G27510.1|Symbols:|unknown protein; Has 25 Blast hits to 23 proteins in 8 species: Archae - 0; Bacteria - 0; Metazoa - 0; Fungi - 0; Plants - 25; Viruses - 0; Other Eukaryotes - 0 (source: NCBI BLink).|chr4:13746284-13748996 REVERSE LENGTH=728
Glyma.20G204800	2252	28.33	10	27.7086	10.0686	1.46048	up	0.000107199	0.00335797	AT3G01680.1|Symbols:|CONTAINS InterPro DOMAIN/s: Mediator complex subunit Med28 (InterPro:IPR021640); BEST Arabidopsis thaliana protein match is: unknown protein (TAIR:AT3G01670.1); Has 122 Blast hits to 112 proteins in 13 species: Archae - 0; Bacteria - 0; Metazoa - 0; Fungi - 0; Plants - 122; Viruses - 0; Other Eukaryotes - 0 (source: NCBI BLink).|chr3:252033-255246 FORWARD LENGTH=740
Glyma.20G220800	937	131.33	301	128.9	303.438	-1.23515	down	9.77143e-16	2.13678e-13	AT3G05950.1|Symbols:|RmlC-like cupins superfamily protein|chr3:1781130-1781964 REVERSE LENGTH=229
Glyma.20G224200	981	44	123.67	43.2314	124.887	-1.53047	down	1.32958e-13	2.26978e-11	AT4G14746.1|Symbols:|CONTAINS InterPro DOMAIN/s: EGF-like (InterPro:IPR006210); Has 259 Blast hits to 234 proteins in 55 species: Archae - 0; Bacteria - 0; Metazoa - 184; Fungi - 0; Plants - 69; Viruses - 0; Other Eukaryotes - 6 (source: NCBI BLink).|chr4:8462720-8464326 REVERSE LENGTH=212
Glyma.20G229700	1529	228.67	40.33	224.402	40.8537	2.45755	up	1.54421e-38	1.50879e-35	NA
Glyma.20G234900	1803	9.33	30	9.15321	30.2033	-1.72235	down	4.63314e-06	0.000217772	AT1G09030.1|Symbols:NF-YB4|nuclear factor Y, subunit B4|chr1:2908611-2909030 REVERSE LENGTH=139
Glyma.20G237300	873	37	9.33	36.3135	9.45293	1.94167	up	6.14725e-08	4.36312e-06	AT5G27830.1|Symbols:|FUNCTIONS IN: molecular_function unknown; INVOLVED IN: response to oxidative stress; LOCATED IN: endomembrane system; EXPRESSED IN: 22 plant structures; EXPRESSED DURING: 13 growth stages; CONTAINS InterPro DOMAIN/s: Folate receptor, conserved region (InterPro:IPR018143); Has 1807 Blast hits to 1807 proteins in 277 species: Archae - 0; Bacteria - 0; Metazoa - 736; Fungi - 347…
Glyma.20G243800	1263	3	17	2.9524	17.1504	-2.53828	down	3.18256e-06	0.000156477	AT2G34860.2|Symbols:EDA3|DnaJ/Hsp40 cysteine-rich domain superfamily protein|chr2:14708380-14709804 FORWARD LENGTH=186
Glyma.20G246600	2265	5	0	4.85844	0	12.2463	up	0.000274791	0.00732384	AT5G60900.1|Symbols:RLK1|receptor-like protein kinase 1|chr5:24498467-24501494 REVERSE LENGTH=748
Glyma.U000100	1553	7	51.33	6.87442	51.8962	-2.91632	down	1.45093e-16	3.38222e-14	AT2G45550.1|Symbols:CYP76C4|cytochrome P450, family 76, subfamily C, polypeptide 4|chr2:18773541-18775654 REVERSE LENGTH=511
Glyma.U004700	1438	17.33	3.33	16.98	3.34266	2.34477	up	1.17759e-05	0.000495835	AT3G04770.2|Symbols:RPSAb|40s ribosomal protein SA B|chr3:1309544-1310846 REVERSE LENGTH=280
Glyma.U008900	2589	89.33	36	87.4802	36.4774	1.26195	up	2.7813e-08	2.12517e-06	AT3G46530.1|Symbols:RPP13|NB-ARC domain-containing disease resistance protein|chr3:17130739-17133246 REVERSE LENGTH=835
Glyma.U016700	2113	21	43	20.5714	43.4132	-1.07749	down	0.000281814	0.00747628	AT2G44990.1|Symbols:CCD7, MAX3, ATCCD7|carotenoid cleavage dioxygenase 7|chr2:18558938-18561621 FORWARD LENGTH=629
Glyma.U027100	3078	49	22.67	48.0615	22.8557	1.07233	up	0.000154463	0.00456746	AT3G51550.1|Symbols:FER|Malectin/receptor-like protein kinase family protein|chr3:19117877-19120564 REVERSE LENGTH=895
Glyma.U027300	2149	64	132	62.7406	133.237	-1.08652	down	1.53663e-08	1.24234e-06	AT3G09220.1|Symbols:LAC7|laccase 7|chr3:2827434-2830477 REVERSE LENGTH=567
Glyma.U033800	909	13.33	2	13.1444	2.0189	2.7028	up	2.20248e-05	0.000852082	NA
Glyma.U034800	240	30.33	83	29.7149	83.7593	-1.49506	down	4.63931e-10	5.06048e-08	NA
Glyma.U041300	1594	0.33	43.67	0.336804	43.9457	-7.02767	down	1.73056e-26	9.03075e-24	AT2G19600.1|Symbols:ATKEA4, KEA4|K+ efflux antiporter 4|chr2:8479275-8483482 FORWARD LENGTH=592
Glyma.U043300	1023	0.33	26	0.325738	26.1983	-6.32962	down	1.65583e-16	3.82106e-14	AT1G49670.1|Symbols:NQR|ARP protein (REF)|chr1:18381591-18386021 REVERSE LENGTH=629
