# Supplementary material for: Comparisons of constitutive resistances to soybean cyst nematode between PI 88788- and Peking-type sources of resistance in soybean by transcriptomic and metabolomic profilings
Source: Front Genet. 2022 Nov 10;13:1055867. doi: 10.3389/fgene.2022.1055867 (PMC9686325; doi:10.3389/fgene.2022.1055867)
Supplement: Supplementary file 6 [file Table3.XLS]

## Sheet: Pool-I
Table S3 Common differentially expressed genes (DEGs) in Peking-type sources of resistance (Pool-I).
GeneID	Regulation	Annotation
Glyma.01G008200	up	AT3G28345.1|Symbols:|ABC transporter family protein|chr3:10593921-10598775 REVERSE LENGTH=1240
Glyma.01G009200	up	AT2G25770.2|Symbols:|Polyketide cyclase/dehydrase and lipid transport superfamily protein|chr2:10992987-10993490 FORWARD LENGTH=167
Glyma.01G012100	up	AT4G16070.1|Symbols:|Mono-/di-acylglycerol lipase, N-terminal;Lipase, class 3|chr4:9096808-9100596 REVERSE LENGTH=654
Glyma.01G033200	down	AT1G69550.1|Symbols:|disease resistance protein (TIR-NBS-LRR class)|chr1:26148836-26153374 REVERSE LENGTH=1400
Glyma.01G041400	up	AT1G69870.1|Symbols:NRT1.7|nitrate transporter 1.7|chr1:26316208-26320097 FORWARD LENGTH=620
Glyma.01G046900	up	AT5G36930.1|Symbols:|Disease resistance protein (TIR-NBS-LRR class) family|chr5:14567771-14571907 REVERSE LENGTH=1188
Glyma.01G053600	down	AT1G13970.1|Symbols:|Protein of unknown function (DUF1336)|chr1:4779742-4781882 REVERSE LENGTH=504
Glyma.01G112200	down	AT5G36930.2|Symbols:|Disease resistance protein (TIR-NBS-LRR class) family|chr5:14567771-14571916 REVERSE LENGTH=1191
Glyma.01G115700	up	AT3G50170.1|Symbols:|Plant protein of unknown function (DUF247)|chr3:18601857-18603738 REVERSE LENGTH=541
Glyma.01G133600	down	NA
Glyma.01G204400	up	AT1G74950.1|Symbols:JAZ2, TIFY10B|TIFY domain/Divergent CCT motif family protein|chr1:28148919-28150258 REVERSE LENGTH=249
Glyma.01G219400	down	AT4G11600.1|Symbols:ATGPX6, PHGPX, LSC803, GPX6|glutathione peroxidase 6|chr4:7010021-7011330 REVERSE LENGTH=232
Glyma.01G221900	down	AT1G69230.2|Symbols:SP1L2|SPIRAL1-like2|chr1:26026543-26027085 REVERSE LENGTH=110
Glyma.02G002200	up	NA
Glyma.02G005700	down	AT1G04400.1|Symbols:CRY2, FHA, AT-PHH1, PHH1, ATCRY2|cryptochrome 2|chr1:1185719-1187901 REVERSE LENGTH=612
Glyma.02G017200	down	AT4G02390.1|Symbols:APP, PARP1, ATPARP1, PP|poly(ADP-ribose) polymerase|chr4:1050104-1053960 FORWARD LENGTH=637
Glyma.02G021600	down	AT1G07040.1|Symbols:|unknown protein; INVOLVED IN: biological_process unknown; LOCATED IN: chloroplast; EXPRESSED IN: 24 plant structures; EXPRESSED DURING: 14 growth stages; BEST Arabidopsis thaliana protein match is: unknown protein (TAIR:AT1G27030.1); Has 540 Blast hits to 538 proteins in 187 species: Archae - 0; Bacteria - 333; Metazoa - 0; Fungi - 0; Plants - 67; Viruses - 0; Other Eukaryote…
Glyma.02G027900	up	AT1G70170.1|Symbols:MMP|matrix metalloproteinase|chr1:26424005-26425141 FORWARD LENGTH=378
Glyma.02G028000	up	AT1G59970.1|Symbols:|Matrixin family protein|chr1:22073601-22074683 FORWARD LENGTH=360
Glyma.02G028700	down	AT1G59970.1|Symbols:|Matrixin family protein|chr1:22073601-22074683 FORWARD LENGTH=360
Glyma.02G028800	up	AT1G59970.1|Symbols:|Matrixin family protein|chr1:22073601-22074683 FORWARD LENGTH=360
Glyma.02G032600	up	AT3G28050.1|Symbols:|nodulin MtN21 /EamA-like transporter family protein|chr3:10442984-10445216 FORWARD LENGTH=367
Glyma.02G048600	up	AT3G51240.1|Symbols:F3H, TT6, F3'H|flavanone 3-hydroxylase|chr3:19025409-19026658 FORWARD LENGTH=358
Glyma.02G059900	down	AT4G36860.1|Symbols:|LIM domain-containing protein|chr4:17358580-17361189 REVERSE LENGTH=553
Glyma.02G061200	down	NA
Glyma.02G069500	down	AT1G65480.1|Symbols:FT|PEBP (phosphatidylethanolamine-binding protein) family protein|chr1:24331510-24333689 FORWARD LENGTH=175
Glyma.02G070000	down	AT3G04070.1|Symbols:anac047, NAC047|NAC domain containing protein 47|chr3:1061573-1062976 REVERSE LENGTH=359
Glyma.02G075000	up	AT1G22710.1|Symbols:SUC2, SUT1, ATSUC2|sucrose-proton symporter 2|chr1:8030911-8032970 REVERSE LENGTH=512
Glyma.02G086000	down	AT1G14820.3|Symbols:|Sec14p-like phosphatidylinositol transfer family protein|chr1:5105237-5106793 REVERSE LENGTH=252
Glyma.02G090100	up	AT1G71140.1|Symbols:|MATE efflux family protein|chr1:26824762-26826748 FORWARD LENGTH=485
Glyma.02G093200	up	AT3G12580.1|Symbols:HSP70, ATHSP70|heat shock protein 70|chr3:3991487-3993689 REVERSE LENGTH=650
Glyma.02G107800	up	NA
Glyma.02G116900	down	AT4G05530.1|Symbols:IBR1, SDRA|indole-3-butyric acid response 1|chr4:2816462-2818074 FORWARD LENGTH=254
Glyma.02G130400	up	AT5G13930.1|Symbols:CHS, TT4, ATCHS|Chalcone and stilbene synthase family protein|chr5:4488762-4490035 FORWARD LENGTH=395
Glyma.02G163900	down	AT2G35035.1|Symbols:URED|urease accessory protein D|chr2:14763387-14765045 REVERSE LENGTH=294
Glyma.02G179400	down	NA
Glyma.02G188300	down	AT5G06530.1|Symbols:|ABC-2 type transporter family protein|chr5:1990060-1994605 REVERSE LENGTH=751
Glyma.02G189700	down	AT2G27040.2|Symbols:AGO4|Argonaute family protein|chr2:11536795-11541503 REVERSE LENGTH=924
Glyma.02G189800	down	AT4G27290.1|Symbols:|S-locus lectin protein kinase family protein|chr4:13666281-13669202 FORWARD LENGTH=783
Glyma.02G215800	up	AT1G58250.1|Symbols:SAB|Golgi-body localisation protein domain ;RNA pol II promoter Fmp27 protein domain|chr1:21587317-21601373 REVERSE LENGTH=2607
Glyma.02G226700	down	AT2G18410.1|Symbols:|FUNCTIONS IN: molecular_function unknown; INVOLVED IN: biological_process unknown; LOCATED IN: cellular_component unknown; EXPRESSED IN: 22 plant structures; EXPRESSED DURING: 13 growth stages; CONTAINS InterPro DOMAIN/s: Histone acetylation protein 2 (InterPro:IPR019519); Has 35333 Blast hits to 34131 proteins in 2444 species: Archae - 798; Bacteria - 22429; Metazoa - 974; F…
Glyma.02G239400	up	AT5G16370.1|Symbols:AAE5|acyl activating enzyme 5|chr5:5356823-5358481 REVERSE LENGTH=552
Glyma.02G240000	up	AT1G65840.1|Symbols:ATPAO4, PAO4|polyamine oxidase 4|chr1:24490173-24492728 FORWARD LENGTH=497
Glyma.03G006800	up	AT3G45400.1|Symbols:|exostosin family protein|chr3:16651963-16653479 FORWARD LENGTH=475
Glyma.03G019300	down	AT2G45660.1|Symbols:AGL20, SOC1, ATSOC1|AGAMOUS-like 20|chr2:18807799-18810193 REVERSE LENGTH=214
Glyma.03G027200	down	AT4G08850.1|Symbols:|Leucine-rich repeat receptor-like protein kinase family protein|chr4:5636693-5640496 REVERSE LENGTH=1045
Glyma.03G029300	down	AT4G32760.1|Symbols:|ENTH/VHS/GAT family protein|chr4:15799376-15803832 FORWARD LENGTH=675
Glyma.03G035400	down	AT3G42630.1|Symbols:|Pentatricopeptide repeat (PPR) superfamily protein|chr3:14722314-14723635 FORWARD LENGTH=415
Glyma.03G039300	up	AT3G14470.1|Symbols:|NB-ARC domain-containing disease resistance protein|chr3:4857940-4861104 FORWARD LENGTH=1054
Glyma.03G040600	down	AT3G08860.1|Symbols:PYD4|PYRIMIDINE 4|chr3:2696754-2699087 REVERSE LENGTH=481
Glyma.03G047700	up	AT5G17680.1|Symbols:|disease resistance protein (TIR-NBS-LRR class), putative|chr5:5822999-5827153 FORWARD LENGTH=1294
Glyma.03G047800	up	AT2G38770.1|Symbols:EMB2765|P-loop containing nucleoside triphosphate hydrolases superfamily protein|chr2:16203185-16210253 REVERSE LENGTH=1509
Glyma.03G047900	up	AT5G41750.2|Symbols:|Disease resistance protein (TIR-NBS-LRR class) family|chr5:16694047-16697527 FORWARD LENGTH=1068
Glyma.03G048000	up	AT1G18950.1|Symbols:|DDT domain superfamily|chr1:6546539-6551549 FORWARD LENGTH=750
Glyma.03G052000	up	AT5G10770.1|Symbols:|Eukaryotic aspartyl protease family protein|chr5:3403331-3405331 REVERSE LENGTH=474
Glyma.03G058900	down	NA
Glyma.03G065500	down	AT3G23730.1|Symbols:XTH16|xyloglucan endotransglucosylase/hydrolase 16|chr3:8550222-8551248 FORWARD LENGTH=291
Glyma.03G083600	down	AT2G33820.1|Symbols:ATMBAC1, MBAC1|Mitochondrial substrate carrier family protein|chr2:14306293-14308293 REVERSE LENGTH=311
Glyma.03G100500	up	NA
Glyma.03G103300	up	AT3G25520.2|Symbols:ATL5|ribosomal protein L5|chr3:9269573-9270434 REVERSE LENGTH=190
Glyma.03G121400	down	AT3G17850.1|Symbols:|Protein kinase superfamily protein|chr3:6109854-6116245 REVERSE LENGTH=1296
Glyma.03G131200	up	AT1G52800.1|Symbols:|2-oxoglutarate (2OG) and Fe(II)-dependent oxygenase superfamily protein|chr1:19664044-19665362 FORWARD LENGTH=314
Glyma.03G165800	down	AT4G08850.1|Symbols:|Leucine-rich repeat receptor-like protein kinase family protein|chr4:5636693-5640496 REVERSE LENGTH=1045
Glyma.03G171700	up	AT3G53720.1|Symbols:ATCHX20, CHX20|cation/H+ exchanger 20|chr3:19905826-19910027 REVERSE LENGTH=842
Glyma.03G225500	down	AT3G62040.1|Symbols:|Haloacid dehalogenase-like hydrolase (HAD) superfamily protein|chr3:22975328-22976518 REVERSE LENGTH=249
Glyma.03G247500	down	AT3G04720.1|Symbols:PR4, HEL, PR-4|pathogenesis-related 4|chr3:1285691-1286531 REVERSE LENGTH=212
Glyma.03G248400	down	AT1G60750.1|Symbols:|NAD(P)-linked oxidoreductase superfamily protein|chr1:22362293-22363854 REVERSE LENGTH=330
Glyma.03G248500	down	AT1G60690.1|Symbols:|NAD(P)-linked oxidoreductase superfamily protein|chr1:22349892-22351668 REVERSE LENGTH=345
Glyma.03G262700	up	AT1G53730.1|Symbols:SRF6|STRUBBELIG-receptor family 6|chr1:20061771-20065475 FORWARD LENGTH=719
Glyma.03G264900	up	AT4G11860.1|Symbols:|Protein of unknown function (DUF544)|chr4:7134237-7138361 REVERSE LENGTH=682
Glyma.04G017600	down	AT5G54770.1|Symbols:THI1, TZ, THI4|thiazole biosynthetic enzyme, chloroplast (ARA6) (THI1) (THI4)|chr5:22246634-22247891 FORWARD LENGTH=349
Glyma.04G053100	up	AT5G12000.1|Symbols:|Protein kinase protein with adenine nucleotide alpha hydrolases-like domain|chr5:3874151-3876780 REVERSE LENGTH=701
Glyma.04G104400	up	AT1G22180.2|Symbols:|Sec14p-like phosphatidylinositol transfer family protein|chr1:7828434-7829745 REVERSE LENGTH=314
Glyma.04G105900	up	AT1G55020.1|Symbols:LOX1, ATLOX1|lipoxygenase 1|chr1:20525798-20530143 FORWARD LENGTH=859
Glyma.04G115300	down	AT3G16520.1|Symbols:UGT88A1|UDP-glucosyl transferase 88A1|chr3:5618807-5620833 REVERSE LENGTH=451
Glyma.04G131100	up	AT1G75280.1|Symbols:|NmrA-like negative transcriptional regulator family protein|chr1:28252030-28253355 FORWARD LENGTH=310
Glyma.04G177500	down	AT4G17190.2|Symbols:FPS2|farnesyl diphosphate synthase 2|chr4:9648743-9650346 REVERSE LENGTH=247
Glyma.04G189800	up	AT4G24750.1|Symbols:|Rhodanese/Cell cycle control phosphatase superfamily protein|chr4:12758422-12760749 REVERSE LENGTH=292
Glyma.04G190800	down	AT5G61640.1|Symbols:PMSR1, ATMSRA1|peptidemethionine sulfoxide reductase 1|chr5:24775107-24776147 FORWARD LENGTH=202
Glyma.04G195600	down	AT4G24890.1|Symbols:ATPAP24, PAP24|purple acid phosphatase 24|chr4:12811510-12814440 REVERSE LENGTH=615
Glyma.04G257400	up	AT4G11860.1|Symbols:|Protein of unknown function (DUF544)|chr4:7134237-7138361 REVERSE LENGTH=682
Glyma.05G000100	up	AT4G30860.1|Symbols:ASHR3, SDG4|SET domain group 4|chr4:15024546-15027427 FORWARD LENGTH=497
Glyma.05G007100	down	AT3G01500.2|Symbols:CA1|carbonic anhydrase 1|chr3:194853-197873 REVERSE LENGTH=347
Glyma.05G007900	up	AT1G23740.1|Symbols:|Oxidoreductase, zinc-binding dehydrogenase family protein|chr1:8398245-8399656 REVERSE LENGTH=386
Glyma.05G014800	up	AT3G18600.1|Symbols:|P-loop containing nucleoside triphosphate hydrolases superfamily protein|chr3:6399724-6403007 REVERSE LENGTH=568
Glyma.05G065700	up	AT4G17030.1|Symbols:ATEXLB1, EXPR, AT-EXPR, ATEXPR1, ATHEXP BETA 3.1, EXLB1|expansin-like B1|chr4:9581817-9583181 REVERSE LENGTH=250
Glyma.05G142500	up	AT1G30220.1|Symbols:ATINT2, INT2|inositol transporter 2|chr1:10632957-10635439 REVERSE LENGTH=580
Glyma.05G147000	down	AT1G67980.1|Symbols:CCOAMT|caffeoyl-CoA 3-O-methyltransferase|chr1:25487724-25488934 FORWARD LENGTH=232
Glyma.05G165600	up	AT4G27190.1|Symbols:|NB-ARC domain-containing disease resistance protein|chr4:13620977-13623934 REVERSE LENGTH=985
Glyma.05G178700	up	AT5G65020.1|Symbols:ANNAT2|annexin 2|chr5:25973915-25975554 FORWARD LENGTH=317
Glyma.05G202700	up	AT5G50800.1|Symbols:SWEET13, AtSWEET13|Nodulin MtN3 family protein|chr5:20665280-20667140 REVERSE LENGTH=294
Glyma.05G204600	down	AT4G11650.1|Symbols:ATOSM34, OSM34|osmotin 34|chr4:7025127-7026113 REVERSE LENGTH=244
Glyma.05G205700	up	AT1G12800.1|Symbols:|Nucleic acid-binding, OB-fold-like protein|chr1:4361778-4365189 REVERSE LENGTH=767
Glyma.05G224500	up	AT4G26260.2|Symbols:MIOX4|myo-inositol oxygenase 4|chr4:13297939-13300146 FORWARD LENGTH=318
Glyma.06G035600	up	AT4G31940.1|Symbols:CYP82C4|cytochrome P450, family 82, subfamily C, polypeptide 4|chr4:15452040-15453966 FORWARD LENGTH=524
Glyma.06G059500	up	AT5G57685.1|Symbols:ATGDU3, GDU3, LSB1|glutamine dumper 3|chr5:23366356-23366802 REVERSE LENGTH=148
Glyma.06G060600	down	AT2G24960.2|Symbols:|unknown protein; FUNCTIONS IN: molecular_function unknown; INVOLVED IN: biological_process unknown; LOCATED IN: cellular_component unknown; EXPRESSED IN: 21 plant structures; EXPRESSED DURING: 12 growth stages; BEST Arabidopsis thaliana protein match is: unknown protein (TAIR:AT4G02210.2); Has 30201 Blast hits to 17322 proteins in 780 species: Archae - 12; Bacteria - 1396; Me…
Glyma.06G085200	up	AT5G25820.1|Symbols:|Exostosin family protein|chr5:8997248-8999574 REVERSE LENGTH=654
Glyma.06G149300	down	NA
Glyma.06G156700	down	AT5G09220.1|Symbols:AAP2|amino acid permease 2|chr5:2866867-2868863 FORWARD LENGTH=493
Glyma.06G158700	up	AT5G53590.1|Symbols:|SAUR-like auxin-responsive protein family|chr5:21772107-21772535 FORWARD LENGTH=142
Glyma.06G182700	up	AT5G14740.2|Symbols:CA2, CA18, BETA CA2|carbonic anhydrase 2|chr5:4760536-4762382 FORWARD LENGTH=259
Glyma.06G200700	down	NA
Glyma.06G201900	down	NA
Glyma.06G205600	down	AT3G08900.1|Symbols:RGP3, RGP|reversibly glycosylated polypeptide 3|chr3:2708347-2709714 REVERSE LENGTH=362
Glyma.06G207400	up	AT1G09690.1|Symbols:|Translation protein SH3-like family protein|chr1:3136407-3137430 REVERSE LENGTH=164
Glyma.06G239800	down	AT3G21260.3|Symbols:|Glycolipid transfer protein (GLTP) family protein|chr3:7464132-7465785 REVERSE LENGTH=233
Glyma.06G241300	down	AT4G10720.1|Symbols:|Ankyrin repeat family protein|chr4:6607879-6609358 FORWARD LENGTH=445
Glyma.06G241600	down	AT4G10720.1|Symbols:|Ankyrin repeat family protein|chr4:6607879-6609358 FORWARD LENGTH=445
Glyma.06G242000	down	AT4G10720.1|Symbols:|Ankyrin repeat family protein|chr4:6607879-6609358 FORWARD LENGTH=445
Glyma.06G259100	up	AT5G17680.1|Symbols:|disease resistance protein (TIR-NBS-LRR class), putative|chr5:5822999-5827153 FORWARD LENGTH=1294
Glyma.06G259800	down	AT5G17680.1|Symbols:|disease resistance protein (TIR-NBS-LRR class), putative|chr5:5822999-5827153 FORWARD LENGTH=1294
Glyma.06G260200	up	AT1G60710.1|Symbols:ATB2|NAD(P)-linked oxidoreductase superfamily protein|chr1:22355073-22356627 REVERSE LENGTH=345
Glyma.06G286200	up	AT4G35160.1|Symbols:|O-methyltransferase family protein|chr4:16730989-16732808 REVERSE LENGTH=382
Glyma.06G286600	up	AT4G35160.1|Symbols:|O-methyltransferase family protein|chr4:16730989-16732808 REVERSE LENGTH=382
Glyma.06G293900	down	AT1G03670.1|Symbols:|ankyrin repeat family protein|chr1:914222-916222 REVERSE LENGTH=616
Glyma.06G310000	down	AT5G36930.2|Symbols:|Disease resistance protein (TIR-NBS-LRR class) family|chr5:14567771-14571916 REVERSE LENGTH=1191
Glyma.07G000100	up	AT2G01910.2|Symbols:ATMAP65-6, MAP65-6|Microtubule associated protein (MAP65/ASE1) family protein|chr2:417698-420182 FORWARD LENGTH=567
Glyma.07G006700	up	AT1G55020.1|Symbols:LOX1, ATLOX1|lipoxygenase 1|chr1:20525798-20530143 FORWARD LENGTH=859
Glyma.07G006800	up	AT3G22400.1|Symbols:LOX5|PLAT/LH2 domain-containing lipoxygenase family protein|chr3:7927011-7931167 FORWARD LENGTH=886
Glyma.07G006900	up	AT1G55020.1|Symbols:LOX1, ATLOX1|lipoxygenase 1|chr1:20525798-20530143 FORWARD LENGTH=859
Glyma.07G011800	down	AT1G17710.1|Symbols:|Pyridoxal phosphate phosphatase-related protein|chr1:6090763-6091975 REVERSE LENGTH=279
Glyma.07G013900	up	AT1G14520.2|Symbols:MIOX1|myo-inositol oxygenase 1|chr1:4968376-4969954 REVERSE LENGTH=309
Glyma.07G025100	up	AT1G15880.1|Symbols:GOS11, atgos11|golgi snare 11|chr1:5458718-5460089 REVERSE LENGTH=223
Glyma.07G035700	down	AT3G13950.1|Symbols:|unknown protein; BEST Arabidopsis thaliana protein match is: unknown protein (TAIR:AT4G13266.1); Has 339 Blast hits to 265 proteins in 12 species: Archae - 0; Bacteria - 0; Metazoa - 0; Fungi - 0; Plants - 339; Viruses - 0; Other Eukaryotes - 0 (source: NCBI BLink).|chr3:4604149-4605195 FORWARD LENGTH=207
Glyma.07G050300	up	AT1G68290.1|Symbols:ENDO 2|endonuclease 2|chr1:25596718-25598264 FORWARD LENGTH=290
Glyma.07G050900	up	AT2G46760.1|Symbols:|D-arabinono-1,4-lactone oxidase family protein|chr2:19213028-19215166 REVERSE LENGTH=603
Glyma.07G051800	down	AT2G46690.1|Symbols:|SAUR-like auxin-responsive protein family|chr2:19180904-19181269 FORWARD LENGTH=121
Glyma.07G063000	up	AT3G09140.1|Symbols:|Protein of unknown function (DUF674)|chr3:2801094-2802773 REVERSE LENGTH=530
Glyma.07G063100	up	AT1G12220.2|Symbols:RPS5|Disease resistance protein (CC-NBS-LRR class) family|chr1:4145011-4147680 FORWARD LENGTH=889
Glyma.07G063600	down	AT1G51480.1|Symbols:|Disease resistance protein (CC-NBS-LRR class) family|chr1:19090847-19094306 REVERSE LENGTH=941
Glyma.07G063700	down	AT1G12220.2|Symbols:RPS5|Disease resistance protein (CC-NBS-LRR class) family|chr1:4145011-4147680 FORWARD LENGTH=889
Glyma.07G063900	up	AT2G46150.1|Symbols:|Late embryogenesis abundant (LEA) hydroxyproline-rich glycoprotein family|chr2:18961424-18962089 FORWARD LENGTH=221
Glyma.07G064600	up	AT3G61530.2|Symbols:PANB2|Phosphoenolpyruvate carboxylase family protein|chr3:22771692-22773313 REVERSE LENGTH=354
Glyma.07G064900	up	AT5G01150.1|Symbols:|Protein of unknown function (DUF674)|chr5:51988-53649 FORWARD LENGTH=501
Glyma.07G065300	up	AT2G46150.1|Symbols:|Late embryogenesis abundant (LEA) hydroxyproline-rich glycoprotein family|chr2:18961424-18962089 FORWARD LENGTH=221
Glyma.07G075400	up	AT3G61200.1|Symbols:|Thioesterase superfamily protein|chr3:22657599-22658350 REVERSE LENGTH=188
Glyma.07G083000	down	AT2G45550.1|Symbols:CYP76C4|cytochrome P450, family 76, subfamily C, polypeptide 4|chr2:18773541-18775654 REVERSE LENGTH=511
Glyma.07G094000	down	NA
Glyma.07G111300	down	AT2G44930.1|Symbols:|Plant protein of unknown function (DUF247)|chr2:18529700-18531671 REVERSE LENGTH=515
Glyma.07G117700	down	AT2G32800.1|Symbols:AP4.3A|protein kinase family protein|chr2:13916478-13919033 FORWARD LENGTH=851
Glyma.07G118200	up	AT5G24910.1|Symbols:CYP714A1|cytochrome P450, family 714, subfamily A, polypeptide 1|chr5:8567674-8570260 REVERSE LENGTH=532
Glyma.07G131900	down	AT2G20480.1|Symbols:|unknown protein; Has 19 Blast hits to 19 proteins in 10 species: Archae - 0; Bacteria - 0; Metazoa - 0; Fungi - 0; Plants - 19; Viruses - 0; Other Eukaryotes - 0 (source: NCBI BLink).|chr2:8830715-8831496 REVERSE LENGTH=63
Glyma.07G133500	down	AT5G02230.2|Symbols:|Haloacid dehalogenase-like hydrolase (HAD) superfamily protein|chr5:449132-450507 FORWARD LENGTH=280
Glyma.07G134500	down	AT5G02160.1|Symbols:|unknown protein; FUNCTIONS IN: molecular_function unknown; INVOLVED IN: biological_process unknown; LOCATED IN: chloroplast thylakoid membrane; EXPRESSED IN: 23 plant structures; EXPRESSED DURING: 13 growth stages; Has 121 Blast hits to 121 proteins in 17 species: Archae - 0; Bacteria - 0; Metazoa - 0; Fungi - 0; Plants - 121; Viruses - 0; Other Eukaryotes - 0 (source: NCBI B…
Glyma.07G139700	down	AT3G09270.1|Symbols:ATGSTU8, GSTU8|glutathione S-transferase TAU 8|chr3:2848407-2849226 REVERSE LENGTH=224
Glyma.07G154100	down	AT5G01550.1|Symbols:LECRKA4.2|lectin receptor kinase a4.1|chr5:214517-216583 REVERSE LENGTH=688
Glyma.07G155600	down	AT2G38320.1|Symbols:TBL34|TRICHOME BIREFRINGENCE-LIKE 34|chr2:16055488-16057874 FORWARD LENGTH=410
Glyma.07G167700	down	AT5G62420.1|Symbols:|NAD(P)-linked oxidoreductase superfamily protein|chr5:25064835-25066111 FORWARD LENGTH=316
Glyma.07G195700	up	AT1G65070.2|Symbols:|DNA mismatch repair protein MutS, type 2|chr1:24173047-24176244 REVERSE LENGTH=876
Glyma.07G196800	up	AT1G17420.1|Symbols:LOX3|lipoxygenase 3|chr1:5977512-5981384 FORWARD LENGTH=919
Glyma.07G196900	up	AT2G22870.1|Symbols:EMB2001|P-loop containing nucleoside triphosphate hydrolases superfamily protein|chr2:9739476-9740921 FORWARD LENGTH=300
Glyma.07G197100	up	AT4G32480.1|Symbols:|Protein of unknown function (DUF506) |chr4:15676488-15677776 FORWARD LENGTH=287
Glyma.07G204800	up	AT4G18550.1|Symbols:|alpha/beta-Hydrolases superfamily protein|chr4:10225006-10226862 REVERSE LENGTH=419
Glyma.07G205200	down	AT1G29050.1|Symbols:TBL38|TRICHOME BIREFRINGENCE-LIKE 38|chr1:10136376-10139082 REVERSE LENGTH=380
Glyma.07G211500	down	AT1G49670.1|Symbols:NQR|ARP protein (REF)|chr1:18381591-18386021 REVERSE LENGTH=629
Glyma.08G097300	down	AT3G14420.2|Symbols:|Aldolase-type TIM barrel family protein|chr3:4821804-4823899 FORWARD LENGTH=367
Glyma.08G101000	down	AT3G26040.1|Symbols:|HXXXD-type acyl-transferase family protein|chr3:9519741-9521069 FORWARD LENGTH=442
Glyma.08G103200	up	AT1G67490.1|Symbols:GCS1, KNF|glucosidase 1|chr1:25280633-25286581 REVERSE LENGTH=852
Glyma.08G109100	down	AT3G23820.1|Symbols:GAE6|UDP-D-glucuronate 4-epimerase 6|chr3:8603645-8605027 FORWARD LENGTH=460
Glyma.08G109300	down	AT5G13930.1|Symbols:CHS, TT4, ATCHS|Chalcone and stilbene synthase family protein|chr5:4488762-4490035 FORWARD LENGTH=395
Glyma.08G114000	down	AT4G18100.1|Symbols:|Ribosomal protein L32e|chr4:10035715-10036475 REVERSE LENGTH=133
Glyma.08G119000	up	AT5G47260.1|Symbols:|ATP binding;GTP binding;nucleotide binding;nucleoside-triphosphatases|chr5:19189411-19192516 FORWARD LENGTH=948
Glyma.08G119200	down	AT1G12280.1|Symbols:|LRR and NB-ARC domains-containing disease resistance protein|chr1:4174875-4177559 REVERSE LENGTH=894
Glyma.08G140500	down	AT5G07990.1|Symbols:TT7, CYP75B1, D501|Cytochrome P450 superfamily protein|chr5:2560437-2562859 FORWARD LENGTH=513
Glyma.08G146400	down	AT5G09830.1|Symbols:|BolA-like family protein|chr5:3057816-3058769 REVERSE LENGTH=93
Glyma.08G150100	up	AT5G42260.1|Symbols:BGLU12|beta glucosidase 12|chr5:16898712-16900235 FORWARD LENGTH=507
Glyma.08G171100	down	AT1G22150.1|Symbols:SULTR1;3|sulfate transporter 1;3|chr1:7818361-7821344 FORWARD LENGTH=656
Glyma.08G175400	down	AT5G56080.1|Symbols:ATNAS2, NAS2|nicotianamine synthase 2|chr5:22711402-22712364 REVERSE LENGTH=320
Glyma.08G200100	down	AT4G25150.1|Symbols:|HAD superfamily, subfamily IIIB acid phosphatase|chr4:12901736-12902882 REVERSE LENGTH=260
Glyma.08G213400	down	AT1G80030.2|Symbols:|Molecular chaperone Hsp40/DnaJ family protein|chr1:30105398-30108873 REVERSE LENGTH=500
Glyma.08G229700	down	AT3G06240.1|Symbols:|F-box family protein|chr3:1887336-1888619 FORWARD LENGTH=427
Glyma.08G229800	down	AT3G21060.1|Symbols:|Transducin/WD40 repeat-like superfamily protein|chr3:7377822-7379942 FORWARD LENGTH=547
Glyma.08G233000	up	AT1G61810.2|Symbols:BGLU45|beta-glucosidase 45|chr1:22830035-22830885 FORWARD LENGTH=122
Glyma.08G240400	down	AT3G01090.3|Symbols:AKIN10, KIN10|SNF1 kinase homolog 10|chr3:31437-33977 REVERSE LENGTH=512
Glyma.08G264700	up	AT3G14075.2|Symbols:|Mono-/di-acylglycerol lipase, N-terminal;Lipase, class 3|chr3:4663819-4666338 REVERSE LENGTH=642
Glyma.08G284000	up	AT1G12940.1|Symbols:ATNRT2.5, NRT2.5|nitrate transporter2.5|chr1:4416405-4418337 FORWARD LENGTH=502
Glyma.08G289900	up	AT2G16790.2|Symbols:|P-loop containing nucleoside triphosphate hydrolases superfamily protein|chr2:7284093-7284901 REVERSE LENGTH=187
Glyma.08G305500	up	AT5G35700.1|Symbols:FIM2, FIM5|fimbrin-like protein 2|chr5:13872833-13876432 REVERSE LENGTH=687
Glyma.08G317400	down	AT3G07040.1|Symbols:RPM1, RPS3|NB-ARC domain-containing disease resistance protein|chr3:2226244-2229024 REVERSE LENGTH=926
Glyma.08G317500	down	AT4G26900.1|Symbols:AT-HF, HISN4|HIS HF|chr4:13515514-13519608 FORWARD LENGTH=592
Glyma.08G318000	down	AT3G07040.1|Symbols:RPM1, RPS3|NB-ARC domain-containing disease resistance protein|chr3:2226244-2229024 REVERSE LENGTH=926
Glyma.08G338500	up	AT4G01070.1|Symbols:GT72B1, UGT72B1|UDP-Glycosyltransferase superfamily protein|chr4:461858-463300 REVERSE LENGTH=480
Glyma.08G339300	down	NA
Glyma.08G339400	down	NA
Glyma.08G339600	down	NA
Glyma.09G014900	down	AT1G79670.1|Symbols:RFO1, WAKL22|Wall-associated kinase family protein|chr1:29976887-29979337 REVERSE LENGTH=751
Glyma.09G030800	up	NA
Glyma.09G034900	down	AT4G16230.1|Symbols:|GDSL-like Lipase/Acylhydrolase superfamily protein|chr4:9185298-9186447 FORWARD LENGTH=251
Glyma.09G037100	up	AT4G16260.1|Symbols:|Glycosyl hydrolase superfamily protein|chr4:9200180-9201441 REVERSE LENGTH=344
Glyma.09G049300	up	AT4G37340.1|Symbols:CYP81D3|cytochrome P450, family 81, subfamily D, polypeptide 3|chr4:17564953-17566706 REVERSE LENGTH=500
Glyma.09G066200	down	AT5G57030.1|Symbols:LUT2|Lycopene beta/epsilon cyclase protein|chr5:23077398-23079818 FORWARD LENGTH=524
Glyma.09G094400	up	AT4G35150.1|Symbols:|O-methyltransferase family protein|chr4:16726948-16728531 REVERSE LENGTH=325
Glyma.09G094600	up	AT4G35150.1|Symbols:|O-methyltransferase family protein|chr4:16726948-16728531 REVERSE LENGTH=325
Glyma.09G102400	up	AT1G70850.2|Symbols:MLP34|MLP-like protein 34|chr1:26715673-26716744 REVERSE LENGTH=236
Glyma.09G107600	down	AT5G01720.1|Symbols:|RNI-like superfamily protein|chr5:267118-270391 REVERSE LENGTH=665
Glyma.09G124400	up	AT1G70670.1|Symbols:|Caleosin-related family protein|chr1:26644830-26645970 FORWARD LENGTH=195
Glyma.09G144300	down	AT5G36140.1|Symbols:CYP716A2|cytochrome P450, family 716, subfamily A, polypeptide 2|chr5:14212212-14213259 REVERSE LENGTH=318
Glyma.09G161400	down	AT5G36930.1|Symbols:|Disease resistance protein (TIR-NBS-LRR class) family|chr5:14567771-14571907 REVERSE LENGTH=1188
Glyma.09G197200	down	AT1G42540.1|Symbols:ATGLR3.3, GLR3.3|glutamate receptor 3.3|chr1:15973489-15976703 FORWARD LENGTH=933
Glyma.09G209500	up	AT4G16070.1|Symbols:|Mono-/di-acylglycerol lipase, N-terminal;Lipase, class 3|chr4:9096808-9100596 REVERSE LENGTH=654
Glyma.09G216400	down	AT3G47570.1|Symbols:|Leucine-rich repeat protein kinase family protein|chr3:17527611-17530748 FORWARD LENGTH=1010
Glyma.09G261300	up	AT3G61280.1|Symbols:|Arabidopsis thaliana protein of unknown function (DUF821)|chr3:22681145-22683589 FORWARD LENGTH=536
Glyma.09G276300	down	AT3G51630.2|Symbols:WNK5|with no lysine (K) kinase 5|chr3:19149487-19151924 FORWARD LENGTH=549
Glyma.09G278700	down	AT3G08850.1|Symbols:RAPTOR1B, ATRAPTOR1B, RAPTOR1|HEAT repeat ;WD domain, G-beta repeat protein protein|chr3:2686978-2694911 REVERSE LENGTH=1344
Glyma.09G278900	up	AT4G35800.1|Symbols:NRPB1, RPB1, RNA_POL_II_LSRNA_POL_II_LS, RNA_POL_II_LS|RNA polymerase II large subunit|chr4:16961115-16967892 REVERSE LENGTH=1839
Glyma.10G005800	down	NA
Glyma.10G006000	down	NA
Glyma.10G023900	down	AT4G02940.1|Symbols:|oxidoreductase, 2OG-Fe(II) oxygenase family protein|chr4:1306658-1310699 FORWARD LENGTH=569
Glyma.10G029100	down	AT3G63290.1|Symbols:|2-oxoglutarate (2OG) and Fe(II)-dependent oxygenase superfamily protein|chr3:23381713-23383059 FORWARD LENGTH=403
Glyma.10G038500	down	AT3G54220.1|Symbols:SCR, SGR1|GRAS family transcription factor|chr3:20070550-20072625 FORWARD LENGTH=653
Glyma.10G043900	down	AT3G53700.1|Symbols:MEE40|Pentatricopeptide repeat (PPR) superfamily protein|chr3:19900303-19902567 FORWARD LENGTH=754
Glyma.10G064200	down	AT5G03795.1|Symbols:|Exostosin family protein|chr5:1007554-1010373 REVERSE LENGTH=518
Glyma.10G095900	down	NA
Glyma.10G098400	up	AT5G38260.1|Symbols:|Protein kinase superfamily protein|chr5:15283692-15285837 REVERSE LENGTH=638
Glyma.10G119300	down	AT5G59100.1|Symbols:|Subtilisin-like serine endopeptidase family protein|chr5:23858951-23862087 REVERSE LENGTH=741
Glyma.10G122800	down	NA
Glyma.10G128900	down	NA
Glyma.10G129000	up	AT2G34930.1|Symbols:|disease resistance family protein / LRR family protein|chr2:14737169-14739886 REVERSE LENGTH=905
Glyma.10G129400	up	AT2G34930.1|Symbols:|disease resistance family protein / LRR family protein|chr2:14737169-14739886 REVERSE LENGTH=905
Glyma.10G130200	down	AT4G13540.1|Symbols:|unknown protein; INVOLVED IN: N-terminal protein myristoylation; BEST Arabidopsis thaliana protein match is: unknown protein (TAIR:AT3G23930.1); Has 4658 Blast hits to 3455 proteins in 431 species: Archae - 39; Bacteria - 387; Metazoa - 1842; Fungi - 436; Plants - 133; Viruses - 38; Other Eukaryotes - 1783 (source: NCBI BLink).|chr4:7869896-7870604 FORWARD LENGTH=210
Glyma.10G135700	up	AT3G48950.1|Symbols:|Pectin lyase-like superfamily protein|chr3:18148017-18149987 FORWARD LENGTH=469
Glyma.10G159800	down	AT3G04940.1|Symbols:ATCYSD1, CYSD1|cysteine synthase D1|chr3:1365681-1367508 FORWARD LENGTH=324
Glyma.10G172700	up	AT1G64660.1|Symbols:ATMGL, MGL|methionine gamma-lyase|chr1:24028977-24030537 FORWARD LENGTH=441
Glyma.10G179000	up	ATCG00800.1|Symbols:|structural constituent of ribosome|chrC:82826-83482 REVERSE LENGTH=218
Glyma.10G200800	up	AT2G45550.1|Symbols:CYP76C4|cytochrome P450, family 76, subfamily C, polypeptide 4|chr2:18773541-18775654 REVERSE LENGTH=511
Glyma.10G209800	up	AT3G53260.1|Symbols:PAL2, ATPAL2|phenylalanine ammonia-lyase 2|chr3:19744256-19746619 REVERSE LENGTH=717
Glyma.10G232800	down	AT1G63700.1|Symbols:EMB71, YDA, MAPKKK4|Protein kinase superfamily protein|chr1:23625208-23629031 REVERSE LENGTH=883
Glyma.10G252800	down	AT4G23180.1|Symbols:CRK10, RLK4|cysteine-rich RLK (RECEPTOR-like protein kinase) 10|chr4:12138171-12140780 FORWARD LENGTH=669
Glyma.10G262800	down	AT2G15230.1|Symbols:ATLIP1, LIP1|lipase 1|chr2:6612666-6615204 FORWARD LENGTH=393
Glyma.10G279500	up	AT5G08415.1|Symbols:|Radical SAM superfamily protein|chr5:2710983-2713101 REVERSE LENGTH=394
Glyma.10G282300	up	AT5G05320.1|Symbols:|FAD/NAD(P)-binding oxidoreductase family protein|chr5:1575093-1576679 REVERSE LENGTH=406
Glyma.10G285300	down	AT3G19950.1|Symbols:|RING/U-box superfamily protein|chr3:6942853-6943839 FORWARD LENGTH=328
Glyma.11G064100	down	AT4G36790.1|Symbols:|Major facilitator superfamily protein|chr4:17336360-17338304 FORWARD LENGTH=489
Glyma.11G078900	up	AT4G30780.1|Symbols:|unknown protein; BEST Arabidopsis thaliana protein match is: unknown protein (TAIR:AT2G24100.1); Has 109 Blast hits to 109 proteins in 18 species: Archae - 0; Bacteria - 0; Metazoa - 1; Fungi - 0; Plants - 95; Viruses - 0; Other Eukaryotes - 13 (source: NCBI BLink).|chr4:14990523-14992855 FORWARD LENGTH=589
Glyma.11G095100	down	AT4G16260.1|Symbols:|Glycosyl hydrolase superfamily protein|chr4:9200180-9201441 REVERSE LENGTH=344
Glyma.11G103100	down	AT3G19840.1|Symbols:ATPRP40C, PRP40C|pre-mRNA-processing protein 40C|chr3:6891228-6897227 FORWARD LENGTH=835
Glyma.11G164700	down	AT5G58490.1|Symbols:|NAD(P)-binding Rossmann-fold superfamily protein|chr5:23643068-23644455 FORWARD LENGTH=324
Glyma.11G180900	up	AT5G22300.1|Symbols:NIT4, AtNIT4|nitrilase 4|chr5:7379401-7381764 FORWARD LENGTH=355
Glyma.11G188800	up	AT5G22620.2|Symbols:|phosphoglycerate/bisphosphoglycerate mutase family protein|chr5:7517731-7520223 REVERSE LENGTH=482
Glyma.11G190500	down	NA
Glyma.11G219000	up	AT3G55470.2|Symbols:|Calcium-dependent lipid-binding (CaLB domain) family protein|chr3:20564356-20566092 FORWARD LENGTH=155
Glyma.11G224400	down	AT3G53960.1|Symbols:|Major facilitator superfamily protein|chr3:19978306-19980886 REVERSE LENGTH=602
Glyma.11G234200	down	AT2G38450.1|Symbols:|CONTAINS InterPro DOMAIN/s: Sel1-like (InterPro:IPR006597); BEST Arabidopsis thaliana protein match is: unknown protein (TAIR:AT5G05360.1); Has 88 Blast hits to 88 proteins in 25 species: Archae - 0; Bacteria - 16; Metazoa - 0; Fungi - 0; Plants - 70; Viruses - 0; Other Eukaryotes - 2 (source: NCBI BLink).|chr2:16102016-16102683 FORWARD LENGTH=138
Glyma.11G234500	down	AT3G56190.1|Symbols:ALPHA-SNAP2, ASNAP|alpha-soluble NSF attachment protein 2|chr3:20846119-20848356 REVERSE LENGTH=289
Glyma.11G243200	down	NA
Glyma.12G012000	up	AT5G50400.1|Symbols:ATPAP27, PAP27|purple acid phosphatase 27|chr5:20523575-20526231 REVERSE LENGTH=611
Glyma.12G018300	up	AT4G13780.1|Symbols:|methionine--tRNA ligase, putative / methionyl-tRNA synthetase, putative / MetRS, putative|chr4:7993366-7998433 REVERSE LENGTH=797
Glyma.12G042800	down	AT4G34530.1|Symbols:CIB1|cryptochrome-interacting basic-helix-loop-helix 1|chr4:16498466-16499946 FORWARD LENGTH=335
Glyma.12G071900	up	AT5G60250.1|Symbols:|zinc finger (C3HC4-type RING finger) family protein|chr5:24252226-24254710 FORWARD LENGTH=655
Glyma.12G088400	down	AT1G08290.1|Symbols:WIP3|WIP domain protein 3|chr1:2610680-2613180 REVERSE LENGTH=337
Glyma.12G094100	down	AT5G22140.2|Symbols:|FAD/NAD(P)-binding oxidoreductase family protein|chr5:7340284-7341398 REVERSE LENGTH=311
Glyma.12G153000	down	AT2G01140.1|Symbols:|Aldolase superfamily protein|chr2:95006-96491 REVERSE LENGTH=391
Glyma.12G190100	down	AT5G22060.1|Symbols:ATJ2, J2|DNAJ homologue 2|chr5:7303798-7305668 REVERSE LENGTH=419
Glyma.12G212700	up	AT4G27570.1|Symbols:|UDP-Glycosyltransferase superfamily protein|chr4:13763657-13765018 REVERSE LENGTH=453
Glyma.12G215400	down	AT3G25500.1|Symbols:AFH1, FH1, AHF1, ATFH1|formin homology 1|chr3:9251320-9254826 REVERSE LENGTH=1051
Glyma.12G226400	up	AT5G57850.1|Symbols:|D-aminoacid aminotransferase-like PLP-dependent enzymes superfamily protein|chr5:23435548-23437287 REVERSE LENGTH=373
Glyma.12G236700	up	AT3G63520.1|Symbols:CCD1, ATCCD1, ATNCED1, NCED1|carotenoid cleavage dioxygenase 1|chr3:23452940-23455896 FORWARD LENGTH=538
Glyma.12G239100	up	AT2G42250.1|Symbols:CYP712A1|cytochrome P450, family 712, subfamily A, polypeptide 1|chr2:17600075-17601709 REVERSE LENGTH=514
Glyma.13G032600	down	AT5G38260.1|Symbols:|Protein kinase superfamily protein|chr5:15283692-15285837 REVERSE LENGTH=638
Glyma.13G032700	down	AT1G66910.1|Symbols:|Protein kinase superfamily protein|chr1:24961634-24963941 REVERSE LENGTH=666
Glyma.13G033000	up	AT5G38260.1|Symbols:|Protein kinase superfamily protein|chr5:15283692-15285837 REVERSE LENGTH=638
Glyma.13G033900	up	AT5G38260.1|Symbols:|Protein kinase superfamily protein|chr5:15283692-15285837 REVERSE LENGTH=638
Glyma.13G053600	up	AT3G51550.1|Symbols:FER|Malectin/receptor-like protein kinase family protein|chr3:19117877-19120564 REVERSE LENGTH=895
Glyma.13G067700	up	AT5G02850.1|Symbols:|hydroxyproline-rich glycoprotein family protein|chr5:652159-653439 FORWARD LENGTH=426
Glyma.13G086700	down	AT5G64290.1|Symbols:DCT, DIT2.1|dicarboxylate transport 2.1|chr5:25714495-25716642 REVERSE LENGTH=563
Glyma.13G086800	down	NA
Glyma.13G118600	down	AT4G28620.1|Symbols:ATATM2, ATM2|ABC transporter of the mitochondrion 2|chr4:14135526-14137953 REVERSE LENGTH=680
Glyma.13G122400	up	AT5G43420.1|Symbols:|RING/U-box superfamily protein|chr5:17451790-17452917 FORWARD LENGTH=375
Glyma.13G135700	up	AT2G37290.1|Symbols:|Ypt/Rab-GAP domain of gyp1p superfamily protein|chr2:15656935-15661335 REVERSE LENGTH=882
Glyma.13G136500	down	AT3G45630.1|Symbols:|RNA binding (RRM/RBD/RNP motifs) family protein|chr3:16748751-16753190 REVERSE LENGTH=989
Glyma.13G188800	down	AT4G23180.1|Symbols:CRK10, RLK4|cysteine-rich RLK (RECEPTOR-like protein kinase) 10|chr4:12138171-12140780 FORWARD LENGTH=669
Glyma.13G195700	up	AT1G53530.1|Symbols:|Peptidase S24/S26A/S26B/S26C family protein|chr1:19978249-19979778 FORWARD LENGTH=168
Glyma.13G200000	up	AT2G38750.1|Symbols:ANNAT4|annexin 4|chr2:16196582-16198431 REVERSE LENGTH=319
Glyma.13G224300	down	AT4G18710.2|Symbols:BIN2|Protein kinase superfamily protein|chr4:10296474-10301148 FORWARD LENGTH=280
Glyma.13G230200	down	AT1G29160.1|Symbols:|Dof-type zinc finger DNA-binding family protein|chr1:10183797-10184324 REVERSE LENGTH=175
Glyma.13G264200	up	AT1G28100.2|Symbols:|unknown protein; Has 64 Blast hits to 64 proteins in 27 species: Archae - 0; Bacteria - 14; Metazoa - 0; Fungi - 6; Plants - 42; Viruses - 0; Other Eukaryotes - 2 (source: NCBI BLink).|chr1:9802120-9803981 FORWARD LENGTH=282
Glyma.13G269100	up	AT1G78780.2|Symbols:|pathogenesis-related family protein|chr1:29621447-29622431 REVERSE LENGTH=238
Glyma.13G314700	up	AT2G27310.1|Symbols:|F-box family protein|chr2:11683954-11684967 REVERSE LENGTH=337
Glyma.13G328000	down	AT5G60450.1|Symbols:ARF4|auxin response factor 4|chr5:24308558-24312187 REVERSE LENGTH=788
Glyma.13G346700	down	AT3G54420.1|Symbols:ATEP3, ATCHITIV, CHIV, EP3|homolog of carrot EP3-3 chitinase|chr3:20145935-20147034 FORWARD LENGTH=273
Glyma.13G354300	down	AT5G65820.1|Symbols:|Pentatricopeptide repeat (PPR) superfamily protein|chr5:26339876-26341789 REVERSE LENGTH=637
Glyma.13G356000	up	AT3G16240.1|Symbols:DELTA-TIP, TIP2;1, DELTA-TIP1, AQP1, ATTIP2;1|delta tonoplast integral protein|chr3:5505534-5506788 FORWARD LENGTH=250
Glyma.13G357700	up	AT3G16110.1|Symbols:ATPDIL1-6, ATPDI4, PDI4, PDIL1-6|PDI-like 1-6|chr3:5460955-5463666 REVERSE LENGTH=534
Glyma.14G054900	down	AT3G56190.1|Symbols:ALPHA-SNAP2, ASNAP|alpha-soluble NSF attachment protein 2|chr3:20846119-20848356 REVERSE LENGTH=289
Glyma.14G081300	down	AT2G26560.1|Symbols:PLP2, PLA IIA, PLA2A|phospholipase A 2A|chr2:11293912-11295708 REVERSE LENGTH=407
Glyma.14G082400	up	NA
Glyma.14G136100	up	AT2G44420.1|Symbols:|protein N-terminal asparagine amidohydrolase family protein|chr2:18330568-18332696 FORWARD LENGTH=347
Glyma.14G177800	up	NA
Glyma.14G178800	down	AT1G28210.2|Symbols:ATJ1|DNAJ heat shock family protein|chr1:9854598-9859977 FORWARD LENGTH=427
Glyma.14G193100	down	AT5G58770.1|Symbols:|Undecaprenyl pyrophosphate synthetase family protein|chr5:23734396-23735495 FORWARD LENGTH=310
Glyma.14G195000	down	AT3G47340.1|Symbols:ASN1, DIN6, AT-ASN1|glutamine-dependent asparagine synthase 1|chr3:17438136-17441043 REVERSE LENGTH=584
Glyma.14G202500	up	AT1G21480.2|Symbols:|Exostosin family protein|chr1:7519372-7521426 REVERSE LENGTH=410
Glyma.14G204700	down	AT5G05400.1|Symbols:|LRR and NB-ARC domains-containing disease resistance protein|chr5:1597745-1600369 REVERSE LENGTH=874
Glyma.14G205000	up	AT4G27190.1|Symbols:|NB-ARC domain-containing disease resistance protein|chr4:13620977-13623934 REVERSE LENGTH=985
Glyma.14G212500	up	AT3G02850.1|Symbols:SKOR|STELAR K+ outward rectifier|chr3:619701-623473 REVERSE LENGTH=828
Glyma.14G216500	up	AT1G75540.1|Symbols:STH2|salt tolerance homolog2|chr1:28366059-28367398 FORWARD LENGTH=331
Glyma.15G021600	down	AT4G29990.1|Symbols:|Leucine-rich repeat transmembrane protein kinase protein|chr4:14665802-14669438 REVERSE LENGTH=876
Glyma.15G026500	up	AT1G55020.1|Symbols:LOX1, ATLOX1|lipoxygenase 1|chr1:20525798-20530143 FORWARD LENGTH=859
Glyma.15G031400	up	AT2G44450.1|Symbols:BGLU15|beta glucosidase 15|chr2:18340966-18343744 FORWARD LENGTH=506
Glyma.15G038700	down	AT3G12110.1|Symbols:ACT11|actin-11|chr3:3858116-3859609 FORWARD LENGTH=377
Glyma.15G071200	up	NA
Glyma.15G087300	up	AT4G18910.1|Symbols:NIP1;2, NLM2, ATNLM2|NOD26-like intrinsic protein 1;2|chr4:10366211-10368179 FORWARD LENGTH=294
Glyma.15G115300	down	AT5G47550.1|Symbols:|Cystatin/monellin superfamily protein|chr5:19286596-19286964 REVERSE LENGTH=122
Glyma.15G128900	up	AT5G06730.1|Symbols:|Peroxidase superfamily protein|chr5:2080207-2081621 REVERSE LENGTH=358
Glyma.15G142000	up	NA
Glyma.15G142100	up	NA
Glyma.15G156200	down	AT3G10410.1|Symbols:SCPL49, CPY|SERINE CARBOXYPEPTIDASE-LIKE 49|chr3:3235518-3238063 REVERSE LENGTH=516
Glyma.15G187300	down	AT5G55060.1|Symbols:|unknown protein; FUNCTIONS IN: molecular_function unknown; INVOLVED IN: biological_process unknown; LOCATED IN: cellular_component unknown; EXPRESSED IN: 25 plant structures; EXPRESSED DURING: 15 growth stages; BEST Arabidopsis thaliana protein match is: unknown protein (TAIR:AT5G58510.1); Has 223 Blast hits to 218 proteins in 80 species: Archae - 0; Bacteria - 2; Metazoa - 1…
Glyma.15G213000	down	AT5G54280.2|Symbols:ATM2, ATMYOS1, ATM4|myosin 2|chr5:22039606-22045592 REVERSE LENGTH=1220
Glyma.15G251500	down	AT1G78380.1|Symbols:ATGSTU19, GST8, GSTU19|glutathione S-transferase TAU 19|chr1:29486659-29487819 REVERSE LENGTH=219
Glyma.16G043200	up	AT3G04070.1|Symbols:anac047, NAC047|NAC domain containing protein 47|chr3:1061573-1062976 REVERSE LENGTH=359
Glyma.16G069500	down	AT5G01750.2|Symbols:|Protein of unknown function (DUF567)|chr5:290034-291109 FORWARD LENGTH=217
Glyma.16G069700	down	AT5G01750.2|Symbols:|Protein of unknown function (DUF567)|chr5:290034-291109 FORWARD LENGTH=217
Glyma.16G069800	up	AT5G20630.1|Symbols:GLP3, GLP3A, GLP3B, ATGER3, GER3|germin 3|chr5:6975315-6975950 REVERSE LENGTH=211
Glyma.16G070000	up	AT5G01750.2|Symbols:|Protein of unknown function (DUF567)|chr5:290034-291109 FORWARD LENGTH=217
Glyma.16G075200	up	AT1G31410.1|Symbols:|putrescine-binding periplasmic protein-related|chr1:11247094-11249345 REVERSE LENGTH=524
Glyma.16G081900	up	AT3G18670.1|Symbols:|Ankyrin repeat family protein|chr3:6424135-6426471 REVERSE LENGTH=598
Glyma.16G109600	down	AT4G14300.1|Symbols:|RNA-binding (RRM/RBD/RNP motifs) family protein|chr4:8231179-8232785 FORWARD LENGTH=411
Glyma.16G117400	down	AT4G35600.2|Symbols:CONNEXIN 32|Protein kinase superfamily protein|chr4:16896448-16898714 FORWARD LENGTH=420
Glyma.16G117500	down	AT2G17220.1|Symbols:|Protein kinase superfamily protein|chr2:7487866-7489768 REVERSE LENGTH=414
Glyma.16G117700	down	AT2G17220.2|Symbols:|Protein kinase superfamily protein|chr2:7487866-7489768 REVERSE LENGTH=413
Glyma.16G123300	down	NA
Glyma.16G123400	down	NA
Glyma.16G127900	down	AT5G36930.1|Symbols:|Disease resistance protein (TIR-NBS-LRR class) family|chr5:14567771-14571907 REVERSE LENGTH=1188
Glyma.16G136000	down	AT5G17680.1|Symbols:|disease resistance protein (TIR-NBS-LRR class), putative|chr5:5822999-5827153 FORWARD LENGTH=1294
Glyma.16G137300	down	AT5G17680.1|Symbols:|disease resistance protein (TIR-NBS-LRR class), putative|chr5:5822999-5827153 FORWARD LENGTH=1294
Glyma.16G157300	down	AT1G71870.1|Symbols:|MATE efflux family protein|chr1:27032456-27034895 REVERSE LENGTH=510
Glyma.16G169900	down	AT2G34930.1|Symbols:|disease resistance family protein / LRR family protein|chr2:14737169-14739886 REVERSE LENGTH=905
Glyma.16G170900	down	AT1G74170.1|Symbols:AtRLP13, RLP13|receptor like protein 13|chr1:27891555-27895441 REVERSE LENGTH=1000
Glyma.16G171900	up	AT5G42140.1|Symbols:|Regulator of chromosome condensation (RCC1) family with FYVE zinc finger domain|chr5:16837547-16841640 REVERSE LENGTH=1073
Glyma.16G174600	down	AT2G34930.1|Symbols:|disease resistance family protein / LRR family protein|chr2:14737169-14739886 REVERSE LENGTH=905
Glyma.16G178300	up	AT1G01490.2|Symbols:|Heavy metal transport/detoxification superfamily protein|chr1:180401-182066 REVERSE LENGTH=177
Glyma.16G202400	up	AT4G05200.1|Symbols:CRK25|cysteine-rich RLK (RECEPTOR-like protein kinase) 25|chr4:2679793-2682309 REVERSE LENGTH=675
Glyma.16G210600	down	AT5G36930.1|Symbols:|Disease resistance protein (TIR-NBS-LRR class) family|chr5:14567771-14571907 REVERSE LENGTH=1188
Glyma.16G213700	down	AT5G36930.1|Symbols:|Disease resistance protein (TIR-NBS-LRR class) family|chr5:14567771-14571907 REVERSE LENGTH=1188
Glyma.16G214200	down	AT2G15220.1|Symbols:|Plant basic secretory protein (BSP) family protein|chr2:6608689-6609366 FORWARD LENGTH=225
Glyma.16G214800	down	AT2G20142.1|Symbols:|Toll-Interleukin-Resistance (TIR) domain family protein|chr2:8695387-8696566 FORWARD LENGTH=313
Glyma.16G214900	down	AT5G17680.1|Symbols:|disease resistance protein (TIR-NBS-LRR class), putative|chr5:5822999-5827153 FORWARD LENGTH=1294
Glyma.16G215100	down	AT1G72890.1|Symbols:|Disease resistance protein (TIR-NBS class)|chr1:27429947-27431717 FORWARD LENGTH=438
Glyma.17G034700	down	AT3G53480.1|Symbols:PIS1, PDR9, ATPDR9, ABCG37|pleiotropic drug resistance 9|chr3:19825366-19831644 FORWARD LENGTH=1450
Glyma.17G038800	up	AT5G09410.2|Symbols:EICBP.B, CAMTA1|ethylene induced calmodulin binding protein|chr5:2921457-2927291 FORWARD LENGTH=1007
Glyma.17G054200	down	AT1G29840.1|Symbols:|alpha/beta-Hydrolases superfamily protein|chr1:10445735-10447422 REVERSE LENGTH=263
Glyma.17G058000	down	AT5G57120.1|Symbols:|FUNCTIONS IN: molecular_function unknown; INVOLVED IN: biological_process unknown; LOCATED IN: nucleolus; EXPRESSED IN: 21 plant structures; EXPRESSED DURING: 13 growth stages; CONTAINS InterPro DOMAIN/s: LisH dimerisation motif (InterPro:IPR006594), SRP40, C-terminal (InterPro:IPR007718); Has 101969 Blast hits to 55488 proteins in 2506 species: Archae - 424; Bacteria - 13843…
Glyma.17G058100	down	AT5G57123.1|Symbols:|unknown protein; BEST Arabidopsis thaliana protein match is: unknown protein (TAIR:AT4G29905.1); Has 30201 Blast hits to 17322 proteins in 780 species: Archae - 12; Bacteria - 1396; Metazoa - 17338; Fungi - 3422; Plants - 5037; Viruses - 0; Other Eukaryotes - 2996 (source: NCBI BLink).|chr5:23127215-23127418 REVERSE LENGTH=67
Glyma.17G060800	down	AT4G25880.1|Symbols:APUM6, PUM6|pumilio 6|chr4:13155518-13159078 FORWARD LENGTH=861
Glyma.17G139900	down	AT4G12510.1|Symbols:|Bifunctional inhibitor/lipid-transfer protein/seed storage 2S albumin superfamily protein|chr4:7417414-7417803 REVERSE LENGTH=129
Glyma.17G150500	up	AT4G23180.1|Symbols:CRK10, RLK4|cysteine-rich RLK (RECEPTOR-like protein kinase) 10|chr4:12138171-12140780 FORWARD LENGTH=669
Glyma.17G161900	down	AT4G37560.1|Symbols:|Acetamidase/Formamidase family protein|chr4:17646489-17648457 FORWARD LENGTH=452
Glyma.17G165600	down	AT1G24625.1|Symbols:ZFP7|zinc finger protein 7|chr1:8726009-8726638 REVERSE LENGTH=209
Glyma.17G173200	down	AT5G42800.1|Symbols:DFR, TT3, M318|dihydroflavonol 4-reductase|chr5:17164296-17165864 REVERSE LENGTH=382
Glyma.17G174700	up	AT5G09910.1|Symbols:|Ras-related small GTP-binding family protein|chr5:3093272-3094932 FORWARD LENGTH=333
Glyma.17G178000	up	AT5G66860.1|Symbols:|Ribosomal protein L25/Gln-tRNA synthetase, anti-codon-binding domain|chr5:26701233-26702531 REVERSE LENGTH=249
Glyma.17G178700	down	AT1G71710.2|Symbols:|DNAse I-like superfamily protein|chr1:26973796-26976747 REVERSE LENGTH=655
Glyma.17G203700	down	AT5G11490.2|Symbols:|adaptin family protein|chr5:3671964-3676263 FORWARD LENGTH=850
Glyma.17G210100	down	AT4G17310.1|Symbols:|unknown protein; LOCATED IN: chloroplast; EXPRESSED IN: 9 plant structures; EXPRESSED DURING: LP.04 four leaves visible, 4 anthesis, petal differentiation and expansion stage; BEST Arabidopsis thaliana protein match is: unknown protein (TAIR:AT5G47455.7); Has 164 Blast hits to 164 proteins in 12 species: Archae - 0; Bacteria - 0; Metazoa - 0; Fungi - 0; Plants - 164; Viruses …
Glyma.17G220100	up	AT2G13600.1|Symbols:|Pentatricopeptide repeat (PPR) superfamily protein|chr2:5671493-5673586 FORWARD LENGTH=697
Glyma.18G020600	up	AT5G65207.1|Symbols:|unknown protein; BEST Arabidopsis thaliana protein match is: unknown protein (TAIR:AT5G10040.1); Has 30201 Blast hits to 17322 proteins in 780 species: Archae - 12; Bacteria - 1396; Metazoa - 17338; Fungi - 3422; Plants - 5037; Viruses - 0; Other Eukaryotes - 2996 (source: NCBI BLink).|chr5:26052364-26052585 REVERSE LENGTH=73
Glyma.18G022400	up	AT3G56200.1|Symbols:|Transmembrane amino acid transporter family protein|chr3:20850087-20851779 FORWARD LENGTH=435
Glyma.18G022500	up	AT3G56190.1|Symbols:ALPHA-SNAP2, ASNAP|alpha-soluble NSF attachment protein 2|chr3:20846119-20848356 REVERSE LENGTH=289
Glyma.18G022700	up	AT3G10985.1|Symbols:SAG20, WI12, ATWI-12|senescence associated gene 20|chr3:3442776-3443108 FORWARD LENGTH=110
Glyma.18G055400	down	AT5G05340.1|Symbols:|Peroxidase superfamily protein|chr5:1579142-1580819 REVERSE LENGTH=324
Glyma.18G061300	down	AT5G58660.1|Symbols:|2-oxoglutarate (2OG) and Fe(II)-dependent oxygenase superfamily protein|chr5:23701509-23703802 FORWARD LENGTH=352
Glyma.18G061400	down	NA
Glyma.18G080400	down	AT3G26300.1|Symbols:CYP71B34|cytochrome P450, family 71, subfamily B, polypeptide 34|chr3:9639199-9640866 REVERSE LENGTH=500
Glyma.18G086400	up	AT1G27180.1|Symbols:|disease resistance protein (TIR-NBS-LRR class), putative|chr1:9439859-9445818 FORWARD LENGTH=1556
Glyma.18G092200	down	AT1G62300.1|Symbols:WRKY6, ATWRKY6|WRKY family transcription factor|chr1:23016887-23019155 REVERSE LENGTH=553
Glyma.18G103700	down	AT3G12490.1|Symbols:ATCYSB, ATCYS6, CYSB|cystatin B|chr3:3960523-3961777 REVERSE LENGTH=201
Glyma.18G121700	down	AT4G39540.2|Symbols:SK2, ATSK2|shikimate kinase 2|chr4:18378561-18380253 FORWARD LENGTH=300
Glyma.18G125300	down	AT1G69830.1|Symbols:ATAMY3, AMY3|alpha-amylase-like 3|chr1:26288518-26293003 REVERSE LENGTH=887
Glyma.18G127700	down	AT4G24760.1|Symbols:|alpha/beta-Hydrolases superfamily protein|chr4:12761482-12763564 REVERSE LENGTH=365
Glyma.18G135200	up	NA
Glyma.18G135700	up	AT2G22370.1|Symbols:|unknown protein; Has 127 Blast hits to 127 proteins in 48 species: Archae - 0; Bacteria - 0; Metazoa - 87; Fungi - 0; Plants - 39; Viruses - 0; Other Eukaryotes - 1 (source: NCBI BLink).|chr2:9501019-9502078 REVERSE LENGTH=219
Glyma.18G185400	down	AT2G37710.1|Symbols:RLK|receptor lectin kinase|chr2:15814934-15816961 REVERSE LENGTH=675
Glyma.18G226300	up	AT4G27220.1|Symbols:|NB-ARC domain-containing disease resistance protein|chr4:13633953-13636712 REVERSE LENGTH=919
Glyma.18G226600	up	AT5G01150.1|Symbols:|Protein of unknown function (DUF674)|chr5:51988-53649 FORWARD LENGTH=501
Glyma.18G226800	up	AT4G27220.1|Symbols:|NB-ARC domain-containing disease resistance protein|chr4:13633953-13636712 REVERSE LENGTH=919
Glyma.18G226900	up	AT1G12210.1|Symbols:RFL1|RPS5-like 1|chr1:4140948-4143605 FORWARD LENGTH=885
Glyma.18G245400	down	NA
Glyma.18G260200	down	AT3G28970.1|Symbols:AAR3|Domain of unknown function (DUF298)|chr3:10987970-10989782 REVERSE LENGTH=295
Glyma.18G263900	up	AT5G15410.1|Symbols:DND1, ATCNGC2, CNGC2|Cyclic nucleotide-regulated ion channel family protein|chr5:5003460-5006763 REVERSE LENGTH=726
Glyma.18G266300	down	AT1G09700.1|Symbols:HYL1, DRB1|dsRNA-binding domain-like superfamily protein|chr1:3137960-3140118 REVERSE LENGTH=419
Glyma.18G270200	down	NA
Glyma.18G270300	down	NA
Glyma.18G270400	down	AT5G46290.1|Symbols:KASI, KAS1|3-ketoacyl-acyl carrier protein synthase I|chr5:18774439-18776629 REVERSE LENGTH=473
Glyma.18G270600	down	AT3G51550.1|Symbols:FER|Malectin/receptor-like protein kinase family protein|chr3:19117877-19120564 REVERSE LENGTH=895
Glyma.18G270700	down	AT3G51550.1|Symbols:FER|Malectin/receptor-like protein kinase family protein|chr3:19117877-19120564 REVERSE LENGTH=895
Glyma.18G271500	down	AT5G28680.1|Symbols:ANX2|Malectin/receptor-like protein kinase family protein|chr5:10719437-10722013 REVERSE LENGTH=858
Glyma.18G280300	down	AT1G09730.2|Symbols:|Cysteine proteinases superfamily protein|chr1:3148017-3154236 REVERSE LENGTH=931
Glyma.18G281500	down	AT1G09730.2|Symbols:|Cysteine proteinases superfamily protein|chr1:3148017-3154236 REVERSE LENGTH=931
Glyma.18G281700	down	AT1G09730.2|Symbols:|Cysteine proteinases superfamily protein|chr1:3148017-3154236 REVERSE LENGTH=931
Glyma.18G286900	down	NA
Glyma.18G289900	down	AT2G39518.1|Symbols:|Uncharacterised protein family (UPF0497)|chr2:16496029-16496937 REVERSE LENGTH=174
Glyma.18G290000	down	AT3G22560.1|Symbols:|Acyl-CoA N-acyltransferases (NAT) superfamily protein|chr3:7998915-7999442 REVERSE LENGTH=175
Glyma.18G294300	up	AT5G38200.1|Symbols:|Class I glutamine amidotransferase-like superfamily protein|chr5:15256383-15258474 FORWARD LENGTH=436
Glyma.18G302300	up	AT2G01910.2|Symbols:ATMAP65-6, MAP65-6|Microtubule associated protein (MAP65/ASE1) family protein|chr2:417698-420182 FORWARD LENGTH=567
Glyma.19G007700	down	AT3G01500.2|Symbols:CA1|carbonic anhydrase 1|chr3:194853-197873 REVERSE LENGTH=347
Glyma.19G010800	down	AT1G23800.1|Symbols:ALDH2B7, ALDH2B|aldehyde dehydrogenase 2B7|chr1:8412238-8414804 REVERSE LENGTH=534
Glyma.19G086500	up	AT5G39160.1|Symbols:|RmlC-like cupins superfamily protein|chr5:15679195-15679970 REVERSE LENGTH=222
Glyma.19G107700	up	AT1G65450.1|Symbols:|HXXXD-type acyl-transferase family protein|chr1:24315875-24318895 FORWARD LENGTH=450
Glyma.19G136600	down	AT3G57360.1|Symbols:|unknown protein; BEST Arabidopsis thaliana protein match is: unknown protein (TAIR:AT3G02370.2); Has 122 Blast hits to 122 proteins in 54 species: Archae - 0; Bacteria - 0; Metazoa - 74; Fungi - 4; Plants - 41; Viruses - 0; Other Eukaryotes - 3 (source: NCBI BLink).|chr3:21225571-21226621 FORWARD LENGTH=254
Glyma.19G151500	down	AT1G20770.1|Symbols:|unknown protein; Has 59 Blast hits to 59 proteins in 24 species: Archae - 0; Bacteria - 0; Metazoa - 26; Fungi - 4; Plants - 29; Viruses - 0; Other Eukaryotes - 0 (source: NCBI BLink).|chr1:7215345-7216648 REVERSE LENGTH=215
Glyma.19G237000	up	AT5G27410.1|Symbols:|D-aminoacid aminotransferase-like PLP-dependent enzymes superfamily protein|chr5:9678821-9682468 FORWARD LENGTH=559
Glyma.19G255500	down	AT5G53130.1|Symbols:CNGC1, ATCNGC1|cyclic nucleotide gated channel 1|chr5:21537830-21540490 REVERSE LENGTH=716
Glyma.19G262600	up	AT3G14240.1|Symbols:|Subtilase family protein|chr3:4741637-4743964 REVERSE LENGTH=775
Glyma.19G262700	up	AT3G14230.3|Symbols:RAP2.2|related to AP2 2|chr3:4737616-4739000 REVERSE LENGTH=374
Glyma.19G262900	up	AT1G53920.1|Symbols:GLIP5|GDSL-motif lipase 5|chr1:20137725-20139637 FORWARD LENGTH=385
Glyma.20G032400	down	AT1G14040.1|Symbols:|EXS (ERD1/XPR1/SYG1) family protein|chr1:4810488-4814543 FORWARD LENGTH=813
Glyma.20G076400	down	AT2G45320.1|Symbols:|unknown protein; FUNCTIONS IN: molecular_function unknown; INVOLVED IN: biological_process unknown; LOCATED IN: mitochondrion; EXPRESSED IN: 20 plant structures; EXPRESSED DURING: 10 growth stages; Has 45 Blast hits to 45 proteins in 16 species: Archae - 0; Bacteria - 8; Metazoa - 0; Fungi - 0; Plants - 37; Viruses - 0; Other Eukaryotes - 0 (source: NCBI BLink).|chr2:18684182…
Glyma.20G098500	up	AT2G39470.1|Symbols:PPL2|PsbP-like protein 2|chr2:16476335-16477653 FORWARD LENGTH=238
Glyma.20G099400	down	AT4G35550.1|Symbols:HB-4, WOX13, ATWOX13|WUSCHEL related homeobox 13|chr4:16875814-16877167 REVERSE LENGTH=268
Glyma.20G105300	up	AT4G38470.1|Symbols:|ACT-like protein tyrosine kinase family protein|chr4:17999432-18003551 FORWARD LENGTH=575
Glyma.20G110400	down	AT5G04740.1|Symbols:|ACT domain-containing protein|chr5:1368713-1371391 REVERSE LENGTH=301
Glyma.20G110500	up	AT1G55230.1|Symbols:|Family of unknown function (DUF716) |chr1:20602895-20603797 FORWARD LENGTH=300
Glyma.20G116700	up	AT1G25400.2|Symbols:|unknown protein; FUNCTIONS IN: molecular_function unknown; INVOLVED IN: biological_process unknown; LOCATED IN: cellular_component unknown; EXPRESSED IN: 20 plant structures; EXPRESSED DURING: 10 growth stages; BEST Arabidopsis thaliana protein match is: unknown protein (TAIR:AT1G68440.1).|chr1:8911463-8912329 REVERSE LENGTH=288
Glyma.20G138600	up	AT4G21410.1|Symbols:CRK29|cysteine-rich RLK (RECEPTOR-like protein kinase) 29|chr4:11402463-11405025 REVERSE LENGTH=679
Glyma.20G138700	up	AT4G38830.1|Symbols:CRK26|cysteine-rich RLK (RECEPTOR-like protein kinase) 26|chr4:18122339-18124943 FORWARD LENGTH=665
Glyma.20G139300	down	AT4G05200.1|Symbols:CRK25|cysteine-rich RLK (RECEPTOR-like protein kinase) 25|chr4:2679793-2682309 REVERSE LENGTH=675
Glyma.20G139700	down	AT4G05200.1|Symbols:CRK25|cysteine-rich RLK (RECEPTOR-like protein kinase) 25|chr4:2679793-2682309 REVERSE LENGTH=675
Glyma.20G142000	down	AT5G54770.1|Symbols:THI1, TZ, THI4|thiazole biosynthetic enzyme, chloroplast (ARA6) (THI1) (THI4)|chr5:22246634-22247891 FORWARD LENGTH=349
Glyma.20G170300	down	AT1G74320.1|Symbols:|Protein kinase superfamily protein|chr1:27941192-27942903 FORWARD LENGTH=350
Glyma.20G197600	down	AT2G29460.1|Symbols:ATGSTU4, GST22, GSTU4|glutathione S-transferase tau 4|chr2:12626689-12627600 REVERSE LENGTH=224
Glyma.20G198700	down	AT4G27510.1|Symbols:|unknown protein; Has 25 Blast hits to 23 proteins in 8 species: Archae - 0; Bacteria - 0; Metazoa - 0; Fungi - 0; Plants - 25; Viruses - 0; Other Eukaryotes - 0 (source: NCBI BLink).|chr4:13746284-13748996 REVERSE LENGTH=728
Glyma.20G220800	down	AT3G05950.1|Symbols:|RmlC-like cupins superfamily protein|chr3:1781130-1781964 REVERSE LENGTH=229
Glyma.20G222900	down	AT1G08610.1|Symbols:|Pentatricopeptide repeat (PPR) superfamily protein|chr1:2733788-2735467 REVERSE LENGTH=559
Glyma.20G224200	down	AT4G14746.1|Symbols:|CONTAINS InterPro DOMAIN/s: EGF-like (InterPro:IPR006210); Has 259 Blast hits to 234 proteins in 55 species: Archae - 0; Bacteria - 0; Metazoa - 184; Fungi - 0; Plants - 69; Viruses - 0; Other Eukaryotes - 6 (source: NCBI BLink).|chr4:8462720-8464326 REVERSE LENGTH=212
Glyma.20G234900	down	AT1G09030.1|Symbols:NF-YB4|nuclear factor Y, subunit B4|chr1:2908611-2909030 REVERSE LENGTH=139
Glyma.U000100	down	AT2G45550.1|Symbols:CYP76C4|cytochrome P450, family 76, subfamily C, polypeptide 4|chr2:18773541-18775654 REVERSE LENGTH=511
Glyma.U004700	up	AT3G04770.2|Symbols:RPSAb|40s ribosomal protein SA B|chr3:1309544-1310846 REVERSE LENGTH=280
Glyma.U007700	down	AT1G56440.1|Symbols:TPR5|Tetratricopeptide repeat (TPR)-like superfamily protein|chr1:21138765-21141482 REVERSE LENGTH=476
Glyma.U008800	down	AT5G38850.1|Symbols:|Disease resistance protein (TIR-NBS-LRR class)|chr5:15555187-15558430 FORWARD LENGTH=986
Glyma.U035700	down	AT5G17680.1|Symbols:|disease resistance protein (TIR-NBS-LRR class), putative|chr5:5822999-5827153 FORWARD LENGTH=1294
Glyma.U039300	up	AT3G22400.1|Symbols:LOX5|PLAT/LH2 domain-containing lipoxygenase family protein|chr3:7927011-7931167 FORWARD LENGTH=886
Glyma.U041300	down	AT2G19600.1|Symbols:ATKEA4, KEA4|K+ efflux antiporter 4|chr2:8479275-8483482 FORWARD LENGTH=592
Glyma.U043300	down	AT1G49670.1|Symbols:NQR|ARP protein (REF)|chr1:18381591-18386021 REVERSE LENGTH=629
Glyma.U043400	down	AT1G12600.1|Symbols:|UDP-N-acetylglucosamine (UAA) transporter family|chr1:4286414-4288859 REVERSE LENGTH=349
