# Supplementary material for: Comparisons of constitutive resistances to soybean cyst nematode between PI 88788- and Peking-type sources of resistance in soybean by transcriptomic and metabolomic profilings
Source: Front Genet. 2022 Nov 10;13:1055867. doi: 10.3389/fgene.2022.1055867 (PMC9686325; doi:10.3389/fgene.2022.1055867)
Supplement: Supplementary file 9 [file Table6.XLS]

## Sheet: Pool-II
Table S6 Common differentially expressed genes (DEGs) in PI 88788-type sources of resistance (Pool-II).
GeneID	Regulation	Annotation
Glyma.01G015200	down	AT1G32230.3|Symbols:AtRCD1|WWE protein-protein interaction domain protein family|chr1:11613427-11615748 FORWARD LENGTH=570
Glyma.01G032600	down	AT1G60060.1|Symbols:|Serine/threonine-protein kinase WNK (With No Lysine)-related|chr1:22139282-22141585 FORWARD LENGTH=386
Glyma.01G041400	down	AT1G69870.1|Symbols:NRT1.7|nitrate transporter 1.7|chr1:26316208-26320097 FORWARD LENGTH=620
Glyma.01G046900	down	AT5G36930.1|Symbols:|Disease resistance protein (TIR-NBS-LRR class) family|chr5:14567771-14571907 REVERSE LENGTH=1188
Glyma.01G049800	down	AT5G62410.1|Symbols:SMC2, TTN3, ATCAP-E1, ATSMC4|structural maintenance of chromosomes 2|chr5:25056308-25062436 FORWARD LENGTH=1175
Glyma.01G130800	up	AT5G05340.1|Symbols:|Peroxidase superfamily protein|chr5:1579142-1580819 REVERSE LENGTH=324
Glyma.02G005700	up	AT1G04400.1|Symbols:CRY2, FHA, AT-PHH1, PHH1, ATCRY2|cryptochrome 2|chr1:1185719-1187901 REVERSE LENGTH=612
Glyma.02G021600	up	AT1G07040.1|Symbols:|unknown protein; INVOLVED IN: biological_process unknown; LOCATED IN: chloroplast; EXPRESSED IN: 24 plant structures; EXPRESSED DURING: 14 growth stages; BEST Arabidopsis thaliana protein match is: unknown protein (TAIR:AT1G27030.1); Has 540 Blast hits to 538 proteins in 187 species: Archae - 0; Bacteria - 333; Metazoa - 0; Fungi - 0; Plants - 67; Viruses - 0; Other Eukaryote…
Glyma.02G024800	down	AT1G10370.1|Symbols:GST30, ATGSTU17, GST30B, ERD9|Glutathione S-transferase family protein|chr1:3397274-3398273 REVERSE LENGTH=227
Glyma.02G027900	down	AT1G70170.1|Symbols:MMP|matrix metalloproteinase|chr1:26424005-26425141 FORWARD LENGTH=378
Glyma.02G028100	down	AT1G59970.1|Symbols:|Matrixin family protein|chr1:22073601-22074683 FORWARD LENGTH=360
Glyma.02G028700	up	AT1G59970.1|Symbols:|Matrixin family protein|chr1:22073601-22074683 FORWARD LENGTH=360
Glyma.02G048600	down	AT3G51240.1|Symbols:F3H, TT6, F3'H|flavanone 3-hydroxylase|chr3:19025409-19026658 FORWARD LENGTH=358
Glyma.02G069500	up	AT1G65480.1|Symbols:FT|PEBP (phosphatidylethanolamine-binding protein) family protein|chr1:24331510-24333689 FORWARD LENGTH=175
Glyma.02G075000	down	AT1G22710.1|Symbols:SUC2, SUT1, ATSUC2|sucrose-proton symporter 2|chr1:8030911-8032970 REVERSE LENGTH=512
Glyma.02G082700	down	AT1G34060.1|Symbols:|Pyridoxal phosphate (PLP)-dependent transferases superfamily protein|chr1:12396561-12398299 REVERSE LENGTH=463
Glyma.02G093200	down	AT3G12580.1|Symbols:HSP70, ATHSP70|heat shock protein 70|chr3:3991487-3993689 REVERSE LENGTH=650
Glyma.02G179400	up	NA
Glyma.02G188300	up	AT5G06530.1|Symbols:|ABC-2 type transporter family protein|chr5:1990060-1994605 REVERSE LENGTH=751
Glyma.02G215800	down	AT1G58250.1|Symbols:SAB|Golgi-body localisation protein domain ;RNA pol II promoter Fmp27 protein domain|chr1:21587317-21601373 REVERSE LENGTH=2607
Glyma.02G226700	up	AT2G18410.1|Symbols:|FUNCTIONS IN: molecular_function unknown; INVOLVED IN: biological_process unknown; LOCATED IN: cellular_component unknown; EXPRESSED IN: 22 plant structures; EXPRESSED DURING: 13 growth stages; CONTAINS InterPro DOMAIN/s: Histone acetylation protein 2 (InterPro:IPR019519); Has 35333 Blast hits to 34131 proteins in 2444 species: Archae - 798; Bacteria - 22429; Metazoa - 974; F…
Glyma.02G239400	down	AT5G16370.1|Symbols:AAE5|acyl activating enzyme 5|chr5:5356823-5358481 REVERSE LENGTH=552
Glyma.02G242600	down	AT1G66140.1|Symbols:ZFP4|zinc finger protein 4|chr1:24620063-24620845 REVERSE LENGTH=260
Glyma.03G029300	up	AT4G32760.1|Symbols:|ENTH/VHS/GAT family protein|chr4:15799376-15803832 FORWARD LENGTH=675
Glyma.03G035400	up	AT3G42630.1|Symbols:|Pentatricopeptide repeat (PPR) superfamily protein|chr3:14722314-14723635 FORWARD LENGTH=415
Glyma.03G039300	down	AT3G14470.1|Symbols:|NB-ARC domain-containing disease resistance protein|chr3:4857940-4861104 FORWARD LENGTH=1054
Glyma.03G039900	down	AT3G52140.1|Symbols:|tetratricopeptide repeat (TPR)-containing protein|chr3:19333232-19341295 FORWARD LENGTH=1403
Glyma.03G040600	up	AT3G08860.1|Symbols:PYD4|PYRIMIDINE 4|chr3:2696754-2699087 REVERSE LENGTH=481
Glyma.03G045300	up	AT3G14470.1|Symbols:|NB-ARC domain-containing disease resistance protein|chr3:4857940-4861104 FORWARD LENGTH=1054
Glyma.03G046500	down	AT3G14470.1|Symbols:|NB-ARC domain-containing disease resistance protein|chr3:4857940-4861104 FORWARD LENGTH=1054
Glyma.03G046800	down	AT5G01700.2|Symbols:|Protein phosphatase 2C family protein|chr5:260848-262492 REVERSE LENGTH=382
Glyma.03G047800	down	AT2G38770.1|Symbols:EMB2765|P-loop containing nucleoside triphosphate hydrolases superfamily protein|chr2:16203185-16210253 REVERSE LENGTH=1509
Glyma.03G052000	down	AT5G10770.1|Symbols:|Eukaryotic aspartyl protease family protein|chr5:3403331-3405331 REVERSE LENGTH=474
Glyma.03G058900	up	NA
Glyma.03G083600	up	AT2G33820.1|Symbols:ATMBAC1, MBAC1|Mitochondrial substrate carrier family protein|chr2:14306293-14308293 REVERSE LENGTH=311
Glyma.03G103300	down	AT3G25520.2|Symbols:ATL5|ribosomal protein L5|chr3:9269573-9270434 REVERSE LENGTH=190
Glyma.03G121400	up	AT3G17850.1|Symbols:|Protein kinase superfamily protein|chr3:6109854-6116245 REVERSE LENGTH=1296
Glyma.03G171700	down	AT3G53720.1|Symbols:ATCHX20, CHX20|cation/H+ exchanger 20|chr3:19905826-19910027 REVERSE LENGTH=842
Glyma.03G190200	up	AT5G03760.1|Symbols:ATCSLA09, CSLA09, ATCSLA9, CSLA9, RAT4|Nucleotide-diphospho-sugar transferases superfamily protein|chr5:985910-990087 REVERSE LENGTH=533
Glyma.03G247500	up	AT3G04720.1|Symbols:PR4, HEL, PR-4|pathogenesis-related 4|chr3:1285691-1286531 REVERSE LENGTH=212
Glyma.03G262700	down	AT1G53730.1|Symbols:SRF6|STRUBBELIG-receptor family 6|chr1:20061771-20065475 FORWARD LENGTH=719
Glyma.04G037100	down	AT1G47490.1|Symbols:ATRBP47C, RBP47C|RNA-binding protein 47C|chr1:17424801-17427182 FORWARD LENGTH=432
Glyma.04G053100	down	AT5G12000.1|Symbols:|Protein kinase protein with adenine nucleotide alpha hydrolases-like domain|chr5:3874151-3876780 REVERSE LENGTH=701
Glyma.04G104400	down	AT1G22180.2|Symbols:|Sec14p-like phosphatidylinositol transfer family protein|chr1:7828434-7829745 REVERSE LENGTH=314
Glyma.04G105900	down	AT1G55020.1|Symbols:LOX1, ATLOX1|lipoxygenase 1|chr1:20525798-20530143 FORWARD LENGTH=859
Glyma.04G116200	down	NA
Glyma.04G121900	down	AT5G07040.1|Symbols:|RING/U-box superfamily protein|chr5:2190344-2190823 FORWARD LENGTH=159
Glyma.04G134200	up	AT3G56710.1|Symbols:SIB1|sigma factor binding protein 1|chr3:21007053-21007508 REVERSE LENGTH=151
Glyma.04G137200	up	NA
Glyma.04G157800	up	AT4G04180.1|Symbols:|P-loop containing nucleoside triphosphate hydrolases superfamily protein|chr4:2020471-2023673 FORWARD LENGTH=609
Glyma.04G159300	down	AT5G60910.1|Symbols:AGL8, FUL|AGAMOUS-like 8|chr5:24502736-24506013 REVERSE LENGTH=242
Glyma.04G189800	down	AT4G24750.1|Symbols:|Rhodanese/Cell cycle control phosphatase superfamily protein|chr4:12758422-12760749 REVERSE LENGTH=292
Glyma.04G195600	up	AT4G24890.1|Symbols:ATPAP24, PAP24|purple acid phosphatase 24|chr4:12811510-12814440 REVERSE LENGTH=615
Glyma.05G021800	down	AT5G07990.1|Symbols:TT7, CYP75B1, D501|Cytochrome P450 superfamily protein|chr5:2560437-2562859 FORWARD LENGTH=513
Glyma.05G147000	up	AT1G67980.1|Symbols:CCOAMT|caffeoyl-CoA 3-O-methyltransferase|chr1:25487724-25488934 FORWARD LENGTH=232
Glyma.05G204600	up	AT4G11650.1|Symbols:ATOSM34, OSM34|osmotin 34|chr4:7025127-7026113 REVERSE LENGTH=244
Glyma.06G015700	up	AT2G39200.1|Symbols:MLO12, ATMLO12|Seven transmembrane MLO family protein|chr2:16356255-16359797 REVERSE LENGTH=576
Glyma.06G035600	down	AT4G31940.1|Symbols:CYP82C4|cytochrome P450, family 82, subfamily C, polypeptide 4|chr4:15452040-15453966 FORWARD LENGTH=524
Glyma.06G050300	down	AT2G19810.1|Symbols:|CCCH-type zinc finger family protein|chr2:8550419-8551498 FORWARD LENGTH=359
Glyma.06G059500	down	AT5G57685.1|Symbols:ATGDU3, GDU3, LSB1|glutamine dumper 3|chr5:23366356-23366802 REVERSE LENGTH=148
Glyma.06G060600	up	AT2G24960.2|Symbols:|unknown protein; FUNCTIONS IN: molecular_function unknown; INVOLVED IN: biological_process unknown; LOCATED IN: cellular_component unknown; EXPRESSED IN: 21 plant structures; EXPRESSED DURING: 12 growth stages; BEST Arabidopsis thaliana protein match is: unknown protein (TAIR:AT4G02210.2); Has 30201 Blast hits to 17322 proteins in 780 species: Archae - 12; Bacteria - 1396; Me…
Glyma.06G156700	up	AT5G09220.1|Symbols:AAP2|amino acid permease 2|chr5:2866867-2868863 FORWARD LENGTH=493
Glyma.06G183500	down	AT5G50000.1|Symbols:|Protein kinase superfamily protein|chr5:20342838-20345033 REVERSE LENGTH=385
Glyma.06G201900	up	NA
Glyma.06G205600	up	AT3G08900.1|Symbols:RGP3, RGP|reversibly glycosylated polypeptide 3|chr3:2708347-2709714 REVERSE LENGTH=362
Glyma.06G207400	down	AT1G09690.1|Symbols:|Translation protein SH3-like family protein|chr1:3136407-3137430 REVERSE LENGTH=164
Glyma.06G235900	up	AT5G53970.1|Symbols:|Tyrosine transaminase family protein|chr5:21910676-21912594 FORWARD LENGTH=414
Glyma.06G237900	down	AT4G10720.1|Symbols:|Ankyrin repeat family protein|chr4:6607879-6609358 FORWARD LENGTH=445
Glyma.06G239800	up	AT3G21260.3|Symbols:|Glycolipid transfer protein (GLTP) family protein|chr3:7464132-7465785 REVERSE LENGTH=233
Glyma.06G241300	up	AT4G10720.1|Symbols:|Ankyrin repeat family protein|chr4:6607879-6609358 FORWARD LENGTH=445
Glyma.06G259100	down	AT5G17680.1|Symbols:|disease resistance protein (TIR-NBS-LRR class), putative|chr5:5822999-5827153 FORWARD LENGTH=1294
Glyma.06G259800	up	AT5G17680.1|Symbols:|disease resistance protein (TIR-NBS-LRR class), putative|chr5:5822999-5827153 FORWARD LENGTH=1294
Glyma.06G260200	down	AT1G60710.1|Symbols:ATB2|NAD(P)-linked oxidoreductase superfamily protein|chr1:22355073-22356627 REVERSE LENGTH=345
Glyma.06G293900	up	AT1G03670.1|Symbols:|ankyrin repeat family protein|chr1:914222-916222 REVERSE LENGTH=616
Glyma.07G000100	down	AT2G01910.2|Symbols:ATMAP65-6, MAP65-6|Microtubule associated protein (MAP65/ASE1) family protein|chr2:417698-420182 FORWARD LENGTH=567
Glyma.07G011800	up	AT1G17710.1|Symbols:|Pyridoxal phosphate phosphatase-related protein|chr1:6090763-6091975 REVERSE LENGTH=279
Glyma.07G025100	down	AT1G15880.1|Symbols:GOS11, atgos11|golgi snare 11|chr1:5458718-5460089 REVERSE LENGTH=223
Glyma.07G045400	up	AT5G12260.1|Symbols:|BEST Arabidopsis thaliana protein match is: glycosyltransferase family protein 2 (TAIR:AT5G60700.1); Has 1807 Blast hits to 1807 proteins in 277 species: Archae - 0; Bacteria - 0; Metazoa - 736; Fungi - 347; Plants - 385; Viruses - 0; Other Eukaryotes - 339 (source: NCBI BLink).|chr5:3966417-3968684 FORWARD LENGTH=624
Glyma.07G045700	down	AT3G14280.1|Symbols:|unknown protein; Has 51 Blast hits to 51 proteins in 13 species: Archae - 0; Bacteria - 0; Metazoa - 0; Fungi - 0; Plants - 51; Viruses - 0; Other Eukaryotes - 0 (source: NCBI BLink).|chr3:4761654-4762286 REVERSE LENGTH=141
Glyma.07G050900	down	AT2G46760.1|Symbols:|D-arabinono-1,4-lactone oxidase family protein|chr2:19213028-19215166 REVERSE LENGTH=603
Glyma.07G051800	up	AT2G46690.1|Symbols:|SAUR-like auxin-responsive protein family|chr2:19180904-19181269 FORWARD LENGTH=121
Glyma.07G089900	down	AT3G48310.1|Symbols:CYP71A22|cytochrome P450, family 71, subfamily A, polypeptide 22|chr3:17888192-17889749 FORWARD LENGTH=490
Glyma.07G094000	up	NA
Glyma.07G117700	up	AT2G32800.1|Symbols:AP4.3A|protein kinase family protein|chr2:13916478-13919033 FORWARD LENGTH=851
Glyma.07G118200	down	AT5G24910.1|Symbols:CYP714A1|cytochrome P450, family 714, subfamily A, polypeptide 1|chr5:8567674-8570260 REVERSE LENGTH=532
Glyma.07G133500	up	AT5G02230.2|Symbols:|Haloacid dehalogenase-like hydrolase (HAD) superfamily protein|chr5:449132-450507 FORWARD LENGTH=280
Glyma.07G134500	up	AT5G02160.1|Symbols:|unknown protein; FUNCTIONS IN: molecular_function unknown; INVOLVED IN: biological_process unknown; LOCATED IN: chloroplast thylakoid membrane; EXPRESSED IN: 23 plant structures; EXPRESSED DURING: 13 growth stages; Has 121 Blast hits to 121 proteins in 17 species: Archae - 0; Bacteria - 0; Metazoa - 0; Fungi - 0; Plants - 121; Viruses - 0; Other Eukaryotes - 0 (source: NCBI B…
Glyma.07G136100	up	AT5G06060.1|Symbols:|NAD(P)-binding Rossmann-fold superfamily protein|chr5:1824066-1825833 REVERSE LENGTH=264
Glyma.07G139700	up	AT3G09270.1|Symbols:ATGSTU8, GSTU8|glutathione S-transferase TAU 8|chr3:2848407-2849226 REVERSE LENGTH=224
Glyma.07G204800	down	AT4G18550.1|Symbols:|alpha/beta-Hydrolases superfamily protein|chr4:10225006-10226862 REVERSE LENGTH=419
Glyma.07G211500	up	AT1G49670.1|Symbols:NQR|ARP protein (REF)|chr1:18381591-18386021 REVERSE LENGTH=629
Glyma.07G243700	up	NA
Glyma.08G103200	down	AT1G67490.1|Symbols:GCS1, KNF|glucosidase 1|chr1:25280633-25286581 REVERSE LENGTH=852
Glyma.08G109100	up	AT3G23820.1|Symbols:GAE6|UDP-D-glucuronate 4-epimerase 6|chr3:8603645-8605027 FORWARD LENGTH=460
Glyma.08G114400	down	AT4G25650.1|Symbols:ACD1-LIKE, PTC52, TIC55-IV|ACD1-like|chr4:13081021-13083153 REVERSE LENGTH=536
Glyma.08G119000	down	AT5G47260.1|Symbols:|ATP binding;GTP binding;nucleotide binding;nucleoside-triphosphatases|chr5:19189411-19192516 FORWARD LENGTH=948
Glyma.08G119200	up	AT1G12280.1|Symbols:|LRR and NB-ARC domains-containing disease resistance protein|chr1:4174875-4177559 REVERSE LENGTH=894
Glyma.08G123400	down	NA
Glyma.08G138600	up	AT5G10180.1|Symbols:AST68, SULTR2;1|slufate transporter 2;1|chr5:3193225-3196818 FORWARD LENGTH=677
Glyma.08G150100	down	AT5G42260.1|Symbols:BGLU12|beta glucosidase 12|chr5:16898712-16900235 FORWARD LENGTH=507
Glyma.08G171100	up	AT1G22150.1|Symbols:SULTR1;3|sulfate transporter 1;3|chr1:7818361-7821344 FORWARD LENGTH=656
Glyma.08G173600	up	AT1G56000.1|Symbols:|FAD/NAD(P)-binding oxidoreductase family protein|chr1:20944149-20946101 FORWARD LENGTH=384
Glyma.08G175400	up	AT5G56080.1|Symbols:ATNAS2, NAS2|nicotianamine synthase 2|chr5:22711402-22712364 REVERSE LENGTH=320
Glyma.08G186500	up	AT4G36090.2|Symbols:|oxidoreductase, 2OG-Fe(II) oxygenase family protein|chr4:17078376-17080185 REVERSE LENGTH=452
Glyma.08G192400	down	NA
Glyma.08G200100	up	AT4G25150.1|Symbols:|HAD superfamily, subfamily IIIB acid phosphatase|chr4:12901736-12902882 REVERSE LENGTH=260
Glyma.08G213400	up	AT1G80030.2|Symbols:|Molecular chaperone Hsp40/DnaJ family protein|chr1:30105398-30108873 REVERSE LENGTH=500
Glyma.08G234500	up	AT1G79280.2|Symbols:NUA|nuclear pore anchor|chr1:29819176-29832809 REVERSE LENGTH=2115
Glyma.08G284000	down	AT1G12940.1|Symbols:ATNRT2.5, NRT2.5|nitrate transporter2.5|chr1:4416405-4418337 FORWARD LENGTH=502
Glyma.08G289900	down	AT2G16790.2|Symbols:|P-loop containing nucleoside triphosphate hydrolases superfamily protein|chr2:7284093-7284901 REVERSE LENGTH=187
Glyma.08G317400	up	AT3G07040.1|Symbols:RPM1, RPS3|NB-ARC domain-containing disease resistance protein|chr3:2226244-2229024 REVERSE LENGTH=926
Glyma.08G317800	down	AT4G26930.1|Symbols:MYB97, AtMYB97|myb domain protein 97|chr4:13527770-13529172 FORWARD LENGTH=389
Glyma.08G318000	up	AT3G07040.1|Symbols:RPM1, RPS3|NB-ARC domain-containing disease resistance protein|chr3:2226244-2229024 REVERSE LENGTH=926
Glyma.08G335700	down	AT3G20898.1|Symbols:|unknown protein; FUNCTIONS IN: molecular_function unknown; INVOLVED IN: biological_process unknown; LOCATED IN: cellular_component unknown; BEST Arabidopsis thaliana protein match is: unknown protein (TAIR:AT1G51355.1); Has 66 Blast hits to 66 proteins in 10 species: Archae - 0; Bacteria - 0; Metazoa - 0; Fungi - 0; Plants - 66; Viruses - 0; Other Eukaryotes - 0 (source: NCBI…
Glyma.08G338500	down	AT4G01070.1|Symbols:GT72B1, UGT72B1|UDP-Glycosyltransferase superfamily protein|chr4:461858-463300 REVERSE LENGTH=480
Glyma.08G339400	up	NA
Glyma.08G365600	down	NA
Glyma.08G367000	up	AT4G01070.1|Symbols:GT72B1, UGT72B1|UDP-Glycosyltransferase superfamily protein|chr4:461858-463300 REVERSE LENGTH=480
Glyma.09G037100	down	AT4G16260.1|Symbols:|Glycosyl hydrolase superfamily protein|chr4:9200180-9201441 REVERSE LENGTH=344
Glyma.09G049200	up	AT4G37340.1|Symbols:CYP81D3|cytochrome P450, family 81, subfamily D, polypeptide 3|chr4:17564953-17566706 REVERSE LENGTH=500
Glyma.09G057500	down	AT1G71840.1|Symbols:|transducin family protein / WD-40 repeat family protein|chr1:27022424-27024380 FORWARD LENGTH=407
Glyma.09G066200	up	AT5G57030.1|Symbols:LUT2|Lycopene beta/epsilon cyclase protein|chr5:23077398-23079818 FORWARD LENGTH=524
Glyma.09G094400	down	AT4G35150.1|Symbols:|O-methyltransferase family protein|chr4:16726948-16728531 REVERSE LENGTH=325
Glyma.09G102400	down	AT1G70850.2|Symbols:MLP34|MLP-like protein 34|chr1:26715673-26716744 REVERSE LENGTH=236
Glyma.09G107600	up	AT5G01720.1|Symbols:|RNI-like superfamily protein|chr5:267118-270391 REVERSE LENGTH=665
Glyma.09G144900	down	AT1G06620.1|Symbols:|2-oxoglutarate (2OG) and Fe(II)-dependent oxygenase superfamily protein|chr1:2025618-2027094 FORWARD LENGTH=365
Glyma.09G145000	down	AT1G06620.1|Symbols:|2-oxoglutarate (2OG) and Fe(II)-dependent oxygenase superfamily protein|chr1:2025618-2027094 FORWARD LENGTH=365
Glyma.09G239600	up	AT3G49190.1|Symbols:|O-acyltransferase (WSD1-like) family protein|chr3:18231988-18234376 REVERSE LENGTH=522
Glyma.09G240900	down	AT5G39950.1|Symbols:ATTRX2, ATH2, ATTRXH2, TRXH2, TRX2|thioredoxin 2|chr5:15990885-15991881 REVERSE LENGTH=133
Glyma.09G261300	down	AT3G61280.1|Symbols:|Arabidopsis thaliana protein of unknown function (DUF821)|chr3:22681145-22683589 FORWARD LENGTH=536
Glyma.09G277800	up	AT5G05340.1|Symbols:|Peroxidase superfamily protein|chr5:1579142-1580819 REVERSE LENGTH=324
Glyma.09G278700	up	AT3G08850.1|Symbols:RAPTOR1B, ATRAPTOR1B, RAPTOR1|HEAT repeat ;WD domain, G-beta repeat protein protein|chr3:2686978-2694911 REVERSE LENGTH=1344
Glyma.10G025800	up	NA
Glyma.10G028900	up	AT3G51895.1|Symbols:SULTR3;1, AST12|sulfate transporter 3;1|chr3:19251503-19255677 REVERSE LENGTH=658
Glyma.10G029100	up	AT3G63290.1|Symbols:|2-oxoglutarate (2OG) and Fe(II)-dependent oxygenase superfamily protein|chr3:23381713-23383059 FORWARD LENGTH=403
Glyma.10G095900	up	NA
Glyma.10G119300	up	AT5G59100.1|Symbols:|Subtilisin-like serine endopeptidase family protein|chr5:23858951-23862087 REVERSE LENGTH=741
Glyma.10G122800	up	NA
Glyma.10G143600	up	AT2G37860.3|Symbols:LCD1|Protein of unknown function (DUF3411)|chr2:15856952-15858793 FORWARD LENGTH=432
Glyma.10G191200	down	AT2G33255.1|Symbols:|Haloacid dehalogenase-like hydrolase (HAD) superfamily protein|chr2:14098795-14100358 FORWARD LENGTH=245
Glyma.10G200800	down	AT2G45550.1|Symbols:CYP76C4|cytochrome P450, family 76, subfamily C, polypeptide 4|chr2:18773541-18775654 REVERSE LENGTH=511
Glyma.10G209800	down	AT3G53260.1|Symbols:PAL2, ATPAL2|phenylalanine ammonia-lyase 2|chr3:19744256-19746619 REVERSE LENGTH=717
Glyma.10G249200	down	NA
Glyma.10G262800	up	AT2G15230.1|Symbols:ATLIP1, LIP1|lipase 1|chr2:6612666-6615204 FORWARD LENGTH=393
Glyma.10G271400	down	AT1G25390.1|Symbols:|Protein kinase superfamily protein|chr1:8906640-8908800 REVERSE LENGTH=629
Glyma.10G279500	down	AT5G08415.1|Symbols:|Radical SAM superfamily protein|chr5:2710983-2713101 REVERSE LENGTH=394
Glyma.10G282300	down	AT5G05320.1|Symbols:|FAD/NAD(P)-binding oxidoreductase family protein|chr5:1575093-1576679 REVERSE LENGTH=406
Glyma.10G285300	up	AT3G19950.1|Symbols:|RING/U-box superfamily protein|chr3:6942853-6943839 FORWARD LENGTH=328
Glyma.11G078900	down	AT4G30780.1|Symbols:|unknown protein; BEST Arabidopsis thaliana protein match is: unknown protein (TAIR:AT2G24100.1); Has 109 Blast hits to 109 proteins in 18 species: Archae - 0; Bacteria - 0; Metazoa - 1; Fungi - 0; Plants - 95; Viruses - 0; Other Eukaryotes - 13 (source: NCBI BLink).|chr4:14990523-14992855 FORWARD LENGTH=589
Glyma.11G095100	up	AT4G16260.1|Symbols:|Glycosyl hydrolase superfamily protein|chr4:9200180-9201441 REVERSE LENGTH=344
Glyma.11G095400	down	AT1G50450.1|Symbols:|Saccharopine dehydrogenase|chr1:18687902-18690348 REVERSE LENGTH=428
Glyma.12G018300	down	AT4G13780.1|Symbols:|methionine--tRNA ligase, putative / methionyl-tRNA synthetase, putative / MetRS, putative|chr4:7993366-7998433 REVERSE LENGTH=797
Glyma.12G022600	up	AT5G41920.1|Symbols:|GRAS family transcription factor|chr5:16779982-16781199 FORWARD LENGTH=405
Glyma.12G051800	down	AT1G06030.1|Symbols:|pfkB-like carbohydrate kinase family protein|chr1:1826880-1828130 FORWARD LENGTH=329
Glyma.12G111600	down	AT2G41540.3|Symbols:GPDHC1|6-phosphogluconate dehydrogenase family protein|chr2:17326801-17328654 FORWARD LENGTH=462
Glyma.12G123100	down	AT2G34930.1|Symbols:|disease resistance family protein / LRR family protein|chr2:14737169-14739886 REVERSE LENGTH=905
Glyma.12G153000	up	AT2G01140.1|Symbols:|Aldolase superfamily protein|chr2:95006-96491 REVERSE LENGTH=391
Glyma.12G226400	down	AT5G57850.1|Symbols:|D-aminoacid aminotransferase-like PLP-dependent enzymes superfamily protein|chr5:23435548-23437287 REVERSE LENGTH=373
Glyma.12G229000	down	AT3G50940.1|Symbols:|P-loop containing nucleoside triphosphate hydrolases superfamily protein|chr3:18934086-18935528 FORWARD LENGTH=451
Glyma.12G235600	down	AT2G16385.1|Symbols:|unknown protein; FUNCTIONS IN: molecular_function unknown; INVOLVED IN: biological_process unknown; LOCATED IN: endomembrane system; BEST Arabidopsis thaliana protein match is: unknown protein (TAIR:AT4G34600.1); Has 35333 Blast hits to 34131 proteins in 2444 species: Archae - 798; Bacteria - 22429; Metazoa - 974; Fungi - 991; Plants - 531; Viruses - 0; Other Eukaryotes - 961…
Glyma.12G236700	down	AT3G63520.1|Symbols:CCD1, ATCCD1, ATNCED1, NCED1|carotenoid cleavage dioxygenase 1|chr3:23452940-23455896 FORWARD LENGTH=538
Glyma.12G239100	down	AT2G42250.1|Symbols:CYP712A1|cytochrome P450, family 712, subfamily A, polypeptide 1|chr2:17600075-17601709 REVERSE LENGTH=514
Glyma.13G033000	down	AT5G38260.1|Symbols:|Protein kinase superfamily protein|chr5:15283692-15285837 REVERSE LENGTH=638
Glyma.13G037700	up	NA
Glyma.13G067700	down	AT5G02850.1|Symbols:|hydroxyproline-rich glycoprotein family protein|chr5:652159-653439 FORWARD LENGTH=426
Glyma.13G068400	down	AT5G43150.1|Symbols:|unknown protein; FUNCTIONS IN: molecular_function unknown; INVOLVED IN: biological_process unknown; LOCATED IN: mitochondrion; EXPRESSED IN: 22 plant structures; EXPRESSED DURING: 13 growth stages; Has 1807 Blast hits to 1807 proteins in 277 species: Archae - 0; Bacteria - 0; Metazoa - 736; Fungi - 347; Plants - 385; Viruses - 0; Other Eukaryotes - 339 (source: NCBI BLink).|c…
Glyma.13G068800	down	AT4G31940.1|Symbols:CYP82C4|cytochrome P450, family 82, subfamily C, polypeptide 4|chr4:15452040-15453966 FORWARD LENGTH=524
Glyma.13G118600	up	AT4G28620.1|Symbols:ATATM2, ATM2|ABC transporter of the mitochondrion 2|chr4:14135526-14137953 REVERSE LENGTH=680
Glyma.13G188800	up	AT4G23180.1|Symbols:CRK10, RLK4|cysteine-rich RLK (RECEPTOR-like protein kinase) 10|chr4:12138171-12140780 FORWARD LENGTH=669
Glyma.13G269100	down	AT1G78780.2|Symbols:|pathogenesis-related family protein|chr1:29621447-29622431 REVERSE LENGTH=238
Glyma.13G346700	up	AT3G54420.1|Symbols:ATEP3, ATCHITIV, CHIV, EP3|homolog of carrot EP3-3 chitinase|chr3:20145935-20147034 FORWARD LENGTH=273
Glyma.13G350400	down	AT1G72960.1|Symbols:|Root hair defective 3 GTP-binding protein (RHD3)|chr1:27446263-27450862 FORWARD LENGTH=795
Glyma.13G351500	down	AT3G13690.1|Symbols:|Protein kinase protein with adenine nucleotide alpha hydrolases-like domain|chr3:4486920-4490011 FORWARD LENGTH=753
Glyma.13G354300	up	AT5G65820.1|Symbols:|Pentatricopeptide repeat (PPR) superfamily protein|chr5:26339876-26341789 REVERSE LENGTH=637
Glyma.13G357700	down	AT3G16110.1|Symbols:ATPDIL1-6, ATPDI4, PDI4, PDIL1-6|PDI-like 1-6|chr3:5460955-5463666 REVERSE LENGTH=534
Glyma.14G054900	up	AT3G56190.1|Symbols:ALPHA-SNAP2, ASNAP|alpha-soluble NSF attachment protein 2|chr3:20846119-20848356 REVERSE LENGTH=289
Glyma.14G081300	up	AT2G26560.1|Symbols:PLP2, PLA IIA, PLA2A|phospholipase A 2A|chr2:11293912-11295708 REVERSE LENGTH=407
Glyma.14G087200	down	AT5G59845.1|Symbols:|Gibberellin-regulated family protein|chr5:24111443-24111808 FORWARD LENGTH=89
Glyma.14G177800	down	NA
Glyma.14G193100	up	AT5G58770.1|Symbols:|Undecaprenyl pyrophosphate synthetase family protein|chr5:23734396-23735495 FORWARD LENGTH=310
Glyma.14G196200	up	AT2G30080.1|Symbols:ZIP6, ATZIP6|ZIP metal ion transporter family|chr2:12838730-12840112 REVERSE LENGTH=341
Glyma.14G198600	down	AT2G30150.1|Symbols:|UDP-Glycosyltransferase superfamily protein|chr2:12874706-12876122 FORWARD LENGTH=440
Glyma.14G201400	down	NA
Glyma.14G212500	down	AT3G02850.1|Symbols:SKOR|STELAR K+ outward rectifier|chr3:619701-623473 REVERSE LENGTH=828
Glyma.14G214500	down	AT5G16600.1|Symbols:MYB43, AtMYB43|myb domain protein 43|chr5:5438291-5440214 FORWARD LENGTH=327
Glyma.14G216500	down	AT1G75540.1|Symbols:STH2|salt tolerance homolog2|chr1:28366059-28367398 FORWARD LENGTH=331
Glyma.15G021400	down	AT4G29990.1|Symbols:|Leucine-rich repeat transmembrane protein kinase protein|chr4:14665802-14669438 REVERSE LENGTH=876
Glyma.15G021600	up	AT4G29990.1|Symbols:|Leucine-rich repeat transmembrane protein kinase protein|chr4:14665802-14669438 REVERSE LENGTH=876
Glyma.15G021700	down	AT1G51800.1|Symbols:|Leucine-rich repeat protein kinase family protein|chr1:19214203-19217833 FORWARD LENGTH=894
Glyma.15G026500	down	AT1G55020.1|Symbols:LOX1, ATLOX1|lipoxygenase 1|chr1:20525798-20530143 FORWARD LENGTH=859
Glyma.15G062400	up	AT2G14580.1|Symbols:ATPRB1, PRB1|basic pathogenesis-related protein 1|chr2:6225703-6226188 REVERSE LENGTH=161
Glyma.15G128900	down	AT5G06730.1|Symbols:|Peroxidase superfamily protein|chr5:2080207-2081621 REVERSE LENGTH=358
Glyma.15G134200	down	AT1G30700.1|Symbols:|FAD-binding Berberine family protein|chr1:10892623-10894437 FORWARD LENGTH=527
Glyma.15G142000	down	NA
Glyma.15G156200	up	AT3G10410.1|Symbols:SCPL49, CPY|SERINE CARBOXYPEPTIDASE-LIKE 49|chr3:3235518-3238063 REVERSE LENGTH=516
Glyma.15G173300	up	AT1G72830.1|Symbols:HAP2C, ATHAP2C, NF-YA3|nuclear factor Y, subunit A3|chr1:27405699-27407088 REVERSE LENGTH=340
Glyma.15G203500	up	AT4G31940.1|Symbols:CYP82C4|cytochrome P450, family 82, subfamily C, polypeptide 4|chr4:15452040-15453966 FORWARD LENGTH=524
Glyma.15G213000	up	AT5G54280.2|Symbols:ATM2, ATMYOS1, ATM4|myosin 2|chr5:22039606-22045592 REVERSE LENGTH=1220
Glyma.15G245300	down	AT3G14690.1|Symbols:CYP72A15|cytochrome P450, family 72, subfamily A, polypeptide 15|chr3:4937410-4939310 FORWARD LENGTH=512
Glyma.15G251500	up	AT1G78380.1|Symbols:ATGSTU19, GST8, GSTU19|glutathione S-transferase TAU 19|chr1:29486659-29487819 REVERSE LENGTH=219
Glyma.15G257800	down	AT1G70510.1|Symbols:KNAT2, ATK1|KNOTTED-like from Arabidopsis thaliana 2|chr1:26576635-26582145 FORWARD LENGTH=310
Glyma.15G270900	down	AT2G44480.1|Symbols:BGLU17|beta glucosidase 17|chr2:18359780-18363001 FORWARD LENGTH=517
Glyma.16G069500	up	AT5G01750.2|Symbols:|Protein of unknown function (DUF567)|chr5:290034-291109 FORWARD LENGTH=217
Glyma.16G069700	up	AT5G01750.2|Symbols:|Protein of unknown function (DUF567)|chr5:290034-291109 FORWARD LENGTH=217
Glyma.16G069800	down	AT5G20630.1|Symbols:GLP3, GLP3A, GLP3B, ATGER3, GER3|germin 3|chr5:6975315-6975950 REVERSE LENGTH=211
Glyma.16G070000	down	AT5G01750.2|Symbols:|Protein of unknown function (DUF567)|chr5:290034-291109 FORWARD LENGTH=217
Glyma.16G096000	down	AT4G20310.2|Symbols:|Peptidase M50 family protein|chr4:10961639-10963690 FORWARD LENGTH=488
Glyma.16G108700	up	AT2G35612.1|Symbols:|FUNCTIONS IN: molecular_function unknown; INVOLVED IN: biological_process unknown; LOCATED IN: endomembrane system; EXPRESSED IN: flower; BEST Arabidopsis thaliana protein match is: Copper amine oxidase family protein (TAIR:AT1G31670.1); Has 35333 Blast hits to 34131 proteins in 2444 species: Archae - 798; Bacteria - 22429; Metazoa - 974; Fungi - 991; Plants - 531; Viruses - …
Glyma.16G109600	up	AT4G14300.1|Symbols:|RNA-binding (RRM/RBD/RNP motifs) family protein|chr4:8231179-8232785 FORWARD LENGTH=411
Glyma.16G126500	down	AT5G66170.3|Symbols:STR18|sulfurtransferase 18|chr5:26447828-26448586 FORWARD LENGTH=136
Glyma.16G128200	up	AT1G73320.1|Symbols:|S-adenosyl-L-methionine-dependent methyltransferases superfamily protein|chr1:27565728-27567206 REVERSE LENGTH=316
Glyma.16G129300	down	AT5G44700.1|Symbols:EDA23, GSO2|Leucine-rich repeat transmembrane protein kinase|chr5:18033049-18036894 REVERSE LENGTH=1252
Glyma.16G132700	down	AT4G36420.1|Symbols:|Ribosomal protein L12 family protein|chr4:17203718-17204257 REVERSE LENGTH=179
Glyma.16G137300	up	AT5G17680.1|Symbols:|disease resistance protein (TIR-NBS-LRR class), putative|chr5:5822999-5827153 FORWARD LENGTH=1294
Glyma.16G157300	up	AT1G71870.1|Symbols:|MATE efflux family protein|chr1:27032456-27034895 REVERSE LENGTH=510
Glyma.16G169900	up	AT2G34930.1|Symbols:|disease resistance family protein / LRR family protein|chr2:14737169-14739886 REVERSE LENGTH=905
Glyma.16G170900	up	AT1G74170.1|Symbols:AtRLP13, RLP13|receptor like protein 13|chr1:27891555-27895441 REVERSE LENGTH=1000
Glyma.16G174100	down	AT2G34930.1|Symbols:|disease resistance family protein / LRR family protein|chr2:14737169-14739886 REVERSE LENGTH=905
Glyma.16G174400	down	AT3G02880.1|Symbols:|Leucine-rich repeat protein kinase family protein|chr3:634819-636982 FORWARD LENGTH=627
Glyma.16G174600	up	AT2G34930.1|Symbols:|disease resistance family protein / LRR family protein|chr2:14737169-14739886 REVERSE LENGTH=905
Glyma.16G175100	down	AT3G05660.1|Symbols:AtRLP33, RLP33|receptor like protein 33|chr3:1649258-1652001 REVERSE LENGTH=875
Glyma.16G176400	down	AT5G63930.1|Symbols:|Leucine-rich repeat protein kinase family protein|chr5:25583006-25586392 FORWARD LENGTH=1102
Glyma.16G176600	down	AT4G13920.1|Symbols:AtRLP50, RLP50|receptor like protein 50|chr4:8043861-8046536 FORWARD LENGTH=891
Glyma.16G176900	down	AT3G11010.1|Symbols:AtRLP34, RLP34|receptor like protein 34|chr3:3450988-3453672 REVERSE LENGTH=894
Glyma.16G215000	down	AT5G17680.1|Symbols:|disease resistance protein (TIR-NBS-LRR class), putative|chr5:5822999-5827153 FORWARD LENGTH=1294
Glyma.16G215100	up	AT1G72890.1|Symbols:|Disease resistance protein (TIR-NBS class)|chr1:27429947-27431717 FORWARD LENGTH=438
Glyma.17G002900	up	AT2G02410.2|Symbols:|unknown protein; FUNCTIONS IN: molecular_function unknown; INVOLVED IN: biological_process unknown; EXPRESSED IN: 21 plant structures; EXPRESSED DURING: 13 growth stages; CONTAINS InterPro DOMAIN/s: Protein of unknown function DUF901 (InterPro:IPR010298).|chr2:633243-634613 FORWARD LENGTH=243
Glyma.17G021400	up	AT5G18860.1|Symbols:|inosine-uridine preferring nucleoside hydrolase family protein|chr5:6291023-6295581 FORWARD LENGTH=890
Glyma.17G034700	up	AT3G53480.1|Symbols:PIS1, PDR9, ATPDR9, ABCG37|pleiotropic drug resistance 9|chr3:19825366-19831644 FORWARD LENGTH=1450
Glyma.17G034800	up	AT4G16180.2|Symbols:|unknown protein; FUNCTIONS IN: molecular_function unknown; INVOLVED IN: biological_process unknown; LOCATED IN: plasma membrane; BEST Arabidopsis thaliana protein match is: unknown protein (TAIR:AT3G28720.1); Has 5 Blast hits to 5 proteins in 3 species: Archae - 0; Bacteria - 0; Metazoa - 0; Fungi - 0; Plants - 4; Viruses - 0; Other Eukaryotes - 1 (source: NCBI BLink).|chr4:9…
Glyma.17G051800	down	AT5G35460.1|Symbols:|unknown protein; CONTAINS InterPro DOMAIN/s: Protein of unknown function DUF2838 (InterPro:IPR021261); Has 1807 Blast hits to 1807 proteins in 277 species: Archae - 0; Bacteria - 0; Metazoa - 736; Fungi - 347; Plants - 385; Viruses - 0; Other Eukaryotes - 339 (source: NCBI BLink).|chr5:13672598-13674546 FORWARD LENGTH=381
Glyma.17G054200	up	AT1G29840.1|Symbols:|alpha/beta-Hydrolases superfamily protein|chr1:10445735-10447422 REVERSE LENGTH=263
Glyma.17G055100	up	AT3G13750.1|Symbols:BGAL1|beta galactosidase 1|chr3:4511192-4515756 FORWARD LENGTH=847
Glyma.17G081500	up	NA
Glyma.17G150500	down	AT4G23180.1|Symbols:CRK10, RLK4|cysteine-rich RLK (RECEPTOR-like protein kinase) 10|chr4:12138171-12140780 FORWARD LENGTH=669
Glyma.17G165600	up	AT1G24625.1|Symbols:ZFP7|zinc finger protein 7|chr1:8726009-8726638 REVERSE LENGTH=209
Glyma.17G174700	down	AT5G09910.1|Symbols:|Ras-related small GTP-binding family protein|chr5:3093272-3094932 FORWARD LENGTH=333
Glyma.17G178000	down	AT5G66860.1|Symbols:|Ribosomal protein L25/Gln-tRNA synthetase, anti-codon-binding domain|chr5:26701233-26702531 REVERSE LENGTH=249
Glyma.17G178700	up	AT1G71710.2|Symbols:|DNAse I-like superfamily protein|chr1:26973796-26976747 REVERSE LENGTH=655
Glyma.17G203700	up	AT5G11490.2|Symbols:|adaptin family protein|chr5:3671964-3676263 FORWARD LENGTH=850
Glyma.17G210100	up	AT4G17310.1|Symbols:|unknown protein; LOCATED IN: chloroplast; EXPRESSED IN: 9 plant structures; EXPRESSED DURING: LP.04 four leaves visible, 4 anthesis, petal differentiation and expansion stage; BEST Arabidopsis thaliana protein match is: unknown protein (TAIR:AT5G47455.7); Has 164 Blast hits to 164 proteins in 12 species: Archae - 0; Bacteria - 0; Metazoa - 0; Fungi - 0; Plants - 164; Viruses …
Glyma.17G242600	down	NA
Glyma.17G242700	down	NA
Glyma.18G016300	down	AT4G39955.1|Symbols:|alpha/beta-Hydrolases superfamily protein|chr4:18530573-18532088 FORWARD LENGTH=328
Glyma.18G020500	up	NA
Glyma.18G020600	down	AT5G65207.1|Symbols:|unknown protein; BEST Arabidopsis thaliana protein match is: unknown protein (TAIR:AT5G10040.1); Has 30201 Blast hits to 17322 proteins in 780 species: Archae - 12; Bacteria - 1396; Metazoa - 17338; Fungi - 3422; Plants - 5037; Viruses - 0; Other Eukaryotes - 2996 (source: NCBI BLink).|chr5:26052364-26052585 REVERSE LENGTH=73
Glyma.18G022400	down	AT3G56200.1|Symbols:|Transmembrane amino acid transporter family protein|chr3:20850087-20851779 FORWARD LENGTH=435
Glyma.18G022500	down	AT3G56190.1|Symbols:ALPHA-SNAP2, ASNAP|alpha-soluble NSF attachment protein 2|chr3:20846119-20848356 REVERSE LENGTH=289
Glyma.18G022700	down	AT3G10985.1|Symbols:SAG20, WI12, ATWI-12|senescence associated gene 20|chr3:3442776-3443108 FORWARD LENGTH=110
Glyma.18G069300	up	AT3G04580.2|Symbols:EIN4|Signal transduction histidine kinase, hybrid-type, ethylene sensor|chr3:1235576-1237965 REVERSE LENGTH=766
Glyma.18G069400	up	NA
Glyma.18G072000	down	AT2G38960.1|Symbols:AERO2, ERO2|endoplasmic reticulum oxidoreductins 2|chr2:16265455-16267883 FORWARD LENGTH=472
Glyma.18G082200	up	AT3G07040.1|Symbols:RPM1, RPS3|NB-ARC domain-containing disease resistance protein|chr3:2226244-2229024 REVERSE LENGTH=926
Glyma.18G113300	down	AT4G19645.2|Symbols:|TRAM, LAG1 and CLN8 (TLC) lipid-sensing domain containing protein|chr4:10689941-10691298 REVERSE LENGTH=268
Glyma.18G135200	down	NA
Glyma.18G194000	down	NA
Glyma.18G226300	down	AT4G27220.1|Symbols:|NB-ARC domain-containing disease resistance protein|chr4:13633953-13636712 REVERSE LENGTH=919
Glyma.18G226600	down	AT5G01150.1|Symbols:|Protein of unknown function (DUF674)|chr5:51988-53649 FORWARD LENGTH=501
Glyma.18G226700	down	NA
Glyma.18G226800	down	AT4G27220.1|Symbols:|NB-ARC domain-containing disease resistance protein|chr4:13633953-13636712 REVERSE LENGTH=919
Glyma.18G226900	down	AT1G12210.1|Symbols:RFL1|RPS5-like 1|chr1:4140948-4143605 FORWARD LENGTH=885
Glyma.18G228700	down	AT4G22990.1|Symbols:|Major Facilitator Superfamily with SPX (SYG1/Pho81/XPR1) domain-containing protein|chr4:12048240-12050984 REVERSE LENGTH=699
Glyma.18G235700	down	AT2G13680.1|Symbols:CALS5, GLS2, ATGSL02|callose synthase 5|chr2:5695124-5706134 FORWARD LENGTH=1923
Glyma.18G247700	down	AT5G51160.1|Symbols:|Ankyrin repeat family protein|chr5:20792280-20793681 FORWARD LENGTH=442
Glyma.18G260200	up	AT3G28970.1|Symbols:AAR3|Domain of unknown function (DUF298)|chr3:10987970-10989782 REVERSE LENGTH=295
Glyma.18G263900	down	AT5G15410.1|Symbols:DND1, ATCNGC2, CNGC2|Cyclic nucleotide-regulated ion channel family protein|chr5:5003460-5006763 REVERSE LENGTH=726
Glyma.18G266300	up	AT1G09700.1|Symbols:HYL1, DRB1|dsRNA-binding domain-like superfamily protein|chr1:3137960-3140118 REVERSE LENGTH=419
Glyma.18G270200	up	NA
Glyma.18G270300	up	NA
Glyma.18G270400	up	AT5G46290.1|Symbols:KASI, KAS1|3-ketoacyl-acyl carrier protein synthase I|chr5:18774439-18776629 REVERSE LENGTH=473
Glyma.18G270600	up	AT3G51550.1|Symbols:FER|Malectin/receptor-like protein kinase family protein|chr3:19117877-19120564 REVERSE LENGTH=895
Glyma.18G270700	up	AT3G51550.1|Symbols:FER|Malectin/receptor-like protein kinase family protein|chr3:19117877-19120564 REVERSE LENGTH=895
Glyma.18G281600	down	AT1G09730.2|Symbols:|Cysteine proteinases superfamily protein|chr1:3148017-3154236 REVERSE LENGTH=931
Glyma.18G281700	up	AT1G09730.2|Symbols:|Cysteine proteinases superfamily protein|chr1:3148017-3154236 REVERSE LENGTH=931
Glyma.18G287700	down	AT5G02500.2|Symbols:HSC70-1, HSP70-1, AT-HSC70-1, HSC70|heat shock cognate protein 70-1|chr5:554055-556334 REVERSE LENGTH=521
Glyma.18G287800	up	AT3G12580.1|Symbols:HSP70, ATHSP70|heat shock protein 70|chr3:3991487-3993689 REVERSE LENGTH=650
Glyma.18G293800	down	AT3G02600.1|Symbols:LPP3, ATLPP3|lipid phosphate phosphatase 3|chr3:551534-554411 FORWARD LENGTH=364
Glyma.19G033100	up	AT3G51550.1|Symbols:FER|Malectin/receptor-like protein kinase family protein|chr3:19117877-19120564 REVERSE LENGTH=895
Glyma.19G054700	up	AT5G36930.1|Symbols:|Disease resistance protein (TIR-NBS-LRR class) family|chr5:14567771-14571907 REVERSE LENGTH=1188
Glyma.19G059000	up	AT3G05950.1|Symbols:|RmlC-like cupins superfamily protein|chr3:1781130-1781964 REVERSE LENGTH=229
Glyma.19G127300	up	AT5G06150.1|Symbols:CYC1BAT, CYCB1;2|Cyclin family protein|chr5:1859542-1861570 REVERSE LENGTH=445
Glyma.19G151500	up	AT1G20770.1|Symbols:|unknown protein; Has 59 Blast hits to 59 proteins in 24 species: Archae - 0; Bacteria - 0; Metazoa - 26; Fungi - 4; Plants - 29; Viruses - 0; Other Eukaryotes - 0 (source: NCBI BLink).|chr1:7215345-7216648 REVERSE LENGTH=215
Glyma.19G169800	up	AT4G32760.1|Symbols:|ENTH/VHS/GAT family protein|chr4:15799376-15803832 FORWARD LENGTH=675
Glyma.19G255500	up	AT5G53130.1|Symbols:CNGC1, ATCNGC1|cyclic nucleotide gated channel 1|chr5:21537830-21540490 REVERSE LENGTH=716
Glyma.19G256800	down	AT1G01250.1|Symbols:|Integrase-type DNA-binding superfamily protein|chr1:104731-105309 REVERSE LENGTH=192
Glyma.19G262700	down	AT3G14230.3|Symbols:RAP2.2|related to AP2 2|chr3:4737616-4739000 REVERSE LENGTH=374
Glyma.20G041100	down	AT4G13970.1|Symbols:|zinc ion binding|chr4:8070696-8074134 REVERSE LENGTH=778
Glyma.20G102000	up	AT5G23370.1|Symbols:|GRAM domain-containing protein / ABA-responsive protein-related|chr5:7863542-7864201 REVERSE LENGTH=219
Glyma.20G105300	down	AT4G38470.1|Symbols:|ACT-like protein tyrosine kinase family protein|chr4:17999432-18003551 FORWARD LENGTH=575
Glyma.20G118400	down	AT3G45860.1|Symbols:CRK4|cysteine-rich RLK (RECEPTOR-like protein kinase) 4|chr3:16863401-16866041 REVERSE LENGTH=676
Glyma.20G118700	down	AT5G38260.1|Symbols:|Protein kinase superfamily protein|chr5:15283692-15285837 REVERSE LENGTH=638
Glyma.20G138600	down	AT4G21410.1|Symbols:CRK29|cysteine-rich RLK (RECEPTOR-like protein kinase) 29|chr4:11402463-11405025 REVERSE LENGTH=679
Glyma.20G138700	down	AT4G38830.1|Symbols:CRK26|cysteine-rich RLK (RECEPTOR-like protein kinase) 26|chr4:18122339-18124943 FORWARD LENGTH=665
Glyma.20G139000	down	AT4G38830.1|Symbols:CRK26|cysteine-rich RLK (RECEPTOR-like protein kinase) 26|chr4:18122339-18124943 FORWARD LENGTH=665
Glyma.20G139300	up	AT4G05200.1|Symbols:CRK25|cysteine-rich RLK (RECEPTOR-like protein kinase) 25|chr4:2679793-2682309 REVERSE LENGTH=675
Glyma.20G139700	up	AT4G05200.1|Symbols:CRK25|cysteine-rich RLK (RECEPTOR-like protein kinase) 25|chr4:2679793-2682309 REVERSE LENGTH=675
Glyma.20G197600	up	AT2G29460.1|Symbols:ATGSTU4, GST22, GSTU4|glutathione S-transferase tau 4|chr2:12626689-12627600 REVERSE LENGTH=224
Glyma.20G198700	up	AT4G27510.1|Symbols:|unknown protein; Has 25 Blast hits to 23 proteins in 8 species: Archae - 0; Bacteria - 0; Metazoa - 0; Fungi - 0; Plants - 25; Viruses - 0; Other Eukaryotes - 0 (source: NCBI BLink).|chr4:13746284-13748996 REVERSE LENGTH=728
Glyma.20G204800	down	AT3G01680.1|Symbols:|CONTAINS InterPro DOMAIN/s: Mediator complex subunit Med28 (InterPro:IPR021640); BEST Arabidopsis thaliana protein match is: unknown protein (TAIR:AT3G01670.1); Has 122 Blast hits to 112 proteins in 13 species: Archae - 0; Bacteria - 0; Metazoa - 0; Fungi - 0; Plants - 122; Viruses - 0; Other Eukaryotes - 0 (source: NCBI BLink).|chr3:252033-255246 FORWARD LENGTH=740
Glyma.20G220800	up	AT3G05950.1|Symbols:|RmlC-like cupins superfamily protein|chr3:1781130-1781964 REVERSE LENGTH=229
Glyma.20G229700	down	NA
Glyma.20G243800	up	AT2G34860.2|Symbols:EDA3|DnaJ/Hsp40 cysteine-rich domain superfamily protein|chr2:14708380-14709804 FORWARD LENGTH=186
Glyma.U000100	up	AT2G45550.1|Symbols:CYP76C4|cytochrome P450, family 76, subfamily C, polypeptide 4|chr2:18773541-18775654 REVERSE LENGTH=511
Glyma.U004700	down	AT3G04770.2|Symbols:RPSAb|40s ribosomal protein SA B|chr3:1309544-1310846 REVERSE LENGTH=280
Glyma.U033800	up	NA
Glyma.U034800	up	NA
Glyma.U041300	up	AT2G19600.1|Symbols:ATKEA4, KEA4|K+ efflux antiporter 4|chr2:8479275-8483482 FORWARD LENGTH=592
Glyma.U043300	up	AT1G49670.1|Symbols:NQR|ARP protein (REF)|chr1:18381591-18386021 REVERSE LENGTH=629
