# Supplementary material for: Comparisons of constitutive resistances to soybean cyst nematode between PI 88788- and Peking-type sources of resistance in soybean by transcriptomic and metabolomic profilings
Source: Front Genet. 2022 Nov 10;13:1055867. doi: 10.3389/fgene.2022.1055867 (PMC9686325; doi:10.3389/fgene.2022.1055867)
Supplement: Supplementary file 11 [file Table7.XLS]

## Sheet: Specific for Pool-I
Table S7 Significant differentially expressed genes (DEGs) specific for Peking-type sources of resistance (Pool-I).
GeneID	Regulation	Annotation
Glyma.01G008200	up	AT3G28345.1|Symbols:|ABC transporter family protein|chr3:10593921-10598775 REVERSE LENGTH=1240
Glyma.01G009200	up	AT2G25770.2|Symbols:|Polyketide cyclase/dehydrase and lipid transport superfamily protein|chr2:10992987-10993490 FORWARD LENGTH=167
Glyma.01G012100	up	AT4G16070.1|Symbols:|Mono-/di-acylglycerol lipase, N-terminal;Lipase, class 3|chr4:9096808-9100596 REVERSE LENGTH=654
Glyma.01G033200	down	AT1G69550.1|Symbols:|disease resistance protein (TIR-NBS-LRR class)|chr1:26148836-26153374 REVERSE LENGTH=1400
Glyma.01G053600	down	AT1G13970.1|Symbols:|Protein of unknown function (DUF1336)|chr1:4779742-4781882 REVERSE LENGTH=504
Glyma.01G112200	down	AT5G36930.2|Symbols:|Disease resistance protein (TIR-NBS-LRR class) family|chr5:14567771-14571916 REVERSE LENGTH=1191
Glyma.01G115700	up	AT3G50170.1|Symbols:|Plant protein of unknown function (DUF247)|chr3:18601857-18603738 REVERSE LENGTH=541
Glyma.01G133600	down	NA
Glyma.01G204400	up	AT1G74950.1|Symbols:JAZ2, TIFY10B|TIFY domain/Divergent CCT motif family protein|chr1:28148919-28150258 REVERSE LENGTH=249
Glyma.01G219400	down	AT4G11600.1|Symbols:ATGPX6, PHGPX, LSC803, GPX6|glutathione peroxidase 6|chr4:7010021-7011330 REVERSE LENGTH=232
Glyma.01G221900	down	AT1G69230.2|Symbols:SP1L2|SPIRAL1-like2|chr1:26026543-26027085 REVERSE LENGTH=110
Glyma.02G002200	up	NA
Glyma.02G017200	down	AT4G02390.1|Symbols:APP, PARP1, ATPARP1, PP|poly(ADP-ribose) polymerase|chr4:1050104-1053960 FORWARD LENGTH=637
Glyma.02G028000	up	AT1G59970.1|Symbols:|Matrixin family protein|chr1:22073601-22074683 FORWARD LENGTH=360
Glyma.02G028800	up	AT1G59970.1|Symbols:|Matrixin family protein|chr1:22073601-22074683 FORWARD LENGTH=360
Glyma.02G032600	up	AT3G28050.1|Symbols:|nodulin MtN21 /EamA-like transporter family protein|chr3:10442984-10445216 FORWARD LENGTH=367
Glyma.02G059900	down	AT4G36860.1|Symbols:|LIM domain-containing protein|chr4:17358580-17361189 REVERSE LENGTH=553
Glyma.02G061200	down	NA
Glyma.02G070000	down	AT3G04070.1|Symbols:anac047, NAC047|NAC domain containing protein 47|chr3:1061573-1062976 REVERSE LENGTH=359
Glyma.02G086000	down	AT1G14820.3|Symbols:|Sec14p-like phosphatidylinositol transfer family protein|chr1:5105237-5106793 REVERSE LENGTH=252
Glyma.02G090100	up	AT1G71140.1|Symbols:|MATE efflux family protein|chr1:26824762-26826748 FORWARD LENGTH=485
Glyma.02G107800	up	NA
Glyma.02G116900	down	AT4G05530.1|Symbols:IBR1, SDRA|indole-3-butyric acid response 1|chr4:2816462-2818074 FORWARD LENGTH=254
Glyma.02G130400	up	AT5G13930.1|Symbols:CHS, TT4, ATCHS|Chalcone and stilbene synthase family protein|chr5:4488762-4490035 FORWARD LENGTH=395
Glyma.02G163900	down	AT2G35035.1|Symbols:URED|urease accessory protein D|chr2:14763387-14765045 REVERSE LENGTH=294
Glyma.02G189700	down	AT2G27040.2|Symbols:AGO4|Argonaute family protein|chr2:11536795-11541503 REVERSE LENGTH=924
Glyma.02G189800	down	AT4G27290.1|Symbols:|S-locus lectin protein kinase family protein|chr4:13666281-13669202 FORWARD LENGTH=783
Glyma.02G240000	up	AT1G65840.1|Symbols:ATPAO4, PAO4|polyamine oxidase 4|chr1:24490173-24492728 FORWARD LENGTH=497
Glyma.03G006800	up	AT3G45400.1|Symbols:|exostosin family protein|chr3:16651963-16653479 FORWARD LENGTH=475
Glyma.03G019300	down	AT2G45660.1|Symbols:AGL20, SOC1, ATSOC1|AGAMOUS-like 20|chr2:18807799-18810193 REVERSE LENGTH=214
Glyma.03G027200	down	AT4G08850.1|Symbols:|Leucine-rich repeat receptor-like protein kinase family protein|chr4:5636693-5640496 REVERSE LENGTH=1045
Glyma.03G047700	up	AT5G17680.1|Symbols:|disease resistance protein (TIR-NBS-LRR class), putative|chr5:5822999-5827153 FORWARD LENGTH=1294
Glyma.03G047900	up	AT5G41750.2|Symbols:|Disease resistance protein (TIR-NBS-LRR class) family|chr5:16694047-16697527 FORWARD LENGTH=1068
Glyma.03G048000	up	AT1G18950.1|Symbols:|DDT domain superfamily|chr1:6546539-6551549 FORWARD LENGTH=750
Glyma.03G065500	down	AT3G23730.1|Symbols:XTH16|xyloglucan endotransglucosylase/hydrolase 16|chr3:8550222-8551248 FORWARD LENGTH=291
Glyma.03G100500	up	NA
Glyma.03G131200	up	AT1G52800.1|Symbols:|2-oxoglutarate (2OG) and Fe(II)-dependent oxygenase superfamily protein|chr1:19664044-19665362 FORWARD LENGTH=314
Glyma.03G165800	down	AT4G08850.1|Symbols:|Leucine-rich repeat receptor-like protein kinase family protein|chr4:5636693-5640496 REVERSE LENGTH=1045
Glyma.03G225500	down	AT3G62040.1|Symbols:|Haloacid dehalogenase-like hydrolase (HAD) superfamily protein|chr3:22975328-22976518 REVERSE LENGTH=249
Glyma.03G248400	down	AT1G60750.1|Symbols:|NAD(P)-linked oxidoreductase superfamily protein|chr1:22362293-22363854 REVERSE LENGTH=330
Glyma.03G248500	down	AT1G60690.1|Symbols:|NAD(P)-linked oxidoreductase superfamily protein|chr1:22349892-22351668 REVERSE LENGTH=345
Glyma.03G264900	up	AT4G11860.1|Symbols:|Protein of unknown function (DUF544)|chr4:7134237-7138361 REVERSE LENGTH=682
Glyma.04G017600	down	AT5G54770.1|Symbols:THI1, TZ, THI4|thiazole biosynthetic enzyme, chloroplast (ARA6) (THI1) (THI4)|chr5:22246634-22247891 FORWARD LENGTH=349
Glyma.04G115300	down	AT3G16520.1|Symbols:UGT88A1|UDP-glucosyl transferase 88A1|chr3:5618807-5620833 REVERSE LENGTH=451
Glyma.04G131100	up	AT1G75280.1|Symbols:|NmrA-like negative transcriptional regulator family protein|chr1:28252030-28253355 FORWARD LENGTH=310
Glyma.04G177500	down	AT4G17190.2|Symbols:FPS2|farnesyl diphosphate synthase 2|chr4:9648743-9650346 REVERSE LENGTH=247
Glyma.04G190800	down	AT5G61640.1|Symbols:PMSR1, ATMSRA1|peptidemethionine sulfoxide reductase 1|chr5:24775107-24776147 FORWARD LENGTH=202
Glyma.04G257400	up	AT4G11860.1|Symbols:|Protein of unknown function (DUF544)|chr4:7134237-7138361 REVERSE LENGTH=682
Glyma.05G000100	up	AT4G30860.1|Symbols:ASHR3, SDG4|SET domain group 4|chr4:15024546-15027427 FORWARD LENGTH=497
Glyma.05G007100	down	AT3G01500.2|Symbols:CA1|carbonic anhydrase 1|chr3:194853-197873 REVERSE LENGTH=347
Glyma.05G007900	up	AT1G23740.1|Symbols:|Oxidoreductase, zinc-binding dehydrogenase family protein|chr1:8398245-8399656 REVERSE LENGTH=386
Glyma.05G014800	up	AT3G18600.1|Symbols:|P-loop containing nucleoside triphosphate hydrolases superfamily protein|chr3:6399724-6403007 REVERSE LENGTH=568
Glyma.05G065700	up	AT4G17030.1|Symbols:ATEXLB1, EXPR, AT-EXPR, ATEXPR1, ATHEXP BETA 3.1, EXLB1|expansin-like B1|chr4:9581817-9583181 REVERSE LENGTH=250
Glyma.05G142500	up	AT1G30220.1|Symbols:ATINT2, INT2|inositol transporter 2|chr1:10632957-10635439 REVERSE LENGTH=580
Glyma.05G165600	up	AT4G27190.1|Symbols:|NB-ARC domain-containing disease resistance protein|chr4:13620977-13623934 REVERSE LENGTH=985
Glyma.05G178700	up	AT5G65020.1|Symbols:ANNAT2|annexin 2|chr5:25973915-25975554 FORWARD LENGTH=317
Glyma.05G202700	up	AT5G50800.1|Symbols:SWEET13, AtSWEET13|Nodulin MtN3 family protein|chr5:20665280-20667140 REVERSE LENGTH=294
Glyma.05G205700	up	AT1G12800.1|Symbols:|Nucleic acid-binding, OB-fold-like protein|chr1:4361778-4365189 REVERSE LENGTH=767
Glyma.05G224500	up	AT4G26260.2|Symbols:MIOX4|myo-inositol oxygenase 4|chr4:13297939-13300146 FORWARD LENGTH=318
Glyma.06G085200	up	AT5G25820.1|Symbols:|Exostosin family protein|chr5:8997248-8999574 REVERSE LENGTH=654
Glyma.06G149300	down	NA
Glyma.06G158700	up	AT5G53590.1|Symbols:|SAUR-like auxin-responsive protein family|chr5:21772107-21772535 FORWARD LENGTH=142
Glyma.06G182700	up	AT5G14740.2|Symbols:CA2, CA18, BETA CA2|carbonic anhydrase 2|chr5:4760536-4762382 FORWARD LENGTH=259
Glyma.06G200700	down	NA
Glyma.06G241600	down	AT4G10720.1|Symbols:|Ankyrin repeat family protein|chr4:6607879-6609358 FORWARD LENGTH=445
Glyma.06G242000	down	AT4G10720.1|Symbols:|Ankyrin repeat family protein|chr4:6607879-6609358 FORWARD LENGTH=445
Glyma.06G286200	up	AT4G35160.1|Symbols:|O-methyltransferase family protein|chr4:16730989-16732808 REVERSE LENGTH=382
Glyma.06G286600	up	AT4G35160.1|Symbols:|O-methyltransferase family protein|chr4:16730989-16732808 REVERSE LENGTH=382
Glyma.06G310000	down	AT5G36930.2|Symbols:|Disease resistance protein (TIR-NBS-LRR class) family|chr5:14567771-14571916 REVERSE LENGTH=1191
Glyma.07G006700	up	AT1G55020.1|Symbols:LOX1, ATLOX1|lipoxygenase 1|chr1:20525798-20530143 FORWARD LENGTH=859
Glyma.07G006800	up	AT3G22400.1|Symbols:LOX5|PLAT/LH2 domain-containing lipoxygenase family protein|chr3:7927011-7931167 FORWARD LENGTH=886
Glyma.07G006900	up	AT1G55020.1|Symbols:LOX1, ATLOX1|lipoxygenase 1|chr1:20525798-20530143 FORWARD LENGTH=859
Glyma.07G013900	up	AT1G14520.2|Symbols:MIOX1|myo-inositol oxygenase 1|chr1:4968376-4969954 REVERSE LENGTH=309
Glyma.07G035700	down	AT3G13950.1|Symbols:|unknown protein; BEST Arabidopsis thaliana protein match is: unknown protein (TAIR:AT4G13266.1); Has 339 Blast hits to 265 proteins in 12 species: Archae - 0; Bacteria - 0; Metazoa - 0; Fungi - 0; Plants - 339; Viruses - 0; Other Eukaryotes - 0 (source: NCBI BLink).|chr3:4604149-4605195 FORWARD LENGTH=207
Glyma.07G050300	up	AT1G68290.1|Symbols:ENDO 2|endonuclease 2|chr1:25596718-25598264 FORWARD LENGTH=290
Glyma.07G063000	up	AT3G09140.1|Symbols:|Protein of unknown function (DUF674)|chr3:2801094-2802773 REVERSE LENGTH=530
Glyma.07G063100	up	AT1G12220.2|Symbols:RPS5|Disease resistance protein (CC-NBS-LRR class) family|chr1:4145011-4147680 FORWARD LENGTH=889
Glyma.07G063600	down	AT1G51480.1|Symbols:|Disease resistance protein (CC-NBS-LRR class) family|chr1:19090847-19094306 REVERSE LENGTH=941
Glyma.07G063700	down	AT1G12220.2|Symbols:RPS5|Disease resistance protein (CC-NBS-LRR class) family|chr1:4145011-4147680 FORWARD LENGTH=889
Glyma.07G063900	up	AT2G46150.1|Symbols:|Late embryogenesis abundant (LEA) hydroxyproline-rich glycoprotein family|chr2:18961424-18962089 FORWARD LENGTH=221
Glyma.07G064600	up	AT3G61530.2|Symbols:PANB2|Phosphoenolpyruvate carboxylase family protein|chr3:22771692-22773313 REVERSE LENGTH=354
Glyma.07G064900	up	AT5G01150.1|Symbols:|Protein of unknown function (DUF674)|chr5:51988-53649 FORWARD LENGTH=501
Glyma.07G065300	up	AT2G46150.1|Symbols:|Late embryogenesis abundant (LEA) hydroxyproline-rich glycoprotein family|chr2:18961424-18962089 FORWARD LENGTH=221
Glyma.07G075400	up	AT3G61200.1|Symbols:|Thioesterase superfamily protein|chr3:22657599-22658350 REVERSE LENGTH=188
Glyma.07G083000	down	AT2G45550.1|Symbols:CYP76C4|cytochrome P450, family 76, subfamily C, polypeptide 4|chr2:18773541-18775654 REVERSE LENGTH=511
Glyma.07G111300	down	AT2G44930.1|Symbols:|Plant protein of unknown function (DUF247)|chr2:18529700-18531671 REVERSE LENGTH=515
Glyma.07G131900	down	AT2G20480.1|Symbols:|unknown protein; Has 19 Blast hits to 19 proteins in 10 species: Archae - 0; Bacteria - 0; Metazoa - 0; Fungi - 0; Plants - 19; Viruses - 0; Other Eukaryotes - 0 (source: NCBI BLink).|chr2:8830715-8831496 REVERSE LENGTH=63
Glyma.07G154100	down	AT5G01550.1|Symbols:LECRKA4.2|lectin receptor kinase a4.1|chr5:214517-216583 REVERSE LENGTH=688
Glyma.07G155600	down	AT2G38320.1|Symbols:TBL34|TRICHOME BIREFRINGENCE-LIKE 34|chr2:16055488-16057874 FORWARD LENGTH=410
Glyma.07G167700	down	AT5G62420.1|Symbols:|NAD(P)-linked oxidoreductase superfamily protein|chr5:25064835-25066111 FORWARD LENGTH=316
Glyma.07G195700	up	AT1G65070.2|Symbols:|DNA mismatch repair protein MutS, type 2|chr1:24173047-24176244 REVERSE LENGTH=876
Glyma.07G196800	up	AT1G17420.1|Symbols:LOX3|lipoxygenase 3|chr1:5977512-5981384 FORWARD LENGTH=919
Glyma.07G196900	up	AT2G22870.1|Symbols:EMB2001|P-loop containing nucleoside triphosphate hydrolases superfamily protein|chr2:9739476-9740921 FORWARD LENGTH=300
Glyma.07G197100	up	AT4G32480.1|Symbols:|Protein of unknown function (DUF506) |chr4:15676488-15677776 FORWARD LENGTH=287
Glyma.07G205200	down	AT1G29050.1|Symbols:TBL38|TRICHOME BIREFRINGENCE-LIKE 38|chr1:10136376-10139082 REVERSE LENGTH=380
Glyma.08G097300	down	AT3G14420.2|Symbols:|Aldolase-type TIM barrel family protein|chr3:4821804-4823899 FORWARD LENGTH=367
Glyma.08G101000	down	AT3G26040.1|Symbols:|HXXXD-type acyl-transferase family protein|chr3:9519741-9521069 FORWARD LENGTH=442
Glyma.08G109300	down	AT5G13930.1|Symbols:CHS, TT4, ATCHS|Chalcone and stilbene synthase family protein|chr5:4488762-4490035 FORWARD LENGTH=395
Glyma.08G114000	down	AT4G18100.1|Symbols:|Ribosomal protein L32e|chr4:10035715-10036475 REVERSE LENGTH=133
Glyma.08G140500	down	AT5G07990.1|Symbols:TT7, CYP75B1, D501|Cytochrome P450 superfamily protein|chr5:2560437-2562859 FORWARD LENGTH=513
Glyma.08G146400	down	AT5G09830.1|Symbols:|BolA-like family protein|chr5:3057816-3058769 REVERSE LENGTH=93
Glyma.08G229700	down	AT3G06240.1|Symbols:|F-box family protein|chr3:1887336-1888619 FORWARD LENGTH=427
Glyma.08G229800	down	AT3G21060.1|Symbols:|Transducin/WD40 repeat-like superfamily protein|chr3:7377822-7379942 FORWARD LENGTH=547
Glyma.08G233000	up	AT1G61810.2|Symbols:BGLU45|beta-glucosidase 45|chr1:22830035-22830885 FORWARD LENGTH=122
Glyma.08G240400	down	AT3G01090.3|Symbols:AKIN10, KIN10|SNF1 kinase homolog 10|chr3:31437-33977 REVERSE LENGTH=512
Glyma.08G264700	up	AT3G14075.2|Symbols:|Mono-/di-acylglycerol lipase, N-terminal;Lipase, class 3|chr3:4663819-4666338 REVERSE LENGTH=642
Glyma.08G305500	up	AT5G35700.1|Symbols:FIM2, FIM5|fimbrin-like protein 2|chr5:13872833-13876432 REVERSE LENGTH=687
Glyma.08G317500	down	AT4G26900.1|Symbols:AT-HF, HISN4|HIS HF|chr4:13515514-13519608 FORWARD LENGTH=592
Glyma.08G339300	down	NA
Glyma.08G339600	down	NA
Glyma.09G014900	down	AT1G79670.1|Symbols:RFO1, WAKL22|Wall-associated kinase family protein|chr1:29976887-29979337 REVERSE LENGTH=751
Glyma.09G030800	up	NA
Glyma.09G034900	down	AT4G16230.1|Symbols:|GDSL-like Lipase/Acylhydrolase superfamily protein|chr4:9185298-9186447 FORWARD LENGTH=251
Glyma.09G049300	up	AT4G37340.1|Symbols:CYP81D3|cytochrome P450, family 81, subfamily D, polypeptide 3|chr4:17564953-17566706 REVERSE LENGTH=500
Glyma.09G094600	up	AT4G35150.1|Symbols:|O-methyltransferase family protein|chr4:16726948-16728531 REVERSE LENGTH=325
Glyma.09G124400	up	AT1G70670.1|Symbols:|Caleosin-related family protein|chr1:26644830-26645970 FORWARD LENGTH=195
Glyma.09G144300	down	AT5G36140.1|Symbols:CYP716A2|cytochrome P450, family 716, subfamily A, polypeptide 2|chr5:14212212-14213259 REVERSE LENGTH=318
Glyma.09G161400	down	AT5G36930.1|Symbols:|Disease resistance protein (TIR-NBS-LRR class) family|chr5:14567771-14571907 REVERSE LENGTH=1188
Glyma.09G197200	down	AT1G42540.1|Symbols:ATGLR3.3, GLR3.3|glutamate receptor 3.3|chr1:15973489-15976703 FORWARD LENGTH=933
Glyma.09G209500	up	AT4G16070.1|Symbols:|Mono-/di-acylglycerol lipase, N-terminal;Lipase, class 3|chr4:9096808-9100596 REVERSE LENGTH=654
Glyma.09G216400	down	AT3G47570.1|Symbols:|Leucine-rich repeat protein kinase family protein|chr3:17527611-17530748 FORWARD LENGTH=1010
Glyma.09G276300	down	AT3G51630.2|Symbols:WNK5|with no lysine (K) kinase 5|chr3:19149487-19151924 FORWARD LENGTH=549
Glyma.09G278900	up	AT4G35800.1|Symbols:NRPB1, RPB1, RNA_POL_II_LSRNA_POL_II_LS, RNA_POL_II_LS|RNA polymerase II large subunit|chr4:16961115-16967892 REVERSE LENGTH=1839
Glyma.10G005800	down	NA
Glyma.10G006000	down	NA
Glyma.10G023900	down	AT4G02940.1|Symbols:|oxidoreductase, 2OG-Fe(II) oxygenase family protein|chr4:1306658-1310699 FORWARD LENGTH=569
Glyma.10G038500	down	AT3G54220.1|Symbols:SCR, SGR1|GRAS family transcription factor|chr3:20070550-20072625 FORWARD LENGTH=653
Glyma.10G043900	down	AT3G53700.1|Symbols:MEE40|Pentatricopeptide repeat (PPR) superfamily protein|chr3:19900303-19902567 FORWARD LENGTH=754
Glyma.10G064200	down	AT5G03795.1|Symbols:|Exostosin family protein|chr5:1007554-1010373 REVERSE LENGTH=518
Glyma.10G098400	up	AT5G38260.1|Symbols:|Protein kinase superfamily protein|chr5:15283692-15285837 REVERSE LENGTH=638
Glyma.10G128900	down	NA
Glyma.10G129000	up	AT2G34930.1|Symbols:|disease resistance family protein / LRR family protein|chr2:14737169-14739886 REVERSE LENGTH=905
Glyma.10G129400	up	AT2G34930.1|Symbols:|disease resistance family protein / LRR family protein|chr2:14737169-14739886 REVERSE LENGTH=905
Glyma.10G130200	down	AT4G13540.1|Symbols:|unknown protein; INVOLVED IN: N-terminal protein myristoylation; BEST Arabidopsis thaliana protein match is: unknown protein (TAIR:AT3G23930.1); Has 4658 Blast hits to 3455 proteins in 431 species: Archae - 39; Bacteria - 387; Metazoa - 1842; Fungi - 436; Plants - 133; Viruses - 38; Other Eukaryotes - 1783 (source: NCBI BLink).|chr4:7869896-7870604 FORWARD LENGTH=210
Glyma.10G135700	up	AT3G48950.1|Symbols:|Pectin lyase-like superfamily protein|chr3:18148017-18149987 FORWARD LENGTH=469
Glyma.10G159800	down	AT3G04940.1|Symbols:ATCYSD1, CYSD1|cysteine synthase D1|chr3:1365681-1367508 FORWARD LENGTH=324
Glyma.10G172700	up	AT1G64660.1|Symbols:ATMGL, MGL|methionine gamma-lyase|chr1:24028977-24030537 FORWARD LENGTH=441
Glyma.10G179000	up	ATCG00800.1|Symbols:|structural constituent of ribosome|chrC:82826-83482 REVERSE LENGTH=218
Glyma.10G232800	down	AT1G63700.1|Symbols:EMB71, YDA, MAPKKK4|Protein kinase superfamily protein|chr1:23625208-23629031 REVERSE LENGTH=883
Glyma.10G252800	down	AT4G23180.1|Symbols:CRK10, RLK4|cysteine-rich RLK (RECEPTOR-like protein kinase) 10|chr4:12138171-12140780 FORWARD LENGTH=669
Glyma.11G064100	down	AT4G36790.1|Symbols:|Major facilitator superfamily protein|chr4:17336360-17338304 FORWARD LENGTH=489
Glyma.11G103100	down	AT3G19840.1|Symbols:ATPRP40C, PRP40C|pre-mRNA-processing protein 40C|chr3:6891228-6897227 FORWARD LENGTH=835
Glyma.11G164700	down	AT5G58490.1|Symbols:|NAD(P)-binding Rossmann-fold superfamily protein|chr5:23643068-23644455 FORWARD LENGTH=324
Glyma.11G180900	up	AT5G22300.1|Symbols:NIT4, AtNIT4|nitrilase 4|chr5:7379401-7381764 FORWARD LENGTH=355
Glyma.11G188800	up	AT5G22620.2|Symbols:|phosphoglycerate/bisphosphoglycerate mutase family protein|chr5:7517731-7520223 REVERSE LENGTH=482
Glyma.11G190500	down	NA
Glyma.11G219000	up	AT3G55470.2|Symbols:|Calcium-dependent lipid-binding (CaLB domain) family protein|chr3:20564356-20566092 FORWARD LENGTH=155
Glyma.11G224400	down	AT3G53960.1|Symbols:|Major facilitator superfamily protein|chr3:19978306-19980886 REVERSE LENGTH=602
Glyma.11G234200	down	AT2G38450.1|Symbols:|CONTAINS InterPro DOMAIN/s: Sel1-like (InterPro:IPR006597); BEST Arabidopsis thaliana protein match is: unknown protein (TAIR:AT5G05360.1); Has 88 Blast hits to 88 proteins in 25 species: Archae - 0; Bacteria - 16; Metazoa - 0; Fungi - 0; Plants - 70; Viruses - 0; Other Eukaryotes - 2 (source: NCBI BLink).|chr2:16102016-16102683 FORWARD LENGTH=138
Glyma.11G234500	down	AT3G56190.1|Symbols:ALPHA-SNAP2, ASNAP|alpha-soluble NSF attachment protein 2|chr3:20846119-20848356 REVERSE LENGTH=289
Glyma.11G243200	down	NA
Glyma.12G012000	up	AT5G50400.1|Symbols:ATPAP27, PAP27|purple acid phosphatase 27|chr5:20523575-20526231 REVERSE LENGTH=611
Glyma.12G042800	down	AT4G34530.1|Symbols:CIB1|cryptochrome-interacting basic-helix-loop-helix 1|chr4:16498466-16499946 FORWARD LENGTH=335
Glyma.12G071900	up	AT5G60250.1|Symbols:|zinc finger (C3HC4-type RING finger) family protein|chr5:24252226-24254710 FORWARD LENGTH=655
Glyma.12G088400	down	AT1G08290.1|Symbols:WIP3|WIP domain protein 3|chr1:2610680-2613180 REVERSE LENGTH=337
Glyma.12G094100	down	AT5G22140.2|Symbols:|FAD/NAD(P)-binding oxidoreductase family protein|chr5:7340284-7341398 REVERSE LENGTH=311
Glyma.12G190100	down	AT5G22060.1|Symbols:ATJ2, J2|DNAJ homologue 2|chr5:7303798-7305668 REVERSE LENGTH=419
Glyma.12G212700	up	AT4G27570.1|Symbols:|UDP-Glycosyltransferase superfamily protein|chr4:13763657-13765018 REVERSE LENGTH=453
Glyma.12G215400	down	AT3G25500.1|Symbols:AFH1, FH1, AHF1, ATFH1|formin homology 1|chr3:9251320-9254826 REVERSE LENGTH=1051
Glyma.13G032600	down	AT5G38260.1|Symbols:|Protein kinase superfamily protein|chr5:15283692-15285837 REVERSE LENGTH=638
Glyma.13G032700	down	AT1G66910.1|Symbols:|Protein kinase superfamily protein|chr1:24961634-24963941 REVERSE LENGTH=666
Glyma.13G033900	up	AT5G38260.1|Symbols:|Protein kinase superfamily protein|chr5:15283692-15285837 REVERSE LENGTH=638
Glyma.13G053600	up	AT3G51550.1|Symbols:FER|Malectin/receptor-like protein kinase family protein|chr3:19117877-19120564 REVERSE LENGTH=895
Glyma.13G086700	down	AT5G64290.1|Symbols:DCT, DIT2.1|dicarboxylate transport 2.1|chr5:25714495-25716642 REVERSE LENGTH=563
Glyma.13G086800	down	NA
Glyma.13G122400	up	AT5G43420.1|Symbols:|RING/U-box superfamily protein|chr5:17451790-17452917 FORWARD LENGTH=375
Glyma.13G135700	up	AT2G37290.1|Symbols:|Ypt/Rab-GAP domain of gyp1p superfamily protein|chr2:15656935-15661335 REVERSE LENGTH=882
Glyma.13G136500	down	AT3G45630.1|Symbols:|RNA binding (RRM/RBD/RNP motifs) family protein|chr3:16748751-16753190 REVERSE LENGTH=989
Glyma.13G195700	up	AT1G53530.1|Symbols:|Peptidase S24/S26A/S26B/S26C family protein|chr1:19978249-19979778 FORWARD LENGTH=168
Glyma.13G200000	up	AT2G38750.1|Symbols:ANNAT4|annexin 4|chr2:16196582-16198431 REVERSE LENGTH=319
Glyma.13G224300	down	AT4G18710.2|Symbols:BIN2|Protein kinase superfamily protein|chr4:10296474-10301148 FORWARD LENGTH=280
Glyma.13G230200	down	AT1G29160.1|Symbols:|Dof-type zinc finger DNA-binding family protein|chr1:10183797-10184324 REVERSE LENGTH=175
Glyma.13G264200	up	AT1G28100.2|Symbols:|unknown protein; Has 64 Blast hits to 64 proteins in 27 species: Archae - 0; Bacteria - 14; Metazoa - 0; Fungi - 6; Plants - 42; Viruses - 0; Other Eukaryotes - 2 (source: NCBI BLink).|chr1:9802120-9803981 FORWARD LENGTH=282
Glyma.13G314700	up	AT2G27310.1|Symbols:|F-box family protein|chr2:11683954-11684967 REVERSE LENGTH=337
Glyma.13G328000	down	AT5G60450.1|Symbols:ARF4|auxin response factor 4|chr5:24308558-24312187 REVERSE LENGTH=788
Glyma.13G356000	up	AT3G16240.1|Symbols:DELTA-TIP, TIP2;1, DELTA-TIP1, AQP1, ATTIP2;1|delta tonoplast integral protein|chr3:5505534-5506788 FORWARD LENGTH=250
Glyma.14G082400	up	NA
Glyma.14G136100	up	AT2G44420.1|Symbols:|protein N-terminal asparagine amidohydrolase family protein|chr2:18330568-18332696 FORWARD LENGTH=347
Glyma.14G178800	down	AT1G28210.2|Symbols:ATJ1|DNAJ heat shock family protein|chr1:9854598-9859977 FORWARD LENGTH=427
Glyma.14G195000	down	AT3G47340.1|Symbols:ASN1, DIN6, AT-ASN1|glutamine-dependent asparagine synthase 1|chr3:17438136-17441043 REVERSE LENGTH=584
Glyma.14G202500	up	AT1G21480.2|Symbols:|Exostosin family protein|chr1:7519372-7521426 REVERSE LENGTH=410
Glyma.14G204700	down	AT5G05400.1|Symbols:|LRR and NB-ARC domains-containing disease resistance protein|chr5:1597745-1600369 REVERSE LENGTH=874
Glyma.14G205000	up	AT4G27190.1|Symbols:|NB-ARC domain-containing disease resistance protein|chr4:13620977-13623934 REVERSE LENGTH=985
Glyma.15G031400	up	AT2G44450.1|Symbols:BGLU15|beta glucosidase 15|chr2:18340966-18343744 FORWARD LENGTH=506
Glyma.15G038700	down	AT3G12110.1|Symbols:ACT11|actin-11|chr3:3858116-3859609 FORWARD LENGTH=377
Glyma.15G071200	up	NA
Glyma.15G087300	up	AT4G18910.1|Symbols:NIP1;2, NLM2, ATNLM2|NOD26-like intrinsic protein 1;2|chr4:10366211-10368179 FORWARD LENGTH=294
Glyma.15G115300	down	AT5G47550.1|Symbols:|Cystatin/monellin superfamily protein|chr5:19286596-19286964 REVERSE LENGTH=122
Glyma.15G142100	up	NA
Glyma.15G187300	down	AT5G55060.1|Symbols:|unknown protein; FUNCTIONS IN: molecular_function unknown; INVOLVED IN: biological_process unknown; LOCATED IN: cellular_component unknown; EXPRESSED IN: 25 plant structures; EXPRESSED DURING: 15 growth stages; BEST Arabidopsis thaliana protein match is: unknown protein (TAIR:AT5G58510.1); Has 223 Blast hits to 218 proteins in 80 species: Archae - 0; Bacteria - 2; Metazoa - 1…
Glyma.16G043200	up	AT3G04070.1|Symbols:anac047, NAC047|NAC domain containing protein 47|chr3:1061573-1062976 REVERSE LENGTH=359
Glyma.16G075200	up	AT1G31410.1|Symbols:|putrescine-binding periplasmic protein-related|chr1:11247094-11249345 REVERSE LENGTH=524
Glyma.16G081900	up	AT3G18670.1|Symbols:|Ankyrin repeat family protein|chr3:6424135-6426471 REVERSE LENGTH=598
Glyma.16G117400	down	AT4G35600.2|Symbols:CONNEXIN 32|Protein kinase superfamily protein|chr4:16896448-16898714 FORWARD LENGTH=420
Glyma.16G117500	down	AT2G17220.1|Symbols:|Protein kinase superfamily protein|chr2:7487866-7489768 REVERSE LENGTH=414
Glyma.16G117700	down	AT2G17220.2|Symbols:|Protein kinase superfamily protein|chr2:7487866-7489768 REVERSE LENGTH=413
Glyma.16G123300	down	NA
Glyma.16G123400	down	NA
Glyma.16G127900	down	AT5G36930.1|Symbols:|Disease resistance protein (TIR-NBS-LRR class) family|chr5:14567771-14571907 REVERSE LENGTH=1188
Glyma.16G136000	down	AT5G17680.1|Symbols:|disease resistance protein (TIR-NBS-LRR class), putative|chr5:5822999-5827153 FORWARD LENGTH=1294
Glyma.16G171900	up	AT5G42140.1|Symbols:|Regulator of chromosome condensation (RCC1) family with FYVE zinc finger domain|chr5:16837547-16841640 REVERSE LENGTH=1073
Glyma.16G178300	up	AT1G01490.2|Symbols:|Heavy metal transport/detoxification superfamily protein|chr1:180401-182066 REVERSE LENGTH=177
Glyma.16G202400	up	AT4G05200.1|Symbols:CRK25|cysteine-rich RLK (RECEPTOR-like protein kinase) 25|chr4:2679793-2682309 REVERSE LENGTH=675
Glyma.16G210600	down	AT5G36930.1|Symbols:|Disease resistance protein (TIR-NBS-LRR class) family|chr5:14567771-14571907 REVERSE LENGTH=1188
Glyma.16G213700	down	AT5G36930.1|Symbols:|Disease resistance protein (TIR-NBS-LRR class) family|chr5:14567771-14571907 REVERSE LENGTH=1188
Glyma.16G214200	down	AT2G15220.1|Symbols:|Plant basic secretory protein (BSP) family protein|chr2:6608689-6609366 FORWARD LENGTH=225
Glyma.16G214800	down	AT2G20142.1|Symbols:|Toll-Interleukin-Resistance (TIR) domain family protein|chr2:8695387-8696566 FORWARD LENGTH=313
Glyma.16G214900	down	AT5G17680.1|Symbols:|disease resistance protein (TIR-NBS-LRR class), putative|chr5:5822999-5827153 FORWARD LENGTH=1294
Glyma.17G038800	up	AT5G09410.2|Symbols:EICBP.B, CAMTA1|ethylene induced calmodulin binding protein|chr5:2921457-2927291 FORWARD LENGTH=1007
Glyma.17G058000	down	AT5G57120.1|Symbols:|FUNCTIONS IN: molecular_function unknown; INVOLVED IN: biological_process unknown; LOCATED IN: nucleolus; EXPRESSED IN: 21 plant structures; EXPRESSED DURING: 13 growth stages; CONTAINS InterPro DOMAIN/s: LisH dimerisation motif (InterPro:IPR006594), SRP40, C-terminal (InterPro:IPR007718); Has 101969 Blast hits to 55488 proteins in 2506 species: Archae - 424; Bacteria - 13843…
Glyma.17G058100	down	AT5G57123.1|Symbols:|unknown protein; BEST Arabidopsis thaliana protein match is: unknown protein (TAIR:AT4G29905.1); Has 30201 Blast hits to 17322 proteins in 780 species: Archae - 12; Bacteria - 1396; Metazoa - 17338; Fungi - 3422; Plants - 5037; Viruses - 0; Other Eukaryotes - 2996 (source: NCBI BLink).|chr5:23127215-23127418 REVERSE LENGTH=67
Glyma.17G060800	down	AT4G25880.1|Symbols:APUM6, PUM6|pumilio 6|chr4:13155518-13159078 FORWARD LENGTH=861
Glyma.17G139900	down	AT4G12510.1|Symbols:|Bifunctional inhibitor/lipid-transfer protein/seed storage 2S albumin superfamily protein|chr4:7417414-7417803 REVERSE LENGTH=129
Glyma.17G161900	down	AT4G37560.1|Symbols:|Acetamidase/Formamidase family protein|chr4:17646489-17648457 FORWARD LENGTH=452
Glyma.17G173200	down	AT5G42800.1|Symbols:DFR, TT3, M318|dihydroflavonol 4-reductase|chr5:17164296-17165864 REVERSE LENGTH=382
Glyma.17G220100	up	AT2G13600.1|Symbols:|Pentatricopeptide repeat (PPR) superfamily protein|chr2:5671493-5673586 FORWARD LENGTH=697
Glyma.18G055400	down	AT5G05340.1|Symbols:|Peroxidase superfamily protein|chr5:1579142-1580819 REVERSE LENGTH=324
Glyma.18G061300	down	AT5G58660.1|Symbols:|2-oxoglutarate (2OG) and Fe(II)-dependent oxygenase superfamily protein|chr5:23701509-23703802 FORWARD LENGTH=352
Glyma.18G061400	down	NA
Glyma.18G080400	down	AT3G26300.1|Symbols:CYP71B34|cytochrome P450, family 71, subfamily B, polypeptide 34|chr3:9639199-9640866 REVERSE LENGTH=500
Glyma.18G086400	up	AT1G27180.1|Symbols:|disease resistance protein (TIR-NBS-LRR class), putative|chr1:9439859-9445818 FORWARD LENGTH=1556
Glyma.18G092200	down	AT1G62300.1|Symbols:WRKY6, ATWRKY6|WRKY family transcription factor|chr1:23016887-23019155 REVERSE LENGTH=553
Glyma.18G103700	down	AT3G12490.1|Symbols:ATCYSB, ATCYS6, CYSB|cystatin B|chr3:3960523-3961777 REVERSE LENGTH=201
Glyma.18G121700	down	AT4G39540.2|Symbols:SK2, ATSK2|shikimate kinase 2|chr4:18378561-18380253 FORWARD LENGTH=300
Glyma.18G125300	down	AT1G69830.1|Symbols:ATAMY3, AMY3|alpha-amylase-like 3|chr1:26288518-26293003 REVERSE LENGTH=887
Glyma.18G127700	down	AT4G24760.1|Symbols:|alpha/beta-Hydrolases superfamily protein|chr4:12761482-12763564 REVERSE LENGTH=365
Glyma.18G135700	up	AT2G22370.1|Symbols:|unknown protein; Has 127 Blast hits to 127 proteins in 48 species: Archae - 0; Bacteria - 0; Metazoa - 87; Fungi - 0; Plants - 39; Viruses - 0; Other Eukaryotes - 1 (source: NCBI BLink).|chr2:9501019-9502078 REVERSE LENGTH=219
Glyma.18G185400	down	AT2G37710.1|Symbols:RLK|receptor lectin kinase|chr2:15814934-15816961 REVERSE LENGTH=675
Glyma.18G245400	down	NA
Glyma.18G271500	down	AT5G28680.1|Symbols:ANX2|Malectin/receptor-like protein kinase family protein|chr5:10719437-10722013 REVERSE LENGTH=858
Glyma.18G280300	down	AT1G09730.2|Symbols:|Cysteine proteinases superfamily protein|chr1:3148017-3154236 REVERSE LENGTH=931
Glyma.18G281500	down	AT1G09730.2|Symbols:|Cysteine proteinases superfamily protein|chr1:3148017-3154236 REVERSE LENGTH=931
Glyma.18G286900	down	NA
Glyma.18G289900	down	AT2G39518.1|Symbols:|Uncharacterised protein family (UPF0497)|chr2:16496029-16496937 REVERSE LENGTH=174
Glyma.18G290000	down	AT3G22560.1|Symbols:|Acyl-CoA N-acyltransferases (NAT) superfamily protein|chr3:7998915-7999442 REVERSE LENGTH=175
Glyma.18G294300	up	AT5G38200.1|Symbols:|Class I glutamine amidotransferase-like superfamily protein|chr5:15256383-15258474 FORWARD LENGTH=436
Glyma.18G302300	up	AT2G01910.2|Symbols:ATMAP65-6, MAP65-6|Microtubule associated protein (MAP65/ASE1) family protein|chr2:417698-420182 FORWARD LENGTH=567
Glyma.19G007700	down	AT3G01500.2|Symbols:CA1|carbonic anhydrase 1|chr3:194853-197873 REVERSE LENGTH=347
Glyma.19G010800	down	AT1G23800.1|Symbols:ALDH2B7, ALDH2B|aldehyde dehydrogenase 2B7|chr1:8412238-8414804 REVERSE LENGTH=534
Glyma.19G086500	up	AT5G39160.1|Symbols:|RmlC-like cupins superfamily protein|chr5:15679195-15679970 REVERSE LENGTH=222
Glyma.19G107700	up	AT1G65450.1|Symbols:|HXXXD-type acyl-transferase family protein|chr1:24315875-24318895 FORWARD LENGTH=450
Glyma.19G136600	down	AT3G57360.1|Symbols:|unknown protein; BEST Arabidopsis thaliana protein match is: unknown protein (TAIR:AT3G02370.2); Has 122 Blast hits to 122 proteins in 54 species: Archae - 0; Bacteria - 0; Metazoa - 74; Fungi - 4; Plants - 41; Viruses - 0; Other Eukaryotes - 3 (source: NCBI BLink).|chr3:21225571-21226621 FORWARD LENGTH=254
Glyma.19G237000	up	AT5G27410.1|Symbols:|D-aminoacid aminotransferase-like PLP-dependent enzymes superfamily protein|chr5:9678821-9682468 FORWARD LENGTH=559
Glyma.19G262600	up	AT3G14240.1|Symbols:|Subtilase family protein|chr3:4741637-4743964 REVERSE LENGTH=775
Glyma.19G262900	up	AT1G53920.1|Symbols:GLIP5|GDSL-motif lipase 5|chr1:20137725-20139637 FORWARD LENGTH=385
Glyma.20G032400	down	AT1G14040.1|Symbols:|EXS (ERD1/XPR1/SYG1) family protein|chr1:4810488-4814543 FORWARD LENGTH=813
Glyma.20G076400	down	AT2G45320.1|Symbols:|unknown protein; FUNCTIONS IN: molecular_function unknown; INVOLVED IN: biological_process unknown; LOCATED IN: mitochondrion; EXPRESSED IN: 20 plant structures; EXPRESSED DURING: 10 growth stages; Has 45 Blast hits to 45 proteins in 16 species: Archae - 0; Bacteria - 8; Metazoa - 0; Fungi - 0; Plants - 37; Viruses - 0; Other Eukaryotes - 0 (source: NCBI BLink).|chr2:18684182…
Glyma.20G098500	up	AT2G39470.1|Symbols:PPL2|PsbP-like protein 2|chr2:16476335-16477653 FORWARD LENGTH=238
Glyma.20G099400	down	AT4G35550.1|Symbols:HB-4, WOX13, ATWOX13|WUSCHEL related homeobox 13|chr4:16875814-16877167 REVERSE LENGTH=268
Glyma.20G110400	down	AT5G04740.1|Symbols:|ACT domain-containing protein|chr5:1368713-1371391 REVERSE LENGTH=301
Glyma.20G110500	up	AT1G55230.1|Symbols:|Family of unknown function (DUF716) |chr1:20602895-20603797 FORWARD LENGTH=300
Glyma.20G116700	up	AT1G25400.2|Symbols:|unknown protein; FUNCTIONS IN: molecular_function unknown; INVOLVED IN: biological_process unknown; LOCATED IN: cellular_component unknown; EXPRESSED IN: 20 plant structures; EXPRESSED DURING: 10 growth stages; BEST Arabidopsis thaliana protein match is: unknown protein (TAIR:AT1G68440.1).|chr1:8911463-8912329 REVERSE LENGTH=288
Glyma.20G142000	down	AT5G54770.1|Symbols:THI1, TZ, THI4|thiazole biosynthetic enzyme, chloroplast (ARA6) (THI1) (THI4)|chr5:22246634-22247891 FORWARD LENGTH=349
Glyma.20G170300	down	AT1G74320.1|Symbols:|Protein kinase superfamily protein|chr1:27941192-27942903 FORWARD LENGTH=350
Glyma.20G222900	down	AT1G08610.1|Symbols:|Pentatricopeptide repeat (PPR) superfamily protein|chr1:2733788-2735467 REVERSE LENGTH=559
Glyma.20G224200	down	AT4G14746.1|Symbols:|CONTAINS InterPro DOMAIN/s: EGF-like (InterPro:IPR006210); Has 259 Blast hits to 234 proteins in 55 species: Archae - 0; Bacteria - 0; Metazoa - 184; Fungi - 0; Plants - 69; Viruses - 0; Other Eukaryotes - 6 (source: NCBI BLink).|chr4:8462720-8464326 REVERSE LENGTH=212
Glyma.20G234900	down	AT1G09030.1|Symbols:NF-YB4|nuclear factor Y, subunit B4|chr1:2908611-2909030 REVERSE LENGTH=139
Glyma.U007700	down	AT1G56440.1|Symbols:TPR5|Tetratricopeptide repeat (TPR)-like superfamily protein|chr1:21138765-21141482 REVERSE LENGTH=476
Glyma.U008800	down	AT5G38850.1|Symbols:|Disease resistance protein (TIR-NBS-LRR class)|chr5:15555187-15558430 FORWARD LENGTH=986
Glyma.U035700	down	AT5G17680.1|Symbols:|disease resistance protein (TIR-NBS-LRR class), putative|chr5:5822999-5827153 FORWARD LENGTH=1294
Glyma.U039300	up	AT3G22400.1|Symbols:LOX5|PLAT/LH2 domain-containing lipoxygenase family protein|chr3:7927011-7931167 FORWARD LENGTH=886
Glyma.U043400	down	AT1G12600.1|Symbols:|UDP-N-acetylglucosamine (UAA) transporter family|chr1:4286414-4288859 REVERSE LENGTH=349
