# Supplementary material for: Comparisons of constitutive resistances to soybean cyst nematode between PI 88788- and Peking-type sources of resistance in soybean by transcriptomic and metabolomic profilings
Source: Front Genet. 2022 Nov 10;13:1055867. doi: 10.3389/fgene.2022.1055867 (PMC9686325; doi:10.3389/fgene.2022.1055867)
Supplement: Supplementary file 12 [file Table8.XLS]

## Sheet: Specific for Pool-II
Table S8 Significant differentially expressed genes (DEGs) specific for PI 88788-type sources of resistance (Pool-II)
GeneID	Regulation	Annotation
Glyma.01G015200	up	AT1G32230.3|Symbols:AtRCD1|WWE protein-protein interaction domain protein family|chr1:11613427-11615748 FORWARD LENGTH=570
Glyma.01G032600	up	AT1G60060.1|Symbols:|Serine/threonine-protein kinase WNK (With No Lysine)-related|chr1:22139282-22141585 FORWARD LENGTH=386
Glyma.01G049800	up	AT5G62410.1|Symbols:SMC2, TTN3, ATCAP-E1, ATSMC4|structural maintenance of chromosomes 2|chr5:25056308-25062436 FORWARD LENGTH=1175
Glyma.01G130800	down	AT5G05340.1|Symbols:|Peroxidase superfamily protein|chr5:1579142-1580819 REVERSE LENGTH=324
Glyma.02G024800	up	AT1G10370.1|Symbols:GST30, ATGSTU17, GST30B, ERD9|Glutathione S-transferase family protein|chr1:3397274-3398273 REVERSE LENGTH=227
Glyma.02G028100	up	AT1G59970.1|Symbols:|Matrixin family protein|chr1:22073601-22074683 FORWARD LENGTH=360
Glyma.02G082700	up	AT1G34060.1|Symbols:|Pyridoxal phosphate (PLP)-dependent transferases superfamily protein|chr1:12396561-12398299 REVERSE LENGTH=463
Glyma.02G242600	up	AT1G66140.1|Symbols:ZFP4|zinc finger protein 4|chr1:24620063-24620845 REVERSE LENGTH=260
Glyma.03G039900	up	AT3G52140.1|Symbols:|tetratricopeptide repeat (TPR)-containing protein|chr3:19333232-19341295 FORWARD LENGTH=1403
Glyma.03G045300	down	AT3G14470.1|Symbols:|NB-ARC domain-containing disease resistance protein|chr3:4857940-4861104 FORWARD LENGTH=1054
Glyma.03G046500	up	AT3G14470.1|Symbols:|NB-ARC domain-containing disease resistance protein|chr3:4857940-4861104 FORWARD LENGTH=1054
Glyma.03G046800	up	AT5G01700.2|Symbols:|Protein phosphatase 2C family protein|chr5:260848-262492 REVERSE LENGTH=382
Glyma.03G190200	down	AT5G03760.1|Symbols:ATCSLA09, CSLA09, ATCSLA9, CSLA9, RAT4|Nucleotide-diphospho-sugar transferases superfamily protein|chr5:985910-990087 REVERSE LENGTH=533
Glyma.04G037100	up	AT1G47490.1|Symbols:ATRBP47C, RBP47C|RNA-binding protein 47C|chr1:17424801-17427182 FORWARD LENGTH=432
Glyma.04G116200	up	NA
Glyma.04G121900	up	AT5G07040.1|Symbols:|RING/U-box superfamily protein|chr5:2190344-2190823 FORWARD LENGTH=159
Glyma.04G134200	down	AT3G56710.1|Symbols:SIB1|sigma factor binding protein 1|chr3:21007053-21007508 REVERSE LENGTH=151
Glyma.04G137200	down	NA
Glyma.04G157800	down	AT4G04180.1|Symbols:|P-loop containing nucleoside triphosphate hydrolases superfamily protein|chr4:2020471-2023673 FORWARD LENGTH=609
Glyma.04G159300	up	AT5G60910.1|Symbols:AGL8, FUL|AGAMOUS-like 8|chr5:24502736-24506013 REVERSE LENGTH=242
Glyma.05G021800	up	AT5G07990.1|Symbols:TT7, CYP75B1, D501|Cytochrome P450 superfamily protein|chr5:2560437-2562859 FORWARD LENGTH=513
Glyma.06G015700	down	AT2G39200.1|Symbols:MLO12, ATMLO12|Seven transmembrane MLO family protein|chr2:16356255-16359797 REVERSE LENGTH=576
Glyma.06G050300	up	AT2G19810.1|Symbols:|CCCH-type zinc finger family protein|chr2:8550419-8551498 FORWARD LENGTH=359
Glyma.06G183500	up	AT5G50000.1|Symbols:|Protein kinase superfamily protein|chr5:20342838-20345033 REVERSE LENGTH=385
Glyma.06G235900	down	AT5G53970.1|Symbols:|Tyrosine transaminase family protein|chr5:21910676-21912594 FORWARD LENGTH=414
Glyma.06G237900	up	AT4G10720.1|Symbols:|Ankyrin repeat family protein|chr4:6607879-6609358 FORWARD LENGTH=445
Glyma.07G045400	down	AT5G12260.1|Symbols:|BEST Arabidopsis thaliana protein match is: glycosyltransferase family protein 2 (TAIR:AT5G60700.1); Has 1807 Blast hits to 1807 proteins in 277 species: Archae - 0; Bacteria - 0; Metazoa - 736; Fungi - 347; Plants - 385; Viruses - 0; Other Eukaryotes - 339 (source: NCBI BLink).|chr5:3966417-3968684 FORWARD LENGTH=624
Glyma.07G045700	up	AT3G14280.1|Symbols:|unknown protein; Has 51 Blast hits to 51 proteins in 13 species: Archae - 0; Bacteria - 0; Metazoa - 0; Fungi - 0; Plants - 51; Viruses - 0; Other Eukaryotes - 0 (source: NCBI BLink).|chr3:4761654-4762286 REVERSE LENGTH=141
Glyma.07G089900	up	AT3G48310.1|Symbols:CYP71A22|cytochrome P450, family 71, subfamily A, polypeptide 22|chr3:17888192-17889749 FORWARD LENGTH=490
Glyma.07G136100	down	AT5G06060.1|Symbols:|NAD(P)-binding Rossmann-fold superfamily protein|chr5:1824066-1825833 REVERSE LENGTH=264
Glyma.07G243700	down	NA
Glyma.08G114400	up	AT4G25650.1|Symbols:ACD1-LIKE, PTC52, TIC55-IV|ACD1-like|chr4:13081021-13083153 REVERSE LENGTH=536
Glyma.08G123400	up	NA
Glyma.08G138600	down	AT5G10180.1|Symbols:AST68, SULTR2;1|slufate transporter 2;1|chr5:3193225-3196818 FORWARD LENGTH=677
Glyma.08G173600	down	AT1G56000.1|Symbols:|FAD/NAD(P)-binding oxidoreductase family protein|chr1:20944149-20946101 FORWARD LENGTH=384
Glyma.08G186500	down	AT4G36090.2|Symbols:|oxidoreductase, 2OG-Fe(II) oxygenase family protein|chr4:17078376-17080185 REVERSE LENGTH=452
Glyma.08G192400	up	NA
Glyma.08G234500	down	AT1G79280.2|Symbols:NUA|nuclear pore anchor|chr1:29819176-29832809 REVERSE LENGTH=2115
Glyma.08G317800	up	AT4G26930.1|Symbols:MYB97, AtMYB97|myb domain protein 97|chr4:13527770-13529172 FORWARD LENGTH=389
Glyma.08G335700	up	AT3G20898.1|Symbols:|unknown protein; FUNCTIONS IN: molecular_function unknown; INVOLVED IN: biological_process unknown; LOCATED IN: cellular_component unknown; BEST Arabidopsis thaliana protein match is: unknown protein (TAIR:AT1G51355.1); Has 66 Blast hits to 66 proteins in 10 species: Archae - 0; Bacteria - 0; Metazoa - 0; Fungi - 0; Plants - 66; Viruses - 0; Other Eukaryotes - 0 (source: NCBI…
Glyma.08G365600	up	NA
Glyma.08G367000	down	AT4G01070.1|Symbols:GT72B1, UGT72B1|UDP-Glycosyltransferase superfamily protein|chr4:461858-463300 REVERSE LENGTH=480
Glyma.09G049200	down	AT4G37340.1|Symbols:CYP81D3|cytochrome P450, family 81, subfamily D, polypeptide 3|chr4:17564953-17566706 REVERSE LENGTH=500
Glyma.09G057500	up	AT1G71840.1|Symbols:|transducin family protein / WD-40 repeat family protein|chr1:27022424-27024380 FORWARD LENGTH=407
Glyma.09G144900	up	AT1G06620.1|Symbols:|2-oxoglutarate (2OG) and Fe(II)-dependent oxygenase superfamily protein|chr1:2025618-2027094 FORWARD LENGTH=365
Glyma.09G145000	up	AT1G06620.1|Symbols:|2-oxoglutarate (2OG) and Fe(II)-dependent oxygenase superfamily protein|chr1:2025618-2027094 FORWARD LENGTH=365
Glyma.09G239600	down	AT3G49190.1|Symbols:|O-acyltransferase (WSD1-like) family protein|chr3:18231988-18234376 REVERSE LENGTH=522
Glyma.09G240900	up	AT5G39950.1|Symbols:ATTRX2, ATH2, ATTRXH2, TRXH2, TRX2|thioredoxin 2|chr5:15990885-15991881 REVERSE LENGTH=133
Glyma.09G277800	down	AT5G05340.1|Symbols:|Peroxidase superfamily protein|chr5:1579142-1580819 REVERSE LENGTH=324
Glyma.10G025800	down	NA
Glyma.10G028900	down	AT3G51895.1|Symbols:SULTR3;1, AST12|sulfate transporter 3;1|chr3:19251503-19255677 REVERSE LENGTH=658
Glyma.10G143600	down	AT2G37860.3|Symbols:LCD1|Protein of unknown function (DUF3411)|chr2:15856952-15858793 FORWARD LENGTH=432
Glyma.10G191200	up	AT2G33255.1|Symbols:|Haloacid dehalogenase-like hydrolase (HAD) superfamily protein|chr2:14098795-14100358 FORWARD LENGTH=245
Glyma.10G249200	up	NA
Glyma.10G271400	up	AT1G25390.1|Symbols:|Protein kinase superfamily protein|chr1:8906640-8908800 REVERSE LENGTH=629
Glyma.11G095400	up	AT1G50450.1|Symbols:|Saccharopine dehydrogenase|chr1:18687902-18690348 REVERSE LENGTH=428
Glyma.12G022600	down	AT5G41920.1|Symbols:|GRAS family transcription factor|chr5:16779982-16781199 FORWARD LENGTH=405
Glyma.12G051800	up	AT1G06030.1|Symbols:|pfkB-like carbohydrate kinase family protein|chr1:1826880-1828130 FORWARD LENGTH=329
Glyma.12G111600	up	AT2G41540.3|Symbols:GPDHC1|6-phosphogluconate dehydrogenase family protein|chr2:17326801-17328654 FORWARD LENGTH=462
Glyma.12G123100	up	AT2G34930.1|Symbols:|disease resistance family protein / LRR family protein|chr2:14737169-14739886 REVERSE LENGTH=905
Glyma.12G229000	up	AT3G50940.1|Symbols:|P-loop containing nucleoside triphosphate hydrolases superfamily protein|chr3:18934086-18935528 FORWARD LENGTH=451
Glyma.12G235600	up	AT2G16385.1|Symbols:|unknown protein; FUNCTIONS IN: molecular_function unknown; INVOLVED IN: biological_process unknown; LOCATED IN: endomembrane system; BEST Arabidopsis thaliana protein match is: unknown protein (TAIR:AT4G34600.1); Has 35333 Blast hits to 34131 proteins in 2444 species: Archae - 798; Bacteria - 22429; Metazoa - 974; Fungi - 991; Plants - 531; Viruses - 0; Other Eukaryotes - 961…
Glyma.13G037700	down	NA
Glyma.13G068400	up	AT5G43150.1|Symbols:|unknown protein; FUNCTIONS IN: molecular_function unknown; INVOLVED IN: biological_process unknown; LOCATED IN: mitochondrion; EXPRESSED IN: 22 plant structures; EXPRESSED DURING: 13 growth stages; Has 1807 Blast hits to 1807 proteins in 277 species: Archae - 0; Bacteria - 0; Metazoa - 736; Fungi - 347; Plants - 385; Viruses - 0; Other Eukaryotes - 339 (source: NCBI BLink).|c…
Glyma.13G068800	up	AT4G31940.1|Symbols:CYP82C4|cytochrome P450, family 82, subfamily C, polypeptide 4|chr4:15452040-15453966 FORWARD LENGTH=524
Glyma.13G350400	up	AT1G72960.1|Symbols:|Root hair defective 3 GTP-binding protein (RHD3)|chr1:27446263-27450862 FORWARD LENGTH=795
Glyma.13G351500	up	AT3G13690.1|Symbols:|Protein kinase protein with adenine nucleotide alpha hydrolases-like domain|chr3:4486920-4490011 FORWARD LENGTH=753
Glyma.14G087200	up	AT5G59845.1|Symbols:|Gibberellin-regulated family protein|chr5:24111443-24111808 FORWARD LENGTH=89
Glyma.14G196200	down	AT2G30080.1|Symbols:ZIP6, ATZIP6|ZIP metal ion transporter family|chr2:12838730-12840112 REVERSE LENGTH=341
Glyma.14G198600	up	AT2G30150.1|Symbols:|UDP-Glycosyltransferase superfamily protein|chr2:12874706-12876122 FORWARD LENGTH=440
Glyma.14G201400	up	NA
Glyma.14G214500	up	AT5G16600.1|Symbols:MYB43, AtMYB43|myb domain protein 43|chr5:5438291-5440214 FORWARD LENGTH=327
Glyma.15G021400	up	AT4G29990.1|Symbols:|Leucine-rich repeat transmembrane protein kinase protein|chr4:14665802-14669438 REVERSE LENGTH=876
Glyma.15G021700	up	AT1G51800.1|Symbols:|Leucine-rich repeat protein kinase family protein|chr1:19214203-19217833 FORWARD LENGTH=894
Glyma.15G062400	down	AT2G14580.1|Symbols:ATPRB1, PRB1|basic pathogenesis-related protein 1|chr2:6225703-6226188 REVERSE LENGTH=161
Glyma.15G134200	up	AT1G30700.1|Symbols:|FAD-binding Berberine family protein|chr1:10892623-10894437 FORWARD LENGTH=527
Glyma.15G173300	down	AT1G72830.1|Symbols:HAP2C, ATHAP2C, NF-YA3|nuclear factor Y, subunit A3|chr1:27405699-27407088 REVERSE LENGTH=340
Glyma.15G203500	down	AT4G31940.1|Symbols:CYP82C4|cytochrome P450, family 82, subfamily C, polypeptide 4|chr4:15452040-15453966 FORWARD LENGTH=524
Glyma.15G245300	up	AT3G14690.1|Symbols:CYP72A15|cytochrome P450, family 72, subfamily A, polypeptide 15|chr3:4937410-4939310 FORWARD LENGTH=512
Glyma.15G257800	up	AT1G70510.1|Symbols:KNAT2, ATK1|KNOTTED-like from Arabidopsis thaliana 2|chr1:26576635-26582145 FORWARD LENGTH=310
Glyma.15G270900	up	AT2G44480.1|Symbols:BGLU17|beta glucosidase 17|chr2:18359780-18363001 FORWARD LENGTH=517
Glyma.16G096000	up	AT4G20310.2|Symbols:|Peptidase M50 family protein|chr4:10961639-10963690 FORWARD LENGTH=488
Glyma.16G108700	down	AT2G35612.1|Symbols:|FUNCTIONS IN: molecular_function unknown; INVOLVED IN: biological_process unknown; LOCATED IN: endomembrane system; EXPRESSED IN: flower; BEST Arabidopsis thaliana protein match is: Copper amine oxidase family protein (TAIR:AT1G31670.1); Has 35333 Blast hits to 34131 proteins in 2444 species: Archae - 798; Bacteria - 22429; Metazoa - 974; Fungi - 991; Plants - 531; Viruses - …
Glyma.16G126500	up	AT5G66170.3|Symbols:STR18|sulfurtransferase 18|chr5:26447828-26448586 FORWARD LENGTH=136
Glyma.16G128200	down	AT1G73320.1|Symbols:|S-adenosyl-L-methionine-dependent methyltransferases superfamily protein|chr1:27565728-27567206 REVERSE LENGTH=316
Glyma.16G129300	up	AT5G44700.1|Symbols:EDA23, GSO2|Leucine-rich repeat transmembrane protein kinase|chr5:18033049-18036894 REVERSE LENGTH=1252
Glyma.16G132700	up	AT4G36420.1|Symbols:|Ribosomal protein L12 family protein|chr4:17203718-17204257 REVERSE LENGTH=179
Glyma.16G174100	up	AT2G34930.1|Symbols:|disease resistance family protein / LRR family protein|chr2:14737169-14739886 REVERSE LENGTH=905
Glyma.16G174400	up	AT3G02880.1|Symbols:|Leucine-rich repeat protein kinase family protein|chr3:634819-636982 FORWARD LENGTH=627
Glyma.16G175100	up	AT3G05660.1|Symbols:AtRLP33, RLP33|receptor like protein 33|chr3:1649258-1652001 REVERSE LENGTH=875
Glyma.16G176400	up	AT5G63930.1|Symbols:|Leucine-rich repeat protein kinase family protein|chr5:25583006-25586392 FORWARD LENGTH=1102
Glyma.16G176600	up	AT4G13920.1|Symbols:AtRLP50, RLP50|receptor like protein 50|chr4:8043861-8046536 FORWARD LENGTH=891
Glyma.16G176900	up	AT3G11010.1|Symbols:AtRLP34, RLP34|receptor like protein 34|chr3:3450988-3453672 REVERSE LENGTH=894
Glyma.16G215000	up	AT5G17680.1|Symbols:|disease resistance protein (TIR-NBS-LRR class), putative|chr5:5822999-5827153 FORWARD LENGTH=1294
Glyma.17G002900	down	AT2G02410.2|Symbols:|unknown protein; FUNCTIONS IN: molecular_function unknown; INVOLVED IN: biological_process unknown; EXPRESSED IN: 21 plant structures; EXPRESSED DURING: 13 growth stages; CONTAINS InterPro DOMAIN/s: Protein of unknown function DUF901 (InterPro:IPR010298).|chr2:633243-634613 FORWARD LENGTH=243
Glyma.17G021400	down	AT5G18860.1|Symbols:|inosine-uridine preferring nucleoside hydrolase family protein|chr5:6291023-6295581 FORWARD LENGTH=890
Glyma.17G034800	down	AT4G16180.2|Symbols:|unknown protein; FUNCTIONS IN: molecular_function unknown; INVOLVED IN: biological_process unknown; LOCATED IN: plasma membrane; BEST Arabidopsis thaliana protein match is: unknown protein (TAIR:AT3G28720.1); Has 5 Blast hits to 5 proteins in 3 species: Archae - 0; Bacteria - 0; Metazoa - 0; Fungi - 0; Plants - 4; Viruses - 0; Other Eukaryotes - 1 (source: NCBI BLink).|chr4:9…
Glyma.17G051800	up	AT5G35460.1|Symbols:|unknown protein; CONTAINS InterPro DOMAIN/s: Protein of unknown function DUF2838 (InterPro:IPR021261); Has 1807 Blast hits to 1807 proteins in 277 species: Archae - 0; Bacteria - 0; Metazoa - 736; Fungi - 347; Plants - 385; Viruses - 0; Other Eukaryotes - 339 (source: NCBI BLink).|chr5:13672598-13674546 FORWARD LENGTH=381
Glyma.17G055100	down	AT3G13750.1|Symbols:BGAL1|beta galactosidase 1|chr3:4511192-4515756 FORWARD LENGTH=847
Glyma.17G081500	down	NA
Glyma.17G242600	up	NA
Glyma.17G242700	up	NA
Glyma.18G016300	up	AT4G39955.1|Symbols:|alpha/beta-Hydrolases superfamily protein|chr4:18530573-18532088 FORWARD LENGTH=328
Glyma.18G020500	down	NA
Glyma.18G069300	down	AT3G04580.2|Symbols:EIN4|Signal transduction histidine kinase, hybrid-type, ethylene sensor|chr3:1235576-1237965 REVERSE LENGTH=766
Glyma.18G069400	down	NA
Glyma.18G072000	up	AT2G38960.1|Symbols:AERO2, ERO2|endoplasmic reticulum oxidoreductins 2|chr2:16265455-16267883 FORWARD LENGTH=472
Glyma.18G082200	down	AT3G07040.1|Symbols:RPM1, RPS3|NB-ARC domain-containing disease resistance protein|chr3:2226244-2229024 REVERSE LENGTH=926
Glyma.18G113300	up	AT4G19645.2|Symbols:|TRAM, LAG1 and CLN8 (TLC) lipid-sensing domain containing protein|chr4:10689941-10691298 REVERSE LENGTH=268
Glyma.18G194000	up	NA
Glyma.18G226700	up	NA
Glyma.18G228700	up	AT4G22990.1|Symbols:|Major Facilitator Superfamily with SPX (SYG1/Pho81/XPR1) domain-containing protein|chr4:12048240-12050984 REVERSE LENGTH=699
Glyma.18G235700	up	AT2G13680.1|Symbols:CALS5, GLS2, ATGSL02|callose synthase 5|chr2:5695124-5706134 FORWARD LENGTH=1923
Glyma.18G247700	up	AT5G51160.1|Symbols:|Ankyrin repeat family protein|chr5:20792280-20793681 FORWARD LENGTH=442
Glyma.18G281600	up	AT1G09730.2|Symbols:|Cysteine proteinases superfamily protein|chr1:3148017-3154236 REVERSE LENGTH=931
Glyma.18G287700	up	AT5G02500.2|Symbols:HSC70-1, HSP70-1, AT-HSC70-1, HSC70|heat shock cognate protein 70-1|chr5:554055-556334 REVERSE LENGTH=521
Glyma.18G287800	down	AT3G12580.1|Symbols:HSP70, ATHSP70|heat shock protein 70|chr3:3991487-3993689 REVERSE LENGTH=650
Glyma.18G293800	up	AT3G02600.1|Symbols:LPP3, ATLPP3|lipid phosphate phosphatase 3|chr3:551534-554411 FORWARD LENGTH=364
Glyma.19G033100	down	AT3G51550.1|Symbols:FER|Malectin/receptor-like protein kinase family protein|chr3:19117877-19120564 REVERSE LENGTH=895
Glyma.19G054700	down	AT5G36930.1|Symbols:|Disease resistance protein (TIR-NBS-LRR class) family|chr5:14567771-14571907 REVERSE LENGTH=1188
Glyma.19G059000	down	AT3G05950.1|Symbols:|RmlC-like cupins superfamily protein|chr3:1781130-1781964 REVERSE LENGTH=229
Glyma.19G127300	down	AT5G06150.1|Symbols:CYC1BAT, CYCB1;2|Cyclin family protein|chr5:1859542-1861570 REVERSE LENGTH=445
Glyma.19G169800	down	AT4G32760.1|Symbols:|ENTH/VHS/GAT family protein|chr4:15799376-15803832 FORWARD LENGTH=675
Glyma.19G256800	up	AT1G01250.1|Symbols:|Integrase-type DNA-binding superfamily protein|chr1:104731-105309 REVERSE LENGTH=192
Glyma.20G041100	up	AT4G13970.1|Symbols:|zinc ion binding|chr4:8070696-8074134 REVERSE LENGTH=778
Glyma.20G102000	down	AT5G23370.1|Symbols:|GRAM domain-containing protein / ABA-responsive protein-related|chr5:7863542-7864201 REVERSE LENGTH=219
Glyma.20G118400	up	AT3G45860.1|Symbols:CRK4|cysteine-rich RLK (RECEPTOR-like protein kinase) 4|chr3:16863401-16866041 REVERSE LENGTH=676
Glyma.20G118700	up	AT5G38260.1|Symbols:|Protein kinase superfamily protein|chr5:15283692-15285837 REVERSE LENGTH=638
Glyma.20G139000	up	AT4G38830.1|Symbols:CRK26|cysteine-rich RLK (RECEPTOR-like protein kinase) 26|chr4:18122339-18124943 FORWARD LENGTH=665
Glyma.20G204800	up	AT3G01680.1|Symbols:|CONTAINS InterPro DOMAIN/s: Mediator complex subunit Med28 (InterPro:IPR021640); BEST Arabidopsis thaliana protein match is: unknown protein (TAIR:AT3G01670.1); Has 122 Blast hits to 112 proteins in 13 species: Archae - 0; Bacteria - 0; Metazoa - 0; Fungi - 0; Plants - 122; Viruses - 0; Other Eukaryotes - 0 (source: NCBI BLink).|chr3:252033-255246 FORWARD LENGTH=740
Glyma.20G229700	up	NA
Glyma.20G243800	down	AT2G34860.2|Symbols:EDA3|DnaJ/Hsp40 cysteine-rich domain superfamily protein|chr2:14708380-14709804 FORWARD LENGTH=186
Glyma.U033800	up	NA
Glyma.U034800	down	NA
