# Supplementary material for: Comparisons of constitutive resistances to soybean cyst nematode between PI 88788- and Peking-type sources of resistance in soybean by transcriptomic and metabolomic profilings
Source: Front Genet. 2022 Nov 10;13:1055867. doi: 10.3389/fgene.2022.1055867 (PMC9686325; doi:10.3389/fgene.2022.1055867)
Supplement: Supplementary file 13 [file Table10.XLSX]

## Sheet: Peking vs. Hutcheson
Table S10 Significant differentially expressed metabolites (DEMs) among different comparisons of Peking versus (vs.) Hutcheson, Pool-a vs. Pool-c, PI 88788 vs. Hutcheson and Pool-b vs. Pool-c.
Peking (A)/Hutcheson (E) (positive ions)
Metabolities	Fold changes	P value	FDR	A1.CentPos	A2.CentPos	A3.CentPos	A4.CentPos	A5.CentPos	A6.CentPos	E1.CentPos	E2.CentPos	E3.CentPos	E4.CentPos	E5.CentPos	E6.CentPos
Linolenic Acid	1.29882e-06	0.000559637	0.0090194	0.001	0.001	0.001	0.001	0.001	0.001	938.336	954.806	968.14	898.87	0.001	859.413
cGMP	1.4364e-06	3.6991e-09	5.11709e-07	0.001	0.001	0.001	0.001	0.001	0.001	632.938	862.77	608.28	680.065	675.308	717.763
HpOTrE	0.143687	8.76483e-05	0.0018187	0.001	0.001	0.001	0.001	46.8116	271.374	408.397	265.128	374.503	372.512	363.123	430.79
Eupatolitin-galactoside	0.248218	0.000135275	0.00261112	0.001	0.001	264.705	0.001	304.527	184.892	501.074	385.655	516.977	537.1	552.822	544.537
Aminooctanoic acid	0.270352	0.00029055	0.00518615	123.611	110.676	141.913	0.001	0.001	169.827	287.962	497.329	329.882	331.147	260.278	313.095
hydroxy-octadecadiynoic acid	0.517413	6.19709e-11	1.71453e-08	1218.55	1438.49	1469.27	1273.48	1395	1329.78	2581.27	2584.77	2635.52	2616.51	2700.24	2583.98
D-Pantothenoyl-L-cysteine	0.541642	0.000193048	0.00352153	1308.43	830.569	1135.84	2018.8	1897.78	1109.87	2680.43	2397.3	2602.9	2495.38	2792.06	2358.1
Guanidylic acid (guanosine monophosphate)	1.6183	2.52098e-05	0.000664259	347.268	364.477	387.122	349.915	378.141	350.436	250.317	160.343	254.555	243.111	178.251	258.886
Bis-gamma-glutamylcysteinylbis-beta-alanine	1.62523	0.000110387	0.00220774	940.184	940.903	1144.33	976.608	1012.48	949.981	566.274	864.965	518.637	602.553	609.207	508.292
Acacetin	3.77696	0.000120355	0.00235046	136.522	118.653	132.49	137.706	131.812	142.5	0.001	0.001	70.747	67.7027	73.2736	0.001
Traumatic Acid	9.61787	7.98981e-06	0.000255059	222.509	247.032	255.484	220.151	235.302	252.506	0.001	0.001	148.987	0.001	0.001	0.001
Quinine	177837	0.000582676	0.00921184	209.377	212.552	228.489	224.876	191.726	0.001	0.001	0.001	0.001	0.001	0.001	0.001
Jasmonic Acid	1.07631e+06	1.12056e-11	4.65034e-09	1104.79	1011.5	1217.53	1024.88	1028.39	1070.75	0.001	0.001	0.001	0.001	0.001	0.001
Peking (A)/Hutcheson (E) (negative ions)
Metabolites	Fold changes	P value	FDR	A1-NEG.CentNeg	A2-NEG.CentNeg	A3-NEG.CentNeg	A4-NEG.CentNeg	A5-NEG.CentNeg	A6-NEG.CentNeg	E1-NEG.CentNeg	E2-NEG.CentNeg	E3-NEG.CentNeg	E4-NEG.CentNeg	E5-NEG.CentNeg	E6-NEG.CentNeg
Glycitein-O-glucuronide	5.2926e-07	0.000538729	0.00258006	0.001	0.001	0.001	0.001	0.001	0.001	2287.32	0.001	2279.75	2244.91	2293.21	2231.4
Uridine monophosphate (UMP)	1.81272e-06	0.000791717	0.00343943	0.001	0.001	0.001	0.001	0.001	0.001	651.765	824.087	664.256	622.601	0.001	547.235
Trihydroxyflavone-glucoside	2.46397e-06	2.11587e-10	4.80604e-09	0.001	0.001	0.001	0.001	0.001	0.001	381.748	474.591	401.862	416.217	402.43	358.25
Trihydroxyflavone-glucoside	4.61989e-06	0.000793439	0.00342817	0.001	0.001	0.001	0.001	0.001	0.001	272.799	296.757	206.336	292.789	230.05	0.001
Coumestrol	0.159693	0.00281023	0.0102955	414.325	385.759	0.001	406.981	386.867	388.824	1882.62	4237.64	1596.95	1664.82	1487.87	1546.19
Glycitein-O-glucuronide	0.518993	6.98569e-07	7.2125e-06	690.791	763.55	753.982	675.589	798.807	698.974	1344.81	1698.19	1353.03	1366.85	1361.36	1318.44
Tuberonic acid glucoside	0.580435	1.43474e-06	1.29615e-05	467.436	430.513	529.288	467.646	435.957	425.081	757.359	916.879	758.218	796.181	808.288	711.098
Flavine mononucleotide (FMN)	0.621105	0.00395894	0.0140507	776.82	1105.12	918.301	737.488	1045.42	1370.09	2029.53	1492.43	1780.71	1230.55	1259.5	1792.21
Benzoylmalic acid	0.643095	3.19471e-06	2.59163e-05	884.34	877.514	975.391	783.933	694.696	935.11	1424.58	1336.24	1309.54	1329.14	1394.35	1215.83
HOME	1.82785	2.39202e-09	4.04608e-08	3252.5	3301.18	3490.2	3302.12	3491.55	3176.96	1861.06	1624.74	1895.68	2024.12	1752.29	1791.86
DiHODE	1.85845	6.15866e-06	4.70782e-05	3584.56	3508	3787.27	2739.37	3600.84	3758.47	1893.62	1702.26	1553.28	1989.46	1869.51	2280.05
Trihydroxyflavone	2.0057	0.000636688	0.0028597	5521.94	5931.32	5591.81	5561.61	5309.95	5469.55	3690.75	0.001	3360.52	3352.9	2877.38	3364.05
Traumatic Acid	2.12465	0.000363673	0.00185333	1669.2	1684	1424.54	1492.61	1598.37	1467.09	806.831	0.001	902.377	1017.56	820.192	847.083
keto palmitic acid	2.27758	2.19036e-10	4.83704e-09	5556.2	5052.49	5230.33	4996.97	5242.25	5683.59	2285.12	2239.84	2420.33	2372.83	2210.72	2416.6
Dihydroxyflavone	2.4687	1.95425e-11	8.17699e-10	51641.8	53108.5	50607.9	49971.6	47208.6	50215.6	21098.4	22192.3	18987.5	20517.4	20460.5	19380.7
Jasmonic acid	2.83296	5.53298e-09	8.62493e-08	1582.57	1599.21	1516.06	1478.09	1310.58	1505.63	503.766	690.267	490.483	513.398	505.656	470.538
Traumatic Acid	2.9741	5.3069e-09	8.43797e-08	10513.5	10365.1	9719.63	9436.29	9280.17	9538.45	3061.36	4679.04	2663.77	3330.5	3093.83	2960.03
Hydroxy-hexamethoxyflavone	4.26477	0.00076833	0.00337471	322.321	226.548	314.025	368.564	291.805	303.456	216.591	0.001	211.733	0.001	0.001	0.001
Nonanedioic acid	5.11618	0.00013127	0.000734927	1209.82	1345.3	1215.57	1173.58	944.12	1159.79	0.001	800.919	576.705	0.001	0.001	0.001
DiHODE	6.06692	0.000501761	0.00243232	2982.93	3093.23	3069.02	2902.8	3015.88	2805.47	0.001	0.001	0.001	0.001	0.001	2945.36
XMP	6.15895	4.57653e-05	0.000286484	1083.33	1129	1073.78	755.878	1006.35	1046.54	336.645	652.949	0.001	0.001	0.001	0.001
hydroxy myristic acid	8.24766	4.42602e-05	0.000279261	481.419	470.674	550.28	399.199	462.408	479.487	0.001	0.001	0.001	0.001	0.001	344.756
Uridine monophosphate (UMP)	9.9942	6.18188e-06	4.68057e-05	1241.02	1144.48	1057.62	1084.9	1038.04	1214.86	0.001	678.48	0.001	0.001	0.001	0.001
Adenosine	273334	8.52718e-07	8.47388e-06	226.526	367.996	267.641	329.993	236.215	211.632	0.001	0.001	0.001	0.001	0.001	0.001
Trihydroxyflavanone	513121	0.000615651	0.00278092	658.811	0.001	677.534	590.81	610.814	540.754	0.001	0.001	0.001	0.001	0.001	0.001
Uridine monophosphate (UMP)	1.08978e+06	1.70041e-11	7.51014e-10	1071.65	1128.31	1226.51	1027.49	1089.76	994.995	0.001	0.001	0.001	0.001	0.001	0.001
kamlolenic acid	4.13916e+06	2.01382e-15	2.66831e-13	3933.31	4196.69	4220.27	4042.97	4262.71	4179.03	0.001	0.001	0.001	0.001	0.001	0.001
Pool-a (B)/Pool-c (F)(positive ions)
Metabolites	Fold changes	P value	FDR	B1.CentPos	B2.CentPos	B3.CentPos	B4.CentPos	B5.CentPos	B6.CentPos	F1.CentPos	F2.CentPos	F3.CentPos	F4.CentPos	F5.CentPos	F6.CentPos
Aminooctanoic acid	0.125417	6.60787e-06	0.000105472	0.001	0.001	0.001	0.001	53.2642	0.001	71.2572	70.9721	63.163	74.3762	81.6707	63.2962
kamlolenic acid	0.160461	3.33886e-06	5.59848e-05	0.001	0.001	0.001	194.892	168.006	0.001	390.487	393.266	341.216	407.141	400.585	328.925
hydroxy-octadecadiynoic acid	0.223706	3.51114e-14	7.28561e-12	0.001	0.001	0.001	78.4549	115.183	0.001	140.46	152.562	157.247	140.271	150.999	124.067
HpOTrE	0.285506	2.00135e-06	3.65081e-05	47.9328	0.001	0.001	0.001	0.001	43.0103	106.476	0.001	0.001	100.839	111.229	0.001
cGMP	0.332656	0.000625811	0.00543899	124.26	0.001	0.001	136.339	44.9608	0.001	192.643	146.03	0.001	199.148	191.644	189.089
kamlolenic acid	0.336413	0.000207101	0.00217588	55.0365	63.5459	0.001	0.001	0.001	104.394	56.6678	234.529	84.9988	96.5819	88.4964	101.542
Crotanecine	0.442425	0.00151262	0.0113106	0.001	88.5622	0.001	0.001	87.4285	0.001	0.001	0.001	0.001	76.3298	75.7274	245.736
Stearidonic Acid	0.481123	2.75124e-11	2.17479e-09	82.7617	112.65	0.001	84.8685	119.712	106.894	161.932	185.614	182.47	176.688	177.669	169.178
FMNH	0.53581	3.05996e-05	0.000399963	52.7068	0.001	0.001	0.001	0.001	0.001	0.001	0.001	0.001	0.001	98.3727	0.001
DiHODE	0.5992	0.000504782	0.00484357	13786.6	15552.1	15736.6	16141.6	14421.2	14926.2	25398.6	25849.1	24715.8	25625.1	24764	24789.2
Linolenic Acid	0.600052	2.32669e-06	4.10884e-05	168.419	161.097	160.717	162.327	178.453	161.806	271.395	279.922	263.224	262.993	290.197	286.822
MG(18:4）	0.65554	3.80162e-16	3.15535e-13	114.612	112.803	135.299	0.001	158.93	96.9099	132.825	154.546	152.463	156.051	213.329	134.366
MG(18:4）	0.664724	4.03851e-06	6.63755e-05	204.309	200.502	178.317	195.161	214.441	171.307	283.089	304.677	276.87	287.274	301.683	297.566
Daidzein 4'-O-glucoside	1.61199	1.04418e-05	0.000154762	233.828	337.05	224.643	330.286	287.789	293.31	276.866	291.08	0.001	0.001	282.302	208.633
kamlolenic acid	1.76249	0.00157677	0.011685	71.2138	146.842	0.001	0.001	0.001	0.001	0.001	0.001	76.7596	46.9588	0.001	0.001
Pool-a (B)/Pool-c (F) (negative ions)
Metabolites	Fold changes	P value	FDR	B1-NEG.CentNeg	B2-NEG.CentNeg	B3-NEG.CentNeg	B4-NEG.CentNeg	B5-NEG.CentNeg	B6-NEG.CentNeg	F1-NEG.CentNeg	F2-NEG.CentNeg	F3-NEG.CentNeg	F4-NEG.CentNeg	F5-NEG.CentNeg	F6-NEG.CentNeg
Dihydroxy-hexamethoxyflavone	8.24178e-07	0.00054511	0.00248362	0.001	0.001	0.001	0.001	0.001	0.001	1398.08	1458.52	1488.52	1500.78	1434.07	0.001
Linoleic acid	3.23839e-06	0.000587336	0.00256091	0.001	0.001	0.001	0.001	0.001	0.001	374.837	324.632	0.001	385.997	390.602	376.704
Methyl jasmonate	3.84024e-06	0.000555413	0.00250244	0.001	0.001	0.001	0.001	0.001	0.001	316.745	326.852	0.001	290.078	313.59	315.136
Hydroxy-hexamethoxyflavone	0.095614	0.00229685	0.00796045	0.001	0.001	150.224	0.001	0.001	0.001	332.734	312.663	299.069	0.001	296.789	329.947
Glycitein-O-glucuronide	0.209013	0.0036225	0.0118462	2189.52	0.001	0.001	0.001	0.001	0.001	1780.66	1711.61	1685.82	1761.61	1699.21	1836.65
Dihydroxy-hexamethoxyflavone	0.511586	0.00127148	0.00479615	323.661	313.66	279.666	351.487	278.183	0.001	481.429	519.238	466.96	566.111	457.364	532.158
Hydroxy-dimethoxyflavone-glucoside	0.517552	8.29132e-11	2.10133e-09	1019.8	955.214	895.168	951.569	999.258	859.621	1761.98	1884.66	1866.41	1786.4	1819.15	1857.35
Phloretin-O-acetylglucoside	0.639262	1.98455e-10	4.23544e-09	1382.18	1278.41	1346.92	1357.89	1325.94	1202.05	2097.38	2074.25	2041.32	2062	2056.65	2016.08
HOME	1.78666	1.65401e-05	0.000107312	1843.55	2456.52	2097.37	2574.07	2444.09	2663.06	1346.42	1266.4	1150.48	1282.99	1423.43	1410.18
Jasmonic acid	1.96735	4.84604e-08	5.53541e-07	1175.19	1088.23	1174.42	1031.12	1109.73	1014.45	558.445	555.399	467.095	656.57	566.804	546.977
Traumatic Acid	1.98951	4.52613e-08	5.24384e-07	7715.13	6498.42	6656.66	6750.92	6611.8	6920.62	3525.61	3358.48	2850.56	3954.9	3607.41	3388.35
Sucrose	2.01382	0.00373098	0.0121033	1522.43	843.839	805.098	860.66	759.643	821.866	449.172	473.695	497.071	521.481	275.196	570.896
Quercetin	2.08797	9.71855e-10	1.67697e-08	1575.09	1357.51	1488.84	1533.65	1514.02	1496.67	770.614	651.269	768.54	684.364	724.653	694.586
Flavine mononucleotide (FMN)	2.11047	0.00196984	0.00685639	1814.28	1721.77	1459.63	1912.89	2431.67	1065.64	1154.59	580.397	620.883	1104.83	515.415	954.495
Uridine diphosphate (UDP)	2.27085	0.00296989	0.00999412	1121.85	1261.52	1181.2	1019.05	1128.57	1254.73	0.001	786.976	0.001	745.122	824.433	711.451
Asparagine	2.46292	0.0013351	0.0049897	3713.88	4348.3	4456.81	3978.81	4762.9	4859.75	2601.96	2660.17	2649.62	0.001	2693.71	0.001
S-Adenosylmethionine	2.81232	0.000111332	0.000586303	1170.28	782.864	794.659	837.472	782.068	737.26	372.613	334.791	394.278	0.001	338.682	374.72
Histidine	3.68141	0.000164922	0.000830755	842.75	1007.77	962.754	984.395	1020.79	1024.15	0.001	532.092	0.001	519.179	535.785	0.001
S-Adenosylmethionine	16.5137	1.05228e-07	1.10831e-06	984.816	938.288	825.533	866.36	845.004	776.946	0.001	317.123	0.001	0.001	0.001	0.001
Pool-a, the pool of PI 90763, PI 404166, PI 89772, PI 437654, and PI 438489B;
Pool-c, the pool of Williams 82 and Magellan.
PI 88788 (C)/Hutcheson (E) (positive ions)
Metabolites	Fold changes	P value	FDR	C1.CentPos	C2.CentPos	C3.CentPos	C4.CentPos	C5.CentPos	C6.CentPos	E1.CentPos	E2.CentPos	E3.CentPos	E4.CentPos	E5.CentPos	E6.CentPos
cGMP	1.4364e-06	3.6991e-09	1.19537e-08	0.001	0.001	0.001	0.001	0.001	0.001	632.938	862.77	608.28	680.065	675.308	717.763
Guanine	3.33136e-06	5.3454e-10	4.03577e-08	0.001	0.001	0.001	0.001	0.001	0.001	267.873	313.168	324.289	256.553	337.464	301.719
Bis-gamma-glutamylcysteinylbis-beta-alanine	0.0149572	5.98744e-07	8.19879e-07	0.001	0.001	54.887	0.001	0.001	0.001	566.274	864.965	518.637	602.553	609.207	508.292
Aminooctanoic acid	0.144908	3.21939e-05	0.00198052	0.001	0.001	95.5612	0.001	91.4045	105.7	287.962	497.329	329.882	331.147	260.278	313.095
S-Methylmethionine	0.212612	4.18586e-05	0.00224281	32.8299	0.001	102.281	80.3766	67.4599	0.001	205.207	291.415	158.961	240.643	200.913	233.686
HpOTrE	0.280859	2.30582e-06	1.01861e-05	153.541	107.392	140.753	74.2547	67.1547	78.8541	408.397	265.128	374.503	372.512	363.123	430.79
Guanidylic acid (guanosine monophosphate)	0.358727	0.00504359	0.014009	0.001	156.91	0.001	150.506	0.001	175.235	250.317	160.343	254.555	243.111	178.251	258.886
D-Pantothenoyl-L-cysteine	0.544703	2.43438e-08	9.65038e-08	1468.58	1461.59	1411.51	1277.47	1356.19	1372.87	2680.43	2397.3	2602.9	2495.38	2792.06	2358.1
hydroxy-octadecadiynoic acid	0.5817	1.85172e-09	1.03559e-08	1632.69	1395.58	1529.22	1703.2	1457.27	1416.07	2581.27	2584.77	2635.52	2616.51	2700.24	2583.98
Phenylalanine	0.65033	4.17238e-05	0.00203833	698.146	742.681	757.584	807.511	882.042	854.6	1127.56	1394.06	1374.36	1171.9	1134.13	1090.53
Xanthoxic acid	2.97332	0.00136676	0.0110741	138.471	137.26	139.188	127.568	131.582	127.19	0.001	0.001	89.0792	91.2294	89.1717	0.001
Acacetin	4.73932	2.00005e-05	0.000123958	181.572	155.398	176.327	176.098	179.58	134.464	0.001	0.001	70.747	67.7027	73.2736	0.001
PI 88788 (C)/Hutcheson (E) (negative ions)
Metabolites	Fold changes	P value	FDR	C1-NEG.CentNeg	C2-NEG.CentNeg	C3-NEG.CentNeg	C4-NEG.CentNeg	C5-NEG.CentNeg	C6-NEG.CentNeg	E1-NEG.CentNeg	E2-NEG.CentNeg	E3-NEG.CentNeg	E4-NEG.CentNeg	E5-NEG.CentNeg	E6-NEG.CentNeg
TriHOME	1.04365e-06	0.000677996	0.00236552	0.001	0.001	0.001	0.001	0.001	0.001	1215.33	917.538	0.001	1262.31	1178.62	1175.23
Trihydroxyisoflavone	1.46645e-06	3.93425e-13	1.73107e-11	0.001	0.001	0.001	0.001	0.001	0.001	671.629	716.406	681.786	653.669	728.859	639.164
Sucrose	0.0568925	1.55734e-07	1.12129e-06	0.001	0.001	282.701	0.001	0.001	0.001	907.76	941.086	830.492	841.132	768.009	680.651
Tuberonic acid glucoside	0.07161	4.13599e-07	2.62056e-06	0.001	340.001	0.001	0.001	0.001	0.001	757.359	916.879	758.218	796.181	808.288	711.098
Dihydroxyflavanone	0.606913	1.62797e-05	8.31842e-05	505.001	444.321	512.577	594.199	494.684	488.127	809.331	905.712	721.583	968.304	843.969	758.26
Benzoylmalic acid	0.646773	3.8291e-08	3.00262e-07	859.449	837.922	880.221	907.079	832.985	862.782	1424.58	1336.24	1309.54	1329.14	1394.35	1215.83
hydroxy palmitic acid	1.54693	0.000297643	0.0011728	36998.1	35381.6	35362	37055.6	36870.1	37455.6	25882	11897	25987.8	27177.1	25368.4	25337.7
HOME	1.6636	2.08143e-08	1.77257e-07	3042.9	2795.86	3043.35	3059.12	3183.71	3090.98	1861.06	1624.74	1895.68	2024.12	1752.29	1791.86
HODE	1.70224	1.50163e-08	1.33628e-07	6561.96	6963.83	6979.74	7034.2	6901.69	6958.16	4077.96	4813.99	3959.19	3799.51	3755.46	3914.48
DiHODE	2.14205	1.20663e-08	1.09845e-07	4303.53	4051.99	3787.35	4090.41	4112.63	3833.99	1893.62	1702.26	1553.28	1989.46	1869.51	2280.05
Dihydroxyflavone	2.61812	1.74306e-12	6.00218e-11	55685.7	52841.3	54011.9	53208	54360	50972	21098.4	22192.3	18987.5	20517.4	20460.5	19380.7
Phloretin-O-acetylglucoside	2.71931	8.64685e-11	1.34281e-09	3582.47	3512.31	3508.25	3743.64	3610.29	3791.1	1264.52	1538.95	1155.23	1438.67	1446.67	1153.6
Jasmonic acid	2.92319	2.1652e-10	2.95662e-09	1548	1577.85	1530.42	1608.96	1569.91	1443.38	503.766	690.267	490.483	513.398	505.656	470.538
Traumatic Acid	3.0325	7.4032e-10	9.16146e-09	9759.53	10227.2	10076.2	10152.4	10018.7	9774.68	3061.36	4679.04	2663.77	3330.5	3093.83	2960.03
Hydroxy-dimethoxyflavone-glucoside	3.11635	1.80227e-11	3.85783e-10	3583.73	3310.77	3383.08	3581.3	3521.43	3795.09	1167.4	1226.53	1049.22	1109.79	1125.58	1116.41
Quercetin	3.42116	6.38324e-07	3.88887e-06	1215.68	1362.34	1444.7	1334.59	1279.44	1291.99	452.934	519.002	420.994	477.358	447.266	0.001
Hydroxy-hexamethoxyflavone	6.52143	0.000105514	0.000439829	467.337	253.936	525.629	561.594	459.174	525.643	216.591	0.001	211.733	0.001	0.001	0.001
Dihydroxy-hexamethoxyflavone	21.704	4.84887e-09	4.80038e-08	345.748	390.616	383.242	366.173	377.015	410.799	104.75	0.001	0.001	0.001	0.001	0.001
Guanosine	42.5575	0.00137186	0.00432874	1352.22	0.001	1802.2	1624.55	1001.06	1720.85	0.001	0.001	0.001	176.248	0.001	0.001
kamlolenic acid	4.43289e+06	2.08368e-17	1.65027e-14	4450.29	4411.57	4324.39	4400.73	4582.58	4427.75	0.001	0.001	0.001	0.001	0.001	0.001
Pool-b (D)/Pool-c (F) (positive ions)
Metabolites	Fold changes	P value	FDR	D1.CentPos	D2.CentPos	D3.CentPos	D4.CentPos	D5.CentPos	D6.CentPos	F1.CentPos	F2.CentPos	F3.CentPos	F4.CentPos	F5.CentPos	F6.CentPos
Slaframine	0.0729576	3.28153e-07	1.50586e-05	0.001	114.671	18.2668	0.001	0.001	0.001	288.948	310.179	319.758	313.692	294.365	295.244
Acacetin	0.33456	0.000117118	0.00222389	0.001	0.001	146.291	162.693	170.182	143.855	317.39	323.863	299.188	310.829	308.083	302.864
Aminooctanoic acid	0.476784	9.66391e-09	1.45134e-06	177.569	208.49	177.515	181.354	192.958	190.647	415.712	422.09	380.247	378.899	394.46	375.563
Phenylalanine	0.59686	2.06185e-07	1.13539e-05	796.119	846.368	837.742	918.413	900.601	869.598	1414.34	1578.22	1471.37	1367.22	1479.67	1349.23
Arginine	1.55484	1.28308e-05	0.000341879	455.859	600.644	557.721	504.12	523.726	510.577	332.616	391.716	275.004	353.762	332.399	342.135
Tetrahydroxyflavan	2.77054	8.32476e-05	0.00165693	173.013	152.036	132.202	158.03	178.672	148.553	74.049	64.6929	64.4865	64.479	0.001	72.4802
Cyclic CMP	202094	3.61436e-05	0.000840974	0.001	176.143	253.414	357.222	157.724	268.062	0.001	0.001	0.001	0.001	0.001	0.001
Pool-b (D)/Pool-c (F) (negative ions)
Metabolites	Fold changes	P value	FDR	D1-NEG.CentNeg	D2-NEG.CentNeg	D3-NEG.CentNeg	D4-NEG.CentNeg	D5-NEG.CentNeg	D6-NEG.CentNeg	F1-NEG.CentNeg	F2-NEG.CentNeg	F3-NEG.CentNeg	F4-NEG.CentNeg	F5-NEG.CentNeg	F6-NEG.CentNeg
TriHOME	0.167562	0.000636146	0.00354048	0.001	0.001	0.001	0.001	865.469	0.001	847.11	821.453	895.147	836.321	973.738	791.335
kamlolenic acid	0.328405	0.00179105	0.0090336	0.001	331.366	439.7	0.001	0.001	321.713	621.646	417.304	539.379	578.927	605.363	564.921
Gallocatechin	0.686959	3.97203e-07	4.57918e-06	3796.21	4351.03	3768.6	3748.83	3875.11	3608.88	5341.64	5742.73	5516.32	6038.1	5350.57	5707.94
Quercetin	1.45978	1.7298e-06	1.76702e-05	1132.26	1121.88	977.988	1025.57	1011.56	999.065	770.614	651.269	768.54	684.364	724.653	694.586
hydroxy-pentadecanoic acid	1.48803	0.000820773	0.00450588	2973.37	2063.25	3270.92	3115.16	3076.22	3442.98	2138.58	1908.22	1783.41	1939.66	2220.65	2066.93
Jasmonic acid	1.84306	1.37086e-07	1.67618e-06	1081.54	1034.12	922.91	1073.39	981.635	1083.03	558.445	555.399	467.095	656.57	566.804	546.977
Traumatic Acid	1.93988	1.59608e-08	2.43025e-07	6833.07	6847.31	6214.93	6799.49	6363.6	7068.71	3525.61	3358.48	2850.56	3954.9	3607.41	3388.35
HOME	2.17355	1.21681e-08	1.92542e-07	2725.95	2553.81	3130.94	2926.89	2966.93	2822.82	1346.42	1266.4	1150.48	1282.99	1423.43	1410.18
Adenosine	5.76353	0.000210437	0.0013478	299.271	484.731	349.632	311.178	367.729	248.734	0.001	0.001	0.001	192.861	164.776	0.001
S-Adenosylmethionine	8.24562	4.369e-05	0.000335789	379.321	481.134	444.86	488.738	417.31	403.552	0.001	317.123	0.001	0.001	0.001	0.001
Pool-b, the pool of PI 437655, PI 495017C, PI 209332, PI 438503A and PI 467312;
Pool-c, the pool of Williams 82 and Magellan.
